# Supplementary material for: Crystal structure of pectocin M1 reveals diverse conformations and interactions during its initial step via the ferredoxin uptake system
Source: FEBS Open Bio. 2024 Aug 9;14(10):1731–45. doi: 10.1002/2211-5463.13874 (PMC11452297; doi:10.1002/2211-5463.13874)
Supplement: Supplementary file 2 — Data S1. The parameters used in HADDOCK docking of the FusA‐PM1fd complex. [file FEB4-14-1731-s004.json]

Supplementary Data 1. The parameters used in HADDOCK docking of the FusA-PM1fd complex.
{
    "amb_cool1": 10.0,
    "amb_cool2": 50.0,
    "amb_cool3": 50.0,
    "amb_firstit": 0,
    "amb_hot": 10.0,
    "amb_lastit": 2,
    "anastruc_1": 200,
    "c2sym": [],
    "c3sym": [],
    "c4sym": [],
    "c5sym": [],
    "c6sym": [],
    "centroid_kscale": 50,
    "centroid_rest": false,
    "centroids": {
        "1": {
            "ambig": false,
            "coor": [
                0.0,
                0.0,
                0.0
            ]
        },
        "2": {
            "ambig": false,
            "coor": [
                0.0,
                0.0,
                0.0
            ]
        }
    },
    "clust_cutoff": 0.6,
    "clust_meth": "FCC",
    "clust_size": 4,
    "cmrest": false,
    "cmtight": false,
    "cool1_steps": 500,
    "cool2_steps": 1000,
    "cool3_steps": 1000,
    "create_narestraints": true,
    "crossdock": true,
    "dan": [],
    "db_method": "kytedoolittle",
    "delenph": true,
    "dielec_0": "rdie",
    "dielec_1": "rdie",
    "dihedralfile": null,
    "dihedrals_cool1": 5.0,
    "dihedrals_cool2": 50.0,
    "dihedrals_cool3": 200.0,
    "dihedrals_hot": 5.0,
    "dihedrals_on": false,
    "dist_hb": 2.5,
    "dist_nb": 3.9,
    "dnap_water_tokeep": 0.75,
    "dnarest_on": false,
    "elecflag_0": true,
    "elecflag_1": true,
    "em_it0": false,
    "em_it1": false,
    "em_itw": false,
    "em_kscale": 15000,
    "em_resolution": null,
    "em_rest": false,
    "emstepstrans": 1000,
    "ensemble_multiply": false,
    "epsilon_0": 10.0,
    "epsilon_1": 1.0,
    "error_dih": 10,
    "expand": false,
    "expansion": 0.4,
    "fcc_ignc": false,
    "fileroot": "complex",
    "fin_cool2": 1.0,
    "fin_cool3": 1.0,
    "fin_rigid": 0.001,
    "firstwater": "yes",
    "flcut_nb": 5.0,
    "haddock_dir": "/home/enmr/software/haddock2.4",
    "haddock_version": "v2.4-2022.01",
    "hbond_cool1": 10.0,
    "hbond_cool2": 50.0,
    "hbond_cool3": 50.0,
    "hbond_firstit": 0,
    "hbond_hot": 10.0,
    "hbond_lastit": 2,
    "hbondfile": null,
    "hbonds_on": false,
    "iniseed": 917,
    "init_cool2": 0.001,
    "init_cool3": 0.05,
    "init_rigid": 0.001,
    "initiosteps": 500,
    "inter_mat": [
        [
            1.0,
            1.0,
            1.0,
            1.0,
            1.0,
            1.0,
            1.0,
            1.0,
            1.0,
            1.0,
            1.0,
            1.0,
            1.0,
            1.0,
            1.0,
            1.0,
            1.0,
            1.0,
            1.0,
            1.0
        ],
        [
            1.0,
            1.0,
            1.0,
            1.0,
            1.0,
            1.0,
            1.0,
            1.0,
            1.0,
            1.0,
            1.0,
            1.0,
            1.0,
            1.0,
            1.0,
            1.0,
            1.0,
            1.0,
            1.0,
            1.0
        ],
        [
            1.0,
            1.0,
            1.0,
            1.0,
            1.0,
            1.0,
            1.0,
            1.0,
            1.0,
            1.0,
            1.0,
            1.0,
            1.0,
            1.0,
            1.0,
            1.0,
            1.0,
            1.0,
            1.0,
            1.0
        ],
        [
            1.0,
            1.0,
            1.0,
            1.0,
            1.0,
            1.0,
            1.0,
            1.0,
            1.0,
            1.0,
            1.0,
            1.0,
            1.0,
            1.0,
            1.0,
            1.0,
            1.0,
            1.0,
            1.0,
            1.0
        ],
        [
            1.0,
            1.0,
            1.0,
            1.0,
            1.0,
            1.0,
            1.0,
            1.0,
            1.0,
            1.0,
            1.0,
            1.0,
            1.0,
            1.0,
            1.0,
            1.0,
            1.0,
            1.0,
            1.0,
            1.0
        ],
        [
            1.0,
            1.0,
            1.0,
            1.0,
            1.0,
            1.0,
            1.0,
            1.0,
            1.0,
            1.0,
            1.0,
            1.0,
            1.0,
            1.0,
            1.0,
            1.0,
            1.0,
            1.0,
            1.0,
            1.0
        ],
        [
            1.0,
            1.0,
            1.0,
            1.0,
            1.0,
            1.0,
            1.0,
            1.0,
            1.0,
            1.0,
            1.0,
            1.0,
            1.0,
            1.0,
            1.0,
            1.0,
            1.0,
            1.0,
            1.0,
            1.0
        ],
        [
            1.0,
            1.0,
            1.0,
            1.0,
            1.0,
            1.0,
            1.0,
            1.0,
            1.0,
            1.0,
            1.0,
            1.0,
            1.0,
            1.0,
            1.0,
            1.0,
            1.0,
            1.0,
            1.0,
            1.0
        ],
        [
            1.0,
            1.0,
            1.0,
            1.0,
            1.0,
            1.0,
            1.0,
            1.0,
            1.0,
            1.0,
            1.0,
            1.0,
            1.0,
            1.0,
            1.0,
            1.0,
            1.0,
            1.0,
            1.0,
            1.0
        ],
        [
            1.0,
            1.0,
            1.0,
            1.0,
            1.0,
            1.0,
            1.0,
            1.0,
            1.0,
            1.0,
            1.0,
            1.0,
            1.0,
            1.0,
            1.0,
            1.0,
            1.0,
            1.0,
            1.0,
            1.0
        ],
        [
            1.0,
            1.0,
            1.0,
            1.0,
            1.0,
            1.0,
            1.0,
            1.0,
            1.0,
            1.0,
            1.0,
            1.0,
            1.0,
            1.0,
            1.0,
            1.0,
            1.0,
            1.0,
            1.0,
            1.0
        ],
        [
            1.0,
            1.0,
            1.0,
            1.0,
            1.0,
            1.0,
            1.0,
            1.0,
            1.0,
            1.0,
            1.0,
            1.0,
            1.0,
            1.0,
            1.0,
            1.0,
            1.0,
            1.0,
            1.0,
            1.0
        ],
        [
            1.0,
            1.0,
            1.0,
            1.0,
            1.0,
            1.0,
            1.0,
            1.0,
            1.0,
            1.0,
            1.0,
            1.0,
            1.0,
            1.0,
            1.0,
            1.0,
            1.0,
            1.0,
            1.0,
            1.0
        ],
        [
            1.0,
            1.0,
            1.0,
            1.0,
            1.0,
            1.0,
            1.0,
            1.0,
            1.0,
            1.0,
            1.0,
            1.0,
            1.0,
            1.0,
            1.0,
            1.0,
            1.0,
            1.0,
            1.0,
            1.0
        ],
        [
            1.0,
            1.0,
            1.0,
            1.0,
            1.0,
            1.0,
            1.0,
            1.0,
            1.0,
            1.0,
            1.0,
            1.0,
            1.0,
            1.0,
            1.0,
            1.0,
            1.0,
            1.0,
            1.0,
            1.0
        ],
        [
            1.0,
            1.0,
            1.0,
            1.0,
            1.0,
            1.0,
            1.0,
            1.0,
            1.0,
            1.0,
            1.0,
            1.0,
            1.0,
            1.0,
            1.0,
            1.0,
            1.0,
            1.0,
            1.0,
            1.0
        ],
        [
            1.0,
            1.0,
            1.0,
            1.0,
            1.0,
            1.0,
            1.0,
            1.0,
            1.0,
            1.0,
            1.0,
            1.0,
            1.0,
            1.0,
            1.0,
            1.0,
            1.0,
            1.0,
            1.0,
            1.0
        ],
        [
            1.0,
            1.0,
            1.0,
            1.0,
            1.0,
            1.0,
            1.0,
            1.0,
            1.0,
            1.0,
            1.0,
            1.0,
            1.0,
            1.0,
            1.0,
            1.0,
            1.0,
            1.0,
            1.0,
            1.0
        ],
        [
            1.0,
            1.0,
            1.0,
            1.0,
            1.0,
            1.0,
            1.0,
            1.0,
            1.0,
            1.0,
            1.0,
            1.0,
            1.0,
            1.0,
            1.0,
            1.0,
            1.0,
            1.0,
            1.0,
            1.0
        ],
        [
            1.0,
            1.0,
            1.0,
            1.0,
            1.0,
            1.0,
            1.0,
            1.0,
            1.0,
            1.0,
            1.0,
            1.0,
            1.0,
            1.0,
            1.0,
            1.0,
            1.0,
            1.0,
            1.0,
            1.0
        ]
    ],
    "inter_rigid": 1.0,
    "kcont": 1.0,
    "keepwater": false,
    "kncs": 1.0,
    "krg_cool1": 100.0,
    "krg_cool2": 100.0,
    "krg_cool3": 100.0,
    "krg_hot": 100.0,
    "ksurf": 1.0,
    "ksym": 10.0,
    "kzres": 10.0,
    "ncs": [],
    "ncs_on": false,
    "ncvpart": 4.0,
    "noecv": true,
    "ntrials": 5,
    "numc2sym": 0,
    "numc3sym": 0,
    "numc4sym": 0,
    "numc5sym": 0,
    "numc6sym": 0,
    "numncs": 0,
    "nums3sym": 0,
    "numzres": 0,
    "par_nonbonded": "OPLSX",
    "partners": {
        "1": {
            "activereslist": [],
            "auto_his": false,
            "auto_passive": false,
            "auto_passive_radius": 6.5,
            "cg": false,
            "chain": "A",
            "charged_cter": false,
            "charged_nter": true,
            "cyclic": false,
            "dna": false,
            "filter_buried": false,
            "filter_buried_cutoff": 15.0,
            "fix_origin": false,
            "fully_flex": [],
            "his_patch": {
                "119": "HISE",
                "226": "HIS+",
                "250": "HISE",
                "281": "HISE",
                "320": "HISE",
                "349": "HISE",
                "371": "HISE",
                "437": "HISE",
                "665": "HISE",
                "681": "HISE"
            },
            "link_file": "protein-allhdg5-4-noCter.link",
            "mode": "submit",
            "moleculetype": "Protein",
            "par_file": "protein-allhdg5-4.param",
            "partnerlist": [],
            "passivereslist": [
                100,
                101,
                102,
                107,
                101,
                144,
                145,
                146,
                147,
                148,
                149,
                150,
                151,
                153,
                156,
                158,
                159,
                162,
                163,
                234,
                236,
                239,
                243,
                327,
                376,
                378,
                380,
                382,
                383,
                384,
                385,
                396,
                397,
                398,
                399,
                400,
                401,
                403,
                405,
                461,
                462,
                463,
                464,
                465,
                466,
                467,
                468,
                469,
                470,
                471,
                472,
                473,
                474,
                492,
                495,
                497,
                585,
                587,
                589,
                590,
                592,
                594,
                595,
                596,
                597,
                598,
                599,
                601,
                602,
                603,
                604,
                605,
                606,
                648,
                650,
                652,
                653,
                654,
                655,
                656,
                658,
                705,
                706,
                710,
                712,
                713,
                715,
                726,
                727,
                732,
                770,
                771,
                772,
                773,
                774,
                775,
                776,
                778,
                779,
                790,
                791,
                792,
                793,
                795,
                796,
                837,
                839,
                841,
                843,
                844,
                845,
                846,
                847,
                848,
                849,
                850,
                851,
                852
            ],
            "pdb_file": "protein1.pdb",
            "phosp_ter": false,
            "psf_file": "protein1.psf",
            "raw_pdb": "ATOM      1  N   SER A  59      10.516  36.629  42.125  1.00107.65           N  \nATOM      2  CA  SER A  59      11.974  36.666  41.753  1.00108.99           C  \nATOM      3  C   SER A  59      12.906  36.989  42.953  1.00106.85           C  \nATOM      4  O   SER A  59      12.510  37.695  43.888  1.00102.75           O  \nATOM      5  CB  SER A  59      12.192  37.654  40.594  1.00110.43           C  \nATOM      6  OG  SER A  59      12.055  39.009  41.011  1.00107.31           O  \nATOM      7  N   THR A  60      14.139  36.473  42.914  1.00104.38           N  \nATOM      8  CA  THR A  60      15.071  36.593  44.063  1.00101.94           C  \nATOM      9  C   THR A  60      15.552  38.051  44.250  1.00 98.75           C  \nATOM     10  O   THR A  60      15.579  38.821  43.291  1.00 93.58           O  \nATOM     11  CB  THR A  60      16.299  35.626  43.982  1.00101.00           C  \nATOM     12  CG2 THR A  60      15.914  34.231  43.448  1.00 99.39           C  \nATOM     13  OG1 THR A  60      17.337  36.191  43.170  1.00 99.68           O  \nATOM     14  N   PRO A  61      15.927  38.435  45.490  1.00 96.97           N  \nATOM     15  CA  PRO A  61      16.219  39.848  45.746  1.00 95.97           C  \nATOM     16  C   PRO A  61      17.526  40.292  45.107  1.00 93.22           C  \nATOM     17  O   PRO A  61      18.436  39.485  44.963  1.00 85.71           O  \nATOM     18  CB  PRO A  61      16.294  39.932  47.283  1.00 95.28           C  \nATOM     19  CG  PRO A  61      15.865  38.604  47.809  1.00 93.94           C  \nATOM     20  CD  PRO A  61      16.112  37.621  46.705  1.00 94.93           C  \nATOM     21  N   THR A  62      17.602  41.566  44.726  1.00 97.54           N  \nATOM     22  CA  THR A  62      18.767  42.096  43.999  1.00 97.03           C  \nATOM     23  C   THR A  62      20.027  42.144  44.863  1.00 91.34           C  \nATOM     24  O   THR A  62      21.127  41.986  44.353  1.00 90.86           O  \nATOM     25  CB  THR A  62      18.498  43.500  43.424  1.00100.30           C  \nATOM     26  CG2 THR A  62      17.640  43.417  42.128  1.00 99.19           C  \nATOM     27  OG1 THR A  62      17.829  44.286  44.418  1.00105.20           O  \nATOM     28  N   SER A  63      19.875  42.344  46.164  1.00 88.70           N  \nATOM     29  CA  SER A  63      21.039  42.379  47.059  1.00 89.04           C  \nATOM     30  C   SER A  63      21.741  41.022  47.274  1.00 84.53           C  \nATOM     31  O   SER A  63      22.930  40.983  47.607  1.00 81.40           O  \nATOM     32  CB  SER A  63      20.658  42.997  48.410  1.00 91.16           C  \nATOM     33  OG  SER A  63      19.606  42.298  49.056  1.00 88.95           O  \nATOM     34  N   GLN A  64      21.007  39.930  47.083  1.00 82.98           N  \nATOM     35  CA  GLN A  64      21.554  38.587  47.222  1.00 82.94           C  \nATOM     36  C   GLN A  64      22.190  38.064  45.948  1.00 83.04           C  \nATOM     37  O   GLN A  64      23.147  37.304  46.013  1.00 83.16           O  \nATOM     38  CB  GLN A  64      20.463  37.606  47.623  1.00 86.42           C  \nATOM     39  CG  GLN A  64      19.853  37.866  48.988  1.00 90.15           C  \nATOM     40  CD  GLN A  64      18.826  36.808  49.389  1.00 93.04           C  \nATOM     41  NE2 GLN A  64      18.401  36.875  50.649  1.00 96.65           N  \nATOM     42  OE1 GLN A  64      18.419  35.940  48.587  1.00 87.88           O  \nATOM     43  N   SER A  65      21.644  38.434  44.793  1.00 86.65           N  \nATOM     44  CA  SER A  65      22.221  38.013  43.511  1.00 89.36           C  \nATOM     45  C   SER A  65      23.585  38.653  43.358  1.00 93.64           C  \nATOM     46  O   SER A  65      24.537  38.001  42.913  1.00 95.71           O  \nATOM     47  CB  SER A  65      21.341  38.372  42.316  1.00 90.21           C  \nATOM     48  OG  SER A  65      21.131  39.765  42.241  1.00 93.88           O  \nATOM     49  N   MET A  66      23.685  39.919  43.757  1.00 96.12           N  \nATOM     50  CA  MET A  66      24.982  40.600  43.826  1.00 99.57           C  \nATOM     51  C   MET A  66      26.108  39.722  44.393  1.00 96.87           C  \nATOM     52  O   MET A  66      27.257  39.827  43.961  1.00 94.51           O  \nATOM     53  CB  MET A  66      24.868  41.890  44.644  1.00103.39           C  \nATOM     54  CG  MET A  66      25.121  43.172  43.859  1.00107.76           C  \nATOM     55  SD  MET A  66      24.730  43.235  42.106  1.00110.74           S  \nATOM     56  CE  MET A  66      23.101  43.970  42.159  1.00116.20           C  \nATOM     57  N   GLY A  67      25.772  38.855  45.344  1.00 95.71           N  \nATOM     58  CA  GLY A  67      26.754  37.956  45.944  1.00 94.22           C  \nATOM     59  C   GLY A  67      26.655  36.478  45.588  1.00 91.20           C  \nATOM     60  O   GLY A  67      27.142  35.636  46.341  1.00 90.81           O  \nATOM     61  N   MET A  68      26.049  36.131  44.457  1.00 88.38           N  \nATOM     62  CA  MET A  68      26.073  34.732  44.035  1.00 86.08           C  \nATOM     63  C   MET A  68      26.465  34.568  42.588  1.00 83.16           C  \nATOM     64  O   MET A  68      26.383  35.502  41.814  1.00 83.36           O  \nATOM     65  CB  MET A  68      24.740  34.044  44.301  1.00 89.06           C  \nATOM     66  CG  MET A  68      23.542  34.669  43.615  1.00 92.32           C  \nATOM     67  SD  MET A  68      22.058  33.664  43.795  1.00 96.10           S  \nATOM     68  CE  MET A  68      22.545  32.147  42.954  1.00 93.88           C  \nATOM     69  N   GLN A  69      26.916  33.368  42.252  1.00 83.18           N  \nATOM     70  CA  GLN A  69      27.216  32.990  40.872  1.00 86.00           C  \nATOM     71  C   GLN A  69      26.246  31.911  40.375  1.00 83.20           C  \nATOM     72  O   GLN A  69      25.779  31.068  41.141  1.00 77.41           O  \nATOM     73  CB  GLN A  69      28.650  32.457  40.759  1.00 90.13           C  \nATOM     74  CG  GLN A  69      29.619  33.326  39.964  1.00 93.31           C  \nATOM     75  CD  GLN A  69      30.825  32.544  39.458  1.00 92.31           C  \nATOM     76  NE2 GLN A  69      31.302  32.900  38.277  1.00 95.15           N  \nATOM     77  OE1 GLN A  69      31.315  31.632  40.119  1.00 88.98           O  \nATOM     78  N   ILE A  70      25.951  31.955  39.083  1.00 83.22           N  \nATOM     79  CA  ILE A  70      25.127  30.952  38.454  1.00 83.97           C  \nATOM     80  C   ILE A  70      25.790  30.525  37.150  1.00 87.05           C  \nATOM     81  O   ILE A  70      26.009  31.328  36.237  1.00 84.90           O  \nATOM     82  CB  ILE A  70      23.715  31.470  38.169  1.00 88.77           C  \nATOM     83  CG1 ILE A  70      23.097  32.044  39.442  1.00 91.93           C  \nATOM     84  CG2 ILE A  70      22.853  30.343  37.620  1.00 90.80           C  \nATOM     85  CD1 ILE A  70      21.593  32.270  39.392  1.00 94.25           C  \nATOM     86  N   ILE A  71      26.100  29.239  37.079  1.00 91.33           N  \nATOM     87  CA  ILE A  71      26.768  28.642  35.932  1.00 89.62           C  \nATOM     88  C   ILE A  71      25.883  27.530  35.349  1.00 87.25           C  \nATOM     89  O   ILE A  71      25.789  26.429  35.906  1.00 83.79           O  \nATOM     90  CB  ILE A  71      28.123  28.045  36.354  1.00 89.31           C  \nATOM     91  CG1 ILE A  71      28.874  29.026  37.267  1.00 88.69           C  \nATOM     92  CG2 ILE A  71      28.922  27.679  35.117  1.00 92.97           C  \nATOM     93  CD1 ILE A  71      30.247  28.561  37.696  1.00 90.03           C  \nATOM     94  N   ASN A  72      25.219  27.825  34.236  1.00 84.79           N  \nATOM     95  CA  ASN A  72      24.372  26.827  33.590  1.00 83.26           C  \nATOM     96  C   ASN A  72      25.203  25.954  32.655  1.00 81.92           C  \nATOM     97  O   ASN A  72      26.341  26.291  32.341  1.00 85.26           O  \nATOM     98  CB  ASN A  72      23.183  27.468  32.874  1.00 85.38           C  \nATOM     99  CG  ASN A  72      23.582  28.270  31.641  1.00 90.87           C  \nATOM    100  ND2 ASN A  72      22.752  28.211  30.611  1.00 95.67           N  \nATOM    101  OD1 ASN A  72      24.597  28.960  31.626  1.00 91.38           O  \nATOM    102  N   ALA A  73      24.631  24.836  32.215  1.00 79.00           N  \nATOM    103  CA  ALA A  73      25.411  23.751  31.599  1.00 76.79           C  \nATOM    104  C   ALA A  73      26.136  24.189  30.342  1.00 79.12           C  \nATOM    105  O   ALA A  73      27.266  23.721  30.088  1.00 77.52           O  \nATOM    106  CB  ALA A  73      24.530  22.535  31.321  1.00 74.70           C  \nATOM    107  N   GLU A  74      25.496  25.085  29.579  1.00 81.91           N  \nATOM    108  CA  GLU A  74      26.072  25.611  28.347  1.00 85.57           C  \nATOM    109  C   GLU A  74      27.221  26.574  28.644  1.00 86.61           C  \nATOM    110  O   GLU A  74      28.103  26.730  27.814  1.00 93.22           O  \nATOM    111  CB  GLU A  74      25.025  26.289  27.469  1.00 90.55           C  \nATOM    112  CG  GLU A  74      24.482  27.590  28.049  1.00 97.16           C  \nATOM    113  CD  GLU A  74      23.742  28.452  27.034  1.00103.05           C  \nATOM    114  OE1 GLU A  74      24.401  28.943  26.085  1.00107.08           O  \nATOM    115  OE2 GLU A  74      22.514  28.659  27.201  1.00100.95           O  \nATOM    116  N   GLN A  75      27.208  27.235  29.800  1.00 86.50           N  \nATOM    117  CA  GLN A  75      28.370  28.054  30.243  1.00 88.78           C  \nATOM    118  C   GLN A  75      29.523  27.156  30.714  1.00 83.69           C  \nATOM    119  O   GLN A  75      30.697  27.535  30.638  1.00 81.21           O  \nATOM    120  CB  GLN A  75      28.002  29.035  31.385  1.00 94.16           C  \nATOM    121  CG  GLN A  75      27.643  30.469  30.984  1.00 99.98           C  \nATOM    122  CD  GLN A  75      27.208  31.312  32.184  1.00104.26           C  \nATOM    123  NE2 GLN A  75      25.896  31.442  32.395  1.00106.32           N  \nATOM    124  OE1 GLN A  75      28.045  31.840  32.909  1.00107.99           O  \nATOM    125  N   ILE A  76      29.173  25.982  31.234  1.00 81.82           N  \nATOM    126  CA  ILE A  76      30.162  25.025  31.721  1.00 80.87           C  \nATOM    127  C   ILE A  76      30.961  24.497  30.562  1.00 82.87           C  \nATOM    128  O   ILE A  76      32.185  24.568  30.574  1.00 87.30           O  \nATOM    129  CB  ILE A  76      29.528  23.829  32.468  1.00 78.14           C  \nATOM    130  CG1 ILE A  76      29.003  24.298  33.838  1.00 74.95           C  \nATOM    131  CG2 ILE A  76      30.541  22.695  32.622  1.00 75.95           C  \nATOM    132  CD1 ILE A  76      28.191  23.272  34.588  1.00 72.52           C  \nATOM    133  N   LYS A  77      30.265  23.969  29.563  1.00 82.50           N  \nATOM    134  CA  LYS A  77      30.930  23.400  28.389  1.00 85.34           C  \nATOM    135  C   LYS A  77      31.963  24.342  27.731  1.00 81.89           C  \nATOM    136  O   LYS A  77      32.898  23.882  27.084  1.00 76.59           O  \nATOM    137  CB  LYS A  77      29.885  22.948  27.364  1.00 91.92           C  \nATOM    138  CG  LYS A  77      30.341  21.795  26.476  1.00 98.31           C  \nATOM    139  CD  LYS A  77      29.238  21.346  25.515  1.00100.10           C  \nATOM    140  CE  LYS A  77      29.668  21.440  24.052  1.00105.72           C  \nATOM    141  NZ  LYS A  77      30.988  20.805  23.753  1.00106.32           N  \nATOM    142  N   LYS A  78      31.804  25.648  27.921  1.00 83.79           N  \nATOM    143  CA  LYS A  78      32.686  26.648  27.302  1.00 88.78           C  \nATOM    144  C   LYS A  78      33.817  27.192  28.214  1.00 88.10           C  \nATOM    145  O   LYS A  78      34.390  28.255  27.957  1.00 86.63           O  \nATOM    146  CB  LYS A  78      31.844  27.819  26.757  1.00 93.55           C  \nATOM    147  CG  LYS A  78      30.836  27.453  25.675  1.00 97.68           C  \nATOM    148  CD  LYS A  78      29.932  28.640  25.355  1.00103.23           C  \nATOM    149  CE  LYS A  78      28.708  28.234  24.546  1.00107.53           C  \nATOM    150  NZ  LYS A  78      27.558  29.148  24.789  1.00109.61           N  \nATOM    151  N   MET A  79      34.149  26.479  29.277  1.00 88.65           N  \nATOM    152  CA  MET A  79      35.350  26.815  30.042  1.00 89.99           C  \nATOM    153  C   MET A  79      36.303  25.585  29.993  1.00 84.78           C  \nATOM    154  O   MET A  79      35.854  24.453  30.125  1.00 84.09           O  \nATOM    155  CB  MET A  79      34.982  27.373  31.461  1.00 94.44           C  \nATOM    156  CG  MET A  79      34.432  26.415  32.551  1.00 95.43           C  \nATOM    157  SD  MET A  79      33.431  27.104  33.949  1.00 93.07           S  \nATOM    158  CE  MET A  79      33.955  28.815  34.018  1.00 94.17           C  \nATOM    159  N   PRO A  80      37.609  25.798  29.734  1.00 81.77           N  \nATOM    160  CA  PRO A  80      38.525  24.670  29.514  1.00 79.58           C  \nATOM    161  C   PRO A  80      38.898  23.989  30.801  1.00 76.95           C  \nATOM    162  O   PRO A  80      39.220  24.664  31.769  1.00 77.50           O  \nATOM    163  CB  PRO A  80      39.771  25.333  28.914  1.00 83.76           C  \nATOM    164  CG  PRO A  80      39.461  26.802  28.784  1.00 85.76           C  \nATOM    165  CD  PRO A  80      38.333  27.077  29.727  1.00 84.52           C  \nATOM    166  N   THR A  81      38.884  22.666  30.808  1.00 76.61           N  \nATOM    167  CA  THR A  81      38.954  21.920  32.065  1.00 79.61           C  \nATOM    168  C   THR A  81      39.839  20.678  31.984  1.00 79.38           C  \nATOM    169  O   THR A  81      40.041  20.105  30.904  1.00 78.12           O  \nATOM    170  CB  THR A  81      37.548  21.456  32.505  1.00 81.74           C  \nATOM    171  CG2 THR A  81      36.636  22.652  32.906  1.00 80.33           C  \nATOM    172  OG1 THR A  81      36.952  20.713  31.439  1.00 85.17           O  \nATOM    173  N   GLY A  82      40.358  20.274  33.143  1.00 78.17           N  \nATOM    174  CA  GLY A  82      41.096  19.012  33.280  1.00 77.46           C  \nATOM    175  C   GLY A  82      40.129  17.942  33.720  1.00 73.86           C  \nATOM    176  O   GLY A  82      39.121  17.717  33.057  1.00 71.60           O  \nATOM    177  N   ASN A  83      40.421  17.292  34.845  1.00 75.65           N  \nATOM    178  CA  ASN A  83      39.381  16.551  35.562  1.00 79.13           C  \nATOM    179  C   ASN A  83      38.215  17.512  35.692  1.00 87.24           C  \nATOM    180  O   ASN A  83      38.366  18.594  36.265  1.00 96.32           O  \nATOM    181  CB  ASN A  83      39.774  16.179  37.000  1.00 74.99           C  \nATOM    182  CG  ASN A  83      41.031  15.360  37.092  1.00 73.37           C  \nATOM    183  ND2 ASN A  83      41.061  14.443  38.046  1.00 72.08           N  \nATOM    184  OD1 ASN A  83      41.983  15.579  36.355  1.00 73.92           O  \nATOM    185  N   GLY A  84      37.059  17.160  35.159  1.00 91.27           N  \nATOM    186  CA  GLY A  84      35.873  17.956  35.454  1.00 93.81           C  \nATOM    187  C   GLY A  84      35.521  17.653  36.892  1.00 91.38           C  \nATOM    188  O   GLY A  84      35.371  16.480  37.242  1.00106.29           O  \nATOM    189  N   SER A  85      35.453  18.669  37.743  1.00 81.19           N  \nATOM    190  CA  SER A  85      35.010  18.457  39.130  1.00 77.41           C  \nATOM    191  C   SER A  85      34.440  19.753  39.562  1.00 77.73           C  \nATOM    192  O   SER A  85      34.630  20.760  38.888  1.00 84.68           O  \nATOM    193  CB  SER A  85      36.126  18.028  40.090  1.00 72.89           C  \nATOM    194  OG  SER A  85      36.871  19.136  40.521  1.00 72.85           O  \nATOM    195  N   VAL A  86      33.738  19.731  40.684  1.00 74.38           N  \nATOM    196  CA  VAL A  86      32.915  20.867  41.052  1.00 69.26           C  \nATOM    197  C   VAL A  86      33.767  22.062  41.386  1.00 68.64           C  \nATOM    198  O   VAL A  86      33.574  23.134  40.821  1.00 72.29           O  \nATOM    199  CB  VAL A  86      32.021  20.553  42.236  1.00 66.57           C  \nATOM    200  CG1 VAL A  86      31.303  21.804  42.679  1.00 66.12           C  \nATOM    201  CG2 VAL A  86      31.012  19.496  41.836  1.00 68.39           C  \nATOM    202  N   THR A  87      34.708  21.872  42.303  1.00 66.12           N  \nATOM    203  CA  THR A  87      35.547  22.969  42.769  1.00 64.11           C  \nATOM    204  C   THR A  87      36.347  23.634  41.660  1.00 64.91           C  \nATOM    205  O   THR A  87      36.573  24.841  41.707  1.00 65.47           O  \nATOM    206  CB  THR A  87      36.474  22.527  43.898  1.00 63.83           C  \nATOM    207  CG2 THR A  87      35.671  22.400  45.156  1.00 66.11           C  \nATOM    208  OG1 THR A  87      37.050  21.253  43.601  1.00 63.96           O  \nATOM    209  N   GLU A  88      36.736  22.857  40.652  1.00 65.34           N  \nATOM    210  CA  GLU A  88      37.381  23.388  39.449  1.00 68.56           C  \nATOM    211  C   GLU A  88      36.581  24.533  38.792  1.00 67.00           C  \nATOM    212  O   GLU A  88      37.142  25.513  38.318  1.00 63.30           O  \nATOM    213  CB  GLU A  88      37.641  22.253  38.442  1.00 75.92           C  \nATOM    214  CG  GLU A  88      38.393  22.695  37.180  1.00 86.73           C  \nATOM    215  CD  GLU A  88      39.236  21.601  36.506  1.00 92.90           C  \nATOM    216  OE1 GLU A  88      40.051  20.938  37.196  1.00 94.14           O  \nATOM    217  OE2 GLU A  88      39.119  21.427  35.265  1.00 95.81           O  \nATOM    218  N   LEU A  89      35.261  24.432  38.815  1.00 68.41           N  \nATOM    219  CA  LEU A  89      34.396  25.407  38.137  1.00 69.65           C  \nATOM    220  C   LEU A  89      34.409  26.763  38.827  1.00 70.08           C  \nATOM    221  O   LEU A  89      34.045  27.788  38.207  1.00 69.33           O  \nATOM    222  CB  LEU A  89      32.960  24.861  38.014  1.00 70.06           C  \nATOM    223  CG  LEU A  89      32.848  23.431  37.429  1.00 68.40           C  \nATOM    224  CD1 LEU A  89      31.407  22.986  37.259  1.00 67.05           C  \nATOM    225  CD2 LEU A  89      33.602  23.308  36.111  1.00 70.23           C  \nATOM    226  N   LEU A  90      34.868  26.761  40.085  1.00 70.01           N  \nATOM    227  CA  LEU A  90      34.928  27.974  40.897  1.00 71.95           C  \nATOM    228  C   LEU A  90      36.058  28.928  40.514  1.00 73.90           C  \nATOM    229  O   LEU A  90      36.150  30.022  41.088  1.00 69.03           O  \nATOM    230  CB  LEU A  90      35.028  27.634  42.386  1.00 70.29           C  \nATOM    231  CG  LEU A  90      33.700  27.239  43.017  1.00 71.73           C  \nATOM    232  CD1 LEU A  90      33.474  25.750  42.898  1.00 73.01           C  \nATOM    233  CD2 LEU A  90      33.659  27.648  44.477  1.00 71.93           C  \nATOM    234  N   LYS A  91      36.897  28.535  39.548  1.00 76.33           N  \nATOM    235  CA  LYS A  91      38.109  29.308  39.246  1.00 77.16           C  \nATOM    236  C   LYS A  91      37.825  30.633  38.576  1.00 77.45           C  \nATOM    237  O   LYS A  91      38.715  31.476  38.479  1.00 75.79           O  \nATOM    238  CB  LYS A  91      39.111  28.504  38.428  1.00 77.00           C  \nATOM    239  CG  LYS A  91      38.700  28.246  37.004  1.00 78.12           C  \nATOM    240  CD  LYS A  91      39.725  27.387  36.283  1.00 81.58           C  \nATOM    241  CE  LYS A  91      39.269  25.938  36.248  1.00 84.41           C  \nATOM    242  NZ  LYS A  91      39.932  25.147  35.187  1.00 88.13           N  \nATOM    243  N   ASN A  92      36.589  30.831  38.136  1.00 79.93           N  \nATOM    244  CA  ASN A  92      36.185  32.136  37.614  1.00 82.36           C  \nATOM    245  C   ASN A  92      35.410  33.003  38.633  1.00 81.85           C  \nATOM    246  O   ASN A  92      34.640  33.870  38.259  1.00 84.62           O  \nATOM    247  CB  ASN A  92      35.396  31.937  36.319  1.00 84.08           C  \nATOM    248  CG  ASN A  92      36.299  31.704  35.113  1.00 83.39           C  \nATOM    249  ND2 ASN A  92      36.656  32.794  34.452  1.00 89.76           N  \nATOM    250  OD1 ASN A  92      36.654  30.569  34.762  1.00 76.26           O  \nATOM    251  N   ASN A  93      35.657  32.775  39.921  1.00 81.96           N  \nATOM    252  CA  ASN A  93      35.009  33.486  41.029  1.00 78.85           C  \nATOM    253  C   ASN A  93      36.101  34.230  41.820  1.00 80.03           C  \nATOM    254  O   ASN A  93      36.945  33.606  42.475  1.00 80.47           O  \nATOM    255  CB  ASN A  93      34.296  32.462  41.926  1.00 75.04           C  \nATOM    256  CG  ASN A  93      33.421  33.089  43.009  1.00 74.35           C  \nATOM    257  ND2 ASN A  93      32.163  32.678  43.039  1.00 75.34           N  \nATOM    258  OD1 ASN A  93      33.875  33.881  43.841  1.00 71.46           O  \nATOM    259  N   PRO A  94      36.094  35.568  41.779  1.00 79.28           N  \nATOM    260  CA  PRO A  94      37.139  36.318  42.487  1.00 78.53           C  \nATOM    261  C   PRO A  94      37.115  36.233  44.040  1.00 76.87           C  \nATOM    262  O   PRO A  94      37.985  36.803  44.704  1.00 77.47           O  \nATOM    263  CB  PRO A  94      36.903  37.757  42.010  1.00 80.65           C  \nATOM    264  CG  PRO A  94      35.456  37.810  41.668  1.00 81.71           C  \nATOM    265  CD  PRO A  94      35.091  36.450  41.156  1.00 80.23           C  \nATOM    266  N   ASN A  95      36.139  35.538  44.613  1.00 75.23           N  \nATOM    267  CA  ASN A  95      36.037  35.426  46.064  1.00 75.72           C  \nATOM    268  C   ASN A  95      36.572  34.109  46.636  1.00 71.66           C  \nATOM    269  O   ASN A  95      36.379  33.794  47.815  1.00 68.68           O  \nATOM    270  CB  ASN A  95      34.584  35.564  46.464  1.00 80.23           C  \nATOM    271  CG  ASN A  95      34.019  36.918  46.131  1.00 87.09           C  \nATOM    272  ND2 ASN A  95      33.002  37.309  46.875  1.00 93.83           N  \nATOM    273  OD1 ASN A  95      34.501  37.623  45.245  1.00 91.18           O  \nATOM    274  N   VAL A  96      37.237  33.331  45.805  1.00 67.83           N  \nATOM    275  CA  VAL A  96      37.613  32.008  46.204  1.00 66.20           C  \nATOM    276  C   VAL A  96      39.066  31.847  45.940  1.00 64.85           C  \nATOM    277  O   VAL A  96      39.576  32.452  45.011  1.00 63.97           O  \nATOM    278  CB  VAL A  96      36.849  30.971  45.387  1.00 68.55           C  \nATOM    279  CG1 VAL A  96      37.645  29.673  45.229  1.00 68.19           C  \nATOM    280  CG2 VAL A  96      35.492  30.729  46.032  1.00 69.08           C  \nATOM    281  N   GLN A  97      39.711  31.012  46.752  1.00 63.60           N  \nATOM    282  CA  GLN A  97      41.094  30.630  46.535  1.00 63.38           C  \nATOM    283  C   GLN A  97      41.252  29.157  46.769  1.00 61.24           C  \nATOM    284  O   GLN A  97      40.406  28.522  47.390  1.00 62.52           O  \nATOM    285  CB  GLN A  97      42.034  31.391  47.465  1.00 66.15           C  \nATOM    286  CG  GLN A  97      42.166  32.891  47.187  1.00 68.35           C  \nATOM    287  CD  GLN A  97      43.451  33.465  47.757  1.00 68.62           C  \nATOM    288  NE2 GLN A  97      43.360  34.631  48.408  1.00 68.64           N  \nATOM    289  OE1 GLN A  97      44.524  32.860  47.609  1.00 70.12           O  \nATOM    290  N   PHE A  98      42.364  28.641  46.274  1.00 60.94           N  \nATOM    291  CA  PHE A  98      42.659  27.220  46.299  1.00 62.43           C  \nATOM    292  C   PHE A  98      43.923  26.863  47.102  1.00 64.78           C  \nATOM    293  O   PHE A  98      44.854  27.667  47.261  1.00 69.49           O  \nATOM    294  CB  PHE A  98      42.892  26.733  44.874  1.00 63.04           C  \nATOM    295  CG  PHE A  98      41.672  26.689  44.025  1.00 63.14           C  \nATOM    296  CD1 PHE A  98      41.053  27.854  43.611  1.00 66.35           C  \nATOM    297  CD2 PHE A  98      41.183  25.484  43.574  1.00 63.98           C  \nATOM    298  CE1 PHE A  98      39.938  27.823  42.778  1.00 66.40           C  \nATOM    299  CE2 PHE A  98      40.072  25.440  42.743  1.00 67.04           C  \nATOM    300  CZ  PHE A  98      39.448  26.612  42.338  1.00 65.76           C  \nATOM    301  N   SER A  99      43.981  25.615  47.547  1.00 64.54           N  \nATOM    302  CA  SER A  99      45.143  25.121  48.259  1.00 66.83           C  \nATOM    303  C   SER A  99      46.356  25.297  47.360  1.00 68.51           C  \nATOM    304  O   SER A  99      46.318  24.969  46.181  1.00 72.89           O  \nATOM    305  CB  SER A  99      44.961  23.644  48.661  1.00 66.99           C  \nATOM    306  OG  SER A  99      45.772  23.290  49.783  1.00 67.81           O  \nATOM    307  N   ASN A 100      47.422  25.843  47.920  1.00 68.96           N  \nATOM    308  CA  ASN A 100      48.711  25.903  47.230  1.00 69.35           C  \nATOM    309  C   ASN A 100      49.139  24.600  46.504  1.00 69.05           C  \nATOM    310  O   ASN A 100      49.792  24.659  45.461  1.00 70.42           O  \nATOM    311  CB  ASN A 100      49.778  26.370  48.224  1.00 68.88           C  \nATOM    312  CG  ASN A 100      49.560  27.809  48.661  1.00 69.15           C  \nATOM    313  ND2 ASN A 100      50.603  28.446  49.131  1.00 69.38           N  \nATOM    314  OD1 ASN A 100      48.455  28.337  48.566  1.00 71.45           O  \nATOM    315  N   THR A 101      48.745  23.440  47.033  1.00 68.03           N  \nATOM    316  CA  THR A 101      49.100  22.137  46.447  1.00 67.14           C  \nATOM    317  C   THR A 101      48.013  21.542  45.555  1.00 65.35           C  \nATOM    318  O   THR A 101      48.156  20.415  45.063  1.00 64.84           O  \nATOM    319  CB  THR A 101      49.397  21.103  47.565  1.00 68.29           C  \nATOM    320  CG2 THR A 101      50.634  21.514  48.353  1.00 71.11           C  \nATOM    321  OG1 THR A 101      48.275  20.994  48.455  1.00 63.82           O  \nATOM    322  N   ALA A 102      46.935  22.291  45.348  1.00 64.28           N  \nATOM    323  CA  ALA A 102      45.691  21.725  44.825  1.00 65.45           C  \nATOM    324  C   ALA A 102      45.798  21.338  43.350  1.00 65.22           C  \nATOM    325  O   ALA A 102      45.203  20.337  42.908  1.00 64.23           O  \nATOM    326  CB  ALA A 102      44.531  22.693  45.044  1.00 67.16           C  \nATOM    327  N   SER A 103      46.529  22.155  42.598  1.00 64.72           N  \nATOM    328  CA  SER A 103      46.915  21.829  41.240  1.00 66.53           C  \nATOM    329  C   SER A 103      48.442  21.863  41.230  1.00 67.96           C  \nATOM    330  O   SER A 103      49.054  22.945  41.422  1.00 67.88           O  \nATOM    331  CB  SER A 103      46.304  22.836  40.253  1.00 68.53           C  \nATOM    332  OG  SER A 103      47.080  23.006  39.075  1.00 69.05           O  \nATOM    333  N   SER A 104      49.037  20.675  41.038  1.00 65.96           N  \nATOM    334  CA  SER A 104      50.489  20.513  41.004  1.00 67.46           C  \nATOM    335  C   SER A 104      50.953  19.515  39.932  1.00 65.91           C  \nATOM    336  O   SER A 104      50.298  18.516  39.685  1.00 61.57           O  \nATOM    337  CB  SER A 104      50.983  20.074  42.388  1.00 68.93           C  \nATOM    338  OG  SER A 104      51.407  18.723  42.401  1.00 69.19           O  \nATOM    339  N   SER A 105      52.111  19.769  39.331  1.00 68.48           N  \nATOM    340  CA  SER A 105      52.625  18.900  38.263  1.00 72.46           C  \nATOM    341  C   SER A 105      53.017  17.507  38.698  1.00 70.97           C  \nATOM    342  O   SER A 105      53.298  16.676  37.832  1.00 70.97           O  \nATOM    343  CB  SER A 105      53.863  19.499  37.608  1.00 75.85           C  \nATOM    344  OG  SER A 105      53.643  20.845  37.277  1.00 82.91           O  \nATOM    345  N   ASN A 106      53.100  17.265  40.010  1.00 69.62           N  \nATOM    346  CA  ASN A 106      53.540  15.965  40.523  1.00 69.70           C  \nATOM    347  C   ASN A 106      52.413  14.973  40.488  1.00 70.21           C  \nATOM    348  O   ASN A 106      52.640  13.768  40.509  1.00 68.43           O  \nATOM    349  CB  ASN A 106      54.018  16.037  41.969  1.00 71.27           C  \nATOM    350  CG  ASN A 106      55.027  17.135  42.217  1.00 79.97           C  \nATOM    351  ND2 ASN A 106      55.244  17.403  43.483  1.00 88.11           N  \nATOM    352  OD1 ASN A 106      55.609  17.740  41.302  1.00 90.94           O  \nATOM    353  N   ILE A 107      51.193  15.499  40.424  1.00 73.92           N  \nATOM    354  CA  ILE A 107      50.005  14.765  40.821  1.00 74.47           C  \nATOM    355  C   ILE A 107      48.908  14.768  39.725  1.00 72.23           C  \nATOM    356  O   ILE A 107      47.723  15.007  40.018  1.00 67.19           O  \nATOM    357  CB  ILE A 107      49.457  15.344  42.161  1.00 79.91           C  \nATOM    358  CG1 ILE A 107      50.571  15.612  43.186  1.00 87.66           C  \nATOM    359  CG2 ILE A 107      48.506  14.382  42.811  1.00 78.77           C  \nATOM    360  CD1 ILE A 107      50.198  16.604  44.283  1.00 92.94           C  \nATOM    361  N   PRO A 108      49.287  14.519  38.448  1.00 73.96           N  \nATOM    362  CA  PRO A 108      48.200  14.127  37.548  1.00 73.96           C  \nATOM    363  C   PRO A 108      47.845  12.712  37.941  1.00 71.63           C  \nATOM    364  O   PRO A 108      48.398  12.184  38.890  1.00 72.14           O  \nATOM    365  CB  PRO A 108      48.817  14.204  36.146  1.00 74.76           C  \nATOM    366  CG  PRO A 108      50.285  14.095  36.355  1.00 75.79           C  \nATOM    367  CD  PRO A 108      50.592  14.550  37.760  1.00 76.10           C  \nATOM    368  N   GLY A 109      46.916  12.089  37.263  1.00 70.80           N  \nATOM    369  CA  GLY A 109      46.462  10.789  37.729  1.00 69.71           C  \nATOM    370  C   GLY A 109      45.598  10.847  38.983  1.00 68.74           C  \nATOM    371  O   GLY A 109      44.840   9.917  39.245  1.00 68.33           O  \nATOM    372  N   GLU A 110      45.700  11.910  39.777  1.00 67.83           N  \nATOM    373  CA  GLU A 110      44.821  12.038  40.925  1.00 69.23           C  \nATOM    374  C   GLU A 110      43.464  12.534  40.500  1.00 70.45           C  \nATOM    375  O   GLU A 110      43.361  13.297  39.550  1.00 74.96           O  \nATOM    376  CB  GLU A 110      45.397  12.959  41.979  1.00 71.37           C  \nATOM    377  CG  GLU A 110      46.383  12.259  42.900  1.00 72.72           C  \nATOM    378  CD  GLU A 110      45.805  11.066  43.637  1.00 75.21           C  \nATOM    379  OE1 GLU A 110      44.639  11.116  44.125  1.00 79.49           O  \nATOM    380  OE2 GLU A 110      46.545  10.066  43.742  1.00 73.88           O  \nATOM    381  N   LEU A 111      42.439  12.095  41.233  1.00 69.21           N  \nATOM    382  CA  LEU A 111      41.033  12.259  40.845  1.00 67.95           C  \nATOM    383  C   LEU A 111      40.160  12.968  41.845  1.00 66.27           C  \nATOM    384  O   LEU A 111      38.984  13.189  41.592  1.00 66.12           O  \nATOM    385  CB  LEU A 111      40.405  10.892  40.602  1.00 69.25           C  \nATOM    386  CG  LEU A 111      39.930  10.570  39.183  1.00 71.01           C  \nATOM    387  CD1 LEU A 111      41.033  10.744  38.139  1.00 72.98           C  \nATOM    388  CD2 LEU A 111      39.376   9.146  39.183  1.00 69.49           C  \nATOM    389  N   ALA A 112      40.707  13.323  42.988  1.00 66.28           N  \nATOM    390  CA  ALA A 112      39.889  13.957  43.989  1.00 64.90           C  \nATOM    391  C   ALA A 112      39.486  15.366  43.556  1.00 61.52           C  \nATOM    392  O   ALA A 112      39.993  15.883  42.583  1.00 60.03           O  \nATOM    393  CB  ALA A 112      40.634  13.988  45.300  1.00 66.67           C  \nATOM    394  N   PRO A 113      38.524  15.966  44.253  1.00 62.86           N  \nATOM    395  CA  PRO A 113      38.232  17.392  44.123  1.00 62.91           C  \nATOM    396  C   PRO A 113      39.246  18.276  44.805  1.00 59.67           C  \nATOM    397  O   PRO A 113      39.757  17.937  45.867  1.00 59.26           O  \nATOM    398  CB  PRO A 113      36.901  17.554  44.856  1.00 64.07           C  \nATOM    399  CG  PRO A 113      36.302  16.195  44.882  1.00 65.06           C  \nATOM    400  CD  PRO A 113      37.457  15.253  44.972  1.00 64.93           C  \nATOM    401  N   GLU A 114      39.486  19.431  44.211  1.00 59.60           N  \nATOM    402  CA  GLU A 114      40.433  20.382  44.743  1.00 63.41           C  \nATOM    403  C   GLU A 114      39.830  20.956  46.011  1.00 60.52           C  \nATOM    404  O   GLU A 114      38.674  20.725  46.279  1.00 58.13           O  \nATOM    405  CB  GLU A 114      40.740  21.445  43.682  1.00 70.12           C  \nATOM    406  CG  GLU A 114      41.524  20.873  42.486  1.00 78.23           C  \nATOM    407  CD  GLU A 114      41.366  21.655  41.180  1.00 88.57           C  \nATOM    408  OE1 GLU A 114      42.377  22.161  40.613  1.00 94.49           O  \nATOM    409  OE2 GLU A 114      40.213  21.755  40.706  1.00 97.14           O  \nATOM    410  N   ASN A 115      40.616  21.651  46.818  1.00 60.36           N  \nATOM    411  CA  ASN A 115      40.089  22.252  48.034  1.00 59.88           C  \nATOM    412  C   ASN A 115      39.983  23.743  47.925  1.00 61.24           C  \nATOM    413  O   ASN A 115      40.867  24.398  47.412  1.00 68.41           O  \nATOM    414  CB  ASN A 115      40.964  21.896  49.213  1.00 59.89           C  \nATOM    415  CG  ASN A 115      40.637  20.543  49.762  1.00 60.34           C  \nATOM    416  ND2 ASN A 115      41.546  20.004  50.581  1.00 60.73           N  \nATOM    417  OD1 ASN A 115      39.572  19.972  49.454  1.00 58.07           O  \nATOM    418  N   VAL A 116      38.907  24.294  48.445  1.00 60.69           N  \nATOM    419  CA  VAL A 116      38.602  25.677  48.171  1.00 61.54           C  \nATOM    420  C   VAL A 116      38.254  26.437  49.425  1.00 58.24           C  \nATOM    421  O   VAL A 116      37.656  25.883  50.335  1.00 54.41           O  \nATOM    422  CB  VAL A 116      37.448  25.741  47.176  1.00 65.72           C  \nATOM    423  CG1 VAL A 116      36.597  26.972  47.387  1.00 69.91           C  \nATOM    424  CG2 VAL A 116      38.002  25.715  45.769  1.00 68.54           C  \nATOM    425  N   SER A 117      38.618  27.715  49.457  1.00 58.46           N  \nATOM    426  CA  SER A 117      38.338  28.548  50.613  1.00 59.49           C  \nATOM    427  C   SER A 117      37.800  29.883  50.207  1.00 64.09           C  \nATOM    428  O   SER A 117      38.476  30.614  49.472  1.00 63.80           O  \nATOM    429  CB  SER A 117      39.594  28.832  51.376  1.00 58.34           C  \nATOM    430  OG  SER A 117      39.386  29.991  52.140  1.00 59.17           O  \nATOM    431  N   PHE A 118      36.613  30.209  50.733  1.00 67.10           N  \nATOM    432  CA  PHE A 118      35.930  31.474  50.439  1.00 66.40           C  \nATOM    433  C   PHE A 118      36.348  32.513  51.473  1.00 68.04           C  \nATOM    434  O   PHE A 118      36.220  32.259  52.666  1.00 67.22           O  \nATOM    435  CB  PHE A 118      34.411  31.307  50.539  1.00 64.42           C  \nATOM    436  CG  PHE A 118      33.793  30.485  49.442  1.00 60.41           C  \nATOM    437  CD1 PHE A 118      33.811  29.106  49.507  1.00 58.52           C  \nATOM    438  CD2 PHE A 118      33.131  31.088  48.389  1.00 58.82           C  \nATOM    439  CE1 PHE A 118      33.225  28.337  48.516  1.00 56.20           C  \nATOM    440  CE2 PHE A 118      32.538  30.331  47.400  1.00 57.52           C  \nATOM    441  CZ  PHE A 118      32.589  28.952  47.458  1.00 56.48           C  \nATOM    442  N   HIS A 119      36.828  33.671  51.021  1.00 70.97           N  \nATOM    443  CA  HIS A 119      37.230  34.762  51.914  1.00 73.48           C  \nATOM    444  C   HIS A 119      38.092  34.264  53.035  1.00 76.23           C  \nATOM    445  O   HIS A 119      37.910  34.650  54.202  1.00 77.54           O  \nATOM    446  CB  HIS A 119      36.006  35.442  52.475  1.00 73.54           C  \nATOM    447  CG  HIS A 119      35.193  36.093  51.418  1.00 77.66           C  \nATOM    448  CD2 HIS A 119      35.489  37.122  50.594  1.00 79.22           C  \nATOM    449  ND1 HIS A 119      33.940  35.651  51.052  1.00 78.97           N  \nATOM    450  CE1 HIS A 119      33.487  36.408  50.069  1.00 81.84           C  \nATOM    451  NE2 HIS A 119      34.408  37.311  49.775  1.00 82.40           N  \nATOM    452  N   GLY A 120      39.018  33.380  52.666  1.00 76.71           N  \nATOM    453  CA  GLY A 120      39.944  32.771  53.610  1.00 76.66           C  \nATOM    454  C   GLY A 120      39.316  32.125  54.830  1.00 76.11           C  \nATOM    455  O   GLY A 120      39.891  32.142  55.912  1.00 75.86           O  \nATOM    456  N   GLU A 121      38.135  31.552  54.662  1.00 81.91           N  \nATOM    457  CA  GLU A 121      37.530  30.767  55.726  1.00 85.88           C  \nATOM    458  C   GLU A 121      38.033  29.353  55.573  1.00 75.44           C  \nATOM    459  O   GLU A 121      38.598  28.991  54.547  1.00 74.19           O  \nATOM    460  CB  GLU A 121      35.997  30.794  55.655  1.00 98.10           C  \nATOM    461  CG  GLU A 121      35.346  32.106  56.096  1.00108.01           C  \nATOM    462  CD  GLU A 121      35.650  32.476  57.541  1.00118.04           C  \nATOM    463  OE1 GLU A 121      36.259  33.562  57.762  1.00121.01           O  \nATOM    464  OE2 GLU A 121      35.289  31.673  58.442  1.00123.50           O  \nATOM    465  N   LYS A 122      37.820  28.547  56.593  1.00 67.87           N  \nATOM    466  CA  LYS A 122      38.285  27.185  56.541  1.00 65.15           C  \nATOM    467  C   LYS A 122      37.867  26.557  55.236  1.00 62.01           C  \nATOM    468  O   LYS A 122      36.863  26.967  54.644  1.00 62.10           O  \nATOM    469  CB  LYS A 122      37.743  26.391  57.727  1.00 67.90           C  \nATOM    470  CG  LYS A 122      38.788  26.049  58.785  1.00 70.35           C  \nATOM    471  CD  LYS A 122      39.506  27.266  59.363  1.00 72.59           C  \nATOM    472  CE  LYS A 122      40.544  26.851  60.397  1.00 71.45           C  \nATOM    473  NZ  LYS A 122      41.625  27.866  60.474  1.00 74.08           N  \nATOM    474  N   PHE A 123      38.646  25.578  54.773  1.00 59.62           N  \nATOM    475  CA  PHE A 123      38.293  24.877  53.524  1.00 59.64           C  \nATOM    476  C   PHE A 123      37.265  23.773  53.750  1.00 57.61           C  \nATOM    477  O   PHE A 123      36.657  23.274  52.810  1.00 56.05           O  \nATOM    478  CB  PHE A 123      39.525  24.355  52.767  1.00 58.68           C  \nATOM    479  CG  PHE A 123      40.188  23.177  53.402  1.00 57.01           C  \nATOM    480  CD1 PHE A 123      39.728  21.873  53.158  1.00 53.94           C  \nATOM    481  CD2 PHE A 123      41.294  23.361  54.227  1.00 57.08           C  \nATOM    482  CE1 PHE A 123      40.343  20.778  53.745  1.00 53.07           C  \nATOM    483  CE2 PHE A 123      41.920  22.262  54.820  1.00 55.68           C  \nATOM    484  CZ  PHE A 123      41.443  20.972  54.577  1.00 54.50           C  \nATOM    485  N   TYR A 124      37.058  23.418  55.007  1.00 57.34           N  \nATOM    486  CA  TYR A 124      36.085  22.394  55.354  1.00 58.23           C  \nATOM    487  C   TYR A 124      34.857  23.031  56.026  1.00 63.08           C  \nATOM    488  O   TYR A 124      34.045  22.322  56.648  1.00 69.66           O  \nATOM    489  CB  TYR A 124      36.734  21.314  56.242  1.00 54.73           C  \nATOM    490  CG  TYR A 124      37.547  21.862  57.376  1.00 50.54           C  \nATOM    491  CD1 TYR A 124      38.878  22.166  57.218  1.00 48.75           C  \nATOM    492  CD2 TYR A 124      36.971  22.078  58.597  1.00 49.95           C  \nATOM    493  CE1 TYR A 124      39.616  22.670  58.258  1.00 50.23           C  \nATOM    494  CE2 TYR A 124      37.686  22.590  59.646  1.00 51.17           C  \nATOM    495  CZ  TYR A 124      39.014  22.888  59.480  1.00 52.60           C  \nATOM    496  OH  TYR A 124      39.728  23.403  60.556  1.00 56.35           O  \nATOM    497  N   ASN A 125      34.721  24.358  55.888  1.00 61.74           N  \nATOM    498  CA  ASN A 125      33.560  25.095  56.403  1.00 62.53           C  \nATOM    499  C   ASN A 125      32.668  25.667  55.299  1.00 66.19           C  \nATOM    500  O   ASN A 125      31.961  26.670  55.476  1.00 68.27           O  \nATOM    501  CB  ASN A 125      34.017  26.199  57.330  1.00 62.63           C  \nATOM    502  CG  ASN A 125      34.436  25.676  58.681  1.00 64.46           C  \nATOM    503  ND2 ASN A 125      34.836  26.587  59.570  1.00 62.95           N  \nATOM    504  OD1 ASN A 125      34.388  24.462  58.936  1.00 67.27           O  \nATOM    505  N   ASN A 126      32.702  25.011  54.149  1.00 68.91           N  \nATOM    506  CA  ASN A 126      31.800  25.321  53.075  1.00 68.26           C  \nATOM    507  C   ASN A 126      30.624  24.344  53.156  1.00 67.89           C  \nATOM    508  O   ASN A 126      30.738  23.259  53.752  1.00 61.65           O  \nATOM    509  CB  ASN A 126      32.533  25.201  51.735  1.00 68.75           C  \nATOM    510  CG  ASN A 126      33.699  26.170  51.613  1.00 70.87           C  \nATOM    511  ND2 ASN A 126      34.740  25.730  50.936  1.00 74.41           N  \nATOM    512  OD1 ASN A 126      33.667  27.300  52.117  1.00 71.50           O  \nATOM    513  N   ASN A 127      29.489  24.759  52.582  1.00 69.34           N  \nATOM    514  CA  ASN A 127      28.353  23.876  52.354  1.00 64.01           C  \nATOM    515  C   ASN A 127      28.326  23.455  50.921  1.00 62.31           C  \nATOM    516  O   ASN A 127      27.913  24.212  50.043  1.00 62.38           O  \nATOM    517  CB  ASN A 127      27.025  24.555  52.671  1.00 64.43           C  \nATOM    518  CG  ASN A 127      25.864  23.570  52.698  1.00 64.29           C  \nATOM    519  ND2 ASN A 127      24.725  24.037  53.181  1.00 66.93           N  \nATOM    520  OD1 ASN A 127      25.987  22.402  52.300  1.00 61.51           O  \nATOM    521  N   PHE A 128      28.779  22.241  50.686  1.00 62.98           N  \nATOM    522  CA  PHE A 128      28.583  21.620  49.395  1.00 66.29           C  \nATOM    523  C   PHE A 128      27.259  20.855  49.362  1.00 62.07           C  \nATOM    524  O   PHE A 128      27.059  19.883  50.099  1.00 57.91           O  \nATOM    525  CB  PHE A 128      29.752  20.692  49.071  1.00 69.29           C  \nATOM    526  CG  PHE A 128      31.019  21.422  48.737  1.00 70.69           C  \nATOM    527  CD1 PHE A 128      31.123  22.123  47.555  1.00 72.68           C  \nATOM    528  CD2 PHE A 128      32.102  21.404  49.600  1.00 70.83           C  \nATOM    529  CE1 PHE A 128      32.289  22.793  47.234  1.00 74.54           C  \nATOM    530  CE2 PHE A 128      33.270  22.072  49.287  1.00 72.52           C  \nATOM    531  CZ  PHE A 128      33.366  22.768  48.101  1.00 72.96           C  \nATOM    532  N   MET A 129      26.361  21.296  48.496  1.00 60.04           N  \nATOM    533  CA  MET A 129      25.155  20.540  48.232  1.00 60.81           C  \nATOM    534  C   MET A 129      25.151  19.915  46.834  1.00 56.32           C  \nATOM    535  O   MET A 129      25.905  20.327  45.943  1.00 53.20           O  \nATOM    536  CB  MET A 129      23.945  21.462  48.374  1.00 69.20           C  \nATOM    537  CG  MET A 129      23.743  22.061  49.764  1.00 71.35           C  \nATOM    538  SD  MET A 129      22.472  23.353  49.823  1.00 72.11           S  \nATOM    539  CE  MET A 129      21.699  22.886  51.392  1.00 78.03           C  \nATOM    540  N   VAL A 130      24.312  18.895  46.674  1.00 54.68           N  \nATOM    541  CA  VAL A 130      23.858  18.462  45.345  1.00 57.36           C  \nATOM    542  C   VAL A 130      22.336  18.331  45.372  1.00 59.45           C  \nATOM    543  O   VAL A 130      21.770  17.749  46.297  1.00 54.96           O  \nATOM    544  CB  VAL A 130      24.530  17.172  44.814  1.00 55.65           C  \nATOM    545  CG1 VAL A 130      25.984  17.128  45.234  1.00 57.72           C  \nATOM    546  CG2 VAL A 130      23.825  15.926  45.286  1.00 54.31           C  \nATOM    547  N   ASP A 131      21.682  18.900  44.360  1.00 64.85           N  \nATOM    548  CA  ASP A 131      20.233  18.858  44.250  1.00 67.10           C  \nATOM    549  C   ASP A 131      19.661  19.485  45.497  1.00 65.01           C  \nATOM    550  O   ASP A 131      18.714  18.963  46.047  1.00 66.68           O  \nATOM    551  CB  ASP A 131      19.718  17.401  44.130  1.00 74.59           C  \nATOM    552  CG  ASP A 131      20.196  16.676  42.841  1.00 82.69           C  \nATOM    553  OD1 ASP A 131      20.361  17.372  41.798  1.00 81.84           O  \nATOM    554  OD2 ASP A 131      20.378  15.411  42.879  1.00 85.05           O  \nATOM    555  N   GLY A 132      20.266  20.568  45.979  1.00 65.24           N  \nATOM    556  CA  GLY A 132      19.818  21.236  47.222  1.00 65.27           C  \nATOM    557  C   GLY A 132      20.055  20.533  48.573  1.00 63.95           C  \nATOM    558  O   GLY A 132      19.825  21.126  49.621  1.00 65.55           O  \nATOM    559  N   LEU A 133      20.501  19.278  48.558  1.00 61.41           N  \nATOM    560  CA  LEU A 133      20.727  18.511  49.779  1.00 58.56           C  \nATOM    561  C   LEU A 133      22.195  18.376  50.113  1.00 58.03           C  \nATOM    562  O   LEU A 133      23.035  18.358  49.219  1.00 57.33           O  \nATOM    563  CB  LEU A 133      20.161  17.118  49.626  1.00 59.84           C  \nATOM    564  CG  LEU A 133      18.712  17.035  50.068  1.00 63.75           C  \nATOM    565  CD1 LEU A 133      17.823  17.719  49.043  1.00 65.83           C  \nATOM    566  CD2 LEU A 133      18.307  15.581  50.291  1.00 64.89           C  \nATOM    567  N   SER A 134      22.496  18.224  51.399  1.00 58.24           N  \nATOM    568  CA  SER A 134      23.882  18.199  51.867  1.00 56.92           C  \nATOM    569  C   SER A 134      24.729  17.059  51.261  1.00 57.06           C  \nATOM    570  O   SER A 134      24.271  15.914  51.081  1.00 53.91           O  \nATOM    571  CB  SER A 134      23.941  18.164  53.393  1.00 56.13           C  \nATOM    572  OG  SER A 134      25.202  17.697  53.843  1.00 57.13           O  \nATOM    573  N   ASN A 135      25.971  17.424  50.937  1.00 57.85           N  \nATOM    574  CA  ASN A 135      26.979  16.525  50.386  1.00 55.43           C  \nATOM    575  C   ASN A 135      28.273  16.807  51.122  1.00 55.70           C  \nATOM    576  O   ASN A 135      29.338  16.758  50.534  1.00 59.55           O  \nATOM    577  CB  ASN A 135      27.134  16.804  48.886  1.00 56.10           C  \nATOM    578  CG  ASN A 135      28.244  16.014  48.233  1.00 55.39           C  \nATOM    579  ND2 ASN A 135      29.076  16.701  47.448  1.00 56.77           N  \nATOM    580  OD1 ASN A 135      28.357  14.805  48.422  1.00 53.82           O  \nATOM    581  N   ASN A 136      28.168  17.123  52.414  1.00 55.52           N  \nATOM    582  CA  ASN A 136      29.327  17.409  53.269  1.00 53.96           C  \nATOM    583  C   ASN A 136      29.726  16.245  54.149  1.00 56.00           C  \nATOM    584  O   ASN A 136      28.890  15.532  54.649  1.00 62.20           O  \nATOM    585  CB  ASN A 136      29.008  18.566  54.175  1.00 52.31           C  \nATOM    586  CG  ASN A 136      28.589  19.787  53.407  1.00 53.49           C  \nATOM    587  ND2 ASN A 136      27.297  20.043  53.376  1.00 55.25           N  \nATOM    588  OD1 ASN A 136      29.416  20.495  52.840  1.00 53.25           O  \nATOM    589  N   ASN A 137      31.016  16.060  54.333  1.00 59.62           N  \nATOM    590  CA  ASN A 137      31.528  15.097  55.277  1.00 62.15           C  \nATOM    591  C   ASN A 137      31.701  15.856  56.584  1.00 65.43           C  \nATOM    592  O   ASN A 137      32.476  16.817  56.668  1.00 64.72           O  \nATOM    593  CB  ASN A 137      32.850  14.529  54.773  1.00 65.86           C  \nATOM    594  CG  ASN A 137      33.606  13.751  55.831  1.00 70.00           C  \nATOM    595  ND2 ASN A 137      34.825  13.330  55.494  1.00 72.29           N  \nATOM    596  OD1 ASN A 137      33.106  13.517  56.930  1.00 71.18           O  \nATOM    597  N   ASN A 138      30.953  15.412  57.593  1.00 70.45           N  \nATOM    598  CA  ASN A 138      30.933  16.020  58.921  1.00 69.26           C  \nATOM    599  C   ASN A 138      31.642  15.177  59.954  1.00 65.04           C  \nATOM    600  O   ASN A 138      31.214  15.176  61.091  1.00 71.73           O  \nATOM    601  CB  ASN A 138      29.484  16.197  59.369  1.00 74.63           C  \nATOM    602  CG  ASN A 138      28.796  17.374  58.678  1.00 87.52           C  \nATOM    603  ND2 ASN A 138      27.599  17.136  58.122  1.00 87.58           N  \nATOM    604  OD1 ASN A 138      29.328  18.494  58.655  1.00 97.39           O  \nATOM    605  N   ILE A 139      32.695  14.449  59.573  1.00 59.25           N  \nATOM    606  CA  ILE A 139      33.463  13.609  60.515  1.00 54.04           C  \nATOM    607  C   ILE A 139      34.927  14.046  60.523  1.00 55.67           C  \nATOM    608  O   ILE A 139      35.429  14.458  61.557  1.00 52.97           O  \nATOM    609  CB  ILE A 139      33.411  12.102  60.164  1.00 51.51           C  \nATOM    610  CG1 ILE A 139      32.002  11.561  60.253  1.00 50.06           C  \nATOM    611  CG2 ILE A 139      34.267  11.302  61.125  1.00 52.35           C  \nATOM    612  CD1 ILE A 139      31.933  10.059  60.352  1.00 49.48           C  \nATOM    613  N   ASN A 140      35.594  13.929  59.363  1.00 56.73           N  \nATOM    614  CA  ASN A 140      37.031  14.170  59.217  1.00 52.23           C  \nATOM    615  C   ASN A 140      37.444  14.876  57.896  1.00 51.94           C  \nATOM    616  O   ASN A 140      38.364  14.438  57.211  1.00 53.11           O  \nATOM    617  CB  ASN A 140      37.727  12.823  59.326  1.00 51.82           C  \nATOM    618  CG  ASN A 140      39.202  12.953  59.600  1.00 55.15           C  \nATOM    619  ND2 ASN A 140      39.973  12.027  59.047  1.00 57.39           N  \nATOM    620  OD1 ASN A 140      39.655  13.875  60.296  1.00 57.23           O  \nATOM    621  N   PRO A 141      36.785  15.991  57.548  1.00 52.24           N  \nATOM    622  CA  PRO A 141      36.944  16.641  56.247  1.00 53.09           C  \nATOM    623  C   PRO A 141      38.230  17.413  56.046  1.00 56.71           C  \nATOM    624  O   PRO A 141      38.649  17.633  54.903  1.00 62.17           O  \nATOM    625  CB  PRO A 141      35.774  17.617  56.204  1.00 53.40           C  \nATOM    626  CG  PRO A 141      35.495  17.942  57.611  1.00 53.34           C  \nATOM    627  CD  PRO A 141      35.817  16.705  58.397  1.00 53.96           C  \nATOM    628  N   GLY A 142      38.850  17.852  57.127  1.00 57.48           N  \nATOM    629  CA  GLY A 142      40.056  18.647  56.993  1.00 56.85           C  \nATOM    630  C   GLY A 142      41.297  17.877  57.359  1.00 57.39           C  \nATOM    631  O   GLY A 142      42.274  18.485  57.801  1.00 56.65           O  \nATOM    632  N   ALA A 143      41.284  16.554  57.178  1.00 58.20           N  \nATOM    633  CA  ALA A 143      42.461  15.743  57.510  1.00 60.50           C  \nATOM    634  C   ALA A 143      43.763  16.309  56.893  1.00 65.02           C  \nATOM    635  O   ALA A 143      43.795  16.702  55.713  1.00 62.83           O  \nATOM    636  CB  ALA A 143      42.256  14.308  57.076  1.00 57.99           C  \nATOM    637  N   ASN A 144      44.821  16.366  57.707  1.00 68.14           N  \nATOM    638  CA  ASN A 144      46.137  16.806  57.251  1.00 68.11           C  \nATOM    639  C   ASN A 144      46.040  18.183  56.633  1.00 62.53           C  \nATOM    640  O   ASN A 144      46.591  18.422  55.574  1.00 62.63           O  \nATOM    641  CB  ASN A 144      46.703  15.812  56.217  1.00 73.52           C  \nATOM    642  CG  ASN A 144      46.877  14.398  56.774  1.00 78.12           C  \nATOM    643  ND2 ASN A 144      45.913  13.515  56.509  1.00 78.22           N  \nATOM    644  OD1 ASN A 144      47.883  14.100  57.410  1.00 85.14           O  \nATOM    645  N   ASN A 145      45.305  19.080  57.275  1.00 58.49           N  \nATOM    646  CA  ASN A 145      44.967  20.380  56.668  1.00 59.14           C  \nATOM    647  C   ASN A 145      44.850  20.355  55.128  1.00 62.51           C  \nATOM    648  O   ASN A 145      45.304  21.287  54.446  1.00 63.85           O  \nATOM    649  CB  ASN A 145      45.937  21.489  57.100  1.00 55.18           C  \nATOM    650  CG  ASN A 145      45.292  22.874  57.062  1.00 55.60           C  \nATOM    651  ND2 ASN A 145      46.037  23.862  56.603  1.00 57.22           N  \nATOM    652  OD1 ASN A 145      44.135  23.053  57.439  1.00 54.88           O  \nATOM    653  N   GLY A 146      44.241  19.292  54.590  1.00 63.67           N  \nATOM    654  CA  GLY A 146      43.966  19.194  53.149  1.00 66.57           C  \nATOM    655  C   GLY A 146      45.115  18.731  52.259  1.00 68.45           C  \nATOM    656  O   GLY A 146      44.919  18.475  51.069  1.00 64.22           O  \nATOM    657  N   GLU A 147      46.311  18.612  52.830  1.00 71.28           N  \nATOM    658  CA  GLU A 147      47.489  18.222  52.068  1.00 74.11           C  \nATOM    659  C   GLU A 147      47.538  16.705  52.011  1.00 69.70           C  \nATOM    660  O   GLU A 147      46.861  16.035  52.755  1.00 69.50           O  \nATOM    661  CB  GLU A 147      48.776  18.844  52.662  1.00 81.57           C  \nATOM    662  CG  GLU A 147      49.327  20.083  51.913  1.00 91.39           C  \nATOM    663  CD  GLU A 147      48.373  21.301  51.833  1.00100.05           C  \nATOM    664  OE1 GLU A 147      48.233  21.893  50.733  1.00107.40           O  \nATOM    665  OE2 GLU A 147      47.772  21.704  52.858  1.00102.93           O  \nATOM    666  N   LEU A 148      48.335  16.175  51.106  1.00 72.50           N  \nATOM    667  CA  LEU A 148      48.418  14.738  50.885  1.00 75.01           C  \nATOM    668  C   LEU A 148      49.361  14.155  51.902  1.00 79.03           C  \nATOM    669  O   LEU A 148      50.168  14.873  52.475  1.00 84.59           O  \nATOM    670  CB  LEU A 148      48.974  14.435  49.500  1.00 77.52           C  \nATOM    671  CG  LEU A 148      48.213  14.976  48.286  1.00 79.69           C  \nATOM    672  CD1 LEU A 148      48.420  16.484  48.018  1.00 81.82           C  \nATOM    673  CD2 LEU A 148      48.637  14.143  47.089  1.00 76.25           C  \nATOM    674  N   ASN A 149      49.276  12.849  52.116  1.00 84.22           N  \nATOM    675  CA  ASN A 149      50.151  12.169  53.073  1.00 84.82           C  \nATOM    676  C   ASN A 149      50.855  11.045  52.350  1.00 78.73           C  \nATOM    677  O   ASN A 149      50.196  10.224  51.712  1.00 71.66           O  \nATOM    678  CB  ASN A 149      49.337  11.606  54.250  1.00 90.49           C  \nATOM    679  CG  ASN A 149      49.975  11.888  55.596  1.00 97.67           C  \nATOM    680  ND2 ASN A 149      49.875  10.932  56.519  1.00 98.63           N  \nATOM    681  OD1 ASN A 149      50.538  12.966  55.810  1.00111.71           O  \nATOM    682  N   GLN A 150      52.185  11.004  52.446  1.00 79.28           N  \nATOM    683  CA  GLN A 150      52.974   9.928  51.815  1.00 79.25           C  \nATOM    684  C   GLN A 150      52.494   8.541  52.280  1.00 71.64           C  \nATOM    685  O   GLN A 150      52.788   7.504  51.668  1.00 63.25           O  \nATOM    686  CB  GLN A 150      54.484  10.115  52.069  1.00 86.64           C  \nATOM    687  CG  GLN A 150      55.162  11.191  51.206  1.00 90.63           C  \nATOM    688  CD  GLN A 150      55.094  10.936  49.689  1.00 94.20           C  \nATOM    689  NE2 GLN A 150      55.194   9.671  49.268  1.00 92.57           N  \nATOM    690  OE1 GLN A 150      54.953  11.880  48.907  1.00 98.50           O  \nATOM    691  N   GLN A 151      51.751   8.541  53.375  1.00 70.83           N  \nATOM    692  CA  GLN A 151      51.033   7.373  53.795  1.00 71.46           C  \nATOM    693  C   GLN A 151      49.591   7.757  53.949  1.00 68.52           C  \nATOM    694  O   GLN A 151      49.205   8.250  55.004  1.00 73.40           O  \nATOM    695  CB  GLN A 151      51.594   6.870  55.102  1.00 72.02           C  \nATOM    696  CG  GLN A 151      52.957   6.249  54.923  1.00 75.61           C  \nATOM    697  CD  GLN A 151      53.719   6.269  56.205  1.00 79.51           C  \nATOM    698  NE2 GLN A 151      54.025   5.090  56.749  1.00 81.61           N  \nATOM    699  OE1 GLN A 151      54.012   7.341  56.725  1.00 82.54           O  \nATOM    700  N   PRO A 152      48.785   7.530  52.898  1.00 63.91           N  \nATOM    701  CA  PRO A 152      47.418   7.981  52.987  1.00 62.15           C  \nATOM    702  C   PRO A 152      46.720   7.328  54.180  1.00 57.41           C  \nATOM    703  O   PRO A 152      47.132   6.277  54.635  1.00 58.45           O  \nATOM    704  CB  PRO A 152      46.809   7.557  51.638  1.00 64.18           C  \nATOM    705  CG  PRO A 152      47.915   7.024  50.798  1.00 62.14           C  \nATOM    706  CD  PRO A 152      48.998   6.648  51.741  1.00 63.19           C  \nATOM    707  N   ASP A 153      45.689   7.968  54.694  1.00 54.24           N  \nATOM    708  CA  ASP A 153      45.080   7.508  55.919  1.00 55.54           C  \nATOM    709  C   ASP A 153      44.404   6.134  55.704  1.00 51.37           C  \nATOM    710  O   ASP A 153      43.513   5.961  54.868  1.00 48.63           O  \nATOM    711  CB  ASP A 153      44.105   8.572  56.458  1.00 61.35           C  \nATOM    712  CG  ASP A 153      44.797   9.935  56.769  1.00 65.64           C  \nATOM    713  OD1 ASP A 153      45.357  10.562  55.836  1.00 66.49           O  \nATOM    714  OD2 ASP A 153      44.761  10.391  57.944  1.00 67.57           O  \nATOM    715  N   GLY A 154      44.857   5.162  56.480  1.00 49.45           N  \nATOM    716  CA  GLY A 154      44.496   3.767  56.296  1.00 49.49           C  \nATOM    717  C   GLY A 154      45.743   2.895  56.114  1.00 51.76           C  \nATOM    718  O   GLY A 154      45.710   1.683  56.268  1.00 55.16           O  \nATOM    719  N   TYR A 155      46.853   3.515  55.754  1.00 52.18           N  \nATOM    720  CA  TYR A 155      48.138   2.854  55.744  1.00 52.16           C  \nATOM    721  C   TYR A 155      48.298   2.077  57.039  1.00 52.56           C  \nATOM    722  O   TYR A 155      48.597   0.898  57.018  1.00 53.05           O  \nATOM    723  CB  TYR A 155      49.261   3.912  55.622  1.00 54.49           C  \nATOM    724  CG  TYR A 155      50.567   3.398  55.033  1.00 55.75           C  \nATOM    725  CD1 TYR A 155      51.403   2.573  55.762  1.00 56.47           C  \nATOM    726  CD2 TYR A 155      50.952   3.728  53.743  1.00 56.24           C  \nATOM    727  CE1 TYR A 155      52.581   2.078  55.226  1.00 58.46           C  \nATOM    728  CE2 TYR A 155      52.134   3.250  53.202  1.00 58.13           C  \nATOM    729  CZ  TYR A 155      52.954   2.421  53.951  1.00 60.10           C  \nATOM    730  OH  TYR A 155      54.152   1.911  53.432  1.00 63.90           O  \nATOM    731  N   SER A 156      48.066   2.757  58.159  1.00 54.77           N  \nATOM    732  CA  SER A 156      48.379   2.251  59.502  1.00 58.29           C  \nATOM    733  C   SER A 156      47.124   1.864  60.265  1.00 55.61           C  \nATOM    734  O   SER A 156      46.113   2.526  60.129  1.00 55.16           O  \nATOM    735  CB  SER A 156      49.095   3.347  60.299  1.00 63.72           C  \nATOM    736  OG  SER A 156      50.069   4.023  59.511  1.00 67.53           O  \nATOM    737  N   PRO A 157      47.205   0.845  61.128  1.00 55.31           N  \nATOM    738  CA  PRO A 157      46.023   0.159  61.698  1.00 57.64           C  \nATOM    739  C   PRO A 157      45.022   1.015  62.477  1.00 57.27           C  \nATOM    740  O   PRO A 157      43.804   0.670  62.569  1.00 54.43           O  \nATOM    741  CB  PRO A 157      46.634  -0.901  62.638  1.00 58.10           C  \nATOM    742  CG  PRO A 157      48.018  -0.458  62.870  1.00 58.83           C  \nATOM    743  CD  PRO A 157      48.456   0.284  61.645  1.00 57.25           C  \nATOM    744  N   ALA A 158      45.532   2.121  63.015  1.00 57.28           N  \nATOM    745  CA  ALA A 158      44.782   2.925  63.966  1.00 55.90           C  \nATOM    746  C   ALA A 158      44.396   4.275  63.379  1.00 53.91           C  \nATOM    747  O   ALA A 158      44.281   5.281  64.084  1.00 48.26           O  \nATOM    748  CB  ALA A 158      45.623   3.099  65.206  1.00 57.17           C  \nATOM    749  N   ASP A 159      44.173   4.281  62.072  1.00 55.17           N  \nATOM    750  CA  ASP A 159      43.936   5.513  61.338  1.00 55.05           C  \nATOM    751  C   ASP A 159      42.433   5.761  61.334  1.00 51.98           C  \nATOM    752  O   ASP A 159      41.639   4.803  61.307  1.00 52.62           O  \nATOM    753  CB  ASP A 159      44.492   5.416  59.883  1.00 57.98           C  \nATOM    754  CG  ASP A 159      46.013   5.792  59.763  1.00 60.85           C  \nATOM    755  OD1 ASP A 159      46.606   6.217  60.777  1.00 68.70           O  \nATOM    756  OD2 ASP A 159      46.613   5.693  58.649  1.00 57.37           O  \nATOM    757  N   LEU A 160      42.057   7.036  61.402  1.00 48.30           N  \nATOM    758  CA  LEU A 160      40.691   7.467  61.126  1.00 47.91           C  \nATOM    759  C   LEU A 160      40.630   7.850  59.680  1.00 45.85           C  \nATOM    760  O   LEU A 160      41.342   8.746  59.277  1.00 45.47           O  \nATOM    761  CB  LEU A 160      40.317   8.692  61.962  1.00 50.60           C  \nATOM    762  CG  LEU A 160      38.896   9.257  61.792  1.00 49.93           C  \nATOM    763  CD1 LEU A 160      37.903   8.460  62.625  1.00 51.15           C  \nATOM    764  CD2 LEU A 160      38.853  10.703  62.224  1.00 50.21           C  \nATOM    765  N   PRO A 161      39.789   7.184  58.890  1.00 47.42           N  \nATOM    766  CA  PRO A 161      39.787   7.475  57.453  1.00 50.66           C  \nATOM    767  C   PRO A 161      39.476   8.932  57.165  1.00 53.02           C  \nATOM    768  O   PRO A 161      38.835   9.583  58.005  1.00 55.82           O  \nATOM    769  CB  PRO A 161      38.695   6.560  56.915  1.00 50.79           C  \nATOM    770  CG  PRO A 161      38.702   5.397  57.868  1.00 50.68           C  \nATOM    771  CD  PRO A 161      39.000   5.985  59.210  1.00 48.57           C  \nATOM    772  N   ALA A 162      39.959   9.436  56.021  1.00 53.54           N  \nATOM    773  CA  ALA A 162      39.796  10.853  55.650  1.00 54.98           C  \nATOM    774  C   ALA A 162      38.704  11.036  54.602  1.00 58.50           C  \nATOM    775  O   ALA A 162      37.530  11.056  54.948  1.00 63.66           O  \nATOM    776  CB  ALA A 162      41.103  11.437  55.174  1.00 56.57           C  \nATOM    777  N   GLY A 163      39.051  11.178  53.331  1.00 62.29           N  \nATOM    778  CA  GLY A 163      38.008  11.306  52.290  1.00 68.37           C  \nATOM    779  C   GLY A 163      37.519  12.728  51.974  1.00 67.64           C  \nATOM    780  O   GLY A 163      36.767  12.931  50.996  1.00 69.76           O  \nATOM    781  N   GLY A 164      37.912  13.703  52.799  1.00 60.07           N  \nATOM    782  CA  GLY A 164      37.789  15.112  52.425  1.00 55.77           C  \nATOM    783  C   GLY A 164      36.412  15.738  52.523  1.00 52.88           C  \nATOM    784  O   GLY A 164      35.444  15.076  52.879  1.00 54.33           O  \nATOM    785  N   PRO A 165      36.320  17.029  52.203  1.00 48.82           N  \nATOM    786  CA  PRO A 165      35.147  17.817  52.506  1.00 49.45           C  \nATOM    787  C   PRO A 165      33.851  17.461  51.783  1.00 51.92           C  \nATOM    788  O   PRO A 165      32.784  17.886  52.229  1.00 51.35           O  \nATOM    789  CB  PRO A 165      35.584  19.238  52.137  1.00 49.46           C  \nATOM    790  CG  PRO A 165      36.708  19.063  51.196  1.00 48.84           C  \nATOM    791  CD  PRO A 165      37.415  17.870  51.713  1.00 48.72           C  \nATOM    792  N   GLN A 166      33.926  16.721  50.683  1.00 56.72           N  \nATOM    793  CA  GLN A 166      32.720  16.360  49.936  1.00 61.02           C  \nATOM    794  C   GLN A 166      32.579  14.860  49.952  1.00 61.89           C  \nATOM    795  O   GLN A 166      33.556  14.167  49.686  1.00 68.06           O  \nATOM    796  CB  GLN A 166      32.824  16.812  48.482  1.00 65.76           C  \nATOM    797  CG  GLN A 166      33.162  18.271  48.267  1.00 69.49           C  \nATOM    798  CD  GLN A 166      32.961  18.673  46.815  1.00 80.62           C  \nATOM    799  NE2 GLN A 166      33.917  19.424  46.272  1.00 87.18           N  \nATOM    800  OE1 GLN A 166      31.958  18.304  46.178  1.00 85.66           O  \nATOM    801  N   SER A 167      31.388  14.344  50.241  1.00 60.97           N  \nATOM    802  CA  SER A 167      31.219  12.893  50.313  1.00 60.16           C  \nATOM    803  C   SER A 167      30.911  12.264  48.949  1.00 58.19           C  \nATOM    804  O   SER A 167      31.274  11.128  48.726  1.00 58.78           O  \nATOM    805  CB  SER A 167      30.240  12.483  51.425  1.00 60.04           C  \nATOM    806  OG  SER A 167      29.390  13.554  51.773  1.00 62.27           O  \nATOM    807  N   PHE A 168      30.287  12.987  48.030  1.00 59.94           N  \nATOM    808  CA  PHE A 168      30.166  12.498  46.644  1.00 63.68           C  \nATOM    809  C   PHE A 168      30.985  13.374  45.750  1.00 62.61           C  \nATOM    810  O   PHE A 168      30.855  14.598  45.814  1.00 59.10           O  \nATOM    811  CB  PHE A 168      28.719  12.493  46.147  1.00 68.40           C  \nATOM    812  CG  PHE A 168      27.788  11.730  47.036  1.00 69.31           C  \nATOM    813  CD1 PHE A 168      28.032  10.411  47.335  1.00 68.81           C  \nATOM    814  CD2 PHE A 168      26.689  12.338  47.589  1.00 70.31           C  \nATOM    815  CE1 PHE A 168      27.204   9.712  48.176  1.00 67.18           C  \nATOM    816  CE2 PHE A 168      25.851  11.636  48.423  1.00 69.87           C  \nATOM    817  CZ  PHE A 168      26.111  10.321  48.720  1.00 66.76           C  \nATOM    818  N   TRP A 169      31.837  12.753  44.934  1.00 63.41           N  \nATOM    819  CA  TRP A 169      32.694  13.504  44.026  1.00 64.97           C  \nATOM    820  C   TRP A 169      32.057  13.486  42.666  1.00 65.60           C  \nATOM    821  O   TRP A 169      32.248  12.567  41.905  1.00 67.79           O  \nATOM    822  CB  TRP A 169      34.095  12.906  43.935  1.00 66.24           C  \nATOM    823  CG  TRP A 169      34.893  12.836  45.229  1.00 67.10           C  \nATOM    824  CD1 TRP A 169      34.615  13.452  46.410  1.00 68.13           C  \nATOM    825  CD2 TRP A 169      36.122  12.131  45.431  1.00 67.21           C  \nATOM    826  CE2 TRP A 169      36.516  12.348  46.766  1.00 66.31           C  \nATOM    827  CE3 TRP A 169      36.923  11.335  44.612  1.00 68.87           C  \nATOM    828  NE1 TRP A 169      35.581  13.157  47.344  1.00 66.88           N  \nATOM    829  CZ2 TRP A 169      37.659  11.802  47.297  1.00 68.79           C  \nATOM    830  CZ3 TRP A 169      38.052  10.804  45.124  1.00 73.25           C  \nATOM    831  CH2 TRP A 169      38.423  11.039  46.466  1.00 74.50           C  \nATOM    832  N   ILE A 170      31.312  14.521  42.353  1.00 70.99           N  \nATOM    833  CA  ILE A 170      30.497  14.519  41.167  1.00 80.85           C  \nATOM    834  C   ILE A 170      31.230  15.112  39.975  1.00 86.43           C  \nATOM    835  O   ILE A 170      31.898  16.142  40.110  1.00 89.03           O  \nATOM    836  CB  ILE A 170      29.206  15.274  41.471  1.00 90.88           C  \nATOM    837  CG1 ILE A 170      28.182  14.261  41.978  1.00 99.51           C  \nATOM    838  CG2 ILE A 170      28.682  16.039  40.254  1.00 97.31           C  \nATOM    839  CD1 ILE A 170      27.038  14.881  42.742  1.00105.05           C  \nATOM    840  N   ASN A 171      31.097  14.476  38.809  1.00 87.10           N  \nATOM    841  CA  ASN A 171      31.795  14.958  37.617  1.00 89.91           C  \nATOM    842  C   ASN A 171      31.103  16.200  37.077  1.00 86.25           C  \nATOM    843  O   ASN A 171      29.959  16.468  37.398  1.00 79.36           O  \nATOM    844  CB  ASN A 171      31.917  13.868  36.534  1.00 97.78           C  \nATOM    845  CG  ASN A 171      32.998  14.187  35.480  1.00106.65           C  \nATOM    846  ND2 ASN A 171      33.246  13.247  34.568  1.00114.90           N  \nATOM    847  OD1 ASN A 171      33.596  15.263  35.487  1.00105.10           O  \nATOM    848  N   SER A 172      31.826  16.968  36.274  1.00 90.85           N  \nATOM    849  CA  SER A 172      31.314  18.197  35.694  1.00 90.97           C  \nATOM    850  C   SER A 172      30.356  17.996  34.537  1.00 94.44           C  \nATOM    851  O   SER A 172      29.797  18.968  34.065  1.00105.15           O  \nATOM    852  CB  SER A 172      32.465  19.055  35.204  1.00 93.42           C  \nATOM    853  OG  SER A 172      31.973  20.120  34.424  1.00 98.47           O  \nATOM    854  N   GLU A 173      30.184  16.771  34.043  1.00 96.74           N  \nATOM    855  CA  GLU A 173      29.014  16.450  33.205  1.00 94.68           C  \nATOM    856  C   GLU A 173      27.899  16.401  34.251  1.00 94.69           C  \nATOM    857  O   GLU A 173      27.991  17.110  35.239  1.00106.97           O  \nATOM    858  CB  GLU A 173      29.191  15.120  32.476  1.00 97.78           C  \nATOM    859  CG  GLU A 173      30.567  14.908  31.843  1.00102.98           C  \nATOM    860  CD  GLU A 173      30.602  15.210  30.365  1.00107.81           C  \nATOM    861  OE1 GLU A 173      30.591  14.247  29.564  1.00110.05           O  \nATOM    862  OE2 GLU A 173      30.641  16.408  30.014  1.00112.75           O  \nATOM    863  N   LEU A 174      26.862  15.590  34.105  1.00 91.85           N  \nATOM    864  CA  LEU A 174      25.906  15.371  35.235  1.00 86.58           C  \nATOM    865  C   LEU A 174      25.287  16.583  35.937  1.00 83.03           C  \nATOM    866  O   LEU A 174      24.456  16.386  36.812  1.00 87.45           O  \nATOM    867  CB  LEU A 174      26.568  14.544  36.338  1.00 85.48           C  \nATOM    868  CG  LEU A 174      26.465  13.039  36.176  1.00 87.94           C  \nATOM    869  CD1 LEU A 174      27.639  12.358  36.862  1.00 92.17           C  \nATOM    870  CD2 LEU A 174      25.130  12.556  36.716  1.00 86.19           C  \nATOM    871  N   ILE A 175      25.669  17.806  35.565  1.00 80.95           N  \nATOM    872  CA  ILE A 175      25.303  19.014  36.315  1.00 78.53           C  \nATOM    873  C   ILE A 175      24.704  20.068  35.371  1.00 76.46           C  \nATOM    874  O   ILE A 175      25.331  20.489  34.391  1.00 69.17           O  \nATOM    875  CB  ILE A 175      26.506  19.555  37.117  1.00 79.82           C  \nATOM    876  CG1 ILE A 175      26.157  20.821  37.874  1.00 80.53           C  \nATOM    877  CG2 ILE A 175      27.668  19.880  36.208  1.00 86.38           C  \nATOM    878  CD1 ILE A 175      27.344  21.371  38.641  1.00 80.32           C  \nATOM    879  N   GLU A 176      23.461  20.440  35.679  1.00 78.47           N  \nATOM    880  CA  GLU A 176      22.681  21.396  34.908  1.00 80.52           C  \nATOM    881  C   GLU A 176      23.018  22.812  35.347  1.00 76.29           C  \nATOM    882  O   GLU A 176      23.166  23.705  34.534  1.00 78.86           O  \nATOM    883  CB  GLU A 176      21.176  21.127  35.093  1.00 86.39           C  \nATOM    884  CG  GLU A 176      20.233  21.914  34.165  1.00 94.18           C  \nATOM    885  CD  GLU A 176      20.149  21.378  32.719  1.00 97.61           C  \nATOM    886  OE1 GLU A 176      19.371  20.421  32.458  1.00 98.76           O  \nATOM    887  OE2 GLU A 176      20.828  21.940  31.818  1.00 93.99           O  \nATOM    888  N   SER A 177      23.153  23.027  36.638  1.00 73.67           N  \nATOM    889  CA  SER A 177      23.384  24.369  37.113  1.00 73.57           C  \nATOM    890  C   SER A 177      24.135  24.331  38.418  1.00 67.75           C  \nATOM    891  O   SER A 177      23.919  23.441  39.237  1.00 63.15           O  \nATOM    892  CB  SER A 177      22.045  25.081  37.280  1.00 80.01           C  \nATOM    893  OG  SER A 177      22.134  26.125  38.234  1.00 87.53           O  \nATOM    894  N   LEU A 178      25.017  25.305  38.597  1.00 65.58           N  \nATOM    895  CA  LEU A 178      25.810  25.417  39.806  1.00 64.64           C  \nATOM    896  C   LEU A 178      25.580  26.769  40.440  1.00 65.53           C  \nATOM    897  O   LEU A 178      25.977  27.803  39.898  1.00 63.72           O  \nATOM    898  CB  LEU A 178      27.288  25.236  39.479  1.00 66.76           C  \nATOM    899  CG  LEU A 178      28.278  25.102  40.645  1.00 67.72           C  \nATOM    900  CD1 LEU A 178      27.980  23.898  41.529  1.00 65.29           C  \nATOM    901  CD2 LEU A 178      29.713  25.039  40.116  1.00 68.43           C  \nATOM    902  N   GLU A 179      24.928  26.753  41.596  1.00 69.05           N  \nATOM    903  CA  GLU A 179      24.679  27.979  42.337  1.00 75.48           C  \nATOM    904  C   GLU A 179      25.699  28.109  43.452  1.00 71.54           C  \nATOM    905  O   GLU A 179      25.828  27.194  44.269  1.00 67.84           O  \nATOM    906  CB  GLU A 179      23.245  28.013  42.847  1.00 82.98           C  \nATOM    907  CG  GLU A 179      22.273  27.753  41.697  1.00 92.79           C  \nATOM    908  CD  GLU A 179      20.885  28.356  41.858  1.00100.11           C  \nATOM    909  OE1 GLU A 179      20.670  29.191  42.759  1.00104.52           O  \nATOM    910  OE2 GLU A 179      19.996  27.987  41.055  1.00105.21           O  \nATOM    911  N   VAL A 180      26.418  29.246  43.434  1.00 68.89           N  \nATOM    912  CA  VAL A 180      27.606  29.498  44.242  1.00 65.24           C  \nATOM    913  C   VAL A 180      27.464  30.799  45.008  1.00 67.91           C  \nATOM    914  O   VAL A 180      27.679  31.880  44.446  1.00 68.24           O  \nATOM    915  CB  VAL A 180      28.853  29.635  43.364  1.00 64.02           C  \nATOM    916  CG1 VAL A 180      30.053  30.032  44.201  1.00 65.37           C  \nATOM    917  CG2 VAL A 180      29.149  28.333  42.646  1.00 63.91           C  \nATOM    918  N   PHE A 181      27.161  30.675  46.301  1.00 69.52           N  \nATOM    919  CA  PHE A 181      26.894  31.815  47.173  1.00 70.59           C  \nATOM    920  C   PHE A 181      28.086  32.076  48.069  1.00 72.65           C  \nATOM    921  O   PHE A 181      28.571  31.151  48.721  1.00 77.93           O  \nATOM    922  CB  PHE A 181      25.725  31.511  48.090  1.00 71.05           C  \nATOM    923  CG  PHE A 181      24.492  31.005  47.392  1.00 72.62           C  \nATOM    924  CD1 PHE A 181      24.414  29.679  46.949  1.00 71.26           C  \nATOM    925  CD2 PHE A 181      23.371  31.839  47.242  1.00 73.31           C  \nATOM    926  CE1 PHE A 181      23.262  29.204  46.342  1.00 71.02           C  \nATOM    927  CE2 PHE A 181      22.222  31.371  46.638  1.00 72.46           C  \nATOM    928  CZ  PHE A 181      22.168  30.050  46.190  1.00 72.98           C  \nATOM    929  N   ASP A 182      28.527  33.327  48.150  1.00 74.08           N  \nATOM    930  CA  ASP A 182      29.758  33.672  48.905  1.00 76.12           C  \nATOM    931  C   ASP A 182      29.686  34.896  49.789  1.00 73.09           C  \nATOM    932  O   ASP A 182      30.627  35.189  50.502  1.00 71.71           O  \nATOM    933  CB  ASP A 182      30.868  33.954  47.910  1.00 81.93           C  \nATOM    934  CG  ASP A 182      30.494  35.055  46.955  1.00 86.75           C  \nATOM    935  OD1 ASP A 182      29.846  34.749  45.923  1.00 92.49           O  \nATOM    936  OD2 ASP A 182      30.814  36.220  47.266  1.00 85.62           O  \nATOM    937  N   SER A 183      28.581  35.613  49.705  1.00 73.96           N  \nATOM    938  CA  SER A 183      28.432  36.937  50.260  1.00 77.68           C  \nATOM    939  C   SER A 183      26.917  37.064  50.442  1.00 79.23           C  \nATOM    940  O   SER A 183      26.177  36.386  49.750  1.00 85.70           O  \nATOM    941  CB  SER A 183      28.979  37.952  49.240  1.00 82.04           C  \nATOM    942  OG  SER A 183      29.489  39.120  49.852  1.00 89.28           O  \nATOM    943  N   ASN A 184      26.434  37.889  51.363  1.00 82.01           N  \nATOM    944  CA  ASN A 184      24.971  38.093  51.538  1.00 81.96           C  \nATOM    945  C   ASN A 184      24.176  36.819  51.283  1.00 79.24           C  \nATOM    946  O   ASN A 184      23.314  36.762  50.411  1.00 82.61           O  \nATOM    947  CB  ASN A 184      24.448  39.195  50.597  1.00 84.28           C  \nATOM    948  CG  ASN A 184      24.780  40.592  51.071  1.00 86.98           C  \nATOM    949  ND2 ASN A 184      24.846  41.539  50.133  1.00 89.21           N  \nATOM    950  OD1 ASN A 184      24.956  40.826  52.264  1.00 91.33           O  \nATOM    951  N   ILE A 185      24.475  35.780  52.030  1.00 74.09           N  \nATOM    952  CA  ILE A 185      23.852  34.505  51.765  1.00 71.84           C  \nATOM    953  C   ILE A 185      22.475  34.545  52.419  1.00 70.13           C  \nATOM    954  O   ILE A 185      22.213  35.371  53.281  1.00 71.56           O  \nATOM    955  CB  ILE A 185      24.726  33.353  52.294  1.00 74.01           C  \nATOM    956  CG1 ILE A 185      26.217  33.658  52.047  1.00 75.00           C  \nATOM    957  CG2 ILE A 185      24.300  32.023  51.681  1.00 75.85           C  \nATOM    958  CD1 ILE A 185      27.050  32.551  51.416  1.00 74.19           C  \nATOM    959  N   SER A 186      21.589  33.672  51.986  1.00 69.56           N  \nATOM    960  CA  SER A 186      20.211  33.658  52.469  1.00 71.56           C  \nATOM    961  C   SER A 186      20.066  32.877  53.779  1.00 71.61           C  \nATOM    962  O   SER A 186      20.750  31.877  53.988  1.00 71.15           O  \nATOM    963  CB  SER A 186      19.323  33.039  51.382  1.00 73.57           C  \nATOM    964  OG  SER A 186      18.146  32.464  51.912  1.00 75.03           O  \nATOM    965  N   ALA A 187      19.165  33.321  54.658  1.00 73.79           N  \nATOM    966  CA  ALA A 187      18.830  32.570  55.892  1.00 69.00           C  \nATOM    967  C   ALA A 187      18.356  31.162  55.594  1.00 65.56           C  \nATOM    968  O   ALA A 187      18.386  30.311  56.464  1.00 63.03           O  \nATOM    969  CB  ALA A 187      17.772  33.303  56.697  1.00 68.68           C  \nATOM    970  N   LYS A 188      17.897  30.937  54.371  1.00 66.74           N  \nATOM    971  CA  LYS A 188      17.555  29.609  53.912  1.00 70.83           C  \nATOM    972  C   LYS A 188      18.755  28.637  54.007  1.00 69.90           C  \nATOM    973  O   LYS A 188      18.564  27.441  54.210  1.00 68.62           O  \nATOM    974  CB  LYS A 188      17.032  29.676  52.477  1.00 74.14           C  \nATOM    975  CG  LYS A 188      16.280  28.438  52.045  1.00 77.37           C  \nATOM    976  CD  LYS A 188      16.333  28.249  50.540  1.00 83.19           C  \nATOM    977  CE  LYS A 188      15.112  27.491  50.038  1.00 86.14           C  \nATOM    978  NZ  LYS A 188      15.314  27.093  48.621  1.00 88.23           N  \nATOM    979  N   TYR A 189      19.976  29.142  53.875  1.00 69.00           N  \nATOM    980  CA  TYR A 189      21.165  28.284  53.859  1.00 69.03           C  \nATOM    981  C   TYR A 189      21.981  28.406  55.132  1.00 67.54           C  \nATOM    982  O   TYR A 189      22.300  29.505  55.544  1.00 68.90           O  \nATOM    983  CB  TYR A 189      22.058  28.639  52.672  1.00 67.88           C  \nATOM    984  CG  TYR A 189      21.376  28.469  51.338  1.00 68.14           C  \nATOM    985  CD1 TYR A 189      21.217  27.217  50.775  1.00 69.53           C  \nATOM    986  CD2 TYR A 189      20.892  29.562  50.643  1.00 69.86           C  \nATOM    987  CE1 TYR A 189      20.600  27.059  49.550  1.00 71.45           C  \nATOM    988  CE2 TYR A 189      20.273  29.420  49.420  1.00 71.28           C  \nATOM    989  CZ  TYR A 189      20.133  28.162  48.882  1.00 72.69           C  \nATOM    990  OH  TYR A 189      19.528  27.997  47.668  1.00 76.51           O  \nATOM    991  N   GLY A 190      22.332  27.273  55.729  1.00 65.32           N  \nATOM    992  CA  GLY A 190      23.208  27.250  56.885  1.00 66.66           C  \nATOM    993  C   GLY A 190      24.246  26.149  56.782  1.00 69.73           C  \nATOM    994  O   GLY A 190      24.472  25.590  55.708  1.00 69.51           O  \nATOM    995  N   ASP A 191      24.876  25.848  57.921  1.00 73.79           N  \nATOM    996  CA  ASP A 191      25.874  24.773  58.057  1.00 69.66           C  \nATOM    997  C   ASP A 191      27.117  25.067  57.239  1.00 62.57           C  \nATOM    998  O   ASP A 191      27.672  24.195  56.583  1.00 58.53           O  \nATOM    999  CB  ASP A 191      25.262  23.403  57.714  1.00 76.52           C  \nATOM   1000  CG  ASP A 191      24.286  22.904  58.793  1.00 83.37           C  \nATOM   1001  OD1 ASP A 191      24.030  23.635  59.787  1.00 89.63           O  \nATOM   1002  OD2 ASP A 191      23.780  21.769  58.647  1.00 88.35           O  \nATOM   1003  N   PHE A 192      27.536  26.327  57.313  1.00 59.94           N  \nATOM   1004  CA  PHE A 192      28.748  26.829  56.667  1.00 56.52           C  \nATOM   1005  C   PHE A 192      29.220  28.101  57.384  1.00 57.15           C  \nATOM   1006  O   PHE A 192      28.406  28.803  58.011  1.00 56.90           O  \nATOM   1007  CB  PHE A 192      28.491  27.138  55.192  1.00 54.90           C  \nATOM   1008  CG  PHE A 192      27.719  28.401  54.965  1.00 56.25           C  \nATOM   1009  CD1 PHE A 192      26.351  28.419  55.083  1.00 58.13           C  \nATOM   1010  CD2 PHE A 192      28.360  29.582  54.654  1.00 58.80           C  \nATOM   1011  CE1 PHE A 192      25.627  29.588  54.889  1.00 59.18           C  \nATOM   1012  CE2 PHE A 192      27.645  30.763  54.460  1.00 59.78           C  \nATOM   1013  CZ  PHE A 192      26.276  30.763  54.578  1.00 59.07           C  \nATOM   1014  N   THR A 193      30.534  28.356  57.329  1.00 58.01           N  \nATOM   1015  CA  THR A 193      31.109  29.695  57.629  1.00 60.08           C  \nATOM   1016  C   THR A 193      31.634  30.375  56.388  1.00 59.58           C  \nATOM   1017  O   THR A 193      31.760  31.602  56.379  1.00 61.23           O  \nATOM   1018  CB  THR A 193      32.274  29.751  58.683  1.00 62.42           C  \nATOM   1019  CG2 THR A 193      31.813  29.250  60.033  1.00 64.15           C  \nATOM   1020  OG1 THR A 193      33.454  29.049  58.249  1.00 61.88           O  \nATOM   1021  N   GLY A 194      31.943  29.582  55.360  1.00 57.16           N  \nATOM   1022  CA  GLY A 194      32.621  30.074  54.160  1.00 58.38           C  \nATOM   1023  C   GLY A 194      31.666  30.383  53.029  1.00 58.67           C  \nATOM   1024  O   GLY A 194      31.008  31.435  53.029  1.00 60.79           O  \nATOM   1025  N   GLY A 195      31.587  29.474  52.062  1.00 56.82           N  \nATOM   1026  CA  GLY A 195      30.640  29.623  50.956  1.00 58.12           C  \nATOM   1027  C   GLY A 195      29.600  28.512  50.902  1.00 58.37           C  \nATOM   1028  O   GLY A 195      29.659  27.554  51.673  1.00 58.31           O  \nATOM   1029  N   VAL A 196      28.635  28.653  49.994  1.00 59.42           N  \nATOM   1030  CA  VAL A 196      27.725  27.564  49.658  1.00 58.45           C  \nATOM   1031  C   VAL A 196      27.886  27.210  48.195  1.00 57.79           C  \nATOM   1032  O   VAL A 196      27.957  28.096  47.351  1.00 57.84           O  \nATOM   1033  CB  VAL A 196      26.285  27.961  49.899  1.00 59.64           C  \nATOM   1034  CG1 VAL A 196      25.359  26.793  49.585  1.00 60.26           C  \nATOM   1035  CG2 VAL A 196      26.127  28.412  51.340  1.00 60.56           C  \nATOM   1036  N   VAL A 197      27.942  25.914  47.910  1.00 56.08           N  \nATOM   1037  CA  VAL A 197      28.150  25.442  46.558  1.00 57.35           C  \nATOM   1038  C   VAL A 197      27.155  24.344  46.222  1.00 59.98           C  \nATOM   1039  O   VAL A 197      27.418  23.153  46.425  1.00 54.12           O  \nATOM   1040  CB  VAL A 197      29.584  24.964  46.376  1.00 56.98           C  \nATOM   1041  CG1 VAL A 197      29.793  24.433  44.975  1.00 57.79           C  \nATOM   1042  CG2 VAL A 197      30.551  26.107  46.625  1.00 56.55           C  \nATOM   1043  N   ASP A 198      26.006  24.781  45.700  1.00 70.66           N  \nATOM   1044  CA  ASP A 198      24.890  23.888  45.333  1.00 78.34           C  \nATOM   1045  C   ASP A 198      24.952  23.536  43.856  1.00 73.03           C  \nATOM   1046  O   ASP A 198      24.934  24.412  42.981  1.00 67.78           O  \nATOM   1047  CB  ASP A 198      23.502  24.496  45.667  1.00 88.22           C  \nATOM   1048  CG  ASP A 198      22.322  23.494  45.429  1.00 96.09           C  \nATOM   1049  OD1 ASP A 198      22.567  22.267  45.275  1.00 93.53           O  \nATOM   1050  OD2 ASP A 198      21.141  23.930  45.395  1.00107.00           O  \nATOM   1051  N   ALA A 199      24.993  22.236  43.613  1.00 68.96           N  \nATOM   1052  CA  ALA A 199      25.153  21.701  42.297  1.00 69.69           C  \nATOM   1053  C   ALA A 199      23.911  20.927  41.947  1.00 73.01           C  \nATOM   1054  O   ALA A 199      23.613  19.929  42.584  1.00 74.88           O  \nATOM   1055  CB  ALA A 199      26.355  20.787  42.275  1.00 69.56           C  \nATOM   1056  N   LYS A 200      23.188  21.389  40.931  1.00 79.87           N  \nATOM   1057  CA  LYS A 200      21.915  20.779  40.547  1.00 81.72           C  \nATOM   1058  C   LYS A 200      22.097  19.860  39.363  1.00 76.50           C  \nATOM   1059  O   LYS A 200      22.602  20.272  38.326  1.00 73.04           O  \nATOM   1060  CB  LYS A 200      20.888  21.860  40.246  1.00 87.28           C  \nATOM   1061  CG  LYS A 200      20.480  22.579  41.516  1.00 95.31           C  \nATOM   1062  CD  LYS A 200      19.678  23.845  41.295  1.00102.61           C  \nATOM   1063  CE  LYS A 200      19.190  24.325  42.657  1.00107.81           C  \nATOM   1064  NZ  LYS A 200      18.593  25.688  42.677  1.00115.05           N  \nATOM   1065  N   THR A 201      21.684  18.611  39.538  1.00 72.98           N  \nATOM   1066  CA  THR A 201      21.891  17.586  38.537  1.00 70.19           C  \nATOM   1067  C   THR A 201      20.851  17.721  37.449  1.00 70.57           C  \nATOM   1068  O   THR A 201      19.976  18.565  37.535  1.00 64.76           O  \nATOM   1069  CB  THR A 201      21.812  16.179  39.151  1.00 69.25           C  \nATOM   1070  CG2 THR A 201      22.852  15.998  40.246  1.00 66.95           C  \nATOM   1071  OG1 THR A 201      20.510  15.975  39.699  1.00 70.50           O  \nATOM   1072  N   MET A 202      20.974  16.892  36.418  1.00 79.31           N  \nATOM   1073  CA  MET A 202      20.098  16.947  35.256  1.00 88.58           C  \nATOM   1074  C   MET A 202      18.712  16.505  35.654  1.00 89.61           C  \nATOM   1075  O   MET A 202      18.573  15.585  36.454  1.00 90.50           O  \nATOM   1076  CB  MET A 202      20.585  15.998  34.182  1.00 96.44           C  \nATOM   1077  CG  MET A 202      21.935  16.338  33.607  1.00104.79           C  \nATOM   1078  SD  MET A 202      22.357  15.049  32.426  1.00131.11           S  \nATOM   1079  CE  MET A 202      22.608  13.631  33.501  1.00123.26           C  \nATOM   1080  N   ASP A 203      17.695  17.160  35.095  1.00 88.25           N  \nATOM   1081  CA  ASP A 203      16.289  16.800  35.331  1.00 83.60           C  \nATOM   1082  C   ASP A 203      15.749  16.078  34.108  1.00 80.19           C  \nATOM   1083  O   ASP A 203      16.350  16.144  33.039  1.00 86.65           O  \nATOM   1084  CB  ASP A 203      15.448  18.050  35.580  1.00 86.50           C  \nATOM   1085  CG  ASP A 203      15.891  18.822  36.819  1.00 88.88           C  \nATOM   1086  OD1 ASP A 203      16.748  19.719  36.680  1.00 95.41           O  \nATOM   1087  OD2 ASP A 203      15.378  18.551  37.932  1.00 85.85           O  \nATOM   1088  N   PRO A 204      14.606  15.400  34.236  1.00 74.44           N  \nATOM   1089  CA  PRO A 204      14.072  14.832  33.020  1.00 75.57           C  \nATOM   1090  C   PRO A 204      13.400  15.898  32.180  1.00 79.95           C  \nATOM   1091  O   PRO A 204      12.973  16.920  32.700  1.00 77.82           O  \nATOM   1092  CB  PRO A 204      13.042  13.808  33.509  1.00 74.02           C  \nATOM   1093  CG  PRO A 204      12.971  13.956  34.982  1.00 72.88           C  \nATOM   1094  CD  PRO A 204      13.713  15.187  35.376  1.00 73.42           C  \nATOM   1095  N   LYS A 205      13.384  15.663  30.876  1.00 89.03           N  \nATOM   1096  CA  LYS A 205      12.508  16.348  29.934  1.00 95.20           C  \nATOM   1097  C   LYS A 205      11.391  15.408  29.505  1.00 94.93           C  \nATOM   1098  O   LYS A 205      11.573  14.175  29.418  1.00 94.32           O  \nATOM   1099  CB  LYS A 205      13.260  16.775  28.676  1.00101.43           C  \nATOM   1100  CG  LYS A 205      14.181  17.969  28.842  1.00105.25           C  \nATOM   1101  CD  LYS A 205      15.493  17.579  29.496  1.00107.66           C  \nATOM   1102  CE  LYS A 205      16.551  18.620  29.191  1.00113.25           C  \nATOM   1103  NZ  LYS A 205      17.871  18.253  29.773  1.00116.73           N  \nATOM   1104  N   LEU A 206      10.250  16.022  29.201  1.00 91.03           N  \nATOM   1105  CA  LEU A 206       9.037  15.310  28.878  1.00 89.44           C  \nATOM   1106  C   LEU A 206       8.693  15.467  27.405  1.00 88.65           C  \nATOM   1107  O   LEU A 206       7.620  15.051  26.990  1.00 87.31           O  \nATOM   1108  CB  LEU A 206       7.896  15.839  29.755  1.00 89.43           C  \nATOM   1109  CG  LEU A 206       8.104  15.735  31.277  1.00 91.32           C  \nATOM   1110  CD1 LEU A 206       6.928  16.328  32.044  1.00 94.00           C  \nATOM   1111  CD2 LEU A 206       8.328  14.297  31.727  1.00 92.17           C  \nATOM   1112  N   ASP A 207       9.591  16.048  26.609  1.00 90.28           N  \nATOM   1113  CA  ASP A 207       9.276  16.325  25.192  1.00 96.99           C  \nATOM   1114  C   ASP A 207       9.870  15.342  24.172  1.00 91.51           C  \nATOM   1115  O   ASP A 207       9.159  14.895  23.279  1.00 96.12           O  \nATOM   1116  CB  ASP A 207       9.599  17.782  24.800  1.00105.91           C  \nATOM   1117  CG  ASP A 207      11.076  18.091  24.811  1.00111.62           C  \nATOM   1118  OD1 ASP A 207      11.771  17.679  25.766  1.00117.51           O  \nATOM   1119  OD2 ASP A 207      11.531  18.772  23.860  1.00122.83           O  \nATOM   1120  N   LYS A 208      11.150  15.017  24.304  1.00 86.77           N  \nATOM   1121  CA  LYS A 208      11.869  14.159  23.346  1.00 87.14           C  \nATOM   1122  C   LYS A 208      12.620  13.066  24.073  1.00 80.31           C  \nATOM   1123  O   LYS A 208      12.718  13.076  25.288  1.00 77.57           O  \nATOM   1124  CB  LYS A 208      12.887  14.994  22.561  1.00 96.01           C  \nATOM   1125  CG  LYS A 208      12.380  15.590  21.243  1.00105.74           C  \nATOM   1126  CD  LYS A 208      12.749  17.071  21.017  1.00110.77           C  \nATOM   1127  CE  LYS A 208      14.202  17.433  21.329  1.00111.33           C  \nATOM   1128  NZ  LYS A 208      15.165  16.615  20.545  1.00113.95           N  \nATOM   1129  N   SER A 209      13.174  12.130  23.329  1.00 78.80           N  \nATOM   1130  CA  SER A 209      14.073  11.147  23.933  1.00 79.16           C  \nATOM   1131  C   SER A 209      15.558  11.488  23.732  1.00 81.25           C  \nATOM   1132  O   SER A 209      16.250  10.818  22.972  1.00 79.66           O  \nATOM   1133  CB  SER A 209      13.795   9.746  23.395  1.00 78.62           C  \nATOM   1134  OG  SER A 209      12.483   9.360  23.715  1.00 78.86           O  \nATOM   1135  N   SER A 210      16.052  12.507  24.443  1.00 85.10           N  \nATOM   1136  CA  SER A 210      17.497  12.853  24.438  1.00 85.21           C  \nATOM   1137  C   SER A 210      18.368  11.679  24.878  1.00 84.62           C  \nATOM   1138  O   SER A 210      17.885  10.670  25.386  1.00 81.36           O  \nATOM   1139  CB  SER A 210      17.863  14.047  25.370  1.00 83.36           C  \nATOM   1140  OG  SER A 210      16.806  14.966  25.615  1.00 82.68           O  \nATOM   1141  N   GLY A 211      19.669  11.853  24.696  1.00 87.71           N  \nATOM   1142  CA  GLY A 211      20.657  10.904  25.179  1.00 87.50           C  \nATOM   1143  C   GLY A 211      22.023  11.175  24.583  1.00 87.37           C  \nATOM   1144  O   GLY A 211      22.135  11.765  23.498  1.00 91.93           O  \nATOM   1145  N   LYS A 212      23.056  10.724  25.297  1.00 83.36           N  \nATOM   1146  CA  LYS A 212      24.455  10.999  24.946  1.00 78.91           C  \nATOM   1147  C   LYS A 212      25.394   9.928  25.462  1.00 71.92           C  \nATOM   1148  O   LYS A 212      25.186   9.385  26.530  1.00 70.92           O  \nATOM   1149  CB  LYS A 212      24.874  12.348  25.527  1.00 79.90           C  \nATOM   1150  CG  LYS A 212      26.273  12.797  25.166  1.00 80.90           C  \nATOM   1151  CD  LYS A 212      26.546  14.167  25.759  1.00 85.50           C  \nATOM   1152  CE  LYS A 212      28.002  14.560  25.582  1.00 92.62           C  \nATOM   1153  NZ  LYS A 212      28.649  14.989  26.859  1.00 95.01           N  \nATOM   1154  N   ILE A 213      26.422   9.630  24.685  1.00 69.36           N  \nATOM   1155  CA  ILE A 213      27.531   8.805  25.147  1.00 70.21           C  \nATOM   1156  C   ILE A 213      28.824   9.568  24.880  1.00 71.86           C  \nATOM   1157  O   ILE A 213      29.070   9.974  23.744  1.00 76.06           O  \nATOM   1158  CB  ILE A 213      27.560   7.432  24.457  1.00 69.21           C  \nATOM   1159  CG1 ILE A 213      26.506   6.521  25.094  1.00 70.60           C  \nATOM   1160  CG2 ILE A 213      28.929   6.789  24.588  1.00 67.13           C  \nATOM   1161  CD1 ILE A 213      26.374   5.165  24.423  1.00 72.47           C  \nATOM   1162  N   SER A 214      29.632   9.770  25.920  1.00 69.56           N  \nATOM   1163  CA  SER A 214      30.875  10.518  25.792  1.00 71.94           C  \nATOM   1164  C   SER A 214      32.014   9.576  26.081  1.00 73.26           C  \nATOM   1165  O   SER A 214      31.788   8.502  26.627  1.00 74.07           O  \nATOM   1166  CB  SER A 214      30.960  11.647  26.804  1.00 72.84           C  \nATOM   1167  OG  SER A 214      31.721  11.218  27.937  1.00 74.54           O  \nATOM   1168  N   TYR A 215      33.226   9.992  25.704  1.00 73.12           N  \nATOM   1169  CA  TYR A 215      34.483   9.334  26.100  1.00 70.55           C  \nATOM   1170  C   TYR A 215      35.599  10.375  26.026  1.00 70.29           C  \nATOM   1171  O   TYR A 215      35.571  11.236  25.170  1.00 73.03           O  \nATOM   1172  CB  TYR A 215      34.815   8.125  25.228  1.00 69.95           C  \nATOM   1173  CG  TYR A 215      36.221   7.633  25.471  1.00 72.74           C  \nATOM   1174  CD1 TYR A 215      36.518   6.759  26.501  1.00 73.46           C  \nATOM   1175  CD2 TYR A 215      37.267   8.085  24.695  1.00 76.94           C  \nATOM   1176  CE1 TYR A 215      37.820   6.337  26.726  1.00 73.53           C  \nATOM   1177  CE2 TYR A 215      38.564   7.663  24.906  1.00 76.78           C  \nATOM   1178  CZ  TYR A 215      38.837   6.795  25.919  1.00 74.91           C  \nATOM   1179  OH  TYR A 215      40.138   6.408  26.098  1.00 74.96           O  \nATOM   1180  N   ARG A 216      36.573  10.309  26.922  1.00 69.19           N  \nATOM   1181  CA  ARG A 216      37.520  11.412  27.084  1.00 69.49           C  \nATOM   1182  C   ARG A 216      38.772  10.937  27.855  1.00 70.82           C  \nATOM   1183  O   ARG A 216      38.672  10.138  28.799  1.00 68.52           O  \nATOM   1184  CB  ARG A 216      36.811  12.582  27.788  1.00 68.25           C  \nATOM   1185  CG  ARG A 216      37.631  13.843  28.064  1.00 70.53           C  \nATOM   1186  CD  ARG A 216      36.751  14.877  28.786  1.00 73.71           C  \nATOM   1187  NE  ARG A 216      37.410  15.749  29.778  1.00 72.78           N  \nATOM   1188  CZ  ARG A 216      37.918  16.954  29.517  1.00 75.97           C  \nATOM   1189  NH1 ARG A 216      37.895  17.465  28.275  1.00 80.44           N  \nATOM   1190  NH2 ARG A 216      38.468  17.652  30.502  1.00 74.52           N  \nATOM   1191  N   THR A 217      39.943  11.444  27.455  1.00 71.36           N  \nATOM   1192  CA  THR A 217      41.220  10.895  27.911  1.00 69.16           C  \nATOM   1193  C   THR A 217      42.361  11.927  27.969  1.00 70.08           C  \nATOM   1194  O   THR A 217      42.330  12.973  27.279  1.00 69.86           O  \nATOM   1195  CB  THR A 217      41.611   9.705  27.003  1.00 69.37           C  \nATOM   1196  CG2 THR A 217      41.581  10.128  25.552  1.00 71.22           C  \nATOM   1197  OG1 THR A 217      42.913   9.202  27.343  1.00 68.44           O  \nATOM   1198  N   THR A 218      43.341  11.629  28.831  1.00 68.33           N  \nATOM   1199  CA  THR A 218      44.647  12.314  28.817  1.00 68.84           C  \nATOM   1200  C   THR A 218      45.757  11.354  29.304  1.00 72.05           C  \nATOM   1201  O   THR A 218      45.465  10.242  29.772  1.00 74.08           O  \nATOM   1202  CB  THR A 218      44.618  13.647  29.598  1.00 66.10           C  \nATOM   1203  CG2 THR A 218      44.556  13.411  31.087  1.00 66.30           C  \nATOM   1204  OG1 THR A 218      45.785  14.408  29.299  1.00 64.30           O  \nATOM   1205  N   ARG A 219      47.017  11.768  29.162  1.00 73.45           N  \nATOM   1206  CA  ARG A 219      48.150  10.884  29.420  1.00 75.51           C  \nATOM   1207  C   ARG A 219      49.415  11.620  29.841  1.00 77.40           C  \nATOM   1208  O   ARG A 219      49.529  12.845  29.698  1.00 73.45           O  \nATOM   1209  CB  ARG A 219      48.528  10.161  28.141  1.00 82.78           C  \nATOM   1210  CG  ARG A 219      47.446   9.399  27.442  1.00 87.90           C  \nATOM   1211  CD  ARG A 219      47.957   8.737  26.157  1.00 93.20           C  \nATOM   1212  NE  ARG A 219      47.200   7.509  25.983  1.00 97.45           N  \nATOM   1213  CZ  ARG A 219      45.894   7.483  25.743  1.00104.47           C  \nATOM   1214  NH1 ARG A 219      45.217   8.624  25.586  1.00108.37           N  \nATOM   1215  NH2 ARG A 219      45.258   6.318  25.644  1.00107.84           N  \nATOM   1216  N   ASP A 220      50.393  10.833  30.293  1.00 81.72           N  \nATOM   1217  CA  ASP A 220      51.774  11.307  30.531  1.00 83.28           C  \nATOM   1218  C   ASP A 220      52.404  11.846  29.240  1.00 80.05           C  \nATOM   1219  O   ASP A 220      52.839  12.992  29.199  1.00 78.83           O  \nATOM   1220  CB  ASP A 220      52.653  10.206  31.164  1.00 85.50           C  \nATOM   1221  CG  ASP A 220      52.752   8.953  30.303  1.00 89.95           C  \nATOM   1222  OD1 ASP A 220      51.700   8.404  29.908  1.00 94.62           O  \nATOM   1223  OD2 ASP A 220      53.885   8.529  30.000  1.00 94.01           O  \nATOM   1224  N   SER A 221      52.441  11.021  28.197  1.00 77.47           N  \nATOM   1225  CA  SER A 221      52.609  11.510  26.835  1.00 80.72           C  \nATOM   1226  C   SER A 221      51.404  12.405  26.648  1.00 84.89           C  \nATOM   1227  O   SER A 221      50.315  11.927  26.852  1.00102.00           O  \nATOM   1228  CB  SER A 221      52.507  10.336  25.864  1.00 79.92           C  \nATOM   1229  OG  SER A 221      51.592   9.360  26.364  1.00 76.78           O  \nATOM   1230  N   TRP A 222      51.557  13.676  26.281  1.00 81.88           N  \nATOM   1231  CA  TRP A 222      50.429  14.673  26.299  1.00 81.80           C  \nATOM   1232  C   TRP A 222      50.522  15.615  27.500  1.00 83.26           C  \nATOM   1233  O   TRP A 222      49.930  16.694  27.473  1.00 82.65           O  \nATOM   1234  CB  TRP A 222      48.986  14.085  26.319  1.00 79.93           C  \nATOM   1235  CG  TRP A 222      48.570  13.138  25.188  1.00 82.09           C  \nATOM   1236  CD1 TRP A 222      49.385  12.358  24.417  1.00 81.71           C  \nATOM   1237  CD2 TRP A 222      47.227  12.830  24.771  1.00 84.44           C  \nATOM   1238  CE2 TRP A 222      47.324  11.885  23.729  1.00 82.55           C  \nATOM   1239  CE3 TRP A 222      45.952  13.273  25.167  1.00 83.76           C  \nATOM   1240  NE1 TRP A 222      48.650  11.613  23.545  1.00 82.17           N  \nATOM   1241  CZ2 TRP A 222      46.213  11.372  23.082  1.00 82.38           C  \nATOM   1242  CZ3 TRP A 222      44.840  12.760  24.522  1.00 80.87           C  \nATOM   1243  CH2 TRP A 222      44.981  11.818  23.488  1.00 82.85           C  \nATOM   1244  N   THR A 223      51.214  15.190  28.559  1.00 85.28           N  \nATOM   1245  CA  THR A 223      51.476  16.033  29.721  1.00 85.78           C  \nATOM   1246  C   THR A 223      52.961  16.421  29.723  1.00 83.17           C  \nATOM   1247  O   THR A 223      53.833  15.577  29.551  1.00 78.46           O  \nATOM   1248  CB  THR A 223      51.086  15.311  31.038  1.00 89.99           C  \nATOM   1249  CG2 THR A 223      51.246  16.233  32.265  1.00 93.01           C  \nATOM   1250  OG1 THR A 223      49.720  14.876  30.968  1.00 92.35           O  \nATOM   1251  N   LYS A 224      53.232  17.711  29.882  1.00 84.33           N  \nATOM   1252  CA  LYS A 224      54.594  18.214  30.041  1.00 85.37           C  \nATOM   1253  C   LYS A 224      54.787  18.581  31.519  1.00 81.96           C  \nATOM   1254  O   LYS A 224      54.074  19.432  32.045  1.00 79.43           O  \nATOM   1255  CB  LYS A 224      54.814  19.420  29.133  1.00 91.05           C  \nATOM   1256  CG  LYS A 224      56.262  19.875  29.049  1.00 98.67           C  \nATOM   1257  CD  LYS A 224      56.534  20.717  27.802  1.00106.63           C  \nATOM   1258  CE  LYS A 224      56.540  19.928  26.490  1.00109.66           C  \nATOM   1259  NZ  LYS A 224      57.780  19.128  26.277  1.00110.44           N  \nATOM   1260  N   TYR A 225      55.737  17.917  32.181  1.00 79.58           N  \nATOM   1261  CA  TYR A 225      55.941  18.021  33.642  1.00 76.02           C  \nATOM   1262  C   TYR A 225      56.958  19.094  34.051  1.00 77.77           C  \nATOM   1263  O   TYR A 225      57.808  19.466  33.249  1.00 86.74           O  \nATOM   1264  CB  TYR A 225      56.473  16.707  34.170  1.00 72.60           C  \nATOM   1265  CG  TYR A 225      55.498  15.565  34.207  1.00 71.57           C  \nATOM   1266  CD1 TYR A 225      55.194  14.863  33.068  1.00 70.27           C  \nATOM   1267  CD2 TYR A 225      54.925  15.140  35.413  1.00 72.84           C  \nATOM   1268  CE1 TYR A 225      54.316  13.793  33.101  1.00 69.30           C  \nATOM   1269  CE2 TYR A 225      54.059  14.056  35.459  1.00 69.64           C  \nATOM   1270  CZ  TYR A 225      53.760  13.394  34.291  1.00 68.55           C  \nATOM   1271  OH  TYR A 225      52.910  12.328  34.299  1.00 68.34           O  \nATOM   1272  N   HIS A 226      56.879  19.568  35.300  1.00 74.82           N  \nATOM   1273  CA  HIS A 226      57.883  20.488  35.882  1.00 72.61           C  \nATOM   1274  C   HIS A 226      58.227  20.039  37.325  1.00 74.69           C  \nATOM   1275  O   HIS A 226      57.420  20.192  38.249  1.00 76.23           O  \nATOM   1276  CB  HIS A 226      57.403  21.954  35.840  1.00 70.51           C  \nATOM   1277  CG  HIS A 226      57.082  22.468  34.457  1.00 72.17           C  \nATOM   1278  CD2 HIS A 226      56.228  23.439  34.050  1.00 72.69           C  \nATOM   1279  ND1 HIS A 226      57.691  22.001  33.308  1.00 72.55           N  \nATOM   1280  CE1 HIS A 226      57.214  22.642  32.255  1.00 72.00           C  \nATOM   1281  NE2 HIS A 226      56.332  23.528  32.679  1.00 72.85           N  \nATOM   1282  N   ILE A 227      59.429  19.474  37.498  1.00 78.56           N  \nATOM   1283  CA  ILE A 227      59.852  18.820  38.759  1.00 84.27           C  \nATOM   1284  C   ILE A 227      61.230  19.206  39.391  1.00 89.41           C  \nATOM   1285  O   ILE A 227      62.118  18.359  39.503  1.00 90.36           O  \nATOM   1286  CB  ILE A 227      59.916  17.287  38.573  1.00 86.33           C  \nATOM   1287  CG1 ILE A 227      58.659  16.722  37.923  1.00 86.48           C  \nATOM   1288  CG2 ILE A 227      60.112  16.572  39.909  1.00 89.82           C  \nATOM   1289  CD1 ILE A 227      58.979  15.503  37.081  1.00 89.34           C  \nATOM   1290  N   SER A 228      61.407  20.457  39.814  1.00 94.80           N  \nATOM   1291  CA  SER A 228      62.451  20.863  40.816  1.00100.38           C  \nATOM   1292  C   SER A 228      63.964  20.508  40.661  1.00111.79           C  \nATOM   1293  O   SER A 228      64.811  21.229  41.206  1.00116.72           O  \nATOM   1294  CB  SER A 228      62.021  20.393  42.218  1.00 95.60           C  \nATOM   1295  OG  SER A 228      63.020  20.683  43.194  1.00 90.84           O  \nATOM   1296  N   GLU A 229      64.312  19.432  39.949  1.00115.28           N  \nATOM   1297  CA  GLU A 229      65.552  18.694  40.239  1.00108.66           C  \nATOM   1298  C   GLU A 229      65.412  18.387  41.733  1.00101.86           C  \nATOM   1299  O   GLU A 229      64.296  18.437  42.247  1.00102.67           O  \nATOM   1300  CB  GLU A 229      66.825  19.468  39.839  1.00113.82           C  \nATOM   1301  CG  GLU A 229      67.243  19.296  38.368  1.00123.79           C  \nATOM   1302  CD  GLU A 229      66.404  20.092  37.352  1.00132.15           C  \nATOM   1303  OE1 GLU A 229      65.378  20.705  37.720  1.00143.11           O  \nATOM   1304  OE2 GLU A 229      66.769  20.110  36.156  1.00130.57           O  \nATOM   1305  N   VAL A 230      66.485  18.091  42.450  1.00 96.83           N  \nATOM   1306  CA  VAL A 230      66.372  17.454  43.790  1.00 91.09           C  \nATOM   1307  C   VAL A 230      65.457  16.224  43.721  1.00 92.96           C  \nATOM   1308  O   VAL A 230      65.936  15.106  43.836  1.00 93.38           O  \nATOM   1309  CB  VAL A 230      66.048  18.430  44.982  1.00 82.90           C  \nATOM   1310  CG1 VAL A 230      65.981  19.886  44.548  1.00 81.87           C  \nATOM   1311  CG2 VAL A 230      64.798  18.042  45.746  1.00 80.16           C  \nATOM   1312  N   ILE A 231      64.164  16.418  43.480  1.00 98.27           N  \nATOM   1313  CA  ILE A 231      63.221  15.302  43.418  1.00 98.18           C  \nATOM   1314  C   ILE A 231      63.381  14.471  42.148  1.00 98.50           C  \nATOM   1315  O   ILE A 231      63.160  13.266  42.182  1.00100.99           O  \nATOM   1316  CB  ILE A 231      61.740  15.747  43.427  1.00 98.89           C  \nATOM   1317  CG1 ILE A 231      61.469  16.812  44.484  1.00102.21           C  \nATOM   1318  CG2 ILE A 231      60.841  14.545  43.662  1.00 97.48           C  \nATOM   1319  CD1 ILE A 231      59.999  16.948  44.833  1.00103.94           C  \nATOM   1320  N   SER A 232      63.740  15.096  41.028  1.00 94.19           N  \nATOM   1321  CA  SER A 232      63.595  14.427  39.742  1.00 92.17           C  \nATOM   1322  C   SER A 232      64.105  12.977  39.779  1.00 91.19           C  \nATOM   1323  O   SER A 232      63.490  12.101  39.169  1.00 89.45           O  \nATOM   1324  CB  SER A 232      64.248  15.227  38.616  1.00 95.25           C  \nATOM   1325  OG  SER A 232      65.624  15.395  38.855  1.00102.44           O  \nATOM   1326  N   GLU A 233      65.189  12.719  40.517  1.00 90.26           N  \nATOM   1327  CA  GLU A 233      65.712  11.347  40.689  1.00 92.61           C  \nATOM   1328  C   GLU A 233      64.618  10.402  41.216  1.00 87.86           C  \nATOM   1329  O   GLU A 233      64.175   9.460  40.537  1.00 82.66           O  \nATOM   1330  CB  GLU A 233      66.927  11.356  41.640  1.00 99.98           C  \nATOM   1331  CG  GLU A 233      67.639  10.010  41.834  1.00107.93           C  \nATOM   1332  CD  GLU A 233      68.424   9.528  40.611  1.00113.18           C  \nATOM   1333  OE1 GLU A 233      68.589  10.286  39.623  1.00120.77           O  \nATOM   1334  OE2 GLU A 233      68.899   8.374  40.649  1.00112.72           O  \nATOM   1335  N   GLU A 234      64.183  10.699  42.433  1.00 84.45           N  \nATOM   1336  CA  GLU A 234      63.138   9.961  43.121  1.00 79.45           C  \nATOM   1337  C   GLU A 234      61.810   9.980  42.333  1.00 74.69           C  \nATOM   1338  O   GLU A 234      61.108   8.972  42.261  1.00 73.42           O  \nATOM   1339  CB  GLU A 234      62.943  10.567  44.529  1.00 80.08           C  \nATOM   1340  CG  GLU A 234      62.412   9.597  45.578  1.00 78.93           C  \nATOM   1341  CD  GLU A 234      61.372  10.201  46.512  1.00 76.11           C  \nATOM   1342  OE1 GLU A 234      60.441   9.441  46.852  1.00 72.88           O  \nATOM   1343  OE2 GLU A 234      61.474  11.397  46.907  1.00 74.00           O  \nATOM   1344  N   PHE A 235      61.474  11.128  41.746  1.00 71.53           N  \nATOM   1345  CA  PHE A 235      60.222  11.287  40.994  1.00 68.85           C  \nATOM   1346  C   PHE A 235      60.093  10.214  39.929  1.00 71.26           C  \nATOM   1347  O   PHE A 235      59.136   9.438  39.933  1.00 71.43           O  \nATOM   1348  CB  PHE A 235      60.163  12.655  40.305  1.00 67.23           C  \nATOM   1349  CG  PHE A 235      58.811  12.989  39.710  1.00 64.80           C  \nATOM   1350  CD1 PHE A 235      58.404  12.470  38.483  1.00 65.41           C  \nATOM   1351  CD2 PHE A 235      57.959  13.850  40.360  1.00 62.52           C  \nATOM   1352  CE1 PHE A 235      57.166  12.791  37.936  1.00 62.85           C  \nATOM   1353  CE2 PHE A 235      56.733  14.175  39.819  1.00 62.08           C  \nATOM   1354  CZ  PHE A 235      56.332  13.646  38.606  1.00 62.16           C  \nATOM   1355  N   TYR A 236      61.075  10.180  39.029  1.00 74.02           N  \nATOM   1356  CA  TYR A 236      61.025   9.328  37.849  1.00 73.89           C  \nATOM   1357  C   TYR A 236      61.236   7.851  38.146  1.00 75.73           C  \nATOM   1358  O   TYR A 236      60.952   7.010  37.300  1.00 78.28           O  \nATOM   1359  CB  TYR A 236      62.005   9.830  36.789  1.00 74.72           C  \nATOM   1360  CG  TYR A 236      61.461  11.048  36.094  1.00 74.24           C  \nATOM   1361  CD1 TYR A 236      60.493  10.925  35.111  1.00 74.25           C  \nATOM   1362  CD2 TYR A 236      61.879  12.325  36.443  1.00 75.60           C  \nATOM   1363  CE1 TYR A 236      59.957  12.039  34.485  1.00 74.84           C  \nATOM   1364  CE2 TYR A 236      61.366  13.447  35.807  1.00 76.08           C  \nATOM   1365  CZ  TYR A 236      60.395  13.292  34.836  1.00 74.93           C  \nATOM   1366  OH  TYR A 236      59.860  14.378  34.204  1.00 73.45           O  \nATOM   1367  N   SER A 237      61.721   7.530  39.339  1.00 76.59           N  \nATOM   1368  CA  SER A 237      61.796   6.135  39.767  1.00 78.06           C  \nATOM   1369  C   SER A 237      60.403   5.515  39.967  1.00 74.68           C  \nATOM   1370  O   SER A 237      60.213   4.320  39.795  1.00 75.56           O  \nATOM   1371  CB  SER A 237      62.585   6.049  41.058  1.00 80.25           C  \nATOM   1372  OG  SER A 237      61.946   6.835  42.044  1.00 80.43           O  \nATOM   1373  N   GLY A 238      59.432   6.336  40.332  1.00 74.88           N  \nATOM   1374  CA  GLY A 238      58.058   5.868  40.529  1.00 73.71           C  \nATOM   1375  C   GLY A 238      57.900   5.043  41.793  1.00 71.97           C  \nATOM   1376  O   GLY A 238      57.099   4.119  41.867  1.00 67.85           O  \nATOM   1377  N   THR A 239      58.683   5.400  42.794  1.00 73.37           N  \nATOM   1378  CA  THR A 239      58.674   4.742  44.085  1.00 73.17           C  \nATOM   1379  C   THR A 239      57.854   5.508  45.087  1.00 73.59           C  \nATOM   1380  O   THR A 239      57.688   5.051  46.231  1.00 67.23           O  \nATOM   1381  CB  THR A 239      60.060   4.794  44.670  1.00 75.27           C  \nATOM   1382  CG2 THR A 239      61.026   4.128  43.733  1.00 79.88           C  \nATOM   1383  OG1 THR A 239      60.414   6.174  44.852  1.00 72.51           O  \nATOM   1384  N   ASN A 240      57.421   6.701  44.662  1.00 76.45           N  \nATOM   1385  CA  ASN A 240      56.594   7.602  45.456  1.00 77.22           C  \nATOM   1386  C   ASN A 240      55.174   7.607  44.925  1.00 75.96           C  \nATOM   1387  O   ASN A 240      54.961   7.801  43.724  1.00 89.01           O  \nATOM   1388  CB  ASN A 240      57.150   9.023  45.390  1.00 79.48           C  \nATOM   1389  CG  ASN A 240      56.444   9.984  46.348  1.00 81.13           C  \nATOM   1390  ND2 ASN A 240      57.214  10.845  47.004  1.00 82.25           N  \nATOM   1391  OD1 ASN A 240      55.226   9.947  46.503  1.00 88.00           O  \nATOM   1392  N   LEU A 241      54.213   7.428  45.830  1.00 70.97           N  \nATOM   1393  CA  LEU A 241      52.797   7.361  45.485  1.00 67.71           C  \nATOM   1394  C   LEU A 241      52.316   8.609  44.770  1.00 67.45           C  \nATOM   1395  O   LEU A 241      51.552   8.527  43.806  1.00 66.67           O  \nATOM   1396  CB  LEU A 241      51.951   7.141  46.747  1.00 65.86           C  \nATOM   1397  CG  LEU A 241      52.017   5.718  47.321  1.00 67.27           C  \nATOM   1398  CD1 LEU A 241      51.458   5.683  48.731  1.00 65.59           C  \nATOM   1399  CD2 LEU A 241      51.287   4.705  46.441  1.00 68.59           C  \nATOM   1400  N   TYR A 242      52.777   9.758  45.242  1.00 68.73           N  \nATOM   1401  CA  TYR A 242      52.287  11.038  44.768  1.00 67.81           C  \nATOM   1402  C   TYR A 242      53.320  11.762  43.939  1.00 65.58           C  \nATOM   1403  O   TYR A 242      53.311  12.993  43.881  1.00 65.79           O  \nATOM   1404  CB  TYR A 242      51.836  11.877  45.957  1.00 71.54           C  \nATOM   1405  CG  TYR A 242      50.610  11.303  46.645  1.00 76.71           C  \nATOM   1406  CD1 TYR A 242      49.422  11.125  45.944  1.00 79.78           C  \nATOM   1407  CD2 TYR A 242      50.630  10.939  47.997  1.00 78.72           C  \nATOM   1408  CE1 TYR A 242      48.290  10.600  46.566  1.00 81.46           C  \nATOM   1409  CE2 TYR A 242      49.497  10.421  48.631  1.00 77.86           C  \nATOM   1410  CZ  TYR A 242      48.328  10.250  47.916  1.00 79.76           C  \nATOM   1411  OH  TYR A 242      47.204   9.728  48.537  1.00 74.22           O  \nATOM   1412  N   TYR A 243      54.219  10.982  43.330  1.00 65.05           N  \nATOM   1413  CA  TYR A 243      55.050  11.422  42.203  1.00 68.85           C  \nATOM   1414  C   TYR A 243      54.738  10.460  41.064  1.00 70.35           C  \nATOM   1415  O   TYR A 243      55.209   9.304  41.073  1.00 74.70           O  \nATOM   1416  CB  TYR A 243      56.568  11.339  42.485  1.00 71.51           C  \nATOM   1417  CG  TYR A 243      57.141  12.237  43.576  1.00 71.30           C  \nATOM   1418  CD1 TYR A 243      56.529  13.443  43.933  1.00 74.05           C  \nATOM   1419  CD2 TYR A 243      58.326  11.893  44.221  1.00 70.16           C  \nATOM   1420  CE1 TYR A 243      57.063  14.256  44.921  1.00 74.77           C  \nATOM   1421  CE2 TYR A 243      58.864  12.697  45.207  1.00 71.77           C  \nATOM   1422  CZ  TYR A 243      58.229  13.874  45.557  1.00 75.21           C  \nATOM   1423  OH  TYR A 243      58.757  14.678  46.539  1.00 78.19           O  \nATOM   1424  N   GLN A 244      53.988  10.952  40.075  1.00 68.24           N  \nATOM   1425  CA  GLN A 244      53.343  10.102  39.058  1.00 67.41           C  \nATOM   1426  C   GLN A 244      53.760  10.494  37.644  1.00 68.27           C  \nATOM   1427  O   GLN A 244      53.085  11.271  36.963  1.00 68.30           O  \nATOM   1428  CB  GLN A 244      51.828  10.212  39.193  1.00 65.73           C  \nATOM   1429  CG  GLN A 244      51.314   9.870  40.581  1.00 63.51           C  \nATOM   1430  CD  GLN A 244      50.058  10.622  40.936  1.00 62.10           C  \nATOM   1431  NE2 GLN A 244      49.216  10.013  41.767  1.00 62.89           N  \nATOM   1432  OE1 GLN A 244      49.864  11.756  40.504  1.00 60.19           O  \nATOM   1433  N   PRO A 245      54.886   9.960  37.196  1.00 68.33           N  \nATOM   1434  CA  PRO A 245      55.422  10.336  35.899  1.00 69.36           C  \nATOM   1435  C   PRO A 245      54.671   9.712  34.737  1.00 69.20           C  \nATOM   1436  O   PRO A 245      54.572  10.306  33.675  1.00 68.35           O  \nATOM   1437  CB  PRO A 245      56.841   9.792  35.946  1.00 72.79           C  \nATOM   1438  CG  PRO A 245      56.804   8.661  36.922  1.00 72.33           C  \nATOM   1439  CD  PRO A 245      55.712   8.968  37.900  1.00 69.17           C  \nATOM   1440  N   LYS A 246      54.167   8.507  34.942  1.00 72.25           N  \nATOM   1441  CA  LYS A 246      53.445   7.795  33.908  1.00 79.56           C  \nATOM   1442  C   LYS A 246      52.046   7.472  34.445  1.00 80.98           C  \nATOM   1443  O   LYS A 246      51.883   7.125  35.621  1.00 78.04           O  \nATOM   1444  CB  LYS A 246      54.184   6.513  33.502  1.00 84.98           C  \nATOM   1445  CG  LYS A 246      55.687   6.693  33.295  1.00 91.88           C  \nATOM   1446  CD  LYS A 246      56.368   5.496  32.620  1.00 96.70           C  \nATOM   1447  CE  LYS A 246      55.906   5.266  31.183  1.00 99.48           C  \nATOM   1448  NZ  LYS A 246      55.901   6.493  30.332  1.00102.19           N  \nATOM   1449  N   PHE A 247      51.048   7.616  33.573  1.00 80.21           N  \nATOM   1450  CA  PHE A 247      49.648   7.434  33.929  1.00 74.73           C  \nATOM   1451  C   PHE A 247      48.736   7.546  32.707  1.00 78.63           C  \nATOM   1452  O   PHE A 247      49.099   8.136  31.689  1.00 84.10           O  \nATOM   1453  CB  PHE A 247      49.212   8.508  34.929  1.00 70.87           C  \nATOM   1454  CG  PHE A 247      48.893   9.843  34.291  1.00 68.20           C  \nATOM   1455  CD1 PHE A 247      47.614  10.132  33.840  1.00 68.88           C  \nATOM   1456  CD2 PHE A 247      49.866  10.804  34.142  1.00 67.10           C  \nATOM   1457  CE1 PHE A 247      47.317  11.354  33.267  1.00 68.06           C  \nATOM   1458  CE2 PHE A 247      49.577  12.030  33.575  1.00 67.14           C  \nATOM   1459  CZ  PHE A 247      48.303  12.308  33.139  1.00 67.58           C  \nATOM   1460  N   LYS A 248      47.519   7.033  32.858  1.00 79.96           N  \nATOM   1461  CA  LYS A 248      46.444   7.207  31.881  1.00 79.52           C  \nATOM   1462  C   LYS A 248      45.069   7.392  32.554  1.00 74.96           C  \nATOM   1463  O   LYS A 248      44.613   6.496  33.268  1.00 71.09           O  \nATOM   1464  CB  LYS A 248      46.385   5.981  30.972  1.00 81.63           C  \nATOM   1465  CG  LYS A 248      47.319   6.038  29.786  1.00 82.03           C  \nATOM   1466  CD  LYS A 248      47.534   4.646  29.246  1.00 83.68           C  \nATOM   1467  CE  LYS A 248      48.683   4.612  28.263  1.00 87.69           C  \nATOM   1468  NZ  LYS A 248      49.399   3.309  28.359  1.00 90.51           N  \nATOM   1469  N   LYS A 249      44.418   8.533  32.297  1.00 73.65           N  \nATOM   1470  CA  LYS A 249      43.024   8.789  32.719  1.00 72.31           C  \nATOM   1471  C   LYS A 249      42.021   8.471  31.602  1.00 70.55           C  \nATOM   1472  O   LYS A 249      42.284   8.784  30.436  1.00 70.07           O  \nATOM   1473  CB  LYS A 249      42.835  10.260  33.117  1.00 73.61           C  \nATOM   1474  CG  LYS A 249      43.231  10.627  34.539  1.00 71.76           C  \nATOM   1475  CD  LYS A 249      43.029  12.116  34.726  1.00 71.21           C  \nATOM   1476  CE  LYS A 249      43.715  12.656  35.960  1.00 72.10           C  \nATOM   1477  NZ  LYS A 249      44.511  13.879  35.621  1.00 72.57           N  \nATOM   1478  N   HIS A 250      40.877   7.886  31.982  1.00 69.92           N  \nATOM   1479  CA  HIS A 250      39.770   7.529  31.059  1.00 71.00           C  \nATOM   1480  C   HIS A 250      38.401   7.902  31.608  1.00 73.43           C  \nATOM   1481  O   HIS A 250      38.007   7.350  32.627  1.00 78.48           O  \nATOM   1482  CB  HIS A 250      39.727   6.024  30.837  1.00 69.59           C  \nATOM   1483  CG  HIS A 250      40.971   5.472  30.232  1.00 69.94           C  \nATOM   1484  CD2 HIS A 250      41.787   4.475  30.641  1.00 70.89           C  \nATOM   1485  ND1 HIS A 250      41.497   5.945  29.050  1.00 68.04           N  \nATOM   1486  CE1 HIS A 250      42.592   5.270  28.762  1.00 68.99           C  \nATOM   1487  NE2 HIS A 250      42.784   4.364  29.704  1.00 70.81           N  \nATOM   1488  N   PHE A 251      37.667   8.800  30.939  1.00 74.12           N  \nATOM   1489  CA  PHE A 251      36.321   9.214  31.402  1.00 71.62           C  \nATOM   1490  C   PHE A 251      35.162   8.702  30.509  1.00 70.42           C  \nATOM   1491  O   PHE A 251      34.979   9.211  29.401  1.00 70.50           O  \nATOM   1492  CB  PHE A 251      36.236  10.746  31.479  1.00 70.32           C  \nATOM   1493  CG  PHE A 251      37.192  11.390  32.449  1.00 71.24           C  \nATOM   1494  CD1 PHE A 251      37.901  10.655  33.409  1.00 73.52           C  \nATOM   1495  CD2 PHE A 251      37.322  12.771  32.446  1.00 72.51           C  \nATOM   1496  CE1 PHE A 251      38.752  11.287  34.307  1.00 75.10           C  \nATOM   1497  CE2 PHE A 251      38.163  13.409  33.342  1.00 75.48           C  \nATOM   1498  CZ  PHE A 251      38.885  12.667  34.273  1.00 76.48           C  \nATOM   1499  N   TYR A 252      34.363   7.736  30.982  1.00 66.85           N  \nATOM   1500  CA  TYR A 252      33.161   7.308  30.226  1.00 67.11           C  \nATOM   1501  C   TYR A 252      31.919   7.971  30.763  1.00 66.65           C  \nATOM   1502  O   TYR A 252      31.825   8.245  31.953  1.00 71.10           O  \nATOM   1503  CB  TYR A 252      32.932   5.799  30.279  1.00 69.90           C  \nATOM   1504  CG  TYR A 252      34.192   4.988  30.258  1.00 75.01           C  \nATOM   1505  CD1 TYR A 252      35.338   5.480  29.647  1.00 77.21           C  \nATOM   1506  CD2 TYR A 252      34.241   3.717  30.830  1.00 79.62           C  \nATOM   1507  CE1 TYR A 252      36.502   4.756  29.613  1.00 78.08           C  \nATOM   1508  CE2 TYR A 252      35.419   2.984  30.805  1.00 83.41           C  \nATOM   1509  CZ  TYR A 252      36.547   3.527  30.189  1.00 80.02           C  \nATOM   1510  OH  TYR A 252      37.746   2.874  30.136  1.00 77.91           O  \nATOM   1511  N   SER A 253      30.951   8.221  29.894  1.00 67.40           N  \nATOM   1512  CA  SER A 253      29.648   8.732  30.345  1.00 67.76           C  \nATOM   1513  C   SER A 253      28.509   8.288  29.420  1.00 65.38           C  \nATOM   1514  O   SER A 253      28.688   8.174  28.218  1.00 64.64           O  \nATOM   1515  CB  SER A 253      29.667  10.266  30.472  1.00 67.61           C  \nATOM   1516  OG  SER A 253      29.007  10.878  29.376  1.00 69.19           O  \nATOM   1517  N   ALA A 254      27.345   8.048  30.004  1.00 63.68           N  \nATOM   1518  CA  ALA A 254      26.165   7.671  29.262  1.00 66.40           C  \nATOM   1519  C   ALA A 254      24.929   8.330  29.905  1.00 68.91           C  \nATOM   1520  O   ALA A 254      24.792   8.312  31.134  1.00 69.96           O  \nATOM   1521  CB  ALA A 254      26.031   6.157  29.243  1.00 66.41           C  \nATOM   1522  N   THR A 255      24.054   8.929  29.082  1.00 68.93           N  \nATOM   1523  CA  THR A 255      22.837   9.598  29.563  1.00 66.57           C  \nATOM   1524  C   THR A 255      21.649   9.122  28.754  1.00 67.13           C  \nATOM   1525  O   THR A 255      21.762   9.018  27.559  1.00 69.61           O  \nATOM   1526  CB  THR A 255      22.939  11.124  29.421  1.00 67.19           C  \nATOM   1527  CG2 THR A 255      22.026  11.829  30.414  1.00 66.81           C  \nATOM   1528  OG1 THR A 255      24.289  11.544  29.658  1.00 69.32           O  \nATOM   1529  N   PHE A 256      20.527   8.819  29.409  1.00 70.36           N  \nATOM   1530  CA  PHE A 256      19.273   8.457  28.736  1.00 72.72           C  \nATOM   1531  C   PHE A 256      18.164   9.329  29.282  1.00 71.38           C  \nATOM   1532  O   PHE A 256      17.780   9.186  30.436  1.00 70.56           O  \nATOM   1533  CB  PHE A 256      18.926   6.980  28.958  1.00 76.85           C  \nATOM   1534  CG  PHE A 256      19.897   6.031  28.300  1.00 88.50           C  \nATOM   1535  CD1 PHE A 256      21.167   5.793  28.865  1.00 91.60           C  \nATOM   1536  CD2 PHE A 256      19.569   5.381  27.099  1.00 94.67           C  \nATOM   1537  CE1 PHE A 256      22.077   4.927  28.254  1.00 90.53           C  \nATOM   1538  CE2 PHE A 256      20.482   4.517  26.483  1.00 93.15           C  \nATOM   1539  CZ  PHE A 256      21.731   4.292  27.062  1.00 92.11           C  \nATOM   1540  N   ASN A 257      17.672  10.266  28.481  1.00 71.33           N  \nATOM   1541  CA  ASN A 257      16.447  10.965  28.847  1.00 70.06           C  \nATOM   1542  C   ASN A 257      15.222  10.286  28.239  1.00 69.82           C  \nATOM   1543  O   ASN A 257      15.221   9.928  27.072  1.00 70.68           O  \nATOM   1544  CB  ASN A 257      16.472  12.414  28.424  1.00 71.18           C  \nATOM   1545  CG  ASN A 257      15.179  13.101  28.756  1.00 74.26           C  \nATOM   1546  ND2 ASN A 257      14.783  12.990  30.012  1.00 77.17           N  \nATOM   1547  OD1 ASN A 257      14.496  13.655  27.893  1.00 75.87           O  \nATOM   1548  N   GLN A 258      14.172  10.122  29.034  1.00 70.56           N  \nATOM   1549  CA  GLN A 258      13.058   9.241  28.662  1.00 70.25           C  \nATOM   1550  C   GLN A 258      11.703   9.703  29.159  1.00 70.66           C  \nATOM   1551  O   GLN A 258      11.423   9.624  30.351  1.00 72.71           O  \nATOM   1552  CB  GLN A 258      13.291   7.859  29.252  1.00 69.42           C  \nATOM   1553  CG  GLN A 258      12.232   6.871  28.865  1.00 69.33           C  \nATOM   1554  CD  GLN A 258      12.256   6.675  27.391  1.00 71.48           C  \nATOM   1555  NE2 GLN A 258      11.253   5.989  26.874  1.00 75.93           N  \nATOM   1556  OE1 GLN A 258      13.182   7.131  26.714  1.00 70.15           O  \nATOM   1557  N   PRO A 259      10.847  10.168  28.253  1.00 70.22           N  \nATOM   1558  CA  PRO A 259       9.492  10.466  28.677  1.00 70.51           C  \nATOM   1559  C   PRO A 259       8.655   9.181  28.747  1.00 69.56           C  \nATOM   1560  O   PRO A 259       9.032   8.184  28.140  1.00 70.11           O  \nATOM   1561  CB  PRO A 259       8.982  11.406  27.581  1.00 72.19           C  \nATOM   1562  CG  PRO A 259      10.197  11.861  26.852  1.00 72.20           C  \nATOM   1563  CD  PRO A 259      11.134  10.710  26.921  1.00 71.06           C  \nATOM   1564  N   LEU A 260       7.566   9.214  29.518  1.00 66.75           N  \nATOM   1565  CA  LEU A 260       6.568   8.141  29.561  1.00 64.89           C  \nATOM   1566  C   LEU A 260       5.179   8.650  29.202  1.00 66.97           C  \nATOM   1567  O   LEU A 260       4.419   7.941  28.577  1.00 70.39           O  \nATOM   1568  CB  LEU A 260       6.470   7.536  30.953  1.00 63.29           C  \nATOM   1569  CG  LEU A 260       7.737   7.106  31.673  1.00 61.40           C  \nATOM   1570  CD1 LEU A 260       7.357   6.695  33.090  1.00 59.62           C  \nATOM   1571  CD2 LEU A 260       8.427   5.977  30.908  1.00 61.85           C  \nATOM   1572  N   SER A 261       4.819   9.845  29.658  1.00 67.75           N  \nATOM   1573  CA  SER A 261       3.524  10.435  29.346  1.00 69.85           C  \nATOM   1574  C   SER A 261       3.795  11.794  28.822  1.00 69.73           C  \nATOM   1575  O   SER A 261       4.949  12.222  28.760  1.00 67.94           O  \nATOM   1576  CB  SER A 261       2.658  10.645  30.595  1.00 72.26           C  \nATOM   1577  OG  SER A 261       2.801   9.652  31.571  1.00 76.07           O  \nATOM   1578  N   ASP A 262       2.707  12.480  28.480  1.00 71.19           N  \nATOM   1579  CA  ASP A 262       2.702  13.939  28.413  1.00 71.93           C  \nATOM   1580  C   ASP A 262       3.034  14.509  29.769  1.00 72.04           C  \nATOM   1581  O   ASP A 262       3.484  15.654  29.849  1.00 74.61           O  \nATOM   1582  CB  ASP A 262       1.369  14.535  27.918  1.00 74.06           C  \nATOM   1583  CG  ASP A 262       0.115  13.977  28.662  1.00 75.14           C  \nATOM   1584  OD1 ASP A 262       0.217  12.958  29.390  1.00 75.87           O  \nATOM   1585  OD2 ASP A 262      -0.991  14.553  28.496  1.00 72.56           O  \nATOM   1586  N   LYS A 263       2.795  13.732  30.827  1.00 72.55           N  \nATOM   1587  CA  LYS A 263       3.086  14.180  32.189  1.00 74.39           C  \nATOM   1588  C   LYS A 263       3.945  13.328  33.141  1.00 72.68           C  \nATOM   1589  O   LYS A 263       3.871  13.517  34.347  1.00 75.08           O  \nATOM   1590  CB  LYS A 263       1.780  14.603  32.869  1.00 77.83           C  \nATOM   1591  CG  LYS A 263       0.660  13.583  32.909  1.00 82.04           C  \nATOM   1592  CD  LYS A 263      -0.674  14.313  33.120  1.00 88.26           C  \nATOM   1593  CE  LYS A 263      -1.676  13.487  33.933  1.00 93.57           C  \nATOM   1594  NZ  LYS A 263      -1.563  13.636  35.419  1.00 92.83           N  \nATOM   1595  N   ALA A 264       4.803  12.454  32.623  1.00 71.65           N  \nATOM   1596  CA  ALA A 264       5.819  11.794  33.473  1.00 69.50           C  \nATOM   1597  C   ALA A 264       7.008  11.225  32.686  1.00 70.34           C  \nATOM   1598  O   ALA A 264       6.831  10.567  31.667  1.00 73.81           O  \nATOM   1599  CB  ALA A 264       5.182  10.686  34.270  1.00 68.88           C  \nATOM   1600  N   GLY A 265       8.220  11.462  33.168  1.00 68.67           N  \nATOM   1601  CA  GLY A 265       9.414  10.902  32.529  1.00 68.92           C  \nATOM   1602  C   GLY A 265      10.572  10.739  33.495  1.00 66.43           C  \nATOM   1603  O   GLY A 265      10.624  11.410  34.516  1.00 64.03           O  \nATOM   1604  N   PHE A 266      11.504   9.851  33.178  1.00 66.48           N  \nATOM   1605  CA  PHE A 266      12.663   9.681  34.027  1.00 67.43           C  \nATOM   1606  C   PHE A 266      13.934  10.043  33.267  1.00 66.68           C  \nATOM   1607  O   PHE A 266      13.883  10.452  32.109  1.00 65.19           O  \nATOM   1608  CB  PHE A 266      12.714   8.276  34.662  1.00 69.57           C  \nATOM   1609  CG  PHE A 266      12.967   7.175  33.691  1.00 73.81           C  \nATOM   1610  CD1 PHE A 266      14.245   6.924  33.230  1.00 75.88           C  \nATOM   1611  CD2 PHE A 266      11.924   6.373  33.243  1.00 80.26           C  \nATOM   1612  CE1 PHE A 266      14.480   5.905  32.321  1.00 80.75           C  \nATOM   1613  CE2 PHE A 266      12.145   5.350  32.330  1.00 82.08           C  \nATOM   1614  CZ  PHE A 266      13.428   5.116  31.868  1.00 82.81           C  \nATOM   1615  N   ILE A 267      15.060   9.967  33.963  1.00 66.60           N  \nATOM   1616  CA  ILE A 267      16.349  10.141  33.344  1.00 68.27           C  \nATOM   1617  C   ILE A 267      17.401   9.327  34.091  1.00 71.37           C  \nATOM   1618  O   ILE A 267      17.557   9.461  35.304  1.00 73.28           O  \nATOM   1619  CB  ILE A 267      16.774  11.611  33.305  1.00 69.16           C  \nATOM   1620  CG1 ILE A 267      18.080  11.729  32.518  1.00 72.90           C  \nATOM   1621  CG2 ILE A 267      16.915  12.194  34.714  1.00 66.37           C  \nATOM   1622  CD1 ILE A 267      18.383  13.125  32.030  1.00 76.81           C  \nATOM   1623  N   PHE A 268      18.103   8.473  33.351  1.00 72.97           N  \nATOM   1624  CA  PHE A 268      19.233   7.718  33.861  1.00 71.35           C  \nATOM   1625  C   PHE A 268      20.515   8.372  33.372  1.00 69.69           C  \nATOM   1626  O   PHE A 268      20.596   8.777  32.232  1.00 71.53           O  \nATOM   1627  CB  PHE A 268      19.184   6.280  33.357  1.00 73.08           C  \nATOM   1628  CG  PHE A 268      20.291   5.416  33.895  1.00 74.72           C  \nATOM   1629  CD1 PHE A 268      20.222   4.902  35.206  1.00 74.06           C  \nATOM   1630  CD2 PHE A 268      21.401   5.120  33.115  1.00 72.14           C  \nATOM   1631  CE1 PHE A 268      21.234   4.112  35.721  1.00 70.44           C  \nATOM   1632  CE2 PHE A 268      22.412   4.326  33.628  1.00 73.51           C  \nATOM   1633  CZ  PHE A 268      22.330   3.822  34.929  1.00 71.67           C  \nATOM   1634  N   ALA A 269      21.503   8.486  34.246  1.00 68.81           N  \nATOM   1635  CA  ALA A 269      22.818   8.964  33.867  1.00 67.00           C  \nATOM   1636  C   ALA A 269      23.871   8.134  34.578  1.00 64.72           C  \nATOM   1637  O   ALA A 269      23.667   7.680  35.689  1.00 60.54           O  \nATOM   1638  CB  ALA A 269      22.970  10.433  34.202  1.00 67.61           C  \nATOM   1639  N   TYR A 270      24.987   7.922  33.893  1.00 67.43           N  \nATOM   1640  CA  TYR A 270      26.132   7.181  34.412  1.00 65.14           C  \nATOM   1641  C   TYR A 270      27.403   7.921  34.053  1.00 63.71           C  \nATOM   1642  O   TYR A 270      27.468   8.655  33.077  1.00 64.12           O  \nATOM   1643  CB  TYR A 270      26.184   5.788  33.824  1.00 67.21           C  \nATOM   1644  CG  TYR A 270      27.397   5.017  34.250  1.00 69.89           C  \nATOM   1645  CD1 TYR A 270      27.395   4.291  35.435  1.00 74.42           C  \nATOM   1646  CD2 TYR A 270      28.552   5.012  33.482  1.00 69.69           C  \nATOM   1647  CE1 TYR A 270      28.514   3.566  35.831  1.00 73.75           C  \nATOM   1648  CE2 TYR A 270      29.672   4.298  33.878  1.00 70.16           C  \nATOM   1649  CZ  TYR A 270      29.646   3.575  35.053  1.00 69.27           C  \nATOM   1650  OH  TYR A 270      30.746   2.868  35.462  1.00 65.07           O  \nATOM   1651  N   ASN A 271      28.421   7.736  34.860  1.00 64.33           N  \nATOM   1652  CA  ASN A 271      29.628   8.491  34.684  1.00 68.45           C  \nATOM   1653  C   ASN A 271      30.747   7.864  35.485  1.00 64.09           C  \nATOM   1654  O   ASN A 271      30.633   7.763  36.700  1.00 62.95           O  \nATOM   1655  CB  ASN A 271      29.415   9.924  35.134  1.00 74.40           C  \nATOM   1656  CG  ASN A 271      30.473  10.841  34.597  1.00 85.97           C  \nATOM   1657  ND2 ASN A 271      30.051  11.975  34.045  1.00 94.10           N  \nATOM   1658  OD1 ASN A 271      31.668  10.527  34.657  1.00 93.14           O  \nATOM   1659  N   ARG A 272      31.804   7.443  34.786  1.00 58.03           N  \nATOM   1660  CA  ARG A 272      32.953   6.805  35.378  1.00 53.71           C  \nATOM   1661  C   ARG A 272      34.199   7.548  34.977  1.00 53.06           C  \nATOM   1662  O   ARG A 272      34.402   7.841  33.822  1.00 51.16           O  \nATOM   1663  CB  ARG A 272      33.058   5.381  34.897  1.00 55.18           C  \nATOM   1664  CG  ARG A 272      34.360   4.705  35.286  1.00 58.36           C  \nATOM   1665  CD  ARG A 272      34.617   3.444  34.460  1.00 62.28           C  \nATOM   1666  NE  ARG A 272      35.288   2.381  35.230  1.00 65.14           N  \nATOM   1667  CZ  ARG A 272      34.677   1.557  36.097  1.00 66.12           C  \nATOM   1668  NH1 ARG A 272      33.369   1.660  36.336  1.00 65.19           N  \nATOM   1669  NH2 ARG A 272      35.377   0.624  36.746  1.00 66.89           N  \nATOM   1670  N   GLN A 273      35.025   7.867  35.957  1.00 57.32           N  \nATOM   1671  CA  GLN A 273      36.361   8.408  35.724  1.00 61.76           C  \nATOM   1672  C   GLN A 273      37.316   7.437  36.328  1.00 61.08           C  \nATOM   1673  O   GLN A 273      37.150   7.010  37.460  1.00 62.08           O  \nATOM   1674  CB  GLN A 273      36.574   9.741  36.412  1.00 65.85           C  \nATOM   1675  CG  GLN A 273      35.595  10.796  35.992  1.00 72.35           C  \nATOM   1676  CD  GLN A 273      35.746  12.017  36.839  1.00 77.92           C  \nATOM   1677  NE2 GLN A 273      35.391  11.890  38.117  1.00 77.96           N  \nATOM   1678  OE1 GLN A 273      36.206  13.064  36.365  1.00 88.86           O  \nATOM   1679  N   GLN A 274      38.336   7.098  35.577  1.00 61.90           N  \nATOM   1680  CA  GLN A 274      39.269   6.108  36.018  1.00 63.59           C  \nATOM   1681  C   GLN A 274      40.663   6.607  35.714  1.00 63.03           C  \nATOM   1682  O   GLN A 274      40.871   7.371  34.781  1.00 67.21           O  \nATOM   1683  CB  GLN A 274      38.979   4.792  35.327  1.00 67.73           C  \nATOM   1684  CG  GLN A 274      39.977   3.708  35.647  1.00 72.24           C  \nATOM   1685  CD  GLN A 274      39.309   2.370  35.796  1.00 77.20           C  \nATOM   1686  NE2 GLN A 274      39.930   1.498  36.597  1.00 80.72           N  \nATOM   1687  OE1 GLN A 274      38.239   2.110  35.204  1.00 73.46           O  \nATOM   1688  N   SER A 275      41.616   6.196  36.527  1.00 60.07           N  \nATOM   1689  CA  SER A 275      42.963   6.639  36.361  1.00 58.98           C  \nATOM   1690  C   SER A 275      43.881   5.547  36.864  1.00 61.91           C  \nATOM   1691  O   SER A 275      43.701   5.046  37.970  1.00 60.46           O  \nATOM   1692  CB  SER A 275      43.165   7.939  37.113  1.00 56.17           C  \nATOM   1693  OG  SER A 275      44.500   8.359  36.993  1.00 56.27           O  \nATOM   1694  N   ASP A 276      44.835   5.164  36.021  1.00 68.67           N  \nATOM   1695  CA  ASP A 276      45.794   4.118  36.334  1.00 75.45           C  \nATOM   1696  C   ASP A 276      47.147   4.777  36.493  1.00 74.70           C  \nATOM   1697  O   ASP A 276      47.527   5.604  35.671  1.00 79.45           O  \nATOM   1698  CB  ASP A 276      45.806   3.059  35.234  1.00 83.80           C  \nATOM   1699  CG  ASP A 276      44.435   2.435  35.036  1.00 95.75           C  \nATOM   1700  OD1 ASP A 276      43.971   1.764  35.998  1.00104.33           O  \nATOM   1701  OD2 ASP A 276      43.819   2.644  33.947  1.00100.82           O  \nATOM   1702  N   ILE A 277      47.847   4.439  37.579  1.00 72.32           N  \nATOM   1703  CA  ILE A 277      49.166   4.992  37.873  1.00 67.80           C  \nATOM   1704  C   ILE A 277      50.155   3.904  38.314  1.00 66.87           C  \nATOM   1705  O   ILE A 277      49.984   3.329  39.376  1.00 67.06           O  \nATOM   1706  CB  ILE A 277      49.087   6.045  38.968  1.00 65.12           C  \nATOM   1707  CG1 ILE A 277      47.782   6.820  38.861  1.00 65.96           C  \nATOM   1708  CG2 ILE A 277      50.283   6.961  38.834  1.00 66.74           C  \nATOM   1709  CD1 ILE A 277      47.708   8.054  39.724  1.00 66.36           C  \nATOM   1710  N   PRO A 278      51.197   3.621  37.500  1.00 66.15           N  \nATOM   1711  CA  PRO A 278      52.152   2.633  37.942  1.00 63.49           C  \nATOM   1712  C   PRO A 278      52.924   3.095  39.157  1.00 61.85           C  \nATOM   1713  O   PRO A 278      52.997   4.296  39.468  1.00 60.84           O  \nATOM   1714  CB  PRO A 278      53.097   2.499  36.752  1.00 65.70           C  \nATOM   1715  CG  PRO A 278      52.360   3.076  35.592  1.00 66.58           C  \nATOM   1716  CD  PRO A 278      51.595   4.188  36.200  1.00 67.10           C  \nATOM   1717  N   TYR A 279      53.492   2.115  39.833  1.00 60.01           N  \nATOM   1718  CA  TYR A 279      54.166   2.334  41.085  1.00 59.14           C  \nATOM   1719  C   TYR A 279      55.170   1.197  41.200  1.00 60.12           C  \nATOM   1720  O   TYR A 279      54.886   0.070  40.792  1.00 59.01           O  \nATOM   1721  CB  TYR A 279      53.131   2.349  42.216  1.00 57.91           C  \nATOM   1722  CG  TYR A 279      53.695   2.409  43.600  1.00 56.92           C  \nATOM   1723  CD1 TYR A 279      54.067   3.615  44.164  1.00 58.30           C  \nATOM   1724  CD2 TYR A 279      53.851   1.264  44.347  1.00 57.23           C  \nATOM   1725  CE1 TYR A 279      54.599   3.680  45.447  1.00 60.17           C  \nATOM   1726  CE2 TYR A 279      54.390   1.315  45.624  1.00 59.98           C  \nATOM   1727  CZ  TYR A 279      54.763   2.524  46.183  1.00 59.87           C  \nATOM   1728  OH  TYR A 279      55.296   2.579  47.462  1.00 57.17           O  \nATOM   1729  N   TYR A 280      56.362   1.516  41.689  1.00 61.94           N  \nATOM   1730  CA  TYR A 280      57.454   0.560  41.748  1.00 64.19           C  \nATOM   1731  C   TYR A 280      57.915   0.409  43.176  1.00 64.87           C  \nATOM   1732  O   TYR A 280      58.045   1.395  43.902  1.00 64.56           O  \nATOM   1733  CB  TYR A 280      58.639   1.023  40.872  1.00 66.82           C  \nATOM   1734  CG  TYR A 280      59.828   0.055  40.856  1.00 69.05           C  \nATOM   1735  CD1 TYR A 280      59.669  -1.266  40.439  1.00 69.41           C  \nATOM   1736  CD2 TYR A 280      61.108   0.461  41.258  1.00 70.53           C  \nATOM   1737  CE1 TYR A 280      60.735  -2.159  40.430  1.00 70.38           C  \nATOM   1738  CE2 TYR A 280      62.181  -0.425  41.247  1.00 72.46           C  \nATOM   1739  CZ  TYR A 280      61.991  -1.736  40.830  1.00 72.85           C  \nATOM   1740  OH  TYR A 280      63.045  -2.631  40.818  1.00 73.52           O  \nATOM   1741  N   HIS A 281      58.175  -0.833  43.563  1.00 67.71           N  \nATOM   1742  CA  HIS A 281      58.921  -1.129  44.792  1.00 71.37           C  \nATOM   1743  C   HIS A 281      60.445  -1.443  44.524  1.00 78.80           C  \nATOM   1744  O   HIS A 281      60.796  -2.445  43.880  1.00 81.95           O  \nATOM   1745  CB  HIS A 281      58.297  -2.328  45.521  1.00 69.02           C  \nATOM   1746  CG  HIS A 281      56.802  -2.280  45.687  1.00 65.24           C  \nATOM   1747  CD2 HIS A 281      55.816  -2.961  45.054  1.00 64.15           C  \nATOM   1748  ND1 HIS A 281      56.180  -1.539  46.664  1.00 60.87           N  \nATOM   1749  CE1 HIS A 281      54.877  -1.735  46.604  1.00 59.64           C  \nATOM   1750  NE2 HIS A 281      54.629  -2.585  45.627  1.00 60.86           N  \nATOM   1751  N   GLU A 282      61.335  -0.584  45.029  1.00 81.06           N  \nATOM   1752  CA  GLU A 282      62.759  -0.908  45.218  1.00 78.81           C  \nATOM   1753  C   GLU A 282      62.657  -2.013  46.250  1.00 79.24           C  \nATOM   1754  O   GLU A 282      61.662  -2.075  46.950  1.00 92.08           O  \nATOM   1755  CB  GLU A 282      63.437   0.308  45.845  1.00 81.16           C  \nATOM   1756  CG  GLU A 282      64.904   0.554  45.549  1.00 89.09           C  \nATOM   1757  CD  GLU A 282      65.447   1.784  46.306  1.00 93.91           C  \nATOM   1758  OE1 GLU A 282      64.637   2.506  46.951  1.00 96.29           O  \nATOM   1759  OE2 GLU A 282      66.683   2.038  46.262  1.00 90.88           O  \nATOM   1760  N   TYR A 283      63.631  -2.891  46.386  1.00 75.11           N  \nATOM   1761  CA  TYR A 283      63.613  -3.934  47.488  1.00 70.32           C  \nATOM   1762  C   TYR A 283      62.646  -5.090  47.259  1.00 66.59           C  \nATOM   1763  O   TYR A 283      63.020  -6.266  47.183  1.00 64.83           O  \nATOM   1764  CB  TYR A 283      63.375  -3.335  48.900  1.00 66.69           C  \nATOM   1765  CG  TYR A 283      64.281  -2.167  49.185  1.00 65.58           C  \nATOM   1766  CD1 TYR A 283      65.651  -2.254  48.975  1.00 66.33           C  \nATOM   1767  CD2 TYR A 283      63.775  -0.969  49.633  1.00 65.10           C  \nATOM   1768  CE1 TYR A 283      66.482  -1.173  49.194  1.00 65.96           C  \nATOM   1769  CE2 TYR A 283      64.603   0.119  49.862  1.00 64.73           C  \nATOM   1770  CZ  TYR A 283      65.953   0.005  49.639  1.00 64.58           C  \nATOM   1771  OH  TYR A 283      66.777   1.070  49.855  1.00 65.20           O  \nATOM   1772  N   LEU A 284      61.383  -4.766  47.174  1.00 65.21           N  \nATOM   1773  CA  LEU A 284      60.443  -5.781  46.791  1.00 66.37           C  \nATOM   1774  C   LEU A 284      60.631  -6.133  45.312  1.00 66.53           C  \nATOM   1775  O   LEU A 284      60.480  -7.293  44.944  1.00 64.77           O  \nATOM   1776  CB  LEU A 284      59.028  -5.317  47.145  1.00 65.14           C  \nATOM   1777  CG  LEU A 284      57.887  -6.307  47.061  1.00 63.24           C  \nATOM   1778  CD1 LEU A 284      58.109  -7.496  47.980  1.00 64.56           C  \nATOM   1779  CD2 LEU A 284      56.635  -5.558  47.434  1.00 60.76           C  \nATOM   1780  N   GLN A 285      61.009  -5.136  44.504  1.00 69.04           N  \nATOM   1781  CA  GLN A 285      61.287  -5.296  43.055  1.00 74.44           C  \nATOM   1782  C   GLN A 285      60.080  -5.760  42.231  1.00 75.11           C  \nATOM   1783  O   GLN A 285      60.099  -6.822  41.586  1.00 73.56           O  \nATOM   1784  CB  GLN A 285      62.505  -6.188  42.811  1.00 78.65           C  \nATOM   1785  CG  GLN A 285      63.833  -5.460  42.972  1.00 82.47           C  \nATOM   1786  CD  GLN A 285      65.003  -6.408  43.245  1.00 86.85           C  \nATOM   1787  NE2 GLN A 285      65.968  -5.938  44.023  1.00 91.14           N  \nATOM   1788  OE1 GLN A 285      65.040  -7.540  42.765  1.00 88.44           O  \nATOM   1789  N   GLN A 286      59.046  -4.919  42.266  1.00 75.14           N  \nATOM   1790  CA  GLN A 286      57.760  -5.149  41.595  1.00 74.96           C  \nATOM   1791  C   GLN A 286      57.139  -3.841  41.157  1.00 71.48           C  \nATOM   1792  O   GLN A 286      57.207  -2.829  41.876  1.00 64.82           O  \nATOM   1793  CB  GLN A 286      56.733  -5.743  42.555  1.00 76.58           C  \nATOM   1794  CG  GLN A 286      56.699  -7.245  42.760  1.00 76.96           C  \nATOM   1795  CD  GLN A 286      55.732  -7.568  43.881  1.00 75.89           C  \nATOM   1796  NE2 GLN A 286      55.874  -8.743  44.488  1.00 76.64           N  \nATOM   1797  OE1 GLN A 286      54.879  -6.737  44.221  1.00 72.83           O  \nATOM   1798  N   TRP A 287      56.470  -3.901  40.011  1.00 72.14           N  \nATOM   1799  CA  TRP A 287      55.587  -2.834  39.577  1.00 72.69           C  \nATOM   1800  C   TRP A 287      54.134  -3.211  39.886  1.00 72.73           C  \nATOM   1801  O   TRP A 287      53.649  -4.254  39.455  1.00 71.67           O  \nATOM   1802  CB  TRP A 287      55.727  -2.618  38.081  1.00 74.89           C  \nATOM   1803  CG  TRP A 287      56.951  -1.920  37.663  1.00 74.13           C  \nATOM   1804  CD1 TRP A 287      58.088  -2.495  37.243  1.00 75.42           C  \nATOM   1805  CD2 TRP A 287      57.150  -0.496  37.572  1.00 73.97           C  \nATOM   1806  CE2 TRP A 287      58.449  -0.292  37.106  1.00 76.54           C  \nATOM   1807  CE3 TRP A 287      56.355   0.619  37.847  1.00 73.63           C  \nATOM   1808  NE1 TRP A 287      59.004  -1.529  36.907  1.00 79.35           N  \nATOM   1809  CZ2 TRP A 287      58.984   0.983  36.918  1.00 75.89           C  \nATOM   1810  CZ3 TRP A 287      56.886   1.885  37.651  1.00 72.69           C  \nATOM   1811  CH2 TRP A 287      58.184   2.055  37.200  1.00 73.74           C  \nATOM   1812  N   ASP A 288      53.447  -2.369  40.644  1.00 74.40           N  \nATOM   1813  CA  ASP A 288      52.024  -2.550  40.918  1.00 73.64           C  \nATOM   1814  C   ASP A 288      51.376  -1.317  40.364  1.00 73.01           C  \nATOM   1815  O   ASP A 288      52.047  -0.288  40.173  1.00 71.79           O  \nATOM   1816  CB  ASP A 288      51.740  -2.669  42.420  1.00 76.59           C  \nATOM   1817  CG  ASP A 288      52.359  -3.924  43.050  1.00 82.76           C  \nATOM   1818  OD1 ASP A 288      52.677  -4.853  42.287  1.00 94.82           O  \nATOM   1819  OD2 ASP A 288      52.524  -3.998  44.297  1.00 80.74           O  \nATOM   1820  N   ASP A 289      50.085  -1.420  40.077  1.00 71.87           N  \nATOM   1821  CA  ASP A 289      49.336  -0.286  39.534  1.00 71.40           C  \nATOM   1822  C   ASP A 289      48.391   0.329  40.573  1.00 66.27           C  \nATOM   1823  O   ASP A 289      47.441  -0.299  41.027  1.00 65.75           O  \nATOM   1824  CB  ASP A 289      48.559  -0.697  38.275  1.00 74.16           C  \nATOM   1825  CG  ASP A 289      49.405  -0.624  37.001  1.00 78.40           C  \nATOM   1826  OD1 ASP A 289      50.077   0.411  36.756  1.00 79.50           O  \nATOM   1827  OD2 ASP A 289      49.376  -1.605  36.227  1.00 82.26           O  \nATOM   1828  N   GLN A 290      48.678   1.562  40.956  1.00 62.83           N  \nATOM   1829  CA  GLN A 290      47.711   2.377  41.640  1.00 61.87           C  \nATOM   1830  C   GLN A 290      46.472   2.545  40.747  1.00 64.71           C  \nATOM   1831  O   GLN A 290      46.559   2.485  39.523  1.00 66.58           O  \nATOM   1832  CB  GLN A 290      48.299   3.753  41.946  1.00 60.32           C  \nATOM   1833  CG  GLN A 290      49.206   3.811  43.160  1.00 57.86           C  \nATOM   1834  CD  GLN A 290      49.626   5.235  43.443  1.00 56.33           C  \nATOM   1835  NE2 GLN A 290      50.611   5.723  42.693  1.00 57.43           N  \nATOM   1836  OE1 GLN A 290      49.041   5.905  44.289  1.00 53.39           O  \nATOM   1837  N   GLU A 291      45.322   2.770  41.370  1.00 64.99           N  \nATOM   1838  CA  GLU A 291      44.103   3.055  40.639  1.00 64.07           C  \nATOM   1839  C   GLU A 291      43.319   4.151  41.320  1.00 60.90           C  \nATOM   1840  O   GLU A 291      43.411   4.307  42.538  1.00 59.81           O  \nATOM   1841  CB  GLU A 291      43.235   1.829  40.567  1.00 67.85           C  \nATOM   1842  CG  GLU A 291      43.751   0.755  39.647  1.00 72.29           C  \nATOM   1843  CD  GLU A 291      42.666  -0.260  39.339  1.00 77.15           C  \nATOM   1844  OE1 GLU A 291      41.460   0.071  39.545  1.00 73.94           O  \nATOM   1845  OE2 GLU A 291      43.024  -1.379  38.892  1.00 79.19           O  \nATOM   1846  N   ARG A 292      42.566   4.905  40.517  1.00 58.33           N  \nATOM   1847  CA  ARG A 292      41.590   5.883  40.998  1.00 56.84           C  \nATOM   1848  C   ARG A 292      40.288   5.742  40.199  1.00 56.89           C  \nATOM   1849  O   ARG A 292      40.272   5.975  39.009  1.00 60.48           O  \nATOM   1850  CB  ARG A 292      42.124   7.299  40.831  1.00 56.58           C  \nATOM   1851  CG  ARG A 292      43.456   7.561  41.486  1.00 57.26           C  \nATOM   1852  CD  ARG A 292      43.333   7.562  42.997  1.00 57.15           C  \nATOM   1853  NE  ARG A 292      44.401   6.767  43.614  1.00 60.92           N  \nATOM   1854  CZ  ARG A 292      45.663   7.164  43.783  1.00 63.60           C  \nATOM   1855  NH1 ARG A 292      46.042   8.355  43.382  1.00 66.05           N  \nATOM   1856  NH2 ARG A 292      46.560   6.369  44.352  1.00 63.89           N  \nATOM   1857  N   ILE A 293      39.203   5.347  40.848  1.00 55.99           N  \nATOM   1858  CA  ILE A 293      37.927   5.207  40.176  1.00 55.67           C  \nATOM   1859  C   ILE A 293      36.961   6.126  40.897  1.00 57.12           C  \nATOM   1860  O   ILE A 293      36.905   6.095  42.122  1.00 57.86           O  \nATOM   1861  CB  ILE A 293      37.388   3.758  40.229  1.00 55.12           C  \nATOM   1862  CG1 ILE A 293      38.370   2.765  39.633  1.00 57.82           C  \nATOM   1863  CG2 ILE A 293      36.119   3.600  39.422  1.00 55.74           C  \nATOM   1864  CD1 ILE A 293      37.988   1.317  39.929  1.00 59.90           C  \nATOM   1865  N   ASN A 294      36.236   6.950  40.131  1.00 59.75           N  \nATOM   1866  CA  ASN A 294      35.003   7.625  40.575  1.00 61.04           C  \nATOM   1867  C   ASN A 294      33.849   7.169  39.746  1.00 58.82           C  \nATOM   1868  O   ASN A 294      33.925   7.222  38.545  1.00 63.06           O  \nATOM   1869  CB  ASN A 294      35.092   9.109  40.347  1.00 64.37           C  \nATOM   1870  CG  ASN A 294      36.054   9.775  41.282  1.00 72.24           C  \nATOM   1871  ND2 ASN A 294      35.703  10.982  41.674  1.00 79.78           N  \nATOM   1872  OD1 ASN A 294      37.109   9.232  41.644  1.00 73.16           O  \nATOM   1873  N   GLU A 295      32.781   6.723  40.370  1.00 59.08           N  \nATOM   1874  CA  GLU A 295      31.555   6.440  39.640  1.00 62.76           C  \nATOM   1875  C   GLU A 295      30.372   7.281  40.171  1.00 63.22           C  \nATOM   1876  O   GLU A 295      30.386   7.740  41.316  1.00 61.59           O  \nATOM   1877  CB  GLU A 295      31.241   4.950  39.681  1.00 64.22           C  \nATOM   1878  CG  GLU A 295      32.116   4.115  38.756  1.00 66.08           C  \nATOM   1879  CD  GLU A 295      31.828   2.628  38.884  1.00 70.45           C  \nATOM   1880  OE1 GLU A 295      31.262   2.027  37.953  1.00 73.45           O  \nATOM   1881  OE2 GLU A 295      32.155   2.046  39.933  1.00 77.25           O  \nATOM   1882  N   THR A 296      29.385   7.515  39.297  1.00 62.60           N  \nATOM   1883  CA  THR A 296      28.117   8.165  39.652  1.00 59.05           C  \nATOM   1884  C   THR A 296      26.995   7.491  38.857  1.00 57.39           C  \nATOM   1885  O   THR A 296      27.033   7.499  37.648  1.00 62.20           O  \nATOM   1886  CB  THR A 296      28.111   9.679  39.334  1.00 57.59           C  \nATOM   1887  CG2 THR A 296      27.048  10.391  40.162  1.00 57.51           C  \nATOM   1888  OG1 THR A 296      29.388  10.265  39.616  1.00 55.45           O  \nATOM   1889  N   TYR A 297      26.040   6.863  39.526  1.00 54.61           N  \nATOM   1890  CA  TYR A 297      24.856   6.400  38.868  1.00 55.59           C  \nATOM   1891  C   TYR A 297      23.775   7.344  39.361  1.00 56.56           C  \nATOM   1892  O   TYR A 297      23.725   7.637  40.543  1.00 56.01           O  \nATOM   1893  CB  TYR A 297      24.492   4.991  39.274  1.00 56.92           C  \nATOM   1894  CG  TYR A 297      25.472   3.892  38.988  1.00 58.67           C  \nATOM   1895  CD1 TYR A 297      26.673   3.834  39.640  1.00 62.68           C  \nATOM   1896  CD2 TYR A 297      25.138   2.841  38.151  1.00 61.45           C  \nATOM   1897  CE1 TYR A 297      27.558   2.792  39.429  1.00 65.87           C  \nATOM   1898  CE2 TYR A 297      26.002   1.786  37.932  1.00 64.15           C  \nATOM   1899  CZ  TYR A 297      27.216   1.766  38.578  1.00 68.14           C  \nATOM   1900  OH  TYR A 297      28.113   0.736  38.367  1.00 75.82           O  \nATOM   1901  N   LEU A 298      22.921   7.823  38.462  1.00 59.42           N  \nATOM   1902  CA  LEU A 298      21.875   8.779  38.809  1.00 59.90           C  \nATOM   1903  C   LEU A 298      20.586   8.436  38.077  1.00 61.30           C  \nATOM   1904  O   LEU A 298      20.601   8.063  36.915  1.00 64.59           O  \nATOM   1905  CB  LEU A 298      22.306  10.188  38.451  1.00 61.74           C  \nATOM   1906  CG  LEU A 298      21.225  11.249  38.581  1.00 64.01           C  \nATOM   1907  CD1 LEU A 298      21.010  11.559  40.039  1.00 64.64           C  \nATOM   1908  CD2 LEU A 298      21.626  12.504  37.838  1.00 68.51           C  \nATOM   1909  N   LEU A 299      19.468   8.577  38.772  1.00 60.43           N  \nATOM   1910  CA  LEU A 299      18.179   8.149  38.254  1.00 58.97           C  \nATOM   1911  C   LEU A 299      17.164   9.043  38.918  1.00 58.84           C  \nATOM   1912  O   LEU A 299      17.130   9.098  40.151  1.00 57.33           O  \nATOM   1913  CB  LEU A 299      17.944   6.681  38.592  1.00 57.84           C  \nATOM   1914  CG  LEU A 299      16.599   6.048  38.254  1.00 58.30           C  \nATOM   1915  CD1 LEU A 299      16.297   6.101  36.762  1.00 60.08           C  \nATOM   1916  CD2 LEU A 299      16.604   4.609  38.755  1.00 57.67           C  \nATOM   1917  N   LYS A 300      16.403   9.787  38.099  1.00 60.54           N  \nATOM   1918  CA  LYS A 300      15.386  10.743  38.572  1.00 62.51           C  \nATOM   1919  C   LYS A 300      14.132  10.605  37.749  1.00 65.41           C  \nATOM   1920  O   LYS A 300      14.211  10.672  36.525  1.00 64.93           O  \nATOM   1921  CB  LYS A 300      15.833  12.188  38.430  1.00 61.40           C  \nATOM   1922  CG  LYS A 300      17.172  12.468  39.045  1.00 63.61           C  \nATOM   1923  CD  LYS A 300      17.670  13.836  38.635  1.00 65.64           C  \nATOM   1924  CE  LYS A 300      17.164  14.929  39.546  1.00 65.91           C  \nATOM   1925  NZ  LYS A 300      17.777  16.217  39.138  1.00 66.90           N  \nATOM   1926  N   GLY A 301      12.994  10.418  38.434  1.00 66.85           N  \nATOM   1927  CA  GLY A 301      11.664  10.538  37.842  1.00 66.08           C  \nATOM   1928  C   GLY A 301      10.985  11.832  38.292  1.00 65.84           C  \nATOM   1929  O   GLY A 301      11.326  12.403  39.346  1.00 64.10           O  \nATOM   1930  N   THR A 302      10.065  12.327  37.462  1.00 64.94           N  \nATOM   1931  CA  THR A 302       9.136  13.360  37.876  1.00 65.00           C  \nATOM   1932  C   THR A 302       7.759  13.033  37.297  1.00 67.45           C  \nATOM   1933  O   THR A 302       7.636  12.450  36.220  1.00 63.77           O  \nATOM   1934  CB  THR A 302       9.545  14.801  37.462  1.00 65.02           C  \nATOM   1935  CG2 THR A 302      11.038  15.078  37.633  1.00 64.63           C  \nATOM   1936  OG1 THR A 302       9.195  15.021  36.101  1.00 67.35           O  \nATOM   1937  N   TYR A 303       6.728  13.438  38.035  1.00 72.52           N  \nATOM   1938  CA  TYR A 303       5.328  13.170  37.701  1.00 74.21           C  \nATOM   1939  C   TYR A 303       4.515  14.397  38.045  1.00 75.67           C  \nATOM   1940  O   TYR A 303       4.655  14.925  39.156  1.00 76.30           O  \nATOM   1941  CB  TYR A 303       4.802  12.009  38.537  1.00 74.29           C  \nATOM   1942  CG  TYR A 303       3.351  11.656  38.291  1.00 74.71           C  \nATOM   1943  CD1 TYR A 303       2.980  10.962  37.148  1.00 75.53           C  \nATOM   1944  CD2 TYR A 303       2.366  11.975  39.208  1.00 75.45           C  \nATOM   1945  CE1 TYR A 303       1.674  10.597  36.905  1.00 77.66           C  \nATOM   1946  CE2 TYR A 303       1.044  11.623  38.972  1.00 79.64           C  \nATOM   1947  CZ  TYR A 303       0.702  10.927  37.807  1.00 80.24           C  \nATOM   1948  OH  TYR A 303      -0.600  10.549  37.498  1.00 81.17           O  \nATOM   1949  N   LEU A 304       3.681  14.843  37.101  1.00 76.00           N  \nATOM   1950  CA  LEU A 304       2.814  15.988  37.307  1.00 75.23           C  \nATOM   1951  C   LEU A 304       1.439  15.442  37.601  1.00 75.20           C  \nATOM   1952  O   LEU A 304       0.924  14.646  36.831  1.00 75.01           O  \nATOM   1953  CB  LEU A 304       2.793  16.874  36.073  1.00 79.11           C  \nATOM   1954  CG  LEU A 304       1.668  17.923  36.044  1.00 85.71           C  \nATOM   1955  CD1 LEU A 304       1.935  19.054  37.039  1.00 86.93           C  \nATOM   1956  CD2 LEU A 304       1.445  18.471  34.632  1.00 88.20           C  \nATOM   1957  N   THR A 305       0.847  15.854  38.718  1.00 76.67           N  \nATOM   1958  CA  THR A 305      -0.462  15.316  39.125  1.00 79.26           C  \nATOM   1959  C   THR A 305      -1.602  15.933  38.303  1.00 84.84           C  \nATOM   1960  O   THR A 305      -1.396  16.884  37.542  1.00 88.87           O  \nATOM   1961  CB  THR A 305      -0.733  15.493  40.638  1.00 74.97           C  \nATOM   1962  CG2 THR A 305       0.125  14.564  41.423  1.00 73.58           C  \nATOM   1963  OG1 THR A 305      -0.438  16.833  41.036  1.00 72.40           O  \nATOM   1964  N   ASP A 306      -2.799  15.372  38.457  1.00 86.79           N  \nATOM   1965  CA  ASP A 306      -4.012  15.913  37.829  1.00 88.50           C  \nATOM   1966  C   ASP A 306      -4.317  17.278  38.448  1.00 84.69           C  \nATOM   1967  O   ASP A 306      -4.802  18.206  37.788  1.00 78.49           O  \nATOM   1968  CB  ASP A 306      -5.175  14.910  37.983  1.00 94.41           C  \nATOM   1969  CG  ASP A 306      -4.866  13.528  37.323  1.00101.91           C  \nATOM   1970  OD1 ASP A 306      -3.705  13.054  37.423  1.00108.93           O  \nATOM   1971  OD2 ASP A 306      -5.770  12.908  36.706  1.00106.52           O  \nATOM   1972  N   SER A 307      -3.961  17.360  39.727  1.00 87.40           N  \nATOM   1973  CA  SER A 307      -3.995  18.575  40.551  1.00 89.24           C  \nATOM   1974  C   SER A 307      -3.086  19.746  40.071  1.00 87.06           C  \nATOM   1975  O   SER A 307      -3.368  20.898  40.389  1.00 85.61           O  \nATOM   1976  CB  SER A 307      -3.654  18.178  42.013  1.00 90.14           C  \nATOM   1977  OG  SER A 307      -3.183  19.267  42.792  1.00 92.22           O  \nATOM   1978  N   GLY A 308      -2.003  19.464  39.338  1.00 84.21           N  \nATOM   1979  CA  GLY A 308      -1.009  20.502  38.967  1.00 81.69           C  \nATOM   1980  C   GLY A 308       0.196  20.589  39.907  1.00 78.42           C  \nATOM   1981  O   GLY A 308       1.153  21.315  39.649  1.00 73.30           O  \nATOM   1982  N   ASP A 309       0.122  19.866  41.020  1.00 79.51           N  \nATOM   1983  CA  ASP A 309       1.264  19.617  41.889  1.00 79.23           C  \nATOM   1984  C   ASP A 309       2.235  18.651  41.221  1.00 78.86           C  \nATOM   1985  O   ASP A 309       1.858  17.914  40.311  1.00 82.17           O  \nATOM   1986  CB  ASP A 309       0.803  19.010  43.214  1.00 79.33           C  \nATOM   1987  CG  ASP A 309       0.091  20.008  44.097  1.00 83.44           C  \nATOM   1988  OD1 ASP A 309      -0.199  21.144  43.624  1.00 86.36           O  \nATOM   1989  OD2 ASP A 309      -0.169  19.649  45.271  1.00 85.19           O  \nATOM   1990  N   ILE A 310       3.475  18.649  41.707  1.00 75.57           N  \nATOM   1991  CA  ILE A 310       4.579  17.906  41.101  1.00 70.62           C  \nATOM   1992  C   ILE A 310       5.191  16.968  42.117  1.00 68.00           C  \nATOM   1993  O   ILE A 310       5.415  17.322  43.276  1.00 64.20           O  \nATOM   1994  CB  ILE A 310       5.688  18.852  40.619  1.00 71.34           C  \nATOM   1995  CG1 ILE A 310       5.105  19.957  39.730  1.00 75.77           C  \nATOM   1996  CG2 ILE A 310       6.780  18.074  39.888  1.00 69.54           C  \nATOM   1997  CD1 ILE A 310       5.925  21.243  39.710  1.00 77.81           C  \nATOM   1998  N   ILE A 311       5.485  15.766  41.669  1.00 70.31           N  \nATOM   1999  CA  ILE A 311       6.181  14.815  42.510  1.00 74.28           C  \nATOM   2000  C   ILE A 311       7.497  14.397  41.849  1.00 77.84           C  \nATOM   2001  O   ILE A 311       7.497  13.918  40.714  1.00 82.54           O  \nATOM   2002  CB  ILE A 311       5.314  13.579  42.759  1.00 74.02           C  \nATOM   2003  CG1 ILE A 311       4.145  13.953  43.654  1.00 74.66           C  \nATOM   2004  CG2 ILE A 311       6.130  12.468  43.409  1.00 72.88           C  \nATOM   2005  CD1 ILE A 311       3.015  12.958  43.574  1.00 76.07           C  \nATOM   2006  N   ARG A 312       8.610  14.576  42.564  1.00 76.77           N  \nATOM   2007  CA  ARG A 312       9.918  14.127  42.094  1.00 73.95           C  \nATOM   2008  C   ARG A 312      10.478  13.057  42.983  1.00 74.70           C  \nATOM   2009  O   ARG A 312      10.160  12.938  44.168  1.00 75.08           O  \nATOM   2010  CB  ARG A 312      10.915  15.267  42.038  1.00 72.60           C  \nATOM   2011  CG  ARG A 312      10.443  16.378  41.150  1.00 77.07           C  \nATOM   2012  CD  ARG A 312      11.534  17.357  40.764  1.00 79.70           C  \nATOM   2013  NE  ARG A 312      10.896  18.571  40.277  1.00 83.13           N  \nATOM   2014  CZ  ARG A 312      10.356  19.494  41.066  1.00 85.66           C  \nATOM   2015  NH1 ARG A 312      10.416  19.363  42.389  1.00 85.30           N  \nATOM   2016  NH2 ARG A 312       9.756  20.556  40.533  1.00 88.08           N  \nATOM   2017  N   MET A 313      11.355  12.289  42.384  1.00 75.95           N  \nATOM   2018  CA  MET A 313      11.952  11.177  43.053  1.00 76.13           C  \nATOM   2019  C   MET A 313      13.344  10.990  42.405  1.00 73.01           C  \nATOM   2020  O   MET A 313      13.485  10.940  41.182  1.00 67.69           O  \nATOM   2021  CB  MET A 313      11.013   9.971  42.929  1.00 79.70           C  \nATOM   2022  CG  MET A 313      11.433   8.743  43.706  1.00 85.94           C  \nATOM   2023  SD  MET A 313      10.786   7.235  42.968  1.00108.15           S  \nATOM   2024  CE  MET A 313      11.858   7.020  41.517  1.00 99.80           C  \nATOM   2025  N   THR A 314      14.367  10.967  43.253  1.00 69.97           N  \nATOM   2026  CA  THR A 314      15.754  10.862  42.839  1.00 66.77           C  \nATOM   2027  C   THR A 314      16.379   9.647  43.503  1.00 64.08           C  \nATOM   2028  O   THR A 314      15.923   9.180  44.539  1.00 67.63           O  \nATOM   2029  CB  THR A 314      16.505  12.140  43.251  1.00 69.63           C  \nATOM   2030  CG2 THR A 314      18.034  12.015  43.113  1.00 72.30           C  \nATOM   2031  OG1 THR A 314      16.059  13.218  42.420  1.00 71.06           O  \nATOM   2032  N   GLY A 315      17.417   9.121  42.888  1.00 60.64           N  \nATOM   2033  CA  GLY A 315      18.241   8.119  43.525  1.00 61.16           C  \nATOM   2034  C   GLY A 315      19.631   8.289  42.972  1.00 62.15           C  \nATOM   2035  O   GLY A 315      19.777   8.501  41.776  1.00 66.11           O  \nATOM   2036  N   MET A 316      20.645   8.196  43.825  1.00 60.94           N  \nATOM   2037  CA  MET A 316      22.025   8.385  43.397  1.00 62.93           C  \nATOM   2038  C   MET A 316      22.920   7.373  44.056  1.00 60.08           C  \nATOM   2039  O   MET A 316      22.672   6.993  45.175  1.00 63.89           O  \nATOM   2040  CB  MET A 316      22.511   9.772  43.776  1.00 68.24           C  \nATOM   2041  CG  MET A 316      23.720  10.244  42.981  1.00 73.97           C  \nATOM   2042  SD  MET A 316      24.360  11.839  43.547  1.00 79.70           S  \nATOM   2043  CE  MET A 316      22.997  12.914  43.066  1.00 83.67           C  \nATOM   2044  N   TYR A 317      23.959   6.941  43.358  1.00 57.02           N  \nATOM   2045  CA  TYR A 317      24.952   6.062  43.940  1.00 54.58           C  \nATOM   2046  C   TYR A 317      26.282   6.532  43.457  1.00 53.86           C  \nATOM   2047  O   TYR A 317      26.502   6.517  42.263  1.00 56.19           O  \nATOM   2048  CB  TYR A 317      24.750   4.632  43.493  1.00 54.31           C  \nATOM   2049  CG  TYR A 317      25.823   3.688  44.007  1.00 56.20           C  \nATOM   2050  CD1 TYR A 317      26.295   3.765  45.330  1.00 56.18           C  \nATOM   2051  CD2 TYR A 317      26.353   2.698  43.197  1.00 56.29           C  \nATOM   2052  CE1 TYR A 317      27.268   2.893  45.812  1.00 53.93           C  \nATOM   2053  CE2 TYR A 317      27.319   1.818  43.686  1.00 56.40           C  \nATOM   2054  CZ  TYR A 317      27.768   1.921  44.989  1.00 53.68           C  \nATOM   2055  OH  TYR A 317      28.726   1.054  45.450  1.00 53.20           O  \nATOM   2056  N   SER A 318      27.171   6.937  44.362  1.00 52.64           N  \nATOM   2057  CA  SER A 318      28.384   7.618  43.934  1.00 52.70           C  \nATOM   2058  C   SER A 318      29.629   7.130  44.659  1.00 54.28           C  \nATOM   2059  O   SER A 318      30.330   7.929  45.267  1.00 55.13           O  \nATOM   2060  CB  SER A 318      28.216   9.141  44.068  1.00 51.50           C  \nATOM   2061  OG  SER A 318      28.610   9.800  42.881  1.00 50.20           O  \nATOM   2062  N   PRO A 319      29.949   5.825  44.527  1.00 56.86           N  \nATOM   2063  CA  PRO A 319      31.162   5.321  45.121  1.00 56.50           C  \nATOM   2064  C   PRO A 319      32.373   5.880  44.390  1.00 58.69           C  \nATOM   2065  O   PRO A 319      32.325   6.055  43.168  1.00 62.76           O  \nATOM   2066  CB  PRO A 319      31.053   3.821  44.877  1.00 56.86           C  \nATOM   2067  CG  PRO A 319      30.381   3.719  43.560  1.00 56.82           C  \nATOM   2068  CD  PRO A 319      29.396   4.860  43.558  1.00 58.58           C  \nATOM   2069  N   HIS A 320      33.434   6.178  45.137  1.00 58.28           N  \nATOM   2070  CA  HIS A 320      34.764   6.370  44.549  1.00 57.98           C  \nATOM   2071  C   HIS A 320      35.784   5.590  45.360  1.00 56.92           C  \nATOM   2072  O   HIS A 320      35.560   5.351  46.538  1.00 55.67           O  \nATOM   2073  CB  HIS A 320      35.132   7.839  44.499  1.00 57.93           C  \nATOM   2074  CG  HIS A 320      35.027   8.530  45.812  1.00 58.31           C  \nATOM   2075  CD2 HIS A 320      34.124   9.417  46.278  1.00 60.61           C  \nATOM   2076  ND1 HIS A 320      35.945   8.356  46.820  1.00 59.47           N  \nATOM   2077  CE1 HIS A 320      35.619   9.110  47.853  1.00 59.53           C  \nATOM   2078  NE2 HIS A 320      34.513   9.758  47.553  1.00 61.06           N  \nATOM   2079  N   GLU A 321      36.882   5.162  44.737  1.00 58.20           N  \nATOM   2080  CA  GLU A 321      37.914   4.441  45.475  1.00 59.51           C  \nATOM   2081  C   GLU A 321      39.303   4.735  44.986  1.00 54.74           C  \nATOM   2082  O   GLU A 321      39.498   5.124  43.848  1.00 49.44           O  \nATOM   2083  CB  GLU A 321      37.663   2.931  45.478  1.00 67.69           C  \nATOM   2084  CG  GLU A 321      37.591   2.269  44.110  1.00 76.73           C  \nATOM   2085  CD  GLU A 321      37.020   0.845  44.167  1.00 85.48           C  \nATOM   2086  OE1 GLU A 321      37.576  -0.060  43.503  1.00 93.05           O  \nATOM   2087  OE2 GLU A 321      36.009   0.618  44.870  1.00 91.61           O  \nATOM   2088  N   SER A 322      40.256   4.556  45.893  1.00 54.47           N  \nATOM   2089  CA  SER A 322      41.669   4.802  45.635  1.00 56.44           C  \nATOM   2090  C   SER A 322      42.519   3.588  46.064  1.00 59.67           C  \nATOM   2091  O   SER A 322      42.497   3.178  47.224  1.00 58.76           O  \nATOM   2092  CB  SER A 322      42.120   6.073  46.350  1.00 54.10           C  \nATOM   2093  OG  SER A 322      41.307   7.160  45.954  1.00 54.33           O  \nATOM   2094  N   LYS A 323      43.245   3.012  45.104  1.00 63.23           N  \nATOM   2095  CA  LYS A 323      43.974   1.766  45.290  1.00 64.04           C  \nATOM   2096  C   LYS A 323      45.413   2.143  45.600  1.00 59.66           C  \nATOM   2097  O   LYS A 323      46.029   2.864  44.831  1.00 55.66           O  \nATOM   2098  CB  LYS A 323      43.846   0.926  44.017  1.00 71.31           C  \nATOM   2099  CG  LYS A 323      44.691  -0.330  43.939  1.00 81.65           C  \nATOM   2100  CD  LYS A 323      44.246  -1.388  44.939  1.00 88.98           C  \nATOM   2101  CE  LYS A 323      45.005  -2.703  44.753  1.00 93.98           C  \nATOM   2102  NZ  LYS A 323      45.962  -3.005  45.860  1.00 92.73           N  \nATOM   2103  N   PHE A 324      45.918   1.694  46.751  1.00 57.46           N  \nATOM   2104  CA  PHE A 324      47.225   2.131  47.280  1.00 55.26           C  \nATOM   2105  C   PHE A 324      48.117   0.927  47.545  1.00 55.68           C  \nATOM   2106  O   PHE A 324      47.657  -0.221  47.497  1.00 52.59           O  \nATOM   2107  CB  PHE A 324      47.072   2.949  48.585  1.00 51.94           C  \nATOM   2108  CG  PHE A 324      46.547   4.343  48.376  1.00 51.55           C  \nATOM   2109  CD1 PHE A 324      47.206   5.245  47.544  1.00 52.85           C  \nATOM   2110  CD2 PHE A 324      45.392   4.763  49.002  1.00 50.40           C  \nATOM   2111  CE1 PHE A 324      46.713   6.540  47.337  1.00 51.48           C  \nATOM   2112  CE2 PHE A 324      44.892   6.048  48.800  1.00 50.59           C  \nATOM   2113  CZ  PHE A 324      45.558   6.941  47.968  1.00 50.82           C  \nATOM   2114  N   TYR A 325      49.392   1.210  47.827  1.00 56.28           N  \nATOM   2115  CA  TYR A 325      50.340   0.195  48.298  1.00 55.64           C  \nATOM   2116  C   TYR A 325      51.258   0.625  49.451  1.00 55.64           C  \nATOM   2117  O   TYR A 325      52.011   1.625  49.355  1.00 54.32           O  \nATOM   2118  CB  TYR A 325      51.207  -0.243  47.166  1.00 56.39           C  \nATOM   2119  CG  TYR A 325      50.424  -0.815  46.069  1.00 57.58           C  \nATOM   2120  CD1 TYR A 325      50.006  -2.127  46.126  1.00 60.91           C  \nATOM   2121  CD2 TYR A 325      50.085  -0.048  44.972  1.00 58.73           C  \nATOM   2122  CE1 TYR A 325      49.268  -2.679  45.096  1.00 64.17           C  \nATOM   2123  CE2 TYR A 325      49.357  -0.578  43.931  1.00 61.29           C  \nATOM   2124  CZ  TYR A 325      48.941  -1.893  44.000  1.00 64.60           C  \nATOM   2125  OH  TYR A 325      48.203  -2.428  42.968  1.00 70.53           O  \nATOM   2126  N   LYS A 326      51.192  -0.158  50.530  1.00 54.36           N  \nATOM   2127  CA  LYS A 326      52.195  -0.100  51.576  1.00 53.53           C  \nATOM   2128  C   LYS A 326      53.501  -0.540  50.931  1.00 57.37           C  \nATOM   2129  O   LYS A 326      53.558  -1.538  50.157  1.00 55.66           O  \nATOM   2130  CB  LYS A 326      51.850  -0.969  52.785  1.00 49.61           C  \nATOM   2131  CG  LYS A 326      50.613  -0.526  53.536  1.00 46.13           C  \nATOM   2132  CD  LYS A 326      50.322  -1.387  54.746  1.00 45.24           C  \nATOM   2133  CE  LYS A 326      50.256  -2.882  54.442  1.00 46.13           C  \nATOM   2134  NZ  LYS A 326      49.060  -3.390  53.685  1.00 45.10           N  \nATOM   2135  N   LYS A 327      54.530   0.239  51.268  1.00 60.59           N  \nATOM   2136  CA  LYS A 327      55.797   0.278  50.554  1.00 63.72           C  \nATOM   2137  C   LYS A 327      56.721  -0.933  50.835  1.00 63.45           C  \nATOM   2138  O   LYS A 327      57.147  -1.205  51.970  1.00 64.19           O  \nATOM   2139  CB  LYS A 327      56.498   1.596  50.897  1.00 65.09           C  \nATOM   2140  CG  LYS A 327      57.718   1.933  50.047  1.00 69.09           C  \nATOM   2141  CD  LYS A 327      58.789   2.667  50.862  1.00 74.48           C  \nATOM   2142  CE  LYS A 327      58.343   4.037  51.389  1.00 74.70           C  \nATOM   2143  NZ  LYS A 327      58.291   5.052  50.304  1.00 75.90           N  \nATOM   2144  N   ASP A 328      57.016  -1.655  49.770  1.00 63.31           N  \nATOM   2145  CA  ASP A 328      57.949  -2.761  49.802  1.00 66.54           C  \nATOM   2146  C   ASP A 328      57.387  -3.888  50.670  1.00 66.59           C  \nATOM   2147  O   ASP A 328      58.149  -4.721  51.175  1.00 73.09           O  \nATOM   2148  CB  ASP A 328      59.353  -2.308  50.287  1.00 68.73           C  \nATOM   2149  CG  ASP A 328      59.946  -1.132  49.453  1.00 68.48           C  \nATOM   2150  OD1 ASP A 328      59.791  -1.101  48.202  1.00 66.67           O  \nATOM   2151  OD2 ASP A 328      60.575  -0.230  50.065  1.00 65.99           O  \nATOM   2152  N   VAL A 329      56.058  -3.928  50.821  1.00 60.91           N  \nATOM   2153  CA  VAL A 329      55.418  -4.960  51.633  1.00 56.07           C  \nATOM   2154  C   VAL A 329      54.757  -5.954  50.715  1.00 53.86           C  \nATOM   2155  O   VAL A 329      53.934  -5.587  49.884  1.00 52.91           O  \nATOM   2156  CB  VAL A 329      54.360  -4.384  52.581  1.00 54.48           C  \nATOM   2157  CG1 VAL A 329      53.793  -5.467  53.480  1.00 53.73           C  \nATOM   2158  CG2 VAL A 329      54.940  -3.260  53.419  1.00 54.93           C  \nATOM   2159  N   LYS A 330      55.115  -7.213  50.877  1.00 54.09           N  \nATOM   2160  CA  LYS A 330      54.443  -8.285  50.185  1.00 57.86           C  \nATOM   2161  C   LYS A 330      52.960  -8.232  50.572  1.00 61.85           C  \nATOM   2162  O   LYS A 330      52.625  -8.190  51.761  1.00 63.24           O  \nATOM   2163  CB  LYS A 330      55.013  -9.628  50.637  1.00 61.06           C  \nATOM   2164  CG  LYS A 330      55.207 -10.611  49.510  1.00 65.31           C  \nATOM   2165  CD  LYS A 330      55.243 -12.062  49.944  1.00 68.36           C  \nATOM   2166  CE  LYS A 330      55.854 -12.875  48.811  1.00 73.70           C  \nATOM   2167  NZ  LYS A 330      55.304 -14.252  48.780  1.00 78.07           N  \nATOM   2168  N   ASN A 331      52.060  -8.226  49.592  1.00 66.29           N  \nATOM   2169  CA  ASN A 331      50.602  -8.051  49.862  1.00 66.76           C  \nATOM   2170  C   ASN A 331      50.272  -6.766  50.652  1.00 65.58           C  \nATOM   2171  O   ASN A 331      49.307  -6.682  51.418  1.00 66.15           O  \nATOM   2172  CB  ASN A 331      50.053  -9.299  50.524  1.00 67.95           C  \nATOM   2173  CG  ASN A 331      50.366 -10.541  49.716  1.00 71.87           C  \nATOM   2174  ND2 ASN A 331      51.342 -11.315  50.147  1.00 71.55           N  \nATOM   2175  OD1 ASN A 331      49.754 -10.776  48.688  1.00 80.96           O  \nATOM   2176  N   GLY A 332      51.086  -5.746  50.395  1.00 66.94           N  \nATOM   2177  CA  GLY A 332      50.936  -4.439  50.994  1.00 63.97           C  \nATOM   2178  C   GLY A 332      49.753  -3.652  50.512  1.00 61.34           C  \nATOM   2179  O   GLY A 332      49.545  -2.561  50.986  1.00 64.09           O  \nATOM   2180  N   GLY A 333      48.969  -4.197  49.591  1.00 60.56           N  \nATOM   2181  CA  GLY A 333      47.873  -3.449  48.991  1.00 58.04           C  \nATOM   2182  C   GLY A 333      46.772  -3.059  49.966  1.00 56.06           C  \nATOM   2183  O   GLY A 333      46.546  -3.728  50.982  1.00 57.53           O  \nATOM   2184  N   PHE A 334      46.110  -1.954  49.659  1.00 53.12           N  \nATOM   2185  CA  PHE A 334      44.950  -1.530  50.399  1.00 50.70           C  \nATOM   2186  C   PHE A 334      44.161  -0.529  49.579  1.00 52.16           C  \nATOM   2187  O   PHE A 334      44.730   0.253  48.813  1.00 52.25           O  \nATOM   2188  CB  PHE A 334      45.343  -0.969  51.778  1.00 48.72           C  \nATOM   2189  CG  PHE A 334      45.986   0.418  51.765  1.00 47.68           C  \nATOM   2190  CD1 PHE A 334      47.353   0.573  51.652  1.00 47.79           C  \nATOM   2191  CD2 PHE A 334      45.230   1.560  51.970  1.00 46.51           C  \nATOM   2192  CE1 PHE A 334      47.946   1.830  51.689  1.00 46.38           C  \nATOM   2193  CE2 PHE A 334      45.818   2.814  52.001  1.00 45.04           C  \nATOM   2194  CZ  PHE A 334      47.174   2.950  51.863  1.00 45.02           C  \nATOM   2195  N   THR A 335      42.848  -0.554  49.745  1.00 53.58           N  \nATOM   2196  CA  THR A 335      41.993   0.314  48.968  1.00 57.15           C  \nATOM   2197  C   THR A 335      41.108   1.202  49.838  1.00 53.05           C  \nATOM   2198  O   THR A 335      40.540   0.779  50.852  1.00 53.08           O  \nATOM   2199  CB  THR A 335      41.148  -0.512  47.984  1.00 64.85           C  \nATOM   2200  CG2 THR A 335      40.441   0.396  46.972  1.00 69.37           C  \nATOM   2201  OG1 THR A 335      42.005  -1.418  47.279  1.00 68.71           O  \nATOM   2202  N   ASN A 336      40.981   2.442  49.399  1.00 49.38           N  \nATOM   2203  CA  ASN A 336      40.216   3.424  50.118  1.00 48.53           C  \nATOM   2204  C   ASN A 336      38.963   3.826  49.379  1.00 51.79           C  \nATOM   2205  O   ASN A 336      38.997   4.640  48.446  1.00 54.72           O  \nATOM   2206  CB  ASN A 336      41.070   4.636  50.383  1.00 46.45           C  \nATOM   2207  CG  ASN A 336      41.970   4.439  51.569  1.00 46.33           C  \nATOM   2208  ND2 ASN A 336      42.878   5.395  51.775  1.00 45.33           N  \nATOM   2209  OD1 ASN A 336      41.854   3.440  52.305  1.00 45.06           O  \nATOM   2210  N   SER A 337      37.860   3.236  49.827  1.00 52.49           N  \nATOM   2211  CA  SER A 337      36.543   3.477  49.289  1.00 51.11           C  \nATOM   2212  C   SER A 337      35.948   4.666  50.015  1.00 50.61           C  \nATOM   2213  O   SER A 337      36.229   4.909  51.189  1.00 47.79           O  \nATOM   2214  CB  SER A 337      35.694   2.242  49.522  1.00 53.14           C  \nATOM   2215  OG  SER A 337      36.555   1.129  49.793  1.00 57.48           O  \nATOM   2216  N   GLY A 338      35.137   5.413  49.280  1.00 54.37           N  \nATOM   2217  CA  GLY A 338      34.377   6.559  49.797  1.00 54.01           C  \nATOM   2218  C   GLY A 338      33.057   6.635  49.036  1.00 53.97           C  \nATOM   2219  O   GLY A 338      32.724   5.739  48.238  1.00 52.19           O  \nATOM   2220  N   GLY A 339      32.289   7.685  49.285  1.00 54.51           N  \nATOM   2221  CA  GLY A 339      30.975   7.813  48.653  1.00 55.15           C  \nATOM   2222  C   GLY A 339      29.894   7.004  49.333  1.00 56.80           C  \nATOM   2223  O   GLY A 339      30.059   6.566  50.470  1.00 61.17           O  \nATOM   2224  N   GLY A 340      28.787   6.794  48.620  1.00 57.65           N  \nATOM   2225  CA  GLY A 340      27.581   6.163  49.188  1.00 56.04           C  \nATOM   2226  C   GLY A 340      26.383   6.320  48.259  1.00 52.56           C  \nATOM   2227  O   GLY A 340      26.559   6.260  47.037  1.00 50.31           O  \nATOM   2228  N   TYR A 341      25.193   6.557  48.830  1.00 48.54           N  \nATOM   2229  CA  TYR A 341      24.002   6.737  48.039  1.00 47.84           C  \nATOM   2230  C   TYR A 341      22.914   7.560  48.698  1.00 46.58           C  \nATOM   2231  O   TYR A 341      22.994   7.857  49.871  1.00 47.89           O  \nATOM   2232  CB  TYR A 341      23.451   5.378  47.693  1.00 49.96           C  \nATOM   2233  CG  TYR A 341      23.311   4.480  48.865  1.00 50.94           C  \nATOM   2234  CD1 TYR A 341      22.149   4.462  49.642  1.00 52.72           C  \nATOM   2235  CD2 TYR A 341      24.321   3.630  49.189  1.00 53.49           C  \nATOM   2236  CE1 TYR A 341      22.013   3.599  50.719  1.00 52.44           C  \nATOM   2237  CE2 TYR A 341      24.210   2.775  50.261  1.00 56.66           C  \nATOM   2238  CZ  TYR A 341      23.061   2.756  51.020  1.00 55.10           C  \nATOM   2239  OH  TYR A 341      23.047   1.872  52.066  1.00 56.33           O  \nATOM   2240  N   ARG A 342      21.896   7.896  47.911  1.00 45.65           N  \nATOM   2241  CA  ARG A 342      20.780   8.705  48.336  1.00 47.70           C  \nATOM   2242  C   ARG A 342      19.423   8.170  47.883  1.00 52.59           C  \nATOM   2243  O   ARG A 342      19.355   7.374  46.950  1.00 55.53           O  \nATOM   2244  CB  ARG A 342      20.898  10.043  47.677  1.00 46.51           C  \nATOM   2245  CG  ARG A 342      21.854  10.969  48.323  1.00 46.04           C  \nATOM   2246  CD  ARG A 342      21.807  12.260  47.546  1.00 48.10           C  \nATOM   2247  NE  ARG A 342      22.481  13.305  48.284  1.00 49.66           N  \nATOM   2248  CZ  ARG A 342      22.369  14.590  48.009  1.00 54.22           C  \nATOM   2249  NH1 ARG A 342      21.603  15.001  46.985  1.00 57.57           N  \nATOM   2250  NH2 ARG A 342      23.019  15.465  48.770  1.00 55.13           N  \nATOM   2251  N   PHE A 343      18.346   8.662  48.507  1.00 53.83           N  \nATOM   2252  CA  PHE A 343      17.021   8.523  47.955  1.00 55.06           C  \nATOM   2253  C   PHE A 343      16.187   9.720  48.366  1.00 59.23           C  \nATOM   2254  O   PHE A 343      16.014   9.933  49.539  1.00 63.54           O  \nATOM   2255  CB  PHE A 343      16.401   7.236  48.450  1.00 55.78           C  \nATOM   2256  CG  PHE A 343      15.129   6.879  47.744  1.00 61.88           C  \nATOM   2257  CD1 PHE A 343      15.147   6.430  46.410  1.00 66.84           C  \nATOM   2258  CD2 PHE A 343      13.910   6.995  48.391  1.00 61.92           C  \nATOM   2259  CE1 PHE A 343      13.970   6.101  45.745  1.00 67.99           C  \nATOM   2260  CE2 PHE A 343      12.736   6.659  47.742  1.00 65.09           C  \nATOM   2261  CZ  PHE A 343      12.762   6.213  46.418  1.00 68.52           C  \nATOM   2262  N   ASN A 344      15.716  10.525  47.411  1.00 64.67           N  \nATOM   2263  CA  ASN A 344      14.830  11.665  47.693  1.00 68.06           C  \nATOM   2264  C   ASN A 344      13.423  11.293  47.392  1.00 71.41           C  \nATOM   2265  O   ASN A 344      13.186  10.256  46.810  1.00 78.29           O  \nATOM   2266  CB  ASN A 344      15.175  12.869  46.824  1.00 73.36           C  \nATOM   2267  CG  ASN A 344      16.559  13.402  47.107  1.00 81.31           C  \nATOM   2268  ND2 ASN A 344      17.134  14.141  46.162  1.00 83.41           N  \nATOM   2269  OD1 ASN A 344      17.114  13.143  48.171  1.00 92.67           O  \nATOM   2270  N   MET A 345      12.497  12.153  47.805  1.00 73.95           N  \nATOM   2271  CA  MET A 345      11.075  12.091  47.430  1.00 71.27           C  \nATOM   2272  C   MET A 345      10.592  13.508  47.687  1.00 68.11           C  \nATOM   2273  O   MET A 345      10.792  14.014  48.777  1.00 68.74           O  \nATOM   2274  CB  MET A 345      10.329  11.081  48.311  1.00 73.75           C  \nATOM   2275  CG  MET A 345       9.091  10.477  47.667  1.00 78.40           C  \nATOM   2276  SD  MET A 345       9.439   9.026  46.647  1.00 83.19           S  \nATOM   2277  CE  MET A 345       8.200   9.187  45.353  1.00 84.69           C  \nATOM   2278  N   GLU A 346      10.028  14.183  46.703  1.00 66.09           N  \nATOM   2279  CA  GLU A 346       9.817  15.611  46.845  1.00 68.88           C  \nATOM   2280  C   GLU A 346       8.477  15.931  46.265  1.00 71.64           C  \nATOM   2281  O   GLU A 346       8.100  15.363  45.251  1.00 76.57           O  \nATOM   2282  CB  GLU A 346      10.925  16.375  46.117  1.00 75.24           C  \nATOM   2283  CG  GLU A 346      10.822  17.901  46.157  1.00 83.88           C  \nATOM   2284  CD  GLU A 346      11.910  18.625  45.344  1.00 91.17           C  \nATOM   2285  OE1 GLU A 346      12.619  17.963  44.533  1.00 98.03           O  \nATOM   2286  OE2 GLU A 346      12.051  19.868  45.501  1.00 94.36           O  \nATOM   2287  N   TRP A 347       7.768  16.862  46.893  1.00 74.29           N  \nATOM   2288  CA  TRP A 347       6.353  17.138  46.578  1.00 75.35           C  \nATOM   2289  C   TRP A 347       6.083  18.631  46.529  1.00 73.04           C  \nATOM   2290  O   TRP A 347       5.928  19.293  47.563  1.00 70.49           O  \nATOM   2291  CB  TRP A 347       5.485  16.495  47.644  1.00 78.72           C  \nATOM   2292  CG  TRP A 347       4.014  16.673  47.517  1.00 84.98           C  \nATOM   2293  CD1 TRP A 347       3.228  16.268  46.490  1.00 88.30           C  \nATOM   2294  CD2 TRP A 347       3.128  17.233  48.508  1.00 94.99           C  \nATOM   2295  CE2 TRP A 347       1.821  17.156  47.986  1.00 94.55           C  \nATOM   2296  CE3 TRP A 347       3.320  17.809  49.789  1.00 97.86           C  \nATOM   2297  NE1 TRP A 347       1.906  16.566  46.753  1.00 89.78           N  \nATOM   2298  CZ2 TRP A 347       0.711  17.637  48.688  1.00 99.37           C  \nATOM   2299  CZ3 TRP A 347       2.211  18.281  50.495  1.00 94.57           C  \nATOM   2300  CH2 TRP A 347       0.928  18.195  49.940  1.00 99.57           C  \nATOM   2301  N   GLU A 348       6.048  19.164  45.319  1.00 71.80           N  \nATOM   2302  CA  GLU A 348       5.723  20.553  45.150  1.00 73.62           C  \nATOM   2303  C   GLU A 348       4.204  20.673  45.283  1.00 78.22           C  \nATOM   2304  O   GLU A 348       3.473  19.716  45.011  1.00 81.09           O  \nATOM   2305  CB  GLU A 348       6.233  21.065  43.814  1.00 74.87           C  \nATOM   2306  CG  GLU A 348       6.701  22.503  43.870  1.00 78.65           C  \nATOM   2307  CD  GLU A 348       7.299  22.964  42.561  1.00 82.90           C  \nATOM   2308  OE1 GLU A 348       6.688  23.829  41.878  1.00 88.79           O  \nATOM   2309  OE2 GLU A 348       8.372  22.436  42.208  1.00 79.79           O  \nATOM   2310  N   HIS A 349       3.743  21.819  45.774  1.00 81.05           N  \nATOM   2311  CA  HIS A 349       2.313  22.128  45.850  1.00 82.81           C  \nATOM   2312  C   HIS A 349       2.185  23.563  45.464  1.00 82.12           C  \nATOM   2313  O   HIS A 349       2.932  24.382  45.989  1.00 81.82           O  \nATOM   2314  CB  HIS A 349       1.786  21.940  47.267  1.00 86.67           C  \nATOM   2315  CG  HIS A 349       0.320  22.218  47.417  1.00 93.23           C  \nATOM   2316  CD2 HIS A 349      -0.703  21.410  47.782  1.00 95.91           C  \nATOM   2317  ND1 HIS A 349      -0.232  23.467  47.214  1.00 96.41           N  \nATOM   2318  CE1 HIS A 349      -1.533  23.410  47.429  1.00 99.72           C  \nATOM   2319  NE2 HIS A 349      -1.843  22.174  47.774  1.00102.09           N  \nATOM   2320  N   ASN A 350       1.260  23.874  44.560  1.00 83.32           N  \nATOM   2321  CA  ASN A 350       1.052  25.255  44.139  1.00 88.18           C  \nATOM   2322  C   ASN A 350      -0.315  25.739  44.531  1.00 94.04           C  \nATOM   2323  O   ASN A 350      -1.325  25.368  43.928  1.00101.06           O  \nATOM   2324  CB  ASN A 350       1.273  25.382  42.653  1.00 88.94           C  \nATOM   2325  CG  ASN A 350       2.662  24.947  42.261  1.00 87.53           C  \nATOM   2326  ND2 ASN A 350       2.787  23.713  41.760  1.00 84.50           N  \nATOM   2327  OD1 ASN A 350       3.625  25.702  42.438  1.00 87.28           O  \nATOM   2328  N   ALA A 351      -0.338  26.558  45.569  1.00 98.70           N  \nATOM   2329  CA  ALA A 351      -1.581  26.990  46.176  1.00109.42           C  \nATOM   2330  C   ALA A 351      -1.825  28.430  45.786  1.00113.94           C  \nATOM   2331  O   ALA A 351      -0.977  29.056  45.132  1.00113.70           O  \nATOM   2332  CB  ALA A 351      -1.515  26.845  47.693  1.00111.67           C  \nATOM   2333  N   SER A 352      -2.987  28.944  46.185  1.00117.71           N  \nATOM   2334  CA  SER A 352      -3.374  30.325  45.881  1.00117.71           C  \nATOM   2335  C   SER A 352      -2.383  31.336  46.478  1.00113.50           C  \nATOM   2336  O   SER A 352      -2.120  32.385  45.876  1.00111.35           O  \nATOM   2337  CB  SER A 352      -4.809  30.615  46.364  1.00119.95           C  \nATOM   2338  OG  SER A 352      -4.836  31.183  47.670  1.00118.75           O  \nATOM   2339  N   TRP A 353      -1.816  30.998  47.640  1.00107.24           N  \nATOM   2340  CA  TRP A 353      -0.972  31.925  48.405  1.00101.74           C  \nATOM   2341  C   TRP A 353       0.489  31.989  47.941  1.00 97.76           C  \nATOM   2342  O   TRP A 353       1.161  33.012  48.132  1.00 91.76           O  \nATOM   2343  CB  TRP A 353      -1.020  31.557  49.887  1.00 99.98           C  \nATOM   2344  CG  TRP A 353      -0.347  30.274  50.230  1.00101.72           C  \nATOM   2345  CD1 TRP A 353       1.005  30.032  50.297  1.00106.43           C  \nATOM   2346  CD2 TRP A 353      -0.981  29.057  50.576  1.00105.01           C  \nATOM   2347  CE2 TRP A 353       0.040  28.108  50.838  1.00108.32           C  \nATOM   2348  CE3 TRP A 353      -2.315  28.664  50.684  1.00111.36           C  \nATOM   2349  NE1 TRP A 353       1.245  28.728  50.652  1.00104.45           N  \nATOM   2350  CZ2 TRP A 353      -0.238  26.794  51.205  1.00113.67           C  \nATOM   2351  CZ3 TRP A 353      -2.595  27.355  51.053  1.00117.12           C  \nATOM   2352  CH2 TRP A 353      -1.558  26.434  51.310  1.00117.63           C  \nATOM   2353  N   GLY A 354       0.967  30.891  47.351  1.00 96.94           N  \nATOM   2354  CA  GLY A 354       2.380  30.723  46.979  1.00 93.68           C  \nATOM   2355  C   GLY A 354       2.756  29.281  46.627  1.00 91.63           C  \nATOM   2356  O   GLY A 354       1.981  28.564  45.984  1.00 96.92           O  \nATOM   2357  N   LYS A 355       3.953  28.867  47.041  1.00 87.47           N  \nATOM   2358  CA  LYS A 355       4.476  27.527  46.775  1.00 82.21           C  \nATOM   2359  C   LYS A 355       4.908  26.838  48.074  1.00 78.09           C  \nATOM   2360  O   LYS A 355       5.353  27.487  49.019  1.00 79.76           O  \nATOM   2361  CB  LYS A 355       5.662  27.606  45.810  1.00 82.98           C  \nATOM   2362  CG  LYS A 355       6.085  26.228  45.300  1.00 86.23           C  \nATOM   2363  CD  LYS A 355       7.257  26.172  44.310  1.00 88.43           C  \nATOM   2364  CE  LYS A 355       8.324  27.233  44.519  1.00 90.78           C  \nATOM   2365  NZ  LYS A 355       9.351  27.128  43.449  1.00 92.30           N  \nATOM   2366  N   MET A 356       4.792  25.520  48.115  1.00 73.72           N  \nATOM   2367  CA  MET A 356       5.235  24.773  49.279  1.00 74.02           C  \nATOM   2368  C   MET A 356       5.847  23.429  48.911  1.00 74.22           C  \nATOM   2369  O   MET A 356       5.135  22.445  48.654  1.00 75.56           O  \nATOM   2370  CB  MET A 356       4.085  24.533  50.243  1.00 77.85           C  \nATOM   2371  CG  MET A 356       4.498  23.663  51.433  1.00 78.81           C  \nATOM   2372  SD  MET A 356       3.218  22.787  52.353  1.00 83.53           S  \nATOM   2373  CE  MET A 356       1.843  22.646  51.189  1.00 87.17           C  \nATOM   2374  N   THR A 357       7.173  23.383  48.968  1.00 72.69           N  \nATOM   2375  CA  THR A 357       7.947  22.205  48.587  1.00 73.34           C  \nATOM   2376  C   THR A 357       8.392  21.366  49.802  1.00 71.04           C  \nATOM   2377  O   THR A 357       9.087  21.883  50.701  1.00 72.23           O  \nATOM   2378  CB  THR A 357       9.181  22.677  47.817  1.00 76.38           C  \nATOM   2379  CG2 THR A 357       9.682  21.598  46.874  1.00 77.09           C  \nATOM   2380  OG1 THR A 357       8.839  23.849  47.062  1.00 78.33           O  \nATOM   2381  N   SER A 358       8.014  20.081  49.819  1.00 66.77           N  \nATOM   2382  CA  SER A 358       8.218  19.221  51.014  1.00 64.26           C  \nATOM   2383  C   SER A 358       9.018  17.975  50.660  1.00 60.45           C  \nATOM   2384  O   SER A 358       8.592  17.185  49.820  1.00 61.15           O  \nATOM   2385  CB  SER A 358       6.879  18.793  51.672  1.00 63.92           C  \nATOM   2386  OG  SER A 358       5.802  19.672  51.337  1.00 67.55           O  \nATOM   2387  N   LEU A 359      10.153  17.783  51.326  1.00 56.50           N  \nATOM   2388  CA  LEU A 359      11.070  16.730  50.952  1.00 56.10           C  \nATOM   2389  C   LEU A 359      11.374  15.764  52.073  1.00 52.84           C  \nATOM   2390  O   LEU A 359      11.564  16.183  53.201  1.00 50.54           O  \nATOM   2391  CB  LEU A 359      12.374  17.357  50.478  1.00 58.94           C  \nATOM   2392  CG  LEU A 359      13.475  16.350  50.150  1.00 61.39           C  \nATOM   2393  CD1 LEU A 359      14.230  16.795  48.912  1.00 64.94           C  \nATOM   2394  CD2 LEU A 359      14.426  16.133  51.332  1.00 61.41           C  \nATOM   2395  N   ALA A 360      11.464  14.477  51.736  1.00 52.69           N  \nATOM   2396  CA  ALA A 360      12.060  13.470  52.621  1.00 52.39           C  \nATOM   2397  C   ALA A 360      13.220  12.774  51.923  1.00 52.33           C  \nATOM   2398  O   ALA A 360      13.126  12.393  50.742  1.00 49.04           O  \nATOM   2399  CB  ALA A 360      11.038  12.443  53.066  1.00 52.18           C  \nATOM   2400  N   GLY A 361      14.308  12.599  52.671  1.00 53.45           N  \nATOM   2401  CA  GLY A 361      15.517  11.972  52.126  1.00 56.02           C  \nATOM   2402  C   GLY A 361      16.319  11.040  53.034  1.00 54.57           C  \nATOM   2403  O   GLY A 361      16.277  11.154  54.249  1.00 56.83           O  \nATOM   2404  N   TYR A 362      17.052  10.114  52.435  1.00 51.49           N  \nATOM   2405  CA  TYR A 362      17.913   9.257  53.182  1.00 50.83           C  \nATOM   2406  C   TYR A 362      19.190   9.142  52.403  1.00 54.75           C  \nATOM   2407  O   TYR A 362      19.168   9.146  51.172  1.00 55.98           O  \nATOM   2408  CB  TYR A 362      17.299   7.892  53.364  1.00 50.46           C  \nATOM   2409  CG  TYR A 362      18.264   6.909  53.955  1.00 50.93           C  \nATOM   2410  CD1 TYR A 362      18.675   7.031  55.268  1.00 50.71           C  \nATOM   2411  CD2 TYR A 362      18.795   5.885  53.198  1.00 51.63           C  \nATOM   2412  CE1 TYR A 362      19.572   6.146  55.819  1.00 50.43           C  \nATOM   2413  CE2 TYR A 362      19.692   4.995  53.745  1.00 52.24           C  \nATOM   2414  CZ  TYR A 362      20.069   5.132  55.059  1.00 51.09           C  \nATOM   2415  OH  TYR A 362      20.951   4.250  55.615  1.00 52.07           O  \nATOM   2416  N   GLN A 363      20.294   9.031  53.144  1.00 58.12           N  \nATOM   2417  CA  GLN A 363      21.643   9.162  52.601  1.00 59.47           C  \nATOM   2418  C   GLN A 363      22.694   8.525  53.484  1.00 59.76           C  \nATOM   2419  O   GLN A 363      23.119   9.130  54.480  1.00 59.93           O  \nATOM   2420  CB  GLN A 363      22.026  10.639  52.435  1.00 61.31           C  \nATOM   2421  CG  GLN A 363      23.343  10.857  51.693  1.00 60.15           C  \nATOM   2422  CD  GLN A 363      23.748  12.319  51.605  1.00 60.67           C  \nATOM   2423  NE2 GLN A 363      25.005  12.539  51.388  1.00 60.05           N  \nATOM   2424  OE1 GLN A 363      22.936  13.234  51.718  1.00 65.29           O  \nATOM   2425  N   TYR A 364      23.120   7.328  53.069  1.00 59.55           N  \nATOM   2426  CA  TYR A 364      24.300   6.627  53.597  1.00 57.93           C  \nATOM   2427  C   TYR A 364      25.574   6.926  52.829  1.00 54.92           C  \nATOM   2428  O   TYR A 364      25.594   6.808  51.619  1.00 53.77           O  \nATOM   2429  CB  TYR A 364      24.070   5.136  53.497  1.00 59.55           C  \nATOM   2430  CG  TYR A 364      25.082   4.272  54.216  1.00 59.15           C  \nATOM   2431  CD1 TYR A 364      26.207   3.814  53.575  1.00 57.83           C  \nATOM   2432  CD2 TYR A 364      24.869   3.876  55.527  1.00 58.80           C  \nATOM   2433  CE1 TYR A 364      27.096   2.990  54.226  1.00 58.79           C  \nATOM   2434  CE2 TYR A 364      25.757   3.067  56.185  1.00 58.02           C  \nATOM   2435  CZ  TYR A 364      26.866   2.626  55.534  1.00 59.32           C  \nATOM   2436  OH  TYR A 364      27.735   1.812  56.220  1.00 63.68           O  \nATOM   2437  N   THR A 365      26.626   7.264  53.569  1.00 55.13           N  \nATOM   2438  CA  THR A 365      27.932   7.672  53.037  1.00 56.69           C  \nATOM   2439  C   THR A 365      28.954   6.933  53.895  1.00 58.81           C  \nATOM   2440  O   THR A 365      28.722   6.772  55.095  1.00 62.04           O  \nATOM   2441  CB  THR A 365      28.207   9.196  53.208  1.00 56.92           C  \nATOM   2442  CG2 THR A 365      26.933  10.021  53.228  1.00 58.37           C  \nATOM   2443  OG1 THR A 365      28.891   9.433  54.443  1.00 57.27           O  \nATOM   2444  N   GLU A 366      30.073   6.492  53.319  1.00 59.47           N  \nATOM   2445  CA  GLU A 366      31.051   5.702  54.084  1.00 58.09           C  \nATOM   2446  C   GLU A 366      32.471   5.734  53.579  1.00 59.71           C  \nATOM   2447  O   GLU A 366      32.726   5.361  52.438  1.00 60.53           O  \nATOM   2448  CB  GLU A 366      30.661   4.243  54.092  1.00 59.17           C  \nATOM   2449  CG  GLU A 366      31.583   3.405  54.957  1.00 62.16           C  \nATOM   2450  CD  GLU A 366      31.477   1.918  54.663  1.00 70.53           C  \nATOM   2451  OE1 GLU A 366      31.675   1.523  53.476  1.00 73.89           O  \nATOM   2452  OE2 GLU A 366      31.207   1.141  55.625  1.00 73.74           O  \nATOM   2453  N   ASP A 367      33.390   6.100  54.477  1.00 61.57           N  \nATOM   2454  CA  ASP A 367      34.837   6.022  54.241  1.00 61.33           C  \nATOM   2455  C   ASP A 367      35.488   4.796  54.886  1.00 56.37           C  \nATOM   2456  O   ASP A 367      35.602   4.701  56.094  1.00 55.74           O  \nATOM   2457  CB  ASP A 367      35.499   7.280  54.758  1.00 66.01           C  \nATOM   2458  CG  ASP A 367      35.266   8.449  53.846  1.00 76.55           C  \nATOM   2459  OD1 ASP A 367      35.858   8.472  52.735  1.00 97.30           O  \nATOM   2460  OD2 ASP A 367      34.479   9.337  54.228  1.00 78.39           O  \nATOM   2461  N   LYS A 368      35.936   3.875  54.053  1.00 53.46           N  \nATOM   2462  CA  LYS A 368      36.422   2.593  54.494  1.00 53.35           C  \nATOM   2463  C   LYS A 368      37.796   2.349  53.906  1.00 55.99           C  \nATOM   2464  O   LYS A 368      38.073   2.710  52.751  1.00 57.67           O  \nATOM   2465  CB  LYS A 368      35.487   1.500  54.011  1.00 56.08           C  \nATOM   2466  CG  LYS A 368      36.149   0.148  53.819  1.00 61.92           C  \nATOM   2467  CD  LYS A 368      35.209  -0.869  53.179  1.00 67.73           C  \nATOM   2468  CE  LYS A 368      34.554  -1.758  54.223  1.00 73.41           C  \nATOM   2469  NZ  LYS A 368      33.423  -2.553  53.672  1.00 78.36           N  \nATOM   2470  N   THR A 369      38.647   1.721  54.715  1.00 55.07           N  \nATOM   2471  CA  THR A 369      39.968   1.273  54.310  1.00 49.66           C  \nATOM   2472  C   THR A 369      39.930  -0.238  54.423  1.00 49.30           C  \nATOM   2473  O   THR A 369      39.516  -0.771  55.444  1.00 47.57           O  \nATOM   2474  CB  THR A 369      41.060   1.864  55.220  1.00 46.87           C  \nATOM   2475  CG2 THR A 369      42.424   1.297  54.853  1.00 46.90           C  \nATOM   2476  OG1 THR A 369      41.081   3.296  55.082  1.00 45.17           O  \nATOM   2477  N   GLU A 370      40.345  -0.914  53.362  1.00 51.74           N  \nATOM   2478  CA  GLU A 370      40.354  -2.379  53.305  1.00 56.10           C  \nATOM   2479  C   GLU A 370      41.672  -2.888  52.695  1.00 54.59           C  \nATOM   2480  O   GLU A 370      42.005  -2.570  51.556  1.00 53.74           O  \nATOM   2481  CB  GLU A 370      39.153  -2.868  52.493  1.00 63.65           C  \nATOM   2482  CG  GLU A 370      38.882  -4.371  52.525  1.00 71.22           C  \nATOM   2483  CD  GLU A 370      37.582  -4.747  51.813  1.00 79.52           C  \nATOM   2484  OE1 GLU A 370      36.496  -4.356  52.310  1.00 91.36           O  \nATOM   2485  OE2 GLU A 370      37.635  -5.429  50.759  1.00 83.19           O  \nATOM   2486  N   HIS A 371      42.411  -3.678  53.472  1.00 54.84           N  \nATOM   2487  CA  HIS A 371      43.755  -4.100  53.119  1.00 55.87           C  \nATOM   2488  C   HIS A 371      43.677  -5.474  52.467  1.00 59.75           C  \nATOM   2489  O   HIS A 371      42.764  -6.221  52.785  1.00 55.56           O  \nATOM   2490  CB  HIS A 371      44.639  -4.150  54.370  1.00 53.93           C  \nATOM   2491  CG  HIS A 371      45.053  -2.804  54.879  1.00 51.70           C  \nATOM   2492  CD2 HIS A 371      44.406  -1.902  55.648  1.00 49.91           C  \nATOM   2493  ND1 HIS A 371      46.288  -2.257  54.619  1.00 53.69           N  \nATOM   2494  CE1 HIS A 371      46.385  -1.075  55.198  1.00 51.62           C  \nATOM   2495  NE2 HIS A 371      45.252  -0.836  55.828  1.00 49.95           N  \nATOM   2496  N   GLU A 372      44.634  -5.791  51.577  1.00 67.25           N  \nATOM   2497  CA  GLU A 372      44.681  -7.079  50.861  1.00 73.31           C  \nATOM   2498  C   GLU A 372      44.691  -8.254  51.824  1.00 72.79           C  \nATOM   2499  O   GLU A 372      44.231  -9.333  51.467  1.00 74.29           O  \nATOM   2500  CB  GLU A 372      45.919  -7.206  49.949  1.00 85.62           C  \nATOM   2501  CG  GLU A 372      45.944  -6.323  48.707  1.00 98.77           C  \nATOM   2502  CD  GLU A 372      44.923  -6.714  47.648  1.00111.73           C  \nATOM   2503  OE1 GLU A 372      44.856  -7.917  47.311  1.00121.81           O  \nATOM   2504  OE2 GLU A 372      44.196  -5.814  47.141  1.00119.47           O  \nATOM   2505  N   ALA A 373      45.253  -8.060  53.020  1.00 72.59           N  \nATOM   2506  CA  ALA A 373      45.190  -9.072  54.083  1.00 72.42           C  \nATOM   2507  C   ALA A 373      44.920  -8.456  55.468  1.00 74.19           C  \nATOM   2508  O   ALA A 373      44.985  -7.241  55.666  1.00 76.69           O  \nATOM   2509  CB  ALA A 373      46.463  -9.898  54.095  1.00 72.04           C  \nATOM   2510  N   ASP A 374      44.618  -9.319  56.424  1.00 76.52           N  \nATOM   2511  CA  ASP A 374      44.185  -8.904  57.763  1.00 76.26           C  \nATOM   2512  C   ASP A 374      45.185  -9.189  58.914  1.00 75.05           C  \nATOM   2513  O   ASP A 374      44.811  -9.185  60.102  1.00 76.68           O  \nATOM   2514  CB  ASP A 374      42.851  -9.577  58.058  1.00 80.37           C  \nATOM   2515  CG  ASP A 374      42.912 -11.079  57.906  1.00 84.77           C  \nATOM   2516  OD1 ASP A 374      43.617 -11.575  56.986  1.00 91.97           O  \nATOM   2517  OD2 ASP A 374      42.241 -11.758  58.705  1.00 88.39           O  \nATOM   2518  N   SER A 375      46.447  -9.434  58.560  1.00 68.49           N  \nATOM   2519  CA  SER A 375      47.520  -9.605  59.532  1.00 62.43           C  \nATOM   2520  C   SER A 375      48.801  -9.067  58.927  1.00 58.14           C  \nATOM   2521  O   SER A 375      48.934  -8.998  57.727  1.00 55.72           O  \nATOM   2522  CB  SER A 375      47.681 -11.074  59.895  1.00 65.16           C  \nATOM   2523  OG  SER A 375      47.979 -11.846  58.743  1.00 68.35           O  \nATOM   2524  N   TYR A 376      49.737  -8.678  59.771  1.00 57.34           N  \nATOM   2525  CA  TYR A 376      50.993  -8.091  59.335  1.00 57.12           C  \nATOM   2526  C   TYR A 376      52.168  -8.812  59.965  1.00 56.96           C  \nATOM   2527  O   TYR A 376      52.134  -9.087  61.138  1.00 57.41           O  \nATOM   2528  CB  TYR A 376      51.033  -6.647  59.781  1.00 57.10           C  \nATOM   2529  CG  TYR A 376      52.153  -5.877  59.166  1.00 59.42           C  \nATOM   2530  CD1 TYR A 376      52.080  -5.462  57.836  1.00 60.57           C  \nATOM   2531  CD2 TYR A 376      53.283  -5.561  59.894  1.00 60.23           C  \nATOM   2532  CE1 TYR A 376      53.103  -4.741  57.246  1.00 61.08           C  \nATOM   2533  CE2 TYR A 376      54.324  -4.852  59.307  1.00 62.95           C  \nATOM   2534  CZ  TYR A 376      54.233  -4.441  57.984  1.00 61.81           C  \nATOM   2535  OH  TYR A 376      55.275  -3.734  57.416  1.00 59.28           O  \nATOM   2536  N   GLN A 377      53.202  -9.126  59.196  1.00 57.70           N  \nATOM   2537  CA  GLN A 377      54.433  -9.679  59.766  1.00 58.84           C  \nATOM   2538  C   GLN A 377      55.690  -8.969  59.298  1.00 59.22           C  \nATOM   2539  O   GLN A 377      55.713  -8.378  58.240  1.00 63.25           O  \nATOM   2540  CB  GLN A 377      54.539 -11.146  59.444  1.00 60.05           C  \nATOM   2541  CG  GLN A 377      53.406 -11.944  60.044  1.00 61.56           C  \nATOM   2542  CD  GLN A 377      52.338 -12.226  59.032  1.00 61.40           C  \nATOM   2543  NE2 GLN A 377      51.131 -11.750  59.282  1.00 59.70           N  \nATOM   2544  OE1 GLN A 377      52.606 -12.878  58.024  1.00 64.87           O  \nATOM   2545  N   THR A 378      56.727  -9.004  60.115  1.00 59.53           N  \nATOM   2546  CA  THR A 378      58.056  -8.570  59.695  1.00 60.22           C  \nATOM   2547  C   THR A 378      58.987  -9.763  59.980  1.00 63.46           C  \nATOM   2548  O   THR A 378      59.122 -10.222  61.129  1.00 65.12           O  \nATOM   2549  CB  THR A 378      58.489  -7.275  60.420  1.00 58.61           C  \nATOM   2550  CG2 THR A 378      59.950  -6.997  60.235  1.00 59.54           C  \nATOM   2551  OG1 THR A 378      57.770  -6.169  59.881  1.00 56.39           O  \nATOM   2552  N   TRP A 379      59.583 -10.301  58.924  1.00 62.96           N  \nATOM   2553  CA  TRP A 379      60.418 -11.476  59.053  1.00 63.18           C  \nATOM   2554  C   TRP A 379      61.817 -11.092  58.687  1.00 61.65           C  \nATOM   2555  O   TRP A 379      62.040 -10.031  58.115  1.00 57.78           O  \nATOM   2556  CB  TRP A 379      59.939 -12.591  58.128  1.00 65.65           C  \nATOM   2557  CG  TRP A 379      58.641 -13.175  58.515  1.00 65.76           C  \nATOM   2558  CD1 TRP A 379      57.555 -13.333  57.723  1.00 65.52           C  \nATOM   2559  CD2 TRP A 379      58.285 -13.680  59.797  1.00 68.22           C  \nATOM   2560  CE2 TRP A 379      56.962 -14.144  59.708  1.00 67.50           C  \nATOM   2561  CE3 TRP A 379      58.964 -13.807  61.012  1.00 73.68           C  \nATOM   2562  NE1 TRP A 379      56.538 -13.919  58.428  1.00 66.40           N  \nATOM   2563  CZ2 TRP A 379      56.296 -14.714  60.783  1.00 70.25           C  \nATOM   2564  CZ3 TRP A 379      58.299 -14.382  62.089  1.00 76.99           C  \nATOM   2565  CH2 TRP A 379      56.977 -14.826  61.964  1.00 74.57           C  \nATOM   2566  N   ARG A 380      62.753 -11.966  59.029  1.00 63.12           N  \nATOM   2567  CA  ARG A 380      64.153 -11.749  58.708  1.00 65.57           C  \nATOM   2568  C   ARG A 380      64.587 -12.622  57.550  1.00 67.00           C  \nATOM   2569  O   ARG A 380      64.445 -13.850  57.619  1.00 67.55           O  \nATOM   2570  CB  ARG A 380      65.058 -12.034  59.905  1.00 66.25           C  \nATOM   2571  CG  ARG A 380      66.524 -11.838  59.550  1.00 67.48           C  \nATOM   2572  CD  ARG A 380      67.320 -11.279  60.692  1.00 67.77           C  \nATOM   2573  NE  ARG A 380      66.661 -10.111  61.236  1.00 65.89           N  \nATOM   2574  CZ  ARG A 380      66.801  -9.698  62.489  1.00 67.10           C  \nATOM   2575  NH1 ARG A 380      67.593 -10.350  63.345  1.00 65.54           N  \nATOM   2576  NH2 ARG A 380      66.137  -8.621  62.889  1.00 67.59           N  \nATOM   2577  N   ARG A 381      65.150 -11.988  56.517  1.00 66.10           N  \nATOM   2578  CA  ARG A 381      65.644 -12.717  55.363  1.00 67.72           C  \nATOM   2579  C   ARG A 381      67.043 -13.300  55.606  1.00 66.90           C  \nATOM   2580  O   ARG A 381      67.320 -14.484  55.336  1.00 65.18           O  \nATOM   2581  CB  ARG A 381      65.676 -11.816  54.149  1.00 71.06           C  \nATOM   2582  CG  ARG A 381      65.992 -12.618  52.907  1.00 75.90           C  \nATOM   2583  CD  ARG A 381      65.974 -11.788  51.664  1.00 78.55           C  \nATOM   2584  NE  ARG A 381      66.057 -12.658  50.514  1.00 81.87           N  \nATOM   2585  CZ  ARG A 381      66.031 -12.230  49.263  1.00 88.49           C  \nATOM   2586  NH1 ARG A 381      66.107 -13.112  48.279  1.00 94.97           N  \nATOM   2587  NH2 ARG A 381      65.923 -10.930  48.981  1.00 88.36           N  \nATOM   2588  N   PHE A 382      67.933 -12.446  56.088  1.00 64.80           N  \nATOM   2589  CA  PHE A 382      69.243 -12.901  56.491  1.00 64.84           C  \nATOM   2590  C   PHE A 382      69.887 -11.890  57.417  1.00 64.31           C  \nATOM   2591  O   PHE A 382      69.628 -10.692  57.359  1.00 60.72           O  \nATOM   2592  CB  PHE A 382      70.156 -13.138  55.283  1.00 66.03           C  \nATOM   2593  CG  PHE A 382      70.603 -11.863  54.611  1.00 65.35           C  \nATOM   2594  CD1 PHE A 382      71.671 -11.128  55.103  1.00 65.48           C  \nATOM   2595  CD2 PHE A 382      69.930 -11.377  53.518  1.00 64.27           C  \nATOM   2596  CE1 PHE A 382      72.053  -9.942  54.503  1.00 64.36           C  \nATOM   2597  CE2 PHE A 382      70.314 -10.194  52.921  1.00 63.53           C  \nATOM   2598  CZ  PHE A 382      71.384  -9.482  53.407  1.00 62.83           C  \nATOM   2599  N   SER A 383      70.770 -12.422  58.239  1.00 68.54           N  \nATOM   2600  CA  SER A 383      71.555 -11.665  59.192  1.00 70.86           C  \nATOM   2601  C   SER A 383      72.779 -12.508  59.606  1.00 72.09           C  \nATOM   2602  O   SER A 383      72.841 -13.728  59.387  1.00 69.48           O  \nATOM   2603  CB  SER A 383      70.699 -11.347  60.417  1.00 71.48           C  \nATOM   2604  OG  SER A 383      71.485 -11.322  61.594  1.00 76.86           O  \nATOM   2605  N   SER A 384      73.749 -11.860  60.229  1.00 73.24           N  \nATOM   2606  CA  SER A 384      74.885 -12.597  60.758  1.00 74.91           C  \nATOM   2607  C   SER A 384      74.401 -13.896  61.409  1.00 73.81           C  \nATOM   2608  O   SER A 384      73.578 -13.875  62.339  1.00 74.28           O  \nATOM   2609  CB  SER A 384      75.641 -11.761  61.785  1.00 75.81           C  \nATOM   2610  OG  SER A 384      76.617 -12.562  62.424  1.00 77.28           O  \nATOM   2611  N   GLY A 385      74.900 -15.013  60.893  1.00 73.11           N  \nATOM   2612  CA  GLY A 385      74.579 -16.338  61.417  1.00 74.01           C  \nATOM   2613  C   GLY A 385      73.302 -16.954  60.858  1.00 72.93           C  \nATOM   2614  O   GLY A 385      72.965 -18.101  61.170  1.00 73.04           O  \nATOM   2615  N   PHE A 386      72.592 -16.211  60.017  1.00 71.42           N  \nATOM   2616  CA  PHE A 386      71.265 -16.631  59.604  1.00 72.71           C  \nATOM   2617  C   PHE A 386      70.908 -16.337  58.132  1.00 73.38           C  \nATOM   2618  O   PHE A 386      71.120 -15.243  57.613  1.00 73.34           O  \nATOM   2619  CB  PHE A 386      70.214 -15.994  60.544  1.00 72.45           C  \nATOM   2620  CG  PHE A 386      68.811 -16.358  60.187  1.00 70.60           C  \nATOM   2621  CD1 PHE A 386      68.337 -17.645  60.448  1.00 71.08           C  \nATOM   2622  CD2 PHE A 386      67.999 -15.454  59.527  1.00 68.17           C  \nATOM   2623  CE1 PHE A 386      67.068 -18.016  60.076  1.00 70.19           C  \nATOM   2624  CE2 PHE A 386      66.729 -15.816  59.147  1.00 68.65           C  \nATOM   2625  CZ  PHE A 386      66.257 -17.099  59.425  1.00 69.88           C  \nATOM   2626  N   VAL A 387      70.340 -17.327  57.466  1.00 75.70           N  \nATOM   2627  CA  VAL A 387      69.782 -17.117  56.142  1.00 79.29           C  \nATOM   2628  C   VAL A 387      68.559 -18.008  56.020  1.00 81.08           C  \nATOM   2629  O   VAL A 387      68.597 -19.201  56.341  1.00 79.27           O  \nATOM   2630  CB  VAL A 387      70.797 -17.397  54.996  1.00 82.12           C  \nATOM   2631  CG1 VAL A 387      71.268 -18.855  54.976  1.00 84.98           C  \nATOM   2632  CG2 VAL A 387      70.185 -17.023  53.653  1.00 80.35           C  \nATOM   2633  N   SER A 388      67.464 -17.419  55.566  1.00 83.69           N  \nATOM   2634  CA  SER A 388      66.210 -18.150  55.518  1.00 86.02           C  \nATOM   2635  C   SER A 388      66.091 -18.887  54.201  1.00 87.10           C  \nATOM   2636  O   SER A 388      66.562 -18.406  53.177  1.00 85.56           O  \nATOM   2637  CB  SER A 388      65.020 -17.212  55.716  1.00 83.43           C  \nATOM   2638  OG  SER A 388      65.065 -16.169  54.786  1.00 85.96           O  \nATOM   2639  N   ASN A 389      65.462 -20.058  54.261  1.00 89.83           N  \nATOM   2640  CA  ASN A 389      65.082 -20.834  53.088  1.00 91.92           C  \nATOM   2641  C   ASN A 389      63.715 -20.461  52.560  1.00 92.02           C  \nATOM   2642  O   ASN A 389      63.323 -20.890  51.487  1.00 93.18           O  \nATOM   2643  CB  ASN A 389      65.052 -22.299  53.456  1.00 94.08           C  \nATOM   2644  CG  ASN A 389      66.404 -22.795  53.880  1.00 99.38           C  \nATOM   2645  ND2 ASN A 389      66.653 -22.826  55.193  1.00103.16           N  \nATOM   2646  OD1 ASN A 389      67.230 -23.134  53.035  1.00101.52           O  \nATOM   2647  N   VAL A 390      62.991 -19.656  53.321  1.00 93.57           N  \nATOM   2648  CA  VAL A 390      61.581 -19.404  53.054  1.00 93.82           C  \nATOM   2649  C   VAL A 390      61.272 -17.938  52.683  1.00 88.75           C  \nATOM   2650  O   VAL A 390      60.304 -17.656  51.970  1.00 85.53           O  \nATOM   2651  CB  VAL A 390      60.749 -19.878  54.263  1.00 97.09           C  \nATOM   2652  CG1 VAL A 390      59.263 -19.638  54.044  1.00 98.16           C  \nATOM   2653  CG2 VAL A 390      61.012 -21.362  54.520  1.00 98.73           C  \nATOM   2654  N   ILE A 391      62.089 -17.001  53.134  1.00 83.98           N  \nATOM   2655  CA  ILE A 391      61.853 -15.603  52.791  1.00 82.02           C  \nATOM   2656  C   ILE A 391      62.540 -15.164  51.464  1.00 82.78           C  \nATOM   2657  O   ILE A 391      63.745 -14.866  51.416  1.00 84.28           O  \nATOM   2658  CB  ILE A 391      62.247 -14.702  53.973  1.00 81.07           C  \nATOM   2659  CG1 ILE A 391      61.522 -15.170  55.248  1.00 80.99           C  \nATOM   2660  CG2 ILE A 391      61.950 -13.241  53.663  1.00 79.42           C  \nATOM   2661  CD1 ILE A 391      60.009 -15.031  55.219  1.00 80.58           C  \nATOM   2662  N   ASP A 392      61.737 -15.100  50.398  1.00 80.30           N  \nATOM   2663  CA  ASP A 392      62.202 -14.752  49.032  1.00 77.54           C  \nATOM   2664  C   ASP A 392      62.518 -13.297  48.855  1.00 74.36           C  \nATOM   2665  O   ASP A 392      63.359 -12.945  48.063  1.00 77.86           O  \nATOM   2666  CB  ASP A 392      61.107 -14.999  47.994  1.00 78.28           C  \nATOM   2667  CG  ASP A 392      60.419 -16.323  48.166  1.00 82.07           C  \nATOM   2668  OD1 ASP A 392      61.128 -17.324  48.364  1.00 89.42           O  \nATOM   2669  OD2 ASP A 392      59.167 -16.369  48.108  1.00 81.48           O  \nATOM   2670  N   TRP A 393      61.779 -12.455  49.555  1.00 71.88           N  \nATOM   2671  CA  TRP A 393      61.675 -11.039  49.223  1.00 68.15           C  \nATOM   2672  C   TRP A 393      62.371 -10.238  50.327  1.00 65.93           C  \nATOM   2673  O   TRP A 393      62.810 -10.802  51.329  1.00 65.73           O  \nATOM   2674  CB  TRP A 393      60.184 -10.636  49.050  1.00 65.28           C  \nATOM   2675  CG  TRP A 393      59.462 -10.430  50.353  1.00 62.96           C  \nATOM   2676  CD1 TRP A 393      59.292  -9.250  51.018  1.00 61.09           C  \nATOM   2677  CD2 TRP A 393      58.857 -11.439  51.172  1.00 62.28           C  \nATOM   2678  CE2 TRP A 393      58.325 -10.796  52.312  1.00 60.25           C  \nATOM   2679  CE3 TRP A 393      58.708 -12.820  51.051  1.00 62.66           C  \nATOM   2680  NE1 TRP A 393      58.602  -9.462  52.195  1.00 59.84           N  \nATOM   2681  CZ2 TRP A 393      57.667 -11.485  53.319  1.00 59.79           C  \nATOM   2682  CZ3 TRP A 393      58.042 -13.499  52.048  1.00 62.68           C  \nATOM   2683  CH2 TRP A 393      57.529 -12.833  53.169  1.00 61.12           C  \nATOM   2684  N   SER A 394      62.490  -8.934  50.120  1.00 63.40           N  \nATOM   2685  CA  SER A 394      63.067  -8.057  51.111  1.00 63.18           C  \nATOM   2686  C   SER A 394      62.416  -6.723  51.030  1.00 61.00           C  \nATOM   2687  O   SER A 394      61.836  -6.385  50.021  1.00 61.00           O  \nATOM   2688  CB  SER A 394      64.536  -7.875  50.842  1.00 66.75           C  \nATOM   2689  OG  SER A 394      65.135  -9.123  50.558  1.00 71.90           O  \nATOM   2690  N   SER A 395      62.529  -5.959  52.101  1.00 61.05           N  \nATOM   2691  CA  SER A 395      61.941  -4.633  52.159  1.00 60.88           C  \nATOM   2692  C   SER A 395      62.980  -3.557  52.422  1.00 64.03           C  \nATOM   2693  O   SER A 395      62.645  -2.383  52.476  1.00 62.34           O  \nATOM   2694  CB  SER A 395      60.874  -4.594  53.256  1.00 59.01           C  \nATOM   2695  OG  SER A 395      60.051  -5.745  53.198  1.00 58.90           O  \nATOM   2696  N   SER A 396      64.244  -3.940  52.574  1.00 71.64           N  \nATOM   2697  CA  SER A 396      65.224  -2.997  53.131  1.00 79.93           C  \nATOM   2698  C   SER A 396      66.514  -2.815  52.331  1.00 82.57           C  \nATOM   2699  O   SER A 396      66.995  -1.684  52.215  1.00 84.35           O  \nATOM   2700  CB  SER A 396      65.537  -3.321  54.622  1.00 84.14           C  \nATOM   2701  OG  SER A 396      66.354  -4.481  54.800  1.00 86.31           O  \nATOM   2702  N   GLY A 397      67.092  -3.894  51.809  1.00 83.34           N  \nATOM   2703  CA  GLY A 397      68.368  -3.787  51.078  1.00 87.92           C  \nATOM   2704  C   GLY A 397      69.670  -3.464  51.839  1.00 90.10           C  \nATOM   2705  O   GLY A 397      70.665  -3.067  51.208  1.00 91.33           O  \nATOM   2706  N   GLY A 398      69.686  -3.617  53.170  1.00 88.52           N  \nATOM   2707  CA  GLY A 398      70.941  -3.512  53.945  1.00 83.46           C  \nATOM   2708  C   GLY A 398      71.950  -4.536  53.442  1.00 81.90           C  \nATOM   2709  O   GLY A 398      71.571  -5.617  53.001  1.00 78.25           O  \nATOM   2710  N   ALA A 399      73.234  -4.206  53.494  1.00 83.82           N  \nATOM   2711  CA  ALA A 399      74.286  -5.113  52.995  1.00 86.01           C  \nATOM   2712  C   ALA A 399      74.465  -6.351  53.879  1.00 88.62           C  \nATOM   2713  O   ALA A 399      74.562  -7.473  53.371  1.00 84.96           O  \nATOM   2714  CB  ALA A 399      75.604  -4.366  52.874  1.00 86.69           C  \nATOM   2715  N   ASN A 400      74.521  -6.111  55.191  1.00 93.87           N  \nATOM   2716  CA  ASN A 400      74.677  -7.144  56.221  1.00100.30           C  \nATOM   2717  C   ASN A 400      73.319  -7.710  56.815  1.00 94.15           C  \nATOM   2718  O   ASN A 400      73.264  -8.830  57.353  1.00 94.08           O  \nATOM   2719  CB  ASN A 400      75.638  -6.595  57.304  1.00109.60           C  \nATOM   2720  CG  ASN A 400      75.575  -7.371  58.626  1.00130.43           C  \nATOM   2721  ND2 ASN A 400      75.362  -8.687  58.540  1.00143.60           N  \nATOM   2722  OD1 ASN A 400      75.713  -6.788  59.717  1.00135.35           O  \nATOM   2723  N   GLY A 401      72.223  -6.971  56.700  1.00 86.13           N  \nATOM   2724  CA  GLY A 401      70.935  -7.475  57.186  1.00 79.99           C  \nATOM   2725  C   GLY A 401      69.702  -7.001  56.427  1.00 75.39           C  \nATOM   2726  O   GLY A 401      69.516  -5.791  56.141  1.00 71.13           O  \nATOM   2727  N   GLN A 402      68.827  -7.954  56.122  1.00 72.04           N  \nATOM   2728  CA  GLN A 402      67.598  -7.618  55.431  1.00 70.01           C  \nATOM   2729  C   GLN A 402      66.361  -8.243  56.046  1.00 69.49           C  \nATOM   2730  O   GLN A 402      66.329  -9.455  56.370  1.00 66.91           O  \nATOM   2731  CB  GLN A 402      67.698  -7.999  53.968  1.00 69.74           C  \nATOM   2732  CG  GLN A 402      68.739  -7.183  53.257  1.00 69.17           C  \nATOM   2733  CD  GLN A 402      68.512  -7.174  51.792  1.00 68.46           C  \nATOM   2734  NE2 GLN A 402      69.539  -7.438  51.032  1.00 70.48           N  \nATOM   2735  OE1 GLN A 402      67.418  -6.905  51.343  1.00 71.07           O  \nATOM   2736  N   ASN A 403      65.350  -7.377  56.174  1.00 68.20           N  \nATOM   2737  CA  ASN A 403      64.046  -7.720  56.731  1.00 67.00           C  \nATOM   2738  C   ASN A 403      62.966  -7.666  55.665  1.00 64.13           C  \nATOM   2739  O   ASN A 403      63.087  -6.955  54.674  1.00 63.63           O  \nATOM   2740  CB  ASN A 403      63.702  -6.812  57.927  1.00 64.80           C  \nATOM   2741  CG  ASN A 403      64.174  -7.396  59.258  1.00 65.32           C  \nATOM   2742  ND2 ASN A 403      63.615  -6.876  60.329  1.00 64.21           N  \nATOM   2743  OD1 ASN A 403      65.031  -8.310  59.327  1.00 64.67           O  \nATOM   2744  N   SER A 404      61.908  -8.428  55.892  1.00 63.14           N  \nATOM   2745  CA  SER A 404      60.899  -8.655  54.889  1.00 62.58           C  \nATOM   2746  C   SER A 404      59.512  -8.519  55.488  1.00 62.28           C  \nATOM   2747  O   SER A 404      59.124  -9.332  56.319  1.00 63.78           O  \nATOM   2748  CB  SER A 404      61.121 -10.042  54.332  1.00 63.31           C  \nATOM   2749  OG  SER A 404      62.506 -10.198  54.087  1.00 66.28           O  \nATOM   2750  N   ASN A 405      58.791  -7.472  55.086  1.00 60.93           N  \nATOM   2751  CA  ASN A 405      57.446  -7.200  55.593  1.00 61.37           C  \nATOM   2752  C   ASN A 405      56.416  -7.820  54.693  1.00 61.00           C  \nATOM   2753  O   ASN A 405      56.609  -7.821  53.492  1.00 69.21           O  \nATOM   2754  CB  ASN A 405      57.179  -5.705  55.659  1.00 60.77           C  \nATOM   2755  CG  ASN A 405      58.165  -4.988  56.543  1.00 63.40           C  \nATOM   2756  ND2 ASN A 405      58.639  -3.857  56.075  1.00 66.32           N  \nATOM   2757  OD1 ASN A 405      58.514  -5.453  57.629  1.00 65.59           O  \nATOM   2758  N   ILE A 406      55.328  -8.330  55.266  1.00 57.41           N  \nATOM   2759  CA  ILE A 406      54.257  -8.962  54.507  1.00 55.63           C  \nATOM   2760  C   ILE A 406      52.943  -8.706  55.191  1.00 59.35           C  \nATOM   2761  O   ILE A 406      52.829  -8.876  56.404  1.00 64.37           O  \nATOM   2762  CB  ILE A 406      54.447 -10.483  54.364  1.00 54.29           C  \nATOM   2763  CG1 ILE A 406      53.183 -11.146  53.808  1.00 53.68           C  \nATOM   2764  CG2 ILE A 406      54.816 -11.131  55.691  1.00 55.25           C  \nATOM   2765  CD1 ILE A 406      53.398 -12.585  53.366  1.00 55.56           C  \nATOM   2766  N   GLY A 407      51.948  -8.288  54.411  1.00 62.54           N  \nATOM   2767  CA  GLY A 407      50.564  -8.227  54.893  1.00 62.80           C  \nATOM   2768  C   GLY A 407      49.997  -6.844  55.133  1.00 60.29           C  \nATOM   2769  O   GLY A 407      50.356  -5.904  54.443  1.00 57.58           O  \nATOM   2770  N   GLY A 408      49.096  -6.743  56.111  1.00 62.06           N  \nATOM   2771  CA  GLY A 408      48.309  -5.522  56.335  1.00 64.16           C  \nATOM   2772  C   GLY A 408      47.358  -5.555  57.526  1.00 63.91           C  \nATOM   2773  O   GLY A 408      47.345  -6.520  58.281  1.00 70.10           O  \nATOM   2774  N   TYR A 409      46.544  -4.506  57.663  1.00 60.42           N  \nATOM   2775  CA  TYR A 409      45.873  -4.186  58.927  1.00 59.87           C  \nATOM   2776  C   TYR A 409      44.363  -4.243  58.894  1.00 59.03           C  \nATOM   2777  O   TYR A 409      43.670  -3.451  59.572  1.00 59.82           O  \nATOM   2778  CB  TYR A 409      46.305  -2.786  59.370  1.00 61.85           C  \nATOM   2779  CG  TYR A 409      47.801  -2.656  59.461  1.00 62.22           C  \nATOM   2780  CD1 TYR A 409      48.521  -3.512  60.264  1.00 63.20           C  \nATOM   2781  CD2 TYR A 409      48.494  -1.697  58.726  1.00 61.97           C  \nATOM   2782  CE1 TYR A 409      49.890  -3.436  60.333  1.00 66.60           C  \nATOM   2783  CE2 TYR A 409      49.876  -1.606  58.791  1.00 62.90           C  \nATOM   2784  CZ  TYR A 409      50.568  -2.487  59.600  1.00 65.61           C  \nATOM   2785  OH  TYR A 409      51.938  -2.456  59.719  1.00 67.52           O  \nATOM   2786  N   GLY A 410      43.853  -5.179  58.109  1.00 57.82           N  \nATOM   2787  CA  GLY A 410      42.412  -5.468  58.085  1.00 56.81           C  \nATOM   2788  C   GLY A 410      41.551  -4.481  57.324  1.00 50.92           C  \nATOM   2789  O   GLY A 410      42.004  -3.808  56.435  1.00 46.82           O  \nATOM   2790  N   SER A 411      40.284  -4.420  57.663  1.00 50.34           N  \nATOM   2791  CA  SER A 411      39.492  -3.330  57.167  1.00 50.34           C  \nATOM   2792  C   SER A 411      38.825  -2.578  58.311  1.00 46.18           C  \nATOM   2793  O   SER A 411      38.647  -3.065  59.432  1.00 42.52           O  \nATOM   2794  CB  SER A 411      38.487  -3.787  56.084  1.00 54.72           C  \nATOM   2795  OG  SER A 411      37.630  -4.841  56.500  1.00 59.20           O  \nATOM   2796  N   PHE A 412      38.464  -1.353  58.009  1.00 43.95           N  \nATOM   2797  CA  PHE A 412      37.855  -0.529  58.997  1.00 43.30           C  \nATOM   2798  C   PHE A 412      37.309   0.728  58.340  1.00 43.96           C  \nATOM   2799  O   PHE A 412      37.753   1.125  57.265  1.00 44.03           O  \nATOM   2800  CB  PHE A 412      38.876  -0.200  60.083  1.00 42.59           C  \nATOM   2801  CG  PHE A 412      40.158   0.438  59.573  1.00 40.90           C  \nATOM   2802  CD1 PHE A 412      41.221  -0.360  59.147  1.00 40.87           C  \nATOM   2803  CD2 PHE A 412      40.322   1.825  59.589  1.00 39.39           C  \nATOM   2804  CE1 PHE A 412      42.406   0.201  58.712  1.00 40.16           C  \nATOM   2805  CE2 PHE A 412      41.495   2.392  59.149  1.00 40.25           C  \nATOM   2806  CZ  PHE A 412      42.537   1.578  58.698  1.00 40.53           C  \nATOM   2807  N   ALA A 413      36.356   1.372  58.991  1.00 44.47           N  \nATOM   2808  CA  ALA A 413      35.664   2.439  58.330  1.00 45.49           C  \nATOM   2809  C   ALA A 413      34.971   3.399  59.281  1.00 43.76           C  \nATOM   2810  O   ALA A 413      34.817   3.099  60.452  1.00 42.34           O  \nATOM   2811  CB  ALA A 413      34.649   1.798  57.395  1.00 47.32           C  \nATOM   2812  N   THR A 414      34.578   4.558  58.757  1.00 44.92           N  \nATOM   2813  CA  THR A 414      33.484   5.370  59.328  1.00 47.90           C  \nATOM   2814  C   THR A 414      32.337   5.511  58.346  1.00 50.59           C  \nATOM   2815  O   THR A 414      32.562   5.596  57.135  1.00 52.69           O  \nATOM   2816  CB  THR A 414      33.882   6.820  59.651  1.00 47.83           C  \nATOM   2817  CG2 THR A 414      35.205   6.853  60.372  1.00 49.56           C  \nATOM   2818  OG1 THR A 414      33.908   7.605  58.443  1.00 44.27           O  \nATOM   2819  N   ASN A 415      31.113   5.576  58.864  1.00 51.47           N  \nATOM   2820  CA  ASN A 415      29.971   5.940  58.023  1.00 54.90           C  \nATOM   2821  C   ASN A 415      29.028   6.885  58.710  1.00 55.70           C  \nATOM   2822  O   ASN A 415      29.119   7.055  59.911  1.00 58.83           O  \nATOM   2823  CB  ASN A 415      29.199   4.706  57.590  1.00 55.72           C  \nATOM   2824  CG  ASN A 415      28.988   3.734  58.714  1.00 56.45           C  \nATOM   2825  ND2 ASN A 415      29.635   2.587  58.620  1.00 57.22           N  \nATOM   2826  OD1 ASN A 415      28.235   3.997  59.647  1.00 60.00           O  \nATOM   2827  N   THR A 416      28.133   7.501  57.941  1.00 58.05           N  \nATOM   2828  CA  THR A 416      26.967   8.204  58.503  1.00 61.48           C  \nATOM   2829  C   THR A 416      25.708   7.799  57.728  1.00 58.40           C  \nATOM   2830  O   THR A 416      25.676   7.883  56.496  1.00 56.12           O  \nATOM   2831  CB  THR A 416      27.117   9.738  58.470  1.00 65.13           C  \nATOM   2832  CG2 THR A 416      28.097  10.221  59.517  1.00 65.88           C  \nATOM   2833  OG1 THR A 416      27.594  10.125  57.182  1.00 72.82           O  \nATOM   2834  N   SER A 417      24.704   7.326  58.467  1.00 54.86           N  \nATOM   2835  CA  SER A 417      23.393   6.996  57.934  1.00 52.08           C  \nATOM   2836  C   SER A 417      22.484   8.129  58.350  1.00 51.20           C  \nATOM   2837  O   SER A 417      22.495   8.479  59.530  1.00 53.01           O  \nATOM   2838  CB  SER A 417      22.922   5.687  58.561  1.00 52.13           C  \nATOM   2839  OG  SER A 417      21.615   5.330  58.133  1.00 54.56           O  \nATOM   2840  N   SER A 418      21.712   8.716  57.427  1.00 49.27           N  \nATOM   2841  CA  SER A 418      20.886   9.874  57.813  1.00 52.45           C  \nATOM   2842  C   SER A 418      19.588  10.106  57.050  1.00 54.80           C  \nATOM   2843  O   SER A 418      19.555  10.051  55.834  1.00 57.98           O  \nATOM   2844  CB  SER A 418      21.709  11.155  57.783  1.00 53.34           C  \nATOM   2845  OG  SER A 418      21.610  11.811  56.534  1.00 57.73           O  \nATOM   2846  N   PHE A 419      18.536  10.413  57.805  1.00 57.71           N  \nATOM   2847  CA  PHE A 419      17.186  10.577  57.290  1.00 62.85           C  \nATOM   2848  C   PHE A 419      16.812  12.052  57.532  1.00 61.56           C  \nATOM   2849  O   PHE A 419      17.030  12.595  58.608  1.00 58.82           O  \nATOM   2850  CB  PHE A 419      16.239   9.544  57.964  1.00 65.90           C  \nATOM   2851  CG  PHE A 419      14.765   9.729  57.651  1.00 76.77           C  \nATOM   2852  CD1 PHE A 419      14.212   9.255  56.462  1.00 78.11           C  \nATOM   2853  CD2 PHE A 419      13.901  10.351  58.578  1.00 83.86           C  \nATOM   2854  CE1 PHE A 419      12.847   9.417  56.194  1.00 78.53           C  \nATOM   2855  CE2 PHE A 419      12.537  10.502  58.312  1.00 79.39           C  \nATOM   2856  CZ  PHE A 419      12.012  10.031  57.121  1.00 77.37           C  \nATOM   2857  N   SER A 420      16.283  12.698  56.502  1.00 63.73           N  \nATOM   2858  CA  SER A 420      16.052  14.143  56.510  1.00 65.53           C  \nATOM   2859  C   SER A 420      14.636  14.485  56.061  1.00 65.72           C  \nATOM   2860  O   SER A 420      14.064  13.824  55.188  1.00 68.98           O  \nATOM   2861  CB  SER A 420      17.030  14.870  55.583  1.00 66.24           C  \nATOM   2862  OG  SER A 420      18.320  14.321  55.670  1.00 70.80           O  \nATOM   2863  N   LEU A 421      14.114  15.562  56.636  1.00 60.95           N  \nATOM   2864  CA  LEU A 421      12.784  16.029  56.378  1.00 58.50           C  \nATOM   2865  C   LEU A 421      12.801  17.517  56.275  1.00 56.39           C  \nATOM   2866  O   LEU A 421      12.859  18.182  57.277  1.00 57.54           O  \nATOM   2867  CB  LEU A 421      11.900  15.648  57.550  1.00 61.67           C  \nATOM   2868  CG  LEU A 421      11.553  14.169  57.660  1.00 62.18           C  \nATOM   2869  CD1 LEU A 421      10.552  14.013  58.792  1.00 61.36           C  \nATOM   2870  CD2 LEU A 421      10.982  13.625  56.356  1.00 62.07           C  \nATOM   2871  N   LYS A 422      12.732  18.040  55.069  1.00 56.94           N  \nATOM   2872  CA  LYS A 422      12.778  19.474  54.862  1.00 62.22           C  \nATOM   2873  C   LYS A 422      11.386  19.990  54.644  1.00 64.65           C  \nATOM   2874  O   LYS A 422      10.493  19.209  54.417  1.00 71.71           O  \nATOM   2875  CB  LYS A 422      13.626  19.801  53.628  1.00 68.06           C  \nATOM   2876  CG  LYS A 422      15.055  20.267  53.926  1.00 70.52           C  \nATOM   2877  CD  LYS A 422      15.677  21.001  52.745  1.00 74.42           C  \nATOM   2878  CE  LYS A 422      16.027  20.033  51.618  1.00 77.94           C  \nATOM   2879  NZ  LYS A 422      16.353  20.725  50.337  1.00 80.34           N  \nATOM   2880  N   GLN A 423      11.201  21.308  54.696  1.00 66.10           N  \nATOM   2881  CA  GLN A 423       9.998  21.924  54.129  1.00 64.00           C  \nATOM   2882  C   GLN A 423      10.124  23.412  53.935  1.00 64.17           C  \nATOM   2883  O   GLN A 423      10.419  24.113  54.891  1.00 59.30           O  \nATOM   2884  CB  GLN A 423       8.834  21.665  55.027  1.00 63.11           C  \nATOM   2885  CG  GLN A 423       7.588  21.529  54.225  1.00 64.99           C  \nATOM   2886  CD  GLN A 423       6.476  21.010  55.067  1.00 65.20           C  \nATOM   2887  NE2 GLN A 423       5.530  20.340  54.433  1.00 65.32           N  \nATOM   2888  OE1 GLN A 423       6.463  21.211  56.283  1.00 63.60           O  \nATOM   2889  N   ASP A 424       9.905  23.887  52.706  1.00 69.54           N  \nATOM   2890  CA  ASP A 424      10.170  25.300  52.355  1.00 75.83           C  \nATOM   2891  C   ASP A 424       8.997  25.962  51.668  1.00 75.29           C  \nATOM   2892  O   ASP A 424       8.386  25.372  50.785  1.00 81.32           O  \nATOM   2893  CB  ASP A 424      11.394  25.441  51.448  1.00 80.16           C  \nATOM   2894  CG  ASP A 424      12.607  24.738  52.001  1.00 87.62           C  \nATOM   2895  OD1 ASP A 424      13.169  25.205  53.029  1.00 93.97           O  \nATOM   2896  OD2 ASP A 424      12.984  23.703  51.404  1.00 94.24           O  \nATOM   2897  N   TYR A 425       8.728  27.207  52.060  1.00 73.62           N  \nATOM   2898  CA  TYR A 425       7.573  27.967  51.610  1.00 73.63           C  \nATOM   2899  C   TYR A 425       8.026  29.229  50.907  1.00 77.77           C  \nATOM   2900  O   TYR A 425       8.869  29.973  51.416  1.00 77.02           O  \nATOM   2901  CB  TYR A 425       6.717  28.358  52.802  1.00 72.90           C  \nATOM   2902  CG  TYR A 425       6.061  27.183  53.495  1.00 72.72           C  \nATOM   2903  CD1 TYR A 425       6.812  26.266  54.190  1.00 72.91           C  \nATOM   2904  CD2 TYR A 425       4.676  27.001  53.468  1.00 72.91           C  \nATOM   2905  CE1 TYR A 425       6.210  25.200  54.832  1.00 72.02           C  \nATOM   2906  CE2 TYR A 425       4.072  25.938  54.105  1.00 69.20           C  \nATOM   2907  CZ  TYR A 425       4.847  25.050  54.778  1.00 69.75           C  \nATOM   2908  OH  TYR A 425       4.264  23.992  55.394  1.00 71.57           O  \nATOM   2909  N   GLU A 426       7.475  29.460  49.727  1.00 83.20           N  \nATOM   2910  CA  GLU A 426       7.699  30.706  49.018  1.00 93.44           C  \nATOM   2911  C   GLU A 426       6.328  31.349  48.875  1.00 91.88           C  \nATOM   2912  O   GLU A 426       5.541  30.940  48.028  1.00 99.37           O  \nATOM   2913  CB  GLU A 426       8.360  30.456  47.644  1.00101.35           C  \nATOM   2914  CG  GLU A 426       8.364  31.653  46.669  1.00114.13           C  \nATOM   2915  CD  GLU A 426       9.416  32.720  46.968  1.00118.71           C  \nATOM   2916  OE1 GLU A 426      10.626  32.367  46.936  1.00119.60           O  \nATOM   2917  OE2 GLU A 426       9.027  33.904  47.201  1.00115.24           O  \nATOM   2918  N   LEU A 427       6.037  32.343  49.709  1.00 85.36           N  \nATOM   2919  CA  LEU A 427       4.779  33.082  49.611  1.00 83.02           C  \nATOM   2920  C   LEU A 427       4.797  34.073  48.450  1.00 85.26           C  \nATOM   2921  O   LEU A 427       5.856  34.622  48.099  1.00 84.13           O  \nATOM   2922  CB  LEU A 427       4.499  33.855  50.897  1.00 80.57           C  \nATOM   2923  CG  LEU A 427       4.438  33.062  52.195  1.00 77.04           C  \nATOM   2924  CD1 LEU A 427       3.955  33.967  53.311  1.00 75.92           C  \nATOM   2925  CD2 LEU A 427       3.537  31.853  52.049  1.00 76.87           C  \nATOM   2926  N   ASN A 428       3.618  34.293  47.863  1.00 84.84           N  \nATOM   2927  CA  ASN A 428       3.448  35.323  46.856  1.00 83.57           C  \nATOM   2928  C   ASN A 428       3.554  36.669  47.504  1.00 85.31           C  \nATOM   2929  O   ASN A 428       3.155  36.811  48.663  1.00 83.26           O  \nATOM   2930  CB  ASN A 428       2.100  35.223  46.186  1.00 83.14           C  \nATOM   2931  CG  ASN A 428       2.034  34.078  45.226  1.00 83.07           C  \nATOM   2932  ND2 ASN A 428       0.853  33.474  45.099  1.00 84.52           N  \nATOM   2933  OD1 ASN A 428       3.038  33.733  44.595  1.00 80.25           O  \nATOM   2934  N   PRO A 429       4.090  37.663  46.761  1.00 88.64           N  \nATOM   2935  CA  PRO A 429       4.264  39.001  47.309  1.00 90.44           C  \nATOM   2936  C   PRO A 429       2.974  39.594  47.783  1.00 93.54           C  \nATOM   2937  O   PRO A 429       1.901  39.259  47.283  1.00 94.70           O  \nATOM   2938  CB  PRO A 429       4.793  39.804  46.127  1.00 91.08           C  \nATOM   2939  CG  PRO A 429       5.547  38.803  45.328  1.00 89.61           C  \nATOM   2940  CD  PRO A 429       4.699  37.560  45.418  1.00 89.21           C  \nATOM   2941  N   VAL A 430       3.106  40.483  48.749  1.00 96.97           N  \nATOM   2942  CA  VAL A 430       1.982  41.002  49.490  1.00100.33           C  \nATOM   2943  C   VAL A 430       2.372  42.404  49.879  1.00103.07           C  \nATOM   2944  O   VAL A 430       3.407  42.588  50.517  1.00102.50           O  \nATOM   2945  CB  VAL A 430       1.714  40.143  50.754  1.00 98.92           C  \nATOM   2946  CG1 VAL A 430       1.105  40.968  51.891  1.00100.40           C  \nATOM   2947  CG2 VAL A 430       0.823  38.950  50.406  1.00 98.63           C  \nATOM   2948  N   SER A 431       1.564  43.388  49.487  1.00105.76           N  \nATOM   2949  CA  SER A 431       1.806  44.760  49.912  1.00106.44           C  \nATOM   2950  C   SER A 431       0.988  45.068  51.182  1.00108.81           C  \nATOM   2951  O   SER A 431      -0.179  44.694  51.288  1.00107.01           O  \nATOM   2952  CB  SER A 431       1.512  45.736  48.780  1.00106.22           C  \nATOM   2953  OG  SER A 431       0.304  46.430  49.003  1.00108.38           O  \nATOM   2954  N   TRP A 432       1.628  45.723  52.149  1.00112.47           N  \nATOM   2955  CA  TRP A 432       1.032  46.006  53.459  1.00114.24           C  \nATOM   2956  C   TRP A 432       1.812  47.140  54.105  1.00115.02           C  \nATOM   2957  O   TRP A 432       3.037  47.064  54.237  1.00112.52           O  \nATOM   2958  CB  TRP A 432       1.116  44.772  54.349  1.00114.34           C  \nATOM   2959  CG  TRP A 432       0.479  44.899  55.714  1.00116.83           C  \nATOM   2960  CD1 TRP A 432      -0.848  44.790  56.001  1.00117.67           C  \nATOM   2961  CD2 TRP A 432       1.149  45.092  56.983  1.00118.06           C  \nATOM   2962  CE2 TRP A 432       0.156  45.104  57.980  1.00117.28           C  \nATOM   2963  CE3 TRP A 432       2.487  45.257  57.369  1.00117.50           C  \nATOM   2964  NE1 TRP A 432      -1.052  44.922  57.357  1.00118.63           N  \nATOM   2965  CZ2 TRP A 432       0.455  45.276  59.332  1.00115.96           C  \nATOM   2966  CZ3 TRP A 432       2.777  45.432  58.723  1.00114.32           C  \nATOM   2967  CH2 TRP A 432       1.768  45.438  59.679  1.00114.39           C  \nATOM   2968  N   TYR A 433       1.103  48.180  54.521  1.00117.58           N  \nATOM   2969  CA  TYR A 433       1.738  49.421  54.971  1.00119.95           C  \nATOM   2970  C   TYR A 433       2.637  49.979  53.854  1.00118.41           C  \nATOM   2971  O   TYR A 433       3.732  50.471  54.108  1.00117.47           O  \nATOM   2972  CB  TYR A 433       2.453  49.237  56.344  1.00120.08           C  \nATOM   2973  CG  TYR A 433       1.575  49.612  57.545  1.00129.05           C  \nATOM   2974  CD1 TYR A 433       0.161  49.496  57.477  1.00138.54           C  \nATOM   2975  CD2 TYR A 433       2.134  50.093  58.739  1.00127.76           C  \nATOM   2976  CE1 TYR A 433      -0.658  49.849  58.542  1.00134.66           C  \nATOM   2977  CE2 TYR A 433       1.313  50.445  59.815  1.00131.35           C  \nATOM   2978  CZ  TYR A 433      -0.081  50.315  59.702  1.00133.63           C  \nATOM   2979  OH  TYR A 433      -0.936  50.639  60.722  1.00130.37           O  \nATOM   2980  N   GLY A 434       2.142  49.889  52.614  1.00118.93           N  \nATOM   2981  CA  GLY A 434       2.749  50.563  51.451  1.00118.60           C  \nATOM   2982  C   GLY A 434       3.953  49.938  50.754  1.00116.75           C  \nATOM   2983  O   GLY A 434       4.486  50.539  49.819  1.00112.74           O  \nATOM   2984  N   ILE A 435       4.388  48.753  51.196  1.00117.36           N  \nATOM   2985  CA  ILE A 435       5.572  48.081  50.625  1.00115.58           C  \nATOM   2986  C   ILE A 435       5.357  46.588  50.392  1.00113.31           C  \nATOM   2987  O   ILE A 435       4.530  45.963  51.054  1.00112.52           O  \nATOM   2988  CB  ILE A 435       6.830  48.258  51.507  1.00114.40           C  \nATOM   2989  CG1 ILE A 435       6.669  47.569  52.865  1.00113.16           C  \nATOM   2990  CG2 ILE A 435       7.134  49.731  51.705  1.00115.25           C  \nATOM   2991  CD1 ILE A 435       7.958  47.490  53.661  1.00113.10           C  \nATOM   2992  N   ASN A 436       6.149  46.034  49.476  1.00111.70           N  \nATOM   2993  CA  ASN A 436       6.032  44.634  49.050  1.00110.84           C  \nATOM   2994  C   ASN A 436       6.814  43.659  49.911  1.00110.02           C  \nATOM   2995  O   ASN A 436       7.971  43.913  50.235  1.00112.39           O  \nATOM   2996  CB  ASN A 436       6.521  44.482  47.621  1.00110.71           C  \nATOM   2997  CG  ASN A 436       5.460  44.820  46.621  1.00114.61           C  \nATOM   2998  ND2 ASN A 436       5.499  44.142  45.482  1.00117.82           N  \nATOM   2999  OD1 ASN A 436       4.598  45.672  46.869  1.00113.96           O  \nATOM   3000  N   HIS A 437       6.189  42.528  50.239  1.00107.77           N  \nATOM   3001  CA  HIS A 437       6.760  41.547  51.174  1.00102.24           C  \nATOM   3002  C   HIS A 437       6.919  40.158  50.541  1.00 98.77           C  \nATOM   3003  O   HIS A 437       5.982  39.344  50.531  1.00 94.63           O  \nATOM   3004  CB  HIS A 437       5.889  41.446  52.441  1.00100.42           C  \nATOM   3005  CG  HIS A 437       5.906  42.674  53.309  1.00 96.94           C  \nATOM   3006  CD2 HIS A 437       6.532  42.922  54.481  1.00 92.92           C  \nATOM   3007  ND1 HIS A 437       5.181  43.812  53.019  1.00 96.28           N  \nATOM   3008  CE1 HIS A 437       5.375  44.711  53.965  1.00 93.87           C  \nATOM   3009  NE2 HIS A 437       6.191  44.195  54.864  1.00 92.58           N  \nATOM   3010  N   GLN A 438       8.114  39.909  50.011  1.00 98.66           N  \nATOM   3011  CA  GLN A 438       8.497  38.586  49.513  1.00 99.52           C  \nATOM   3012  C   GLN A 438       8.926  37.781  50.712  1.00 95.88           C  \nATOM   3013  O   GLN A 438      10.024  37.963  51.226  1.00100.78           O  \nATOM   3014  CB  GLN A 438       9.657  38.664  48.505  1.00102.48           C  \nATOM   3015  CG  GLN A 438       9.260  38.880  47.047  1.00108.11           C  \nATOM   3016  CD  GLN A 438       9.143  37.588  46.249  1.00114.38           C  \nATOM   3017  NE2 GLN A 438       8.875  37.721  44.946  1.00119.79           N  \nATOM   3018  OE1 GLN A 438       9.282  36.483  46.793  1.00115.57           O  \nATOM   3019  N   ILE A 439       8.063  36.893  51.168  1.00 91.76           N  \nATOM   3020  CA  ILE A 439       8.369  36.102  52.341  1.00 88.45           C  \nATOM   3021  C   ILE A 439       8.803  34.687  51.944  1.00 88.31           C  \nATOM   3022  O   ILE A 439       8.187  34.053  51.076  1.00 94.40           O  \nATOM   3023  CB  ILE A 439       7.153  36.042  53.276  1.00 86.08           C  \nATOM   3024  CG1 ILE A 439       6.783  37.446  53.723  1.00 84.49           C  \nATOM   3025  CG2 ILE A 439       7.440  35.152  54.487  1.00 85.71           C  \nATOM   3026  CD1 ILE A 439       5.492  37.481  54.498  1.00 84.41           C  \nATOM   3027  N   ASP A 440       9.886  34.211  52.552  1.00 86.12           N  \nATOM   3028  CA  ASP A 440      10.217  32.784  52.542  1.00 84.71           C  \nATOM   3029  C   ASP A 440      10.328  32.335  53.972  1.00 80.15           C  \nATOM   3030  O   ASP A 440      10.777  33.089  54.842  1.00 83.39           O  \nATOM   3031  CB  ASP A 440      11.556  32.492  51.871  1.00 87.81           C  \nATOM   3032  CG  ASP A 440      11.676  33.111  50.483  1.00 92.66           C  \nATOM   3033  OD1 ASP A 440      11.412  34.334  50.330  1.00 96.30           O  \nATOM   3034  OD2 ASP A 440      12.063  32.367  49.545  1.00 91.73           O  \nATOM   3035  N   PHE A 441       9.917  31.106  54.223  1.00 74.14           N  \nATOM   3036  CA  PHE A 441      10.232  30.471  55.489  1.00 70.55           C  \nATOM   3037  C   PHE A 441      10.253  28.978  55.304  1.00 65.48           C  \nATOM   3038  O   PHE A 441       9.820  28.487  54.273  1.00 70.98           O  \nATOM   3039  CB  PHE A 441       9.270  30.885  56.598  1.00 70.36           C  \nATOM   3040  CG  PHE A 441       7.863  30.467  56.367  1.00 71.90           C  \nATOM   3041  CD1 PHE A 441       7.477  29.130  56.512  1.00 70.74           C  \nATOM   3042  CD2 PHE A 441       6.901  31.416  56.048  1.00 74.14           C  \nATOM   3043  CE1 PHE A 441       6.162  28.746  56.321  1.00 71.01           C  \nATOM   3044  CE2 PHE A 441       5.589  31.038  55.851  1.00 73.92           C  \nATOM   3045  CZ  PHE A 441       5.222  29.702  55.986  1.00 72.76           C  \nATOM   3046  N   GLY A 442      10.770  28.264  56.292  1.00 59.89           N  \nATOM   3047  CA  GLY A 442      10.918  26.834  56.187  1.00 57.68           C  \nATOM   3048  C   GLY A 442      11.665  26.261  57.364  1.00 58.81           C  \nATOM   3049  O   GLY A 442      12.249  27.001  58.171  1.00 57.72           O  \nATOM   3050  N   TRP A 443      11.623  24.934  57.460  1.00 60.57           N  \nATOM   3051  CA  TRP A 443      12.311  24.199  58.511  1.00 60.60           C  \nATOM   3052  C   TRP A 443      12.866  22.931  57.949  1.00 61.21           C  \nATOM   3053  O   TRP A 443      12.505  22.539  56.834  1.00 60.62           O  \nATOM   3054  CB  TRP A 443      11.359  23.830  59.631  1.00 60.62           C  \nATOM   3055  CG  TRP A 443      10.235  22.997  59.161  1.00 62.30           C  \nATOM   3056  CD1 TRP A 443       9.083  23.444  58.612  1.00 64.97           C  \nATOM   3057  CD2 TRP A 443      10.131  21.563  59.198  1.00 64.62           C  \nATOM   3058  CE2 TRP A 443       8.873  21.221  58.641  1.00 64.64           C  \nATOM   3059  CE3 TRP A 443      10.971  20.531  59.652  1.00 64.62           C  \nATOM   3060  NE1 TRP A 443       8.255  22.390  58.293  1.00 65.36           N  \nATOM   3061  CZ2 TRP A 443       8.435  19.895  58.508  1.00 63.69           C  \nATOM   3062  CZ3 TRP A 443      10.520  19.187  59.525  1.00 63.51           C  \nATOM   3063  CH2 TRP A 443       9.269  18.897  58.958  1.00 63.05           C  \nATOM   3064  N   GLU A 444      13.742  22.303  58.733  1.00 63.29           N  \nATOM   3065  CA  GLU A 444      14.249  20.972  58.417  1.00 66.86           C  \nATOM   3066  C   GLU A 444      14.858  20.297  59.595  1.00 61.76           C  \nATOM   3067  O   GLU A 444      15.332  20.955  60.496  1.00 59.61           O  \nATOM   3068  CB  GLU A 444      15.285  21.012  57.304  1.00 74.82           C  \nATOM   3069  CG  GLU A 444      16.701  21.380  57.702  1.00 81.05           C  \nATOM   3070  CD  GLU A 444      17.645  21.189  56.531  1.00 89.42           C  \nATOM   3071  OE1 GLU A 444      17.687  20.051  55.998  1.00 92.68           O  \nATOM   3072  OE2 GLU A 444      18.321  22.172  56.139  1.00 89.95           O  \nATOM   3073  N   THR A 445      14.866  18.974  59.552  1.00 61.09           N  \nATOM   3074  CA  THR A 445      15.420  18.182  60.629  1.00 66.15           C  \nATOM   3075  C   THR A 445      16.105  16.966  60.068  1.00 68.83           C  \nATOM   3076  O   THR A 445      15.627  16.373  59.107  1.00 76.75           O  \nATOM   3077  CB  THR A 445      14.353  17.663  61.601  1.00 68.74           C  \nATOM   3078  CG2 THR A 445      13.243  18.645  61.753  1.00 69.09           C  \nATOM   3079  OG1 THR A 445      13.818  16.424  61.105  1.00 75.08           O  \nATOM   3080  N   ASP A 446      17.201  16.574  60.706  1.00 71.05           N  \nATOM   3081  CA  ASP A 446      18.043  15.509  60.208  1.00 72.83           C  \nATOM   3082  C   ASP A 446      18.346  14.647  61.401  1.00 64.91           C  \nATOM   3083  O   ASP A 446      18.784  15.151  62.426  1.00 59.13           O  \nATOM   3084  CB  ASP A 446      19.347  16.071  59.601  1.00 84.94           C  \nATOM   3085  CG  ASP A 446      19.110  17.244  58.606  1.00 99.06           C  \nATOM   3086  OD1 ASP A 446      18.729  16.998  57.429  1.00 96.84           O  \nATOM   3087  OD2 ASP A 446      19.347  18.420  58.998  1.00119.07           O  \nATOM   3088  N   PHE A 447      18.065  13.356  61.265  1.00 63.77           N  \nATOM   3089  CA  PHE A 447      18.415  12.343  62.261  1.00 64.33           C  \nATOM   3090  C   PHE A 447      19.565  11.555  61.689  1.00 62.97           C  \nATOM   3091  O   PHE A 447      19.394  10.943  60.643  1.00 64.57           O  \nATOM   3092  CB  PHE A 447      17.267  11.361  62.490  1.00 65.04           C  \nATOM   3093  CG  PHE A 447      15.961  12.014  62.779  1.00 68.61           C  \nATOM   3094  CD1 PHE A 447      15.183  12.500  61.744  1.00 71.81           C  \nATOM   3095  CD2 PHE A 447      15.501  12.138  64.079  1.00 68.34           C  \nATOM   3096  CE1 PHE A 447      13.975  13.118  62.000  1.00 72.77           C  \nATOM   3097  CE2 PHE A 447      14.299  12.754  64.338  1.00 70.62           C  \nATOM   3098  CZ  PHE A 447      13.536  13.249  63.299  1.00 70.92           C  \nATOM   3099  N   TYR A 448      20.725  11.554  62.335  1.00 60.02           N  \nATOM   3100  CA  TYR A 448      21.852  10.874  61.747  1.00 58.57           C  \nATOM   3101  C   TYR A 448      22.525   9.985  62.734  1.00 56.68           C  \nATOM   3102  O   TYR A 448      22.434  10.214  63.919  1.00 58.44           O  \nATOM   3103  CB  TYR A 448      22.855  11.875  61.160  1.00 62.37           C  \nATOM   3104  CG  TYR A 448      23.580  12.735  62.154  1.00 62.14           C  \nATOM   3105  CD1 TYR A 448      24.692  12.259  62.840  1.00 62.93           C  \nATOM   3106  CD2 TYR A 448      23.186  14.028  62.372  1.00 64.21           C  \nATOM   3107  CE1 TYR A 448      25.367  13.045  63.754  1.00 66.00           C  \nATOM   3108  CE2 TYR A 448      23.854  14.828  63.278  1.00 69.72           C  \nATOM   3109  CZ  TYR A 448      24.952  14.340  63.972  1.00 67.81           C  \nATOM   3110  OH  TYR A 448      25.607  15.139  64.897  1.00 62.89           O  \nATOM   3111  N   THR A 449      23.225   8.979  62.231  1.00 56.14           N  \nATOM   3112  CA  THR A 449      24.047   8.130  63.069  1.00 55.16           C  \nATOM   3113  C   THR A 449      25.409   7.842  62.454  1.00 58.31           C  \nATOM   3114  O   THR A 449      25.491   7.213  61.385  1.00 61.02           O  \nATOM   3115  CB  THR A 449      23.323   6.829  63.319  1.00 54.38           C  \nATOM   3116  CG2 THR A 449      24.147   5.866  64.126  1.00 55.46           C  \nATOM   3117  OG1 THR A 449      22.163   7.138  64.072  1.00 59.78           O  \nATOM   3118  N   SER A 450      26.457   8.272  63.169  1.00 57.29           N  \nATOM   3119  CA  SER A 450      27.858   8.088  62.780  1.00 54.91           C  \nATOM   3120  C   SER A 450      28.521   6.914  63.498  1.00 54.26           C  \nATOM   3121  O   SER A 450      28.400   6.778  64.704  1.00 55.57           O  \nATOM   3122  CB  SER A 450      28.645   9.335  63.143  1.00 55.36           C  \nATOM   3123  OG  SER A 450      28.074  10.474  62.559  1.00 59.73           O  \nATOM   3124  N   ARG A 451      29.246   6.088  62.763  1.00 55.25           N  \nATOM   3125  CA  ARG A 451      30.020   5.014  63.363  1.00 57.91           C  \nATOM   3126  C   ARG A 451      31.504   5.094  62.982  1.00 56.77           C  \nATOM   3127  O   ARG A 451      31.900   5.815  62.050  1.00 53.33           O  \nATOM   3128  CB  ARG A 451      29.486   3.658  62.917  1.00 63.95           C  \nATOM   3129  CG  ARG A 451      28.123   3.290  63.439  1.00 70.68           C  \nATOM   3130  CD  ARG A 451      27.689   1.966  62.826  1.00 79.06           C  \nATOM   3131  NE  ARG A 451      27.035   1.085  63.803  1.00 93.07           N  \nATOM   3132  CZ  ARG A 451      25.756   1.161  64.180  1.00 99.47           C  \nATOM   3133  NH1 ARG A 451      24.958   2.092  63.672  1.00106.00           N  \nATOM   3134  NH2 ARG A 451      25.266   0.303  65.074  1.00101.52           N  \nATOM   3135  N   TYR A 452      32.313   4.383  63.766  1.00 54.32           N  \nATOM   3136  CA  TYR A 452      33.621   3.902  63.353  1.00 52.08           C  \nATOM   3137  C   TYR A 452      33.594   2.411  63.602  1.00 49.40           C  \nATOM   3138  O   TYR A 452      33.012   1.973  64.558  1.00 49.98           O  \nATOM   3139  CB  TYR A 452      34.733   4.522  64.181  1.00 54.19           C  \nATOM   3140  CG  TYR A 452      36.030   3.727  64.080  1.00 58.17           C  \nATOM   3141  CD1 TYR A 452      36.907   3.921  63.022  1.00 55.47           C  \nATOM   3142  CD2 TYR A 452      36.370   2.764  65.040  1.00 60.98           C  \nATOM   3143  CE1 TYR A 452      38.081   3.196  62.928  1.00 56.00           C  \nATOM   3144  CE2 TYR A 452      37.551   2.024  64.943  1.00 60.14           C  \nATOM   3145  CZ  TYR A 452      38.396   2.236  63.883  1.00 57.77           C  \nATOM   3146  OH  TYR A 452      39.571   1.509  63.793  1.00 59.34           O  \nATOM   3147  N   ARG A 453      34.234   1.610  62.779  1.00 50.25           N  \nATOM   3148  CA  ARG A 453      34.285   0.186  63.096  1.00 53.37           C  \nATOM   3149  C   ARG A 453      35.569  -0.489  62.575  1.00 51.39           C  \nATOM   3150  O   ARG A 453      35.986  -0.236  61.447  1.00 51.28           O  \nATOM   3151  CB  ARG A 453      33.018  -0.468  62.549  1.00 57.78           C  \nATOM   3152  CG  ARG A 453      33.139  -1.946  62.279  1.00 67.68           C  \nATOM   3153  CD  ARG A 453      31.853  -2.515  61.712  1.00 75.77           C  \nATOM   3154  NE  ARG A 453      30.880  -2.708  62.789  1.00 89.93           N  \nATOM   3155  CZ  ARG A 453      29.831  -1.925  63.033  1.00 92.89           C  \nATOM   3156  NH1 ARG A 453      29.582  -0.875  62.251  1.00 96.24           N  \nATOM   3157  NH2 ARG A 453      29.012  -2.212  64.055  1.00 88.21           N  \nATOM   3158  N   ARG A 454      36.215  -1.313  63.394  1.00 46.94           N  \nATOM   3159  CA  ARG A 454      37.134  -2.294  62.836  1.00 47.81           C  \nATOM   3160  C   ARG A 454      36.283  -3.544  62.667  1.00 49.00           C  \nATOM   3161  O   ARG A 454      35.577  -3.950  63.589  1.00 47.94           O  \nATOM   3162  CB  ARG A 454      38.345  -2.561  63.735  1.00 50.20           C  \nATOM   3163  CG  ARG A 454      39.537  -3.216  63.028  1.00 51.72           C  \nATOM   3164  CD  ARG A 454      40.815  -3.379  63.864  1.00 53.07           C  \nATOM   3165  NE  ARG A 454      41.576  -2.148  64.116  1.00 55.06           N  \nATOM   3166  CZ  ARG A 454      41.527  -1.448  65.258  1.00 61.59           C  \nATOM   3167  NH1 ARG A 454      40.754  -1.828  66.260  1.00 63.90           N  \nATOM   3168  NH2 ARG A 454      42.243  -0.341  65.422  1.00 68.75           N  \nATOM   3169  N   PHE A 455      36.328  -4.131  61.477  1.00 50.47           N  \nATOM   3170  CA  PHE A 455      35.440  -5.237  61.117  1.00 52.99           C  \nATOM   3171  C   PHE A 455      35.857  -6.571  61.723  1.00 54.70           C  \nATOM   3172  O   PHE A 455      35.018  -7.433  61.911  1.00 58.39           O  \nATOM   3173  CB  PHE A 455      35.313  -5.368  59.581  1.00 56.47           C  \nATOM   3174  CG  PHE A 455      34.568  -4.228  58.936  1.00 57.91           C  \nATOM   3175  CD1 PHE A 455      35.238  -3.088  58.531  1.00 59.68           C  \nATOM   3176  CD2 PHE A 455      33.199  -4.280  58.771  1.00 60.51           C  \nATOM   3177  CE1 PHE A 455      34.558  -2.016  57.976  1.00 60.00           C  \nATOM   3178  CE2 PHE A 455      32.507  -3.212  58.220  1.00 61.06           C  \nATOM   3179  CZ  PHE A 455      33.187  -2.078  57.824  1.00 60.53           C  \nATOM   3180  N   SER A 456      37.138  -6.752  62.021  1.00 56.73           N  \nATOM   3181  CA  SER A 456      37.609  -7.998  62.637  1.00 60.01           C  \nATOM   3182  C   SER A 456      39.009  -7.836  63.179  1.00 59.60           C  \nATOM   3183  O   SER A 456      39.709  -6.925  62.777  1.00 59.70           O  \nATOM   3184  CB  SER A 456      37.632  -9.127  61.626  1.00 61.46           C  \nATOM   3185  OG  SER A 456      38.561  -8.807  60.609  1.00 64.12           O  \nATOM   3186  N   ASP A 457      39.407  -8.747  64.067  1.00 60.29           N  \nATOM   3187  CA  ASP A 457      40.665  -8.631  64.794  1.00 60.27           C  \nATOM   3188  C   ASP A 457      41.812  -8.695  63.812  1.00 58.90           C  \nATOM   3189  O   ASP A 457      41.816  -9.560  62.931  1.00 57.35           O  \nATOM   3190  CB  ASP A 457      40.841  -9.774  65.791  1.00 64.62           C  \nATOM   3191  CG  ASP A 457      39.787  -9.793  66.876  1.00 66.67           C  \nATOM   3192  OD1 ASP A 457      39.372  -8.710  67.340  1.00 67.65           O  \nATOM   3193  OD2 ASP A 457      39.395 -10.907  67.280  1.00 70.01           O  \nATOM   3194  N   VAL A 458      42.780  -7.789  63.964  1.00 56.05           N  \nATOM   3195  CA  VAL A 458      43.977  -7.841  63.153  1.00 55.36           C  \nATOM   3196  C   VAL A 458      45.133  -7.989  64.125  1.00 57.68           C  \nATOM   3197  O   VAL A 458      45.203  -7.271  65.149  1.00 52.64           O  \nATOM   3198  CB  VAL A 458      44.144  -6.635  62.189  1.00 53.96           C  \nATOM   3199  CG1 VAL A 458      42.812  -6.000  61.885  1.00 54.20           C  \nATOM   3200  CG2 VAL A 458      45.061  -5.572  62.747  1.00 54.32           C  \nATOM   3201  N   TYR A 459      46.003  -8.954  63.785  1.00 61.06           N  \nATOM   3202  CA  TYR A 459      47.223  -9.282  64.528  1.00 60.90           C  \nATOM   3203  C   TYR A 459      48.462  -8.754  63.793  1.00 59.80           C  \nATOM   3204  O   TYR A 459      48.587  -8.909  62.578  1.00 57.71           O  \nATOM   3205  CB  TYR A 459      47.342 -10.806  64.701  1.00 62.22           C  \nATOM   3206  CG  TYR A 459      46.287 -11.374  65.613  1.00 62.74           C  \nATOM   3207  CD1 TYR A 459      46.355 -11.158  66.989  1.00 63.85           C  \nATOM   3208  CD2 TYR A 459      45.216 -12.112  65.114  1.00 61.60           C  \nATOM   3209  CE1 TYR A 459      45.399 -11.669  67.850  1.00 63.96           C  \nATOM   3210  CE2 TYR A 459      44.254 -12.626  65.973  1.00 63.00           C  \nATOM   3211  CZ  TYR A 459      44.347 -12.390  67.348  1.00 62.68           C  \nATOM   3212  OH  TYR A 459      43.401 -12.845  68.244  1.00 58.72           O  \nATOM   3213  N   THR A 460      49.359  -8.119  64.539  1.00 59.65           N  \nATOM   3214  CA  THR A 460      50.678  -7.776  64.044  1.00 59.29           C  \nATOM   3215  C   THR A 460      51.707  -8.635  64.810  1.00 58.32           C  \nATOM   3216  O   THR A 460      51.450  -9.094  65.907  1.00 54.42           O  \nATOM   3217  CB  THR A 460      50.921  -6.248  64.110  1.00 59.43           C  \nATOM   3218  CG2 THR A 460      49.861  -5.519  63.306  1.00 57.89           C  \nATOM   3219  OG1 THR A 460      50.833  -5.781  65.457  1.00 62.92           O  \nATOM   3220  N   GLY A 461      52.831  -8.929  64.179  1.00 62.54           N  \nATOM   3221  CA  GLY A 461      53.904  -9.675  64.819  1.00 65.95           C  \nATOM   3222  C   GLY A 461      54.632  -8.707  65.720  1.00 68.73           C  \nATOM   3223  O   GLY A 461      54.712  -7.512  65.415  1.00 68.24           O  \nATOM   3224  N   GLY A 462      55.136  -9.207  66.844  1.00 72.42           N  \nATOM   3225  CA  GLY A 462      55.779  -8.346  67.847  1.00 72.01           C  \nATOM   3226  C   GLY A 462      57.280  -8.408  67.689  1.00 70.66           C  \nATOM   3227  O   GLY A 462      57.768  -8.353  66.553  1.00 70.61           O  \nATOM   3228  N   VAL A 463      58.022  -8.523  68.796  1.00 67.69           N  \nATOM   3229  CA  VAL A 463      59.478  -8.682  68.673  1.00 67.19           C  \nATOM   3230  C   VAL A 463      59.840 -10.043  68.125  1.00 66.19           C  \nATOM   3231  O   VAL A 463      59.125 -11.043  68.321  1.00 65.74           O  \nATOM   3232  CB  VAL A 463      60.273  -8.495  69.967  1.00 68.58           C  \nATOM   3233  CG1 VAL A 463      60.068  -7.101  70.519  1.00 69.45           C  \nATOM   3234  CG2 VAL A 463      59.920  -9.553  70.988  1.00 71.00           C  \nATOM   3235  N   LEU A 464      60.982 -10.063  67.458  1.00 63.52           N  \nATOM   3236  CA  LEU A 464      61.370 -11.209  66.693  1.00 62.43           C  \nATOM   3237  C   LEU A 464      62.338 -12.039  67.482  1.00 60.88           C  \nATOM   3238  O   LEU A 464      62.970 -11.556  68.410  1.00 60.68           O  \nATOM   3239  CB  LEU A 464      62.003 -10.738  65.404  1.00 63.91           C  \nATOM   3240  CG  LEU A 464      62.175 -11.781  64.310  1.00 67.43           C  \nATOM   3241  CD1 LEU A 464      60.856 -12.398  63.894  1.00 68.59           C  \nATOM   3242  CD2 LEU A 464      62.821 -11.119  63.107  1.00 68.87           C  \nATOM   3243  N   VAL A 465      62.419 -13.311  67.153  1.00 60.07           N  \nATOM   3244  CA  VAL A 465      63.558 -14.097  67.598  1.00 62.14           C  \nATOM   3245  C   VAL A 465      64.053 -14.859  66.361  1.00 62.91           C  \nATOM   3246  O   VAL A 465      63.284 -15.159  65.455  1.00 61.79           O  \nATOM   3247  CB  VAL A 465      63.323 -14.958  68.908  1.00 60.99           C  \nATOM   3248  CG1 VAL A 465      62.234 -14.383  69.769  1.00 59.26           C  \nATOM   3249  CG2 VAL A 465      62.996 -16.401  68.626  1.00 61.80           C  \nATOM   3250  N   VAL A 466      65.357 -15.098  66.330  1.00 64.96           N  \nATOM   3251  CA  VAL A 466      66.041 -15.685  65.204  1.00 67.30           C  \nATOM   3252  C   VAL A 466      67.194 -16.393  65.820  1.00 69.01           C  \nATOM   3253  O   VAL A 466      68.321 -15.915  65.745  1.00 68.41           O  \nATOM   3254  CB  VAL A 466      66.649 -14.628  64.268  1.00 69.85           C  \nATOM   3255  CG1 VAL A 466      67.220 -15.292  63.020  1.00 72.51           C  \nATOM   3256  CG2 VAL A 466      65.630 -13.566  63.892  1.00 69.65           C  \nATOM   3257  N   PRO A 467      66.927 -17.516  66.472  1.00 72.44           N  \nATOM   3258  CA  PRO A 467      68.037 -18.111  67.199  1.00 76.30           C  \nATOM   3259  C   PRO A 467      69.059 -18.632  66.204  1.00 78.17           C  \nATOM   3260  O   PRO A 467      68.683 -19.204  65.179  1.00 77.99           O  \nATOM   3261  CB  PRO A 467      67.379 -19.230  68.012  1.00 76.92           C  \nATOM   3262  CG  PRO A 467      66.198 -19.619  67.195  1.00 77.02           C  \nATOM   3263  CD  PRO A 467      65.776 -18.420  66.371  1.00 73.62           C  \nATOM   3264  N   THR A 468      70.328 -18.363  66.499  1.00 80.56           N  \nATOM   3265  CA  THR A 468      71.462 -18.723  65.652  1.00 82.97           C  \nATOM   3266  C   THR A 468      72.468 -19.466  66.524  1.00 85.38           C  \nATOM   3267  O   THR A 468      72.153 -19.847  67.646  1.00 85.33           O  \nATOM   3268  CB  THR A 468      72.150 -17.473  65.032  1.00 83.10           C  \nATOM   3269  CG2 THR A 468      71.135 -16.532  64.409  1.00 81.32           C  \nATOM   3270  OG1 THR A 468      72.898 -16.764  66.032  1.00 84.57           O  \nATOM   3271  N   GLY A 469      73.672 -19.674  66.003  1.00 88.75           N  \nATOM   3272  CA  GLY A 469      74.766 -20.249  66.780  1.00 92.41           C  \nATOM   3273  C   GLY A 469      74.473 -21.651  67.280  1.00 95.51           C  \nATOM   3274  O   GLY A 469      73.996 -22.496  66.513  1.00 94.54           O  \nATOM   3275  N   ALA A 470      74.760 -21.881  68.568  1.00 99.00           N  \nATOM   3276  CA  ALA A 470      74.499 -23.164  69.248  1.00101.61           C  \nATOM   3277  C   ALA A 470      73.097 -23.713  68.947  1.00102.31           C  \nATOM   3278  O   ALA A 470      72.964 -24.885  68.585  1.00105.84           O  \nATOM   3279  CB  ALA A 470      74.701 -23.024  70.756  1.00100.78           C  \nATOM   3280  N   SER A 471      72.074 -22.860  69.078  1.00 99.49           N  \nATOM   3281  CA  SER A 471      70.664 -23.245  68.860  1.00 97.62           C  \nATOM   3282  C   SER A 471      70.122 -22.686  67.535  1.00 96.36           C  \nATOM   3283  O   SER A 471      69.162 -21.919  67.515  1.00 96.65           O  \nATOM   3284  CB  SER A 471      69.793 -22.808  70.059  1.00 95.47           C  \nATOM   3285  OG  SER A 471      70.066 -21.478  70.472  1.00 93.93           O  \nATOM   3286  N   ALA A 472      70.728 -23.101  66.428  1.00 96.21           N  \nATOM   3287  CA  ALA A 472      70.491 -22.460  65.132  1.00 95.10           C  \nATOM   3288  C   ALA A 472      69.252 -22.934  64.380  1.00 95.53           C  \nATOM   3289  O   ALA A 472      68.685 -22.179  63.596  1.00 98.92           O  \nATOM   3290  CB  ALA A 472      71.715 -22.615  64.245  1.00 96.86           C  \nATOM   3291  N   GLY A 473      68.841 -24.177  64.587  1.00 97.06           N  \nATOM   3292  CA  GLY A 473      67.747 -24.748  63.795  1.00 97.09           C  \nATOM   3293  C   GLY A 473      66.470 -24.968  64.567  1.00 96.87           C  \nATOM   3294  O   GLY A 473      65.503 -25.499  64.019  1.00 94.40           O  \nATOM   3295  N   SER A 474      66.450 -24.477  65.807  1.00 99.70           N  \nATOM   3296  CA  SER A 474      65.557 -24.979  66.875  1.00101.75           C  \nATOM   3297  C   SER A 474      64.145 -24.332  67.062  1.00 96.52           C  \nATOM   3298  O   SER A 474      63.507 -24.500  68.115  1.00 97.79           O  \nATOM   3299  CB  SER A 474      66.333 -24.918  68.200  1.00104.50           C  \nATOM   3300  OG  SER A 474      66.877 -23.619  68.407  1.00106.06           O  \nATOM   3301  N   VAL A 475      63.647 -23.615  66.065  1.00 89.61           N  \nATOM   3302  CA  VAL A 475      62.268 -23.163  66.104  1.00 87.09           C  \nATOM   3303  C   VAL A 475      61.325 -24.345  65.815  1.00 87.97           C  \nATOM   3304  O   VAL A 475      61.392 -24.941  64.738  1.00 83.60           O  \nATOM   3305  CB  VAL A 475      62.027 -22.022  65.097  1.00 87.75           C  \nATOM   3306  CG1 VAL A 475      60.556 -21.608  65.066  1.00 88.69           C  \nATOM   3307  CG2 VAL A 475      62.892 -20.819  65.444  1.00 85.84           C  \nATOM   3308  N   VAL A 476      60.456 -24.655  66.788  1.00 92.64           N  \nATOM   3309  CA  VAL A 476      59.462 -25.751  66.715  1.00 95.94           C  \nATOM   3310  C   VAL A 476      58.038 -25.177  66.713  1.00 99.78           C  \nATOM   3311  O   VAL A 476      57.504 -24.850  67.766  1.00102.59           O  \nATOM   3312  CB  VAL A 476      59.576 -26.706  67.932  1.00 97.21           C  \nATOM   3313  CG1 VAL A 476      58.765 -27.969  67.701  1.00 98.11           C  \nATOM   3314  CG2 VAL A 476      61.025 -27.067  68.232  1.00 99.05           C  \nATOM   3315  N   CYS A 477      57.410 -25.073  65.545  1.00107.66           N  \nATOM   3316  CA  CYS A 477      56.157 -24.294  65.406  1.00109.30           C  \nATOM   3317  C   CYS A 477      54.884 -25.030  65.770  1.00108.40           C  \nATOM   3318  O   CYS A 477      54.864 -26.253  65.863  1.00116.10           O  \nATOM   3319  CB  CYS A 477      56.013 -23.763  63.981  1.00111.82           C  \nATOM   3320  SG  CYS A 477      57.121 -22.367  63.623  1.00121.96           S  \nATOM   3321  N   GLN A 478      53.820 -24.256  65.966  1.00106.01           N  \nATOM   3322  CA  GLN A 478      52.482 -24.799  66.215  1.00107.72           C  \nATOM   3323  C   GLN A 478      51.661 -24.832  64.927  1.00108.69           C  \nATOM   3324  O   GLN A 478      51.707 -23.896  64.133  1.00116.00           O  \nATOM   3325  CB  GLN A 478      51.766 -23.970  67.266  1.00104.55           C  \nATOM   3326  CG  GLN A 478      52.129 -24.344  68.684  1.00104.33           C  \nATOM   3327  CD  GLN A 478      51.530 -23.365  69.652  1.00104.49           C  \nATOM   3328  NE2 GLN A 478      50.206 -23.373  69.752  1.00103.52           N  \nATOM   3329  OE1 GLN A 478      52.241 -22.570  70.269  1.00108.55           O  \nATOM   3330  N   SER A 479      50.895 -25.901  64.734  1.00108.31           N  \nATOM   3331  CA  SER A 479      50.303 -26.187  63.430  1.00107.39           C  \nATOM   3332  C   SER A 479      49.680 -24.969  62.739  1.00105.56           C  \nATOM   3333  O   SER A 479      49.903 -24.775  61.546  1.00112.28           O  \nATOM   3334  CB  SER A 479      49.313 -27.349  63.522  1.00110.71           C  \nATOM   3335  OG  SER A 479      50.013 -28.593  63.615  1.00116.89           O  \nATOM   3336  N   GLY A 480      48.949 -24.127  63.466  1.00101.16           N  \nATOM   3337  CA  GLY A 480      48.257 -22.987  62.825  1.00 97.69           C  \nATOM   3338  C   GLY A 480      48.988 -21.649  62.799  1.00 95.51           C  \nATOM   3339  O   GLY A 480      48.493 -20.691  62.215  1.00 90.12           O  \nATOM   3340  N   ASP A 481      50.187 -21.606  63.378  1.00 97.94           N  \nATOM   3341  CA  ASP A 481      50.815 -20.359  63.858  1.00 93.97           C  \nATOM   3342  C   ASP A 481      51.297 -19.426  62.751  1.00 89.50           C  \nATOM   3343  O   ASP A 481      52.335 -19.649  62.143  1.00 93.05           O  \nATOM   3344  CB  ASP A 481      51.991 -20.713  64.790  1.00 97.05           C  \nATOM   3345  CG  ASP A 481      52.386 -19.570  65.736  1.00 95.69           C  \nATOM   3346  OD1 ASP A 481      51.917 -18.425  65.544  1.00 87.20           O  \nATOM   3347  OD2 ASP A 481      53.173 -19.834  66.687  1.00 97.68           O  \nATOM   3348  N   GLU A 482      50.554 -18.357  62.519  1.00 85.33           N  \nATOM   3349  CA  GLU A 482      50.950 -17.341  61.543  1.00 85.78           C  \nATOM   3350  C   GLU A 482      52.224 -16.576  61.918  1.00 78.90           C  \nATOM   3351  O   GLU A 482      52.736 -15.827  61.090  1.00 76.08           O  \nATOM   3352  CB  GLU A 482      49.834 -16.290  61.365  1.00 94.05           C  \nATOM   3353  CG  GLU A 482      48.622 -16.714  60.529  1.00100.90           C  \nATOM   3354  CD  GLU A 482      47.896 -15.529  59.875  1.00106.15           C  \nATOM   3355  OE1 GLU A 482      48.156 -14.365  60.273  1.00111.73           O  \nATOM   3356  OE2 GLU A 482      47.068 -15.756  58.954  1.00108.98           O  \nATOM   3357  N   LEU A 483      52.691 -16.713  63.162  1.00 74.61           N  \nATOM   3358  CA  LEU A 483      53.870 -15.986  63.643  1.00 73.45           C  \nATOM   3359  C   LEU A 483      54.976 -16.926  64.093  1.00 76.74           C  \nATOM   3360  O   LEU A 483      55.463 -16.825  65.214  1.00 78.96           O  \nATOM   3361  CB  LEU A 483      53.513 -15.071  64.807  1.00 70.46           C  \nATOM   3362  CG  LEU A 483      52.547 -13.931  64.522  1.00 68.59           C  \nATOM   3363  CD1 LEU A 483      52.247 -13.187  65.819  1.00 68.66           C  \nATOM   3364  CD2 LEU A 483      53.095 -12.993  63.465  1.00 67.42           C  \nATOM   3365  N   CYS A 484      55.395 -17.803  63.191  1.00 78.56           N  \nATOM   3366  CA  CYS A 484      56.368 -18.834  63.487  1.00 82.22           C  \nATOM   3367  C   CYS A 484      56.711 -19.543  62.183  1.00 81.23           C  \nATOM   3368  O   CYS A 484      55.831 -20.101  61.541  1.00 86.74           O  \nATOM   3369  CB  CYS A 484      55.755 -19.825  64.478  1.00 88.44           C  \nATOM   3370  SG  CYS A 484      56.890 -21.050  65.165  1.00100.08           S  \nATOM   3371  N   ILE A 485      57.976 -19.538  61.787  1.00 77.37           N  \nATOM   3372  CA  ILE A 485      58.386 -20.191  60.541  1.00 72.73           C  \nATOM   3373  C   ILE A 485      59.280 -21.406  60.855  1.00 73.88           C  \nATOM   3374  O   ILE A 485      60.456 -21.248  61.167  1.00 74.21           O  \nATOM   3375  CB  ILE A 485      59.096 -19.182  59.640  1.00 70.67           C  \nATOM   3376  CG1 ILE A 485      58.217 -17.942  59.497  1.00 69.13           C  \nATOM   3377  CG2 ILE A 485      59.387 -19.796  58.279  1.00 71.23           C  \nATOM   3378  CD1 ILE A 485      58.873 -16.815  58.733  1.00 69.77           C  \nATOM   3379  N   PRO A 486      58.726 -22.632  60.764  1.00 75.37           N  \nATOM   3380  CA  PRO A 486      59.382 -23.824  61.367  1.00 77.67           C  \nATOM   3381  C   PRO A 486      60.845 -23.964  60.990  1.00 78.24           C  \nATOM   3382  O   PRO A 486      61.189 -23.897  59.810  1.00 80.03           O  \nATOM   3383  CB  PRO A 486      58.585 -25.021  60.818  1.00 79.13           C  \nATOM   3384  CG  PRO A 486      57.360 -24.457  60.173  1.00 78.00           C  \nATOM   3385  CD  PRO A 486      57.548 -22.981  59.946  1.00 75.51           C  \nATOM   3386  N   GLY A 487      61.698 -24.138  61.988  1.00 77.82           N  \nATOM   3387  CA  GLY A 487      63.134 -24.196  61.750  1.00 79.30           C  \nATOM   3388  C   GLY A 487      63.889 -22.869  61.810  1.00 78.07           C  \nATOM   3389  O   GLY A 487      65.087 -22.884  62.117  1.00 80.47           O  \nATOM   3390  N   GLU A 488      63.221 -21.737  61.543  1.00 73.93           N  \nATOM   3391  CA  GLU A 488      63.920 -20.453  61.388  1.00 72.80           C  \nATOM   3392  C   GLU A 488      63.718 -19.417  62.495  1.00 72.36           C  \nATOM   3393  O   GLU A 488      64.681 -19.012  63.145  1.00 74.51           O  \nATOM   3394  CB  GLU A 488      63.549 -19.807  60.060  1.00 72.30           C  \nATOM   3395  CG  GLU A 488      64.000 -20.590  58.843  1.00 74.86           C  \nATOM   3396  CD  GLU A 488      63.766 -19.829  57.541  1.00 76.46           C  \nATOM   3397  OE1 GLU A 488      63.853 -20.474  56.464  1.00 80.14           O  \nATOM   3398  OE2 GLU A 488      63.493 -18.597  57.588  1.00 73.44           O  \nATOM   3399  N   GLN A 489      62.481 -18.971  62.692  1.00 71.28           N  \nATOM   3400  CA  GLN A 489      62.209 -17.765  63.498  1.00 68.70           C  \nATOM   3401  C   GLN A 489      60.773 -17.705  64.005  1.00 64.90           C  \nATOM   3402  O   GLN A 489      59.890 -18.341  63.458  1.00 64.32           O  \nATOM   3403  CB  GLN A 489      62.547 -16.488  62.694  1.00 67.35           C  \nATOM   3404  CG  GLN A 489      62.045 -16.491  61.263  1.00 66.44           C  \nATOM   3405  CD  GLN A 489      62.544 -15.294  60.483  1.00 66.28           C  \nATOM   3406  NE2 GLN A 489      62.935 -15.516  59.228  1.00 66.13           N  \nATOM   3407  OE1 GLN A 489      62.575 -14.175  61.001  1.00 65.88           O  \nATOM   3408  N   TYR A 490      60.556 -16.933  65.061  1.00 62.74           N  \nATOM   3409  CA  TYR A 490      59.225 -16.766  65.629  1.00 61.08           C  \nATOM   3410  C   TYR A 490      59.067 -15.430  66.349  1.00 61.38           C  \nATOM   3411  O   TYR A 490      60.056 -14.728  66.558  1.00 65.17           O  \nATOM   3412  CB  TYR A 490      58.903 -17.943  66.555  1.00 61.34           C  \nATOM   3413  CG  TYR A 490      59.548 -17.954  67.934  1.00 61.04           C  \nATOM   3414  CD1 TYR A 490      59.078 -17.147  68.947  1.00 61.17           C  \nATOM   3415  CD2 TYR A 490      60.548 -18.836  68.242  1.00 62.25           C  \nATOM   3416  CE1 TYR A 490      59.632 -17.173  70.209  1.00 62.40           C  \nATOM   3417  CE2 TYR A 490      61.108 -18.875  69.505  1.00 63.72           C  \nATOM   3418  CZ  TYR A 490      60.648 -18.026  70.482  1.00 63.58           C  \nATOM   3419  OH  TYR A 490      61.190 -18.004  71.744  1.00 64.94           O  \nATOM   3420  N   SER A 491      57.831 -15.088  66.731  1.00 60.59           N  \nATOM   3421  CA  SER A 491      57.534 -13.838  67.479  1.00 58.73           C  \nATOM   3422  C   SER A 491      57.266 -14.067  68.948  1.00 59.70           C  \nATOM   3423  O   SER A 491      56.459 -14.921  69.308  1.00 58.66           O  \nATOM   3424  CB  SER A 491      56.337 -13.113  66.889  1.00 55.97           C  \nATOM   3425  OG  SER A 491      56.669 -12.591  65.628  1.00 55.14           O  \nATOM   3426  N   ARG A 492      57.948 -13.280  69.778  1.00 62.60           N  \nATOM   3427  CA  ARG A 492      57.849 -13.375  71.243  1.00 66.41           C  \nATOM   3428  C   ARG A 492      56.604 -12.661  71.738  1.00 63.19           C  \nATOM   3429  O   ARG A 492      55.896 -13.145  72.612  1.00 64.61           O  \nATOM   3430  CB  ARG A 492      59.085 -12.755  71.920  1.00 71.82           C  \nATOM   3431  CG  ARG A 492      59.957 -13.712  72.751  1.00 79.52           C  \nATOM   3432  CD  ARG A 492      60.998 -12.960  73.604  1.00 84.52           C  \nATOM   3433  NE  ARG A 492      60.395 -11.786  74.256  1.00 88.55           N  \nATOM   3434  CZ  ARG A 492      60.818 -10.521  74.178  1.00 87.44           C  \nATOM   3435  NH1 ARG A 492      60.125  -9.567  74.812  1.00 85.11           N  \nATOM   3436  NH2 ARG A 492      61.922 -10.197  73.499  1.00 86.10           N  \nATOM   3437  N   THR A 493      56.377 -11.480  71.188  1.00 60.23           N  \nATOM   3438  CA  THR A 493      55.201 -10.686  71.495  1.00 58.35           C  \nATOM   3439  C   THR A 493      54.338 -10.646  70.257  1.00 57.97           C  \nATOM   3440  O   THR A 493      54.798 -10.973  69.161  1.00 59.90           O  \nATOM   3441  CB  THR A 493      55.551  -9.236  71.965  1.00 56.66           C  \nATOM   3442  CG2 THR A 493      56.668  -9.260  73.009  1.00 57.82           C  \nATOM   3443  OG1 THR A 493      55.935  -8.393  70.863  1.00 53.05           O  \nATOM   3444  N   ARG A 494      53.086 -10.251  70.440  1.00 56.81           N  \nATOM   3445  CA  ARG A 494      52.175 -10.033  69.329  1.00 55.37           C  \nATOM   3446  C   ARG A 494      51.088  -9.030  69.711  1.00 52.63           C  \nATOM   3447  O   ARG A 494      50.464  -9.144  70.751  1.00 54.41           O  \nATOM   3448  CB  ARG A 494      51.587 -11.359  68.916  1.00 57.89           C  \nATOM   3449  CG  ARG A 494      50.091 -11.353  68.754  1.00 61.45           C  \nATOM   3450  CD  ARG A 494      49.545 -12.763  68.761  1.00 65.78           C  \nATOM   3451  NE  ARG A 494      48.253 -12.816  69.430  1.00 69.15           N  \nATOM   3452  CZ  ARG A 494      47.561 -13.930  69.611  1.00 75.98           C  \nATOM   3453  NH1 ARG A 494      48.040 -15.092  69.179  1.00 80.86           N  \nATOM   3454  NH2 ARG A 494      46.393 -13.888  70.237  1.00 80.24           N  \nATOM   3455  N   ILE A 495      50.873  -8.047  68.859  1.00 49.97           N  \nATOM   3456  CA  ILE A 495      49.951  -6.982  69.133  1.00 49.51           C  \nATOM   3457  C   ILE A 495      48.662  -7.219  68.374  1.00 51.10           C  \nATOM   3458  O   ILE A 495      48.694  -7.396  67.174  1.00 54.88           O  \nATOM   3459  CB  ILE A 495      50.569  -5.663  68.701  1.00 49.08           C  \nATOM   3460  CG1 ILE A 495      51.659  -5.304  69.685  1.00 53.24           C  \nATOM   3461  CG2 ILE A 495      49.554  -4.545  68.688  1.00 47.95           C  \nATOM   3462  CD1 ILE A 495      52.418  -4.037  69.327  1.00 55.41           C  \nATOM   3463  N   LEU A 496      47.531  -7.199  69.077  1.00 52.00           N  \nATOM   3464  CA  LEU A 496      46.204  -7.399  68.489  1.00 51.68           C  \nATOM   3465  C   LEU A 496      45.426  -6.108  68.524  1.00 51.23           C  \nATOM   3466  O   LEU A 496      45.189  -5.540  69.592  1.00 48.26           O  \nATOM   3467  CB  LEU A 496      45.448  -8.422  69.307  1.00 54.93           C  \nATOM   3468  CG  LEU A 496      44.037  -8.893  68.966  1.00 55.93           C  \nATOM   3469  CD1 LEU A 496      43.565  -9.734  70.149  1.00 58.81           C  \nATOM   3470  CD2 LEU A 496      43.039  -7.795  68.714  1.00 54.37           C  \nATOM   3471  N   TYR A 497      45.022  -5.653  67.344  1.00 53.56           N  \nATOM   3472  CA  TYR A 497      44.187  -4.466  67.212  1.00 53.57           C  \nATOM   3473  C   TYR A 497      42.757  -4.959  67.059  1.00 55.09           C  \nATOM   3474  O   TYR A 497      42.431  -5.560  66.023  1.00 56.45           O  \nATOM   3475  CB  TYR A 497      44.594  -3.707  65.969  1.00 53.60           C  \nATOM   3476  CG  TYR A 497      45.936  -3.017  66.043  1.00 53.27           C  \nATOM   3477  CD1 TYR A 497      46.039  -1.740  66.609  1.00 54.61           C  \nATOM   3478  CD2 TYR A 497      47.074  -3.593  65.515  1.00 52.21           C  \nATOM   3479  CE1 TYR A 497      47.226  -1.066  66.669  1.00 52.68           C  \nATOM   3480  CE2 TYR A 497      48.276  -2.923  65.587  1.00 54.75           C  \nATOM   3481  CZ  TYR A 497      48.321  -1.656  66.175  1.00 54.63           C  \nATOM   3482  OH  TYR A 497      49.458  -0.922  66.298  1.00 60.94           O  \nATOM   3483  N   PRO A 498      41.901  -4.742  68.089  1.00 54.77           N  \nATOM   3484  CA  PRO A 498      40.701  -5.589  68.199  1.00 54.35           C  \nATOM   3485  C   PRO A 498      39.513  -5.127  67.387  1.00 56.89           C  \nATOM   3486  O   PRO A 498      39.481  -3.985  66.949  1.00 56.95           O  \nATOM   3487  CB  PRO A 498      40.381  -5.519  69.680  1.00 52.34           C  \nATOM   3488  CG  PRO A 498      40.846  -4.169  70.087  1.00 50.87           C  \nATOM   3489  CD  PRO A 498      41.939  -3.725  69.155  1.00 51.24           C  \nATOM   3490  N   GLU A 499      38.558  -6.033  67.170  1.00 61.27           N  \nATOM   3491  CA  GLU A 499      37.294  -5.689  66.512  1.00 61.21           C  \nATOM   3492  C   GLU A 499      36.572  -4.746  67.439  1.00 57.84           C  \nATOM   3493  O   GLU A 499      36.428  -5.013  68.606  1.00 61.73           O  \nATOM   3494  CB  GLU A 499      36.436  -6.917  66.237  1.00 65.47           C  \nATOM   3495  CG  GLU A 499      35.121  -6.575  65.553  1.00 73.93           C  \nATOM   3496  CD  GLU A 499      34.237  -7.781  65.241  1.00 81.67           C  \nATOM   3497  OE1 GLU A 499      34.559  -8.904  65.673  1.00 89.42           O  \nATOM   3498  OE2 GLU A 499      33.201  -7.601  64.559  1.00 85.52           O  \nATOM   3499  N   ARG A 500      36.126  -3.633  66.908  1.00 56.35           N  \nATOM   3500  CA  ARG A 500      35.747  -2.514  67.723  1.00 57.83           C  \nATOM   3501  C   ARG A 500      34.643  -1.776  67.040  1.00 63.73           C  \nATOM   3502  O   ARG A 500      34.396  -1.971  65.837  1.00 69.38           O  \nATOM   3503  CB  ARG A 500      36.922  -1.563  67.853  1.00 54.99           C  \nATOM   3504  CG  ARG A 500      37.585  -1.554  69.202  1.00 56.31           C  \nATOM   3505  CD  ARG A 500      38.765  -0.591  69.171  1.00 56.12           C  \nATOM   3506  NE  ARG A 500      38.428   0.712  68.600  1.00 53.86           N  \nATOM   3507  CZ  ARG A 500      37.766   1.661  69.259  1.00 52.26           C  \nATOM   3508  NH1 ARG A 500      37.378   1.438  70.511  1.00 50.12           N  \nATOM   3509  NH2 ARG A 500      37.489   2.835  68.668  1.00 54.07           N  \nATOM   3510  N   ASN A 501      34.033  -0.873  67.803  1.00 65.96           N  \nATOM   3511  CA  ASN A 501      32.916  -0.095  67.323  1.00 64.84           C  \nATOM   3512  C   ASN A 501      32.538   1.094  68.213  1.00 59.95           C  \nATOM   3513  O   ASN A 501      32.328   0.943  69.398  1.00 63.81           O  \nATOM   3514  CB  ASN A 501      31.736  -1.014  67.177  1.00 66.56           C  \nATOM   3515  CG  ASN A 501      30.468  -0.257  66.973  1.00 74.73           C  \nATOM   3516  ND2 ASN A 501      29.420  -0.715  67.630  1.00 87.89           N  \nATOM   3517  OD1 ASN A 501      30.423   0.754  66.253  1.00 72.42           O  \nATOM   3518  N   VAL A 502      32.452   2.272  67.621  1.00 56.83           N  \nATOM   3519  CA  VAL A 502      32.034   3.464  68.314  1.00 57.25           C  \nATOM   3520  C   VAL A 502      30.991   4.124  67.464  1.00 59.06           C  \nATOM   3521  O   VAL A 502      31.086   4.105  66.246  1.00 58.24           O  \nATOM   3522  CB  VAL A 502      33.203   4.420  68.524  1.00 61.00           C  \nATOM   3523  CG1 VAL A 502      32.749   5.873  68.583  1.00 61.03           C  \nATOM   3524  CG2 VAL A 502      33.938   4.051  69.799  1.00 66.14           C  \nATOM   3525  N   GLN A 503      30.014   4.751  68.111  1.00 64.46           N  \nATOM   3526  CA  GLN A 503      28.752   5.039  67.449  1.00 65.09           C  \nATOM   3527  C   GLN A 503      27.984   6.172  68.094  1.00 58.75           C  \nATOM   3528  O   GLN A 503      27.624   6.068  69.230  1.00 59.74           O  \nATOM   3529  CB  GLN A 503      27.910   3.760  67.491  1.00 68.96           C  \nATOM   3530  CG  GLN A 503      26.600   3.852  66.760  1.00 71.82           C  \nATOM   3531  CD  GLN A 503      25.556   3.034  67.440  1.00 73.46           C  \nATOM   3532  NE2 GLN A 503      24.606   3.713  68.094  1.00 74.40           N  \nATOM   3533  OE1 GLN A 503      25.608   1.798  67.402  1.00 71.72           O  \nATOM   3534  N   VAL A 504      27.723   7.234  67.352  1.00 57.44           N  \nATOM   3535  CA  VAL A 504      26.899   8.341  67.824  1.00 61.98           C  \nATOM   3536  C   VAL A 504      25.595   8.342  67.065  1.00 64.49           C  \nATOM   3537  O   VAL A 504      25.606   8.010  65.884  1.00 71.00           O  \nATOM   3538  CB  VAL A 504      27.592   9.689  67.544  1.00 65.15           C  \nATOM   3539  CG1 VAL A 504      26.592  10.836  67.428  1.00 67.59           C  \nATOM   3540  CG2 VAL A 504      28.589  10.002  68.635  1.00 67.18           C  \nATOM   3541  N   SER A 505      24.492   8.749  67.712  1.00 62.68           N  \nATOM   3542  CA  SER A 505      23.210   8.996  67.002  1.00 59.39           C  \nATOM   3543  C   SER A 505      22.599  10.312  67.424  1.00 58.06           C  \nATOM   3544  O   SER A 505      22.217  10.484  68.555  1.00 64.96           O  \nATOM   3545  CB  SER A 505      22.181   7.881  67.237  1.00 58.48           C  \nATOM   3546  OG  SER A 505      22.751   6.588  67.111  1.00 58.81           O  \nATOM   3547  N   ASN A 506      22.454  11.221  66.485  1.00 59.46           N  \nATOM   3548  CA  ASN A 506      22.055  12.579  66.791  1.00 60.12           C  \nATOM   3549  C   ASN A 506      20.933  13.079  65.934  1.00 56.60           C  \nATOM   3550  O   ASN A 506      20.510  12.388  65.027  1.00 55.47           O  \nATOM   3551  CB  ASN A 506      23.250  13.487  66.580  1.00 62.65           C  \nATOM   3552  CG  ASN A 506      24.173  13.502  67.753  1.00 65.24           C  \nATOM   3553  ND2 ASN A 506      25.258  14.226  67.607  1.00 66.54           N  \nATOM   3554  OD1 ASN A 506      23.911  12.887  68.792  1.00 67.25           O  \nATOM   3555  N   VAL A 507      20.489  14.299  66.238  1.00 56.15           N  \nATOM   3556  CA  VAL A 507      19.388  14.960  65.565  1.00 58.07           C  \nATOM   3557  C   VAL A 507      19.628  16.445  65.576  1.00 57.89           C  \nATOM   3558  O   VAL A 507      19.666  17.033  66.643  1.00 57.53           O  \nATOM   3559  CB  VAL A 507      18.041  14.702  66.284  1.00 59.66           C  \nATOM   3560  CG1 VAL A 507      16.891  15.329  65.507  1.00 59.90           C  \nATOM   3561  CG2 VAL A 507      17.801  13.202  66.456  1.00 60.54           C  \nATOM   3562  N   ASN A 508      19.789  17.048  64.403  1.00 62.51           N  \nATOM   3563  CA  ASN A 508      19.791  18.524  64.292  1.00 68.37           C  \nATOM   3564  C   ASN A 508      18.468  19.017  63.729  1.00 66.22           C  \nATOM   3565  O   ASN A 508      17.789  18.294  62.998  1.00 64.82           O  \nATOM   3566  CB  ASN A 508      20.911  19.091  63.400  1.00 73.30           C  \nATOM   3567  CG  ASN A 508      22.283  18.518  63.704  1.00 77.38           C  \nATOM   3568  ND2 ASN A 508      22.994  18.169  62.644  1.00 78.23           N  \nATOM   3569  OD1 ASN A 508      22.717  18.414  64.862  1.00 86.16           O  \nATOM   3570  N   TYR A 509      18.144  20.263  64.077  1.00 65.34           N  \nATOM   3571  CA  TYR A 509      16.893  20.927  63.721  1.00 64.35           C  \nATOM   3572  C   TYR A 509      17.267  22.296  63.202  1.00 60.59           C  \nATOM   3573  O   TYR A 509      18.219  22.901  63.703  1.00 59.04           O  \nATOM   3574  CB  TYR A 509      15.986  21.139  64.949  1.00 67.40           C  \nATOM   3575  CG  TYR A 509      15.589  19.894  65.712  1.00 69.76           C  \nATOM   3576  CD1 TYR A 509      14.435  19.182  65.384  1.00 70.04           C  \nATOM   3577  CD2 TYR A 509      16.356  19.448  66.785  1.00 74.47           C  \nATOM   3578  CE1 TYR A 509      14.068  18.056  66.091  1.00 72.70           C  \nATOM   3579  CE2 TYR A 509      16.005  18.318  67.495  1.00 76.68           C  \nATOM   3580  CZ  TYR A 509      14.862  17.628  67.148  1.00 76.84           C  \nATOM   3581  OH  TYR A 509      14.540  16.502  67.865  1.00 82.74           O  \nATOM   3582  N   ALA A 510      16.510  22.801  62.231  1.00 58.52           N  \nATOM   3583  CA  ALA A 510      16.672  24.191  61.796  1.00 57.85           C  \nATOM   3584  C   ALA A 510      15.415  24.790  61.206  1.00 56.02           C  \nATOM   3585  O   ALA A 510      14.590  24.091  60.641  1.00 57.86           O  \nATOM   3586  CB  ALA A 510      17.800  24.305  60.792  1.00 58.37           C  \nATOM   3587  N   ALA A 511      15.299  26.101  61.319  1.00 53.83           N  \nATOM   3588  CA  ALA A 511      14.190  26.810  60.734  1.00 52.43           C  \nATOM   3589  C   ALA A 511      14.658  28.193  60.354  1.00 54.38           C  \nATOM   3590  O   ALA A 511      15.638  28.706  60.919  1.00 56.46           O  \nATOM   3591  CB  ALA A 511      13.078  26.878  61.725  1.00 51.90           C  \nATOM   3592  N   TYR A 512      13.995  28.795  59.379  1.00 55.67           N  \nATOM   3593  CA  TYR A 512      14.429  30.107  58.892  1.00 59.41           C  \nATOM   3594  C   TYR A 512      13.252  30.939  58.448  1.00 61.22           C  \nATOM   3595  O   TYR A 512      12.260  30.398  58.016  1.00 63.71           O  \nATOM   3596  CB  TYR A 512      15.413  29.967  57.725  1.00 60.63           C  \nATOM   3597  CG  TYR A 512      14.791  29.416  56.452  1.00 62.18           C  \nATOM   3598  CD1 TYR A 512      14.637  28.045  56.263  1.00 62.97           C  \nATOM   3599  CD2 TYR A 512      14.363  30.253  55.446  1.00 64.41           C  \nATOM   3600  CE1 TYR A 512      14.075  27.523  55.113  1.00 62.59           C  \nATOM   3601  CE2 TYR A 512      13.793  29.740  54.294  1.00 66.47           C  \nATOM   3602  CZ  TYR A 512      13.654  28.371  54.134  1.00 64.97           C  \nATOM   3603  OH  TYR A 512      13.085  27.849  52.986  1.00 66.17           O  \nATOM   3604  N   LEU A 513      13.372  32.252  58.552  1.00 62.51           N  \nATOM   3605  CA  LEU A 513      12.356  33.141  58.061  1.00 65.07           C  \nATOM   3606  C   LEU A 513      13.057  34.306  57.409  1.00 68.84           C  \nATOM   3607  O   LEU A 513      13.957  34.909  57.998  1.00 68.61           O  \nATOM   3608  CB  LEU A 513      11.486  33.627  59.202  1.00 67.35           C  \nATOM   3609  CG  LEU A 513      10.596  34.835  58.849  1.00 71.19           C  \nATOM   3610  CD1 LEU A 513       9.129  34.481  59.047  1.00 73.11           C  \nATOM   3611  CD2 LEU A 513      10.986  36.121  59.613  1.00 70.55           C  \nATOM   3612  N   GLN A 514      12.640  34.621  56.191  1.00 72.61           N  \nATOM   3613  CA  GLN A 514      13.166  35.772  55.474  1.00 75.79           C  \nATOM   3614  C   GLN A 514      12.029  36.658  54.980  1.00 77.83           C  \nATOM   3615  O   GLN A 514      10.938  36.169  54.685  1.00 79.44           O  \nATOM   3616  CB  GLN A 514      13.986  35.280  54.302  1.00 76.18           C  \nATOM   3617  CG  GLN A 514      14.428  36.371  53.357  1.00 78.91           C  \nATOM   3618  CD  GLN A 514      15.406  35.838  52.354  1.00 79.43           C  \nATOM   3619  NE2 GLN A 514      16.594  35.444  52.836  1.00 76.13           N  \nATOM   3620  OE1 GLN A 514      15.095  35.753  51.161  1.00 83.81           O  \nATOM   3621  N   ASN A 515      12.274  37.959  54.893  1.00 78.50           N  \nATOM   3622  CA  ASN A 515      11.283  38.856  54.311  1.00 82.22           C  \nATOM   3623  C   ASN A 515      11.930  39.935  53.476  1.00 84.41           C  \nATOM   3624  O   ASN A 515      12.288  40.991  53.986  1.00 86.49           O  \nATOM   3625  CB  ASN A 515      10.395  39.506  55.374  1.00 83.16           C  \nATOM   3626  CG  ASN A 515       9.431  40.526  54.776  1.00 84.13           C  \nATOM   3627  ND2 ASN A 515       9.542  41.774  55.219  1.00 85.42           N  \nATOM   3628  OD1 ASN A 515       8.623  40.199  53.899  1.00 82.13           O  \nATOM   3629  N   SER A 516      12.059  39.666  52.184  1.00 85.30           N  \nATOM   3630  CA  SER A 516      12.564  40.654  51.254  1.00 86.59           C  \nATOM   3631  C   SER A 516      11.471  41.695  51.005  1.00 89.40           C  \nATOM   3632  O   SER A 516      10.447  41.412  50.388  1.00 90.38           O  \nATOM   3633  CB  SER A 516      13.025  39.973  49.958  1.00 85.67           C  \nATOM   3634  OG  SER A 516      13.579  40.896  49.036  1.00 86.14           O  \nATOM   3635  N   MET A 517      11.683  42.897  51.520  1.00 93.07           N  \nATOM   3636  CA  MET A 517      10.732  43.987  51.312  1.00 98.28           C  \nATOM   3637  C   MET A 517      11.341  45.096  50.456  1.00 99.17           C  \nATOM   3638  O   MET A 517      12.547  45.328  50.460  1.00100.39           O  \nATOM   3639  CB  MET A 517      10.169  44.536  52.633  1.00100.39           C  \nATOM   3640  CG  MET A 517      11.093  44.448  53.829  1.00101.02           C  \nATOM   3641  SD  MET A 517      10.191  44.815  55.326  1.00107.45           S  \nATOM   3642  CE  MET A 517      11.457  44.584  56.578  1.00104.63           C  \nATOM   3643  N   SER A 518      10.485  45.769  49.706  1.00101.05           N  \nATOM   3644  CA  SER A 518      10.923  46.799  48.778  1.00103.49           C  \nATOM   3645  C   SER A 518       9.904  47.943  48.679  1.00105.01           C  \nATOM   3646  O   SER A 518       8.702  47.722  48.509  1.00100.57           O  \nATOM   3647  CB  SER A 518      11.195  46.187  47.397  1.00104.47           C  \nATOM   3648  OG  SER A 518      10.256  45.168  47.075  1.00106.23           O  \nATOM   3649  N   TYR A 519      10.409  49.167  48.805  1.00108.00           N  \nATOM   3650  CA  TYR A 519       9.604  50.359  48.649  1.00111.98           C  \nATOM   3651  C   TYR A 519       9.687  50.922  47.218  1.00114.07           C  \nATOM   3652  O   TYR A 519       9.250  52.035  46.972  1.00121.35           O  \nATOM   3653  CB  TYR A 519      10.032  51.417  49.683  1.00115.03           C  \nATOM   3654  CG  TYR A 519       9.187  52.663  49.597  1.00123.63           C  \nATOM   3655  CD1 TYR A 519       7.802  52.601  49.778  1.00125.59           C  \nATOM   3656  CD2 TYR A 519       9.751  53.899  49.274  1.00130.35           C  \nATOM   3657  CE1 TYR A 519       7.004  53.732  49.664  1.00129.87           C  \nATOM   3658  CE2 TYR A 519       8.959  55.042  49.160  1.00135.23           C  \nATOM   3659  CZ  TYR A 519       7.589  54.953  49.354  1.00133.54           C  \nATOM   3660  OH  TYR A 519       6.823  56.088  49.236  1.00132.67           O  \nATOM   3661  N   GLY A 520      10.214  50.163  46.261  1.00112.29           N  \nATOM   3662  CA  GLY A 520      10.566  50.735  44.961  1.00111.71           C  \nATOM   3663  C   GLY A 520      11.785  51.609  45.210  1.00115.73           C  \nATOM   3664  O   GLY A 520      11.833  52.342  46.209  1.00115.65           O  \nATOM   3665  N   ARG A 521      12.773  51.519  44.319  1.00119.26           N  \nATOM   3666  CA  ARG A 521      14.134  52.091  44.522  1.00122.06           C  \nATOM   3667  C   ARG A 521      14.904  51.305  45.608  1.00117.23           C  \nATOM   3668  O   ARG A 521      16.007  50.805  45.365  1.00115.04           O  \nATOM   3669  CB  ARG A 521      14.129  53.607  44.863  1.00126.99           C  \nATOM   3670  CG  ARG A 521      13.375  54.564  43.922  1.00129.89           C  \nATOM   3671  CD  ARG A 521      13.211  55.938  44.581  1.00131.54           C  \nATOM   3672  NE  ARG A 521      12.708  55.803  45.958  1.00129.76           N  \nATOM   3673  CZ  ARG A 521      12.501  56.803  46.812  1.00128.85           C  \nATOM   3674  NH1 ARG A 521      12.051  56.529  48.031  1.00126.51           N  \nATOM   3675  NH2 ARG A 521      12.732  58.063  46.460  1.00130.20           N  \nATOM   3676  N   LEU A 522      14.308  51.208  46.795  1.00114.40           N  \nATOM   3677  CA  LEU A 522      14.883  50.475  47.915  1.00111.43           C  \nATOM   3678  C   LEU A 522      14.536  48.981  47.848  1.00113.08           C  \nATOM   3679  O   LEU A 522      13.579  48.571  47.185  1.00113.76           O  \nATOM   3680  CB  LEU A 522      14.367  51.065  49.232  1.00110.24           C  \nATOM   3681  CG  LEU A 522      14.901  50.529  50.575  1.00107.57           C  \nATOM   3682  CD1 LEU A 522      15.927  51.480  51.176  1.00107.33           C  \nATOM   3683  CD2 LEU A 522      13.764  50.280  51.565  1.00106.39           C  \nATOM   3684  N   GLU A 523      15.356  48.184  48.527  1.00113.59           N  \nATOM   3685  CA  GLU A 523      15.115  46.763  48.769  1.00110.09           C  \nATOM   3686  C   GLU A 523      15.908  46.409  50.031  1.00106.09           C  \nATOM   3687  O   GLU A 523      17.069  46.786  50.154  1.00114.45           O  \nATOM   3688  CB  GLU A 523      15.576  45.943  47.561  1.00113.18           C  \nATOM   3689  CG  GLU A 523      15.514  44.426  47.727  1.00115.88           C  \nATOM   3690  CD  GLU A 523      16.839  43.793  48.130  1.00116.88           C  \nATOM   3691  OE1 GLU A 523      17.875  44.471  48.156  1.00118.96           O  \nATOM   3692  OE2 GLU A 523      16.856  42.589  48.416  1.00118.68           O  \nATOM   3693  N   VAL A 524      15.286  45.721  50.979  1.00 97.49           N  \nATOM   3694  CA  VAL A 524      15.872  45.528  52.315  1.00 90.74           C  \nATOM   3695  C   VAL A 524      15.360  44.228  52.890  1.00 89.32           C  \nATOM   3696  O   VAL A 524      14.182  44.155  53.251  1.00 92.10           O  \nATOM   3697  CB  VAL A 524      15.446  46.670  53.253  1.00 88.61           C  \nATOM   3698  CG1 VAL A 524      15.648  46.306  54.710  1.00 86.57           C  \nATOM   3699  CG2 VAL A 524      16.214  47.925  52.917  1.00 90.58           C  \nATOM   3700  N   THR A 525      16.223  43.218  53.008  1.00 86.51           N  \nATOM   3701  CA  THR A 525      15.745  41.856  53.311  1.00 86.18           C  \nATOM   3702  C   THR A 525      16.304  41.277  54.617  1.00 83.70           C  \nATOM   3703  O   THR A 525      17.274  40.521  54.590  1.00 92.53           O  \nATOM   3704  CB  THR A 525      15.963  40.872  52.115  1.00 85.18           C  \nATOM   3705  CG2 THR A 525      15.859  41.594  50.802  1.00 85.53           C  \nATOM   3706  OG1 THR A 525      17.242  40.231  52.189  1.00 90.37           O  \nATOM   3707  N   PRO A 526      15.679  41.610  55.765  1.00 80.73           N  \nATOM   3708  CA  PRO A 526      16.077  40.990  57.021  1.00 78.38           C  \nATOM   3709  C   PRO A 526      15.615  39.540  57.105  1.00 74.85           C  \nATOM   3710  O   PRO A 526      14.488  39.231  56.697  1.00 74.88           O  \nATOM   3711  CB  PRO A 526      15.351  41.833  58.066  1.00 80.06           C  \nATOM   3712  CG  PRO A 526      14.128  42.290  57.369  1.00 82.13           C  \nATOM   3713  CD  PRO A 526      14.609  42.597  55.981  1.00 83.33           C  \nATOM   3714  N   GLY A 527      16.488  38.677  57.632  1.00 70.46           N  \nATOM   3715  CA  GLY A 527      16.206  37.248  57.756  1.00 68.79           C  \nATOM   3716  C   GLY A 527      16.883  36.558  58.931  1.00 66.91           C  \nATOM   3717  O   GLY A 527      17.934  36.985  59.409  1.00 64.78           O  \nATOM   3718  N   VAL A 528      16.288  35.461  59.378  1.00 66.27           N  \nATOM   3719  CA  VAL A 528      16.797  34.753  60.534  1.00 66.14           C  \nATOM   3720  C   VAL A 528      16.934  33.278  60.232  1.00 64.69           C  \nATOM   3721  O   VAL A 528      16.045  32.679  59.642  1.00 65.77           O  \nATOM   3722  CB  VAL A 528      15.847  34.908  61.735  1.00 68.60           C  \nATOM   3723  CG1 VAL A 528      16.476  34.309  62.984  1.00 68.24           C  \nATOM   3724  CG2 VAL A 528      15.492  36.377  61.970  1.00 71.85           C  \nATOM   3725  N   ARG A 529      18.048  32.695  60.647  1.00 63.55           N  \nATOM   3726  CA  ARG A 529      18.163  31.246  60.671  1.00 62.91           C  \nATOM   3727  C   ARG A 529      18.476  30.755  62.067  1.00 61.90           C  \nATOM   3728  O   ARG A 529      19.453  31.170  62.690  1.00 61.09           O  \nATOM   3729  CB  ARG A 529      19.241  30.753  59.730  1.00 62.09           C  \nATOM   3730  CG  ARG A 529      19.388  29.247  59.790  1.00 61.43           C  \nATOM   3731  CD  ARG A 529      20.216  28.717  58.647  1.00 61.61           C  \nATOM   3732  NE  ARG A 529      20.105  27.271  58.579  1.00 61.21           N  \nATOM   3733  CZ  ARG A 529      19.345  26.623  57.706  1.00 62.53           C  \nATOM   3734  NH1 ARG A 529      18.648  27.281  56.795  1.00 61.31           N  \nATOM   3735  NH2 ARG A 529      19.288  25.299  57.733  1.00 65.48           N  \nATOM   3736  N   VAL A 530      17.657  29.833  62.535  1.00 60.66           N  \nATOM   3737  CA  VAL A 530      17.853  29.267  63.836  1.00 62.53           C  \nATOM   3738  C   VAL A 530      18.104  27.796  63.697  1.00 65.86           C  \nATOM   3739  O   VAL A 530      17.338  27.110  63.026  1.00 70.73           O  \nATOM   3740  CB  VAL A 530      16.609  29.451  64.675  1.00 62.81           C  \nATOM   3741  CG1 VAL A 530      16.700  28.667  65.977  1.00 62.12           C  \nATOM   3742  CG2 VAL A 530      16.432  30.922  64.938  1.00 65.18           C  \nATOM   3743  N   SER A 531      19.152  27.322  64.372  1.00 68.49           N  \nATOM   3744  CA  SER A 531      19.599  25.921  64.312  1.00 67.57           C  \nATOM   3745  C   SER A 531      20.008  25.414  65.683  1.00 64.91           C  \nATOM   3746  O   SER A 531      20.477  26.188  66.507  1.00 66.30           O  \nATOM   3747  CB  SER A 531      20.816  25.814  63.391  1.00 69.39           C  \nATOM   3748  OG  SER A 531      21.831  26.730  63.806  1.00 70.86           O  \nATOM   3749  N   TYR A 532      19.871  24.112  65.902  1.00 62.39           N  \nATOM   3750  CA  TYR A 532      20.312  23.490  67.144  1.00 62.60           C  \nATOM   3751  C   TYR A 532      20.995  22.149  66.883  1.00 65.76           C  \nATOM   3752  O   TYR A 532      20.321  21.215  66.457  1.00 69.11           O  \nATOM   3753  CB  TYR A 532      19.089  23.265  68.048  1.00 62.71           C  \nATOM   3754  CG  TYR A 532      19.416  22.509  69.316  1.00 61.48           C  \nATOM   3755  CD1 TYR A 532      19.971  23.172  70.418  1.00 59.76           C  \nATOM   3756  CD2 TYR A 532      19.198  21.128  69.409  1.00 59.37           C  \nATOM   3757  CE1 TYR A 532      20.309  22.488  71.567  1.00 59.14           C  \nATOM   3758  CE2 TYR A 532      19.541  20.433  70.556  1.00 59.46           C  \nATOM   3759  CZ  TYR A 532      20.092  21.120  71.634  1.00 60.69           C  \nATOM   3760  OH  TYR A 532      20.439  20.434  72.779  1.00 64.09           O  \nATOM   3761  N   ASP A 533      22.298  22.018  67.136  1.00 68.45           N  \nATOM   3762  CA  ASP A 533      22.934  20.678  66.999  1.00 75.41           C  \nATOM   3763  C   ASP A 533      22.947  20.016  68.342  1.00 73.71           C  \nATOM   3764  O   ASP A 533      23.395  20.628  69.290  1.00 73.05           O  \nATOM   3765  CB  ASP A 533      24.371  20.692  66.402  1.00 82.22           C  \nATOM   3766  CG  ASP A 533      25.389  21.526  67.228  1.00 88.61           C  \nATOM   3767  OD1 ASP A 533      25.004  22.103  68.275  1.00101.55           O  \nATOM   3768  OD2 ASP A 533      26.584  21.613  66.815  1.00 84.09           O  \nATOM   3769  N   ASP A 534      22.465  18.783  68.451  1.00 75.88           N  \nATOM   3770  CA  ASP A 534      22.526  18.122  69.760  1.00 80.65           C  \nATOM   3771  C   ASP A 534      23.887  17.435  69.989  1.00 79.25           C  \nATOM   3772  O   ASP A 534      24.101  16.786  71.022  1.00 84.00           O  \nATOM   3773  CB  ASP A 534      21.355  17.175  69.996  1.00 82.60           C  \nATOM   3774  CG  ASP A 534      21.436  15.966  69.163  1.00 85.47           C  \nATOM   3775  OD1 ASP A 534      21.974  16.071  68.045  1.00 95.54           O  \nATOM   3776  OD2 ASP A 534      20.966  14.915  69.619  1.00 89.12           O  \nATOM   3777  N   PHE A 535      24.817  17.591  69.051  1.00 73.69           N  \nATOM   3778  CA  PHE A 535      26.189  17.174  69.320  1.00 72.64           C  \nATOM   3779  C   PHE A 535      26.888  18.073  70.333  1.00 70.45           C  \nATOM   3780  O   PHE A 535      27.422  17.581  71.309  1.00 71.79           O  \nATOM   3781  CB  PHE A 535      27.041  17.114  68.045  1.00 74.18           C  \nATOM   3782  CG  PHE A 535      28.429  16.577  68.281  1.00 66.80           C  \nATOM   3783  CD1 PHE A 535      28.611  15.281  68.760  1.00 66.48           C  \nATOM   3784  CD2 PHE A 535      29.525  17.358  68.059  1.00 62.17           C  \nATOM   3785  CE1 PHE A 535      29.860  14.778  69.007  1.00 62.61           C  \nATOM   3786  CE2 PHE A 535      30.776  16.863  68.305  1.00 63.51           C  \nATOM   3787  CZ  PHE A 535      30.945  15.575  68.780  1.00 63.28           C  \nATOM   3788  N   LEU A 536      26.937  19.373  70.066  1.00 69.25           N  \nATOM   3789  CA  LEU A 536      27.475  20.341  71.029  1.00 68.14           C  \nATOM   3790  C   LEU A 536      26.379  20.870  71.922  1.00 68.43           C  \nATOM   3791  O   LEU A 536      26.652  21.473  72.955  1.00 72.39           O  \nATOM   3792  CB  LEU A 536      28.140  21.515  70.311  1.00 67.22           C  \nATOM   3793  CG  LEU A 536      29.227  21.146  69.306  1.00 65.67           C  \nATOM   3794  CD1 LEU A 536      29.869  22.391  68.718  1.00 65.85           C  \nATOM   3795  CD2 LEU A 536      30.276  20.263  69.954  1.00 64.96           C  \nATOM   3796  N   GLU A 537      25.140  20.636  71.508  1.00 69.15           N  \nATOM   3797  CA  GLU A 537      23.960  21.119  72.209  1.00 71.69           C  \nATOM   3798  C   GLU A 537      24.014  22.619  72.324  1.00 70.59           C  \nATOM   3799  O   GLU A 537      23.969  23.164  73.424  1.00 75.43           O  \nATOM   3800  CB  GLU A 537      23.807  20.453  73.577  1.00 74.46           C  \nATOM   3801  CG  GLU A 537      23.689  18.944  73.472  1.00 76.07           C  \nATOM   3802  CD  GLU A 537      23.405  18.271  74.796  1.00 78.79           C  \nATOM   3803  OE1 GLU A 537      23.442  18.940  75.857  1.00 78.59           O  \nATOM   3804  OE2 GLU A 537      23.139  17.054  74.762  1.00 85.19           O  \nATOM   3805  N   ASN A 538      24.138  23.278  71.178  1.00 65.88           N  \nATOM   3806  CA  ASN A 538      24.043  24.726  71.119  1.00 65.80           C  \nATOM   3807  C   ASN A 538      22.920  25.121  70.223  1.00 60.94           C  \nATOM   3808  O   ASN A 538      22.748  24.514  69.173  1.00 56.86           O  \nATOM   3809  CB  ASN A 538      25.309  25.306  70.545  1.00 69.53           C  \nATOM   3810  CG  ASN A 538      26.513  24.996  71.382  1.00 72.65           C  \nATOM   3811  ND2 ASN A 538      27.673  24.961  70.736  1.00 72.30           N  \nATOM   3812  OD1 ASN A 538      26.413  24.809  72.606  1.00 79.98           O  \nATOM   3813  N   LEU A 539      22.142  26.117  70.633  1.00 61.16           N  \nATOM   3814  CA  LEU A 539      21.185  26.701  69.713  1.00 63.10           C  \nATOM   3815  C   LEU A 539      21.789  27.994  69.250  1.00 62.81           C  \nATOM   3816  O   LEU A 539      22.196  28.834  70.041  1.00 62.06           O  \nATOM   3817  CB  LEU A 539      19.775  26.881  70.286  1.00 63.78           C  \nATOM   3818  CG  LEU A 539      19.424  28.186  70.973  1.00 68.29           C  \nATOM   3819  CD1 LEU A 539      19.265  29.348  70.002  1.00 68.64           C  \nATOM   3820  CD2 LEU A 539      18.137  27.951  71.754  1.00 71.47           C  \nATOM   3821  N   ASN A 540      21.861  28.130  67.941  1.00 64.67           N  \nATOM   3822  CA  ASN A 540      22.472  29.287  67.342  1.00 66.60           C  \nATOM   3823  C   ASN A 540      21.432  30.063  66.530  1.00 64.88           C  \nATOM   3824  O   ASN A 540      20.589  29.478  65.842  1.00 62.85           O  \nATOM   3825  CB  ASN A 540      23.704  28.855  66.514  1.00 67.10           C  \nATOM   3826  CG  ASN A 540      24.785  28.158  67.362  1.00 66.12           C  \nATOM   3827  ND2 ASN A 540      25.009  28.642  68.581  1.00 66.14           N  \nATOM   3828  OD1 ASN A 540      25.405  27.192  66.917  1.00 64.50           O  \nATOM   3829  N   ILE A 541      21.472  31.385  66.663  1.00 64.32           N  \nATOM   3830  CA  ILE A 541      20.550  32.263  65.952  1.00 63.03           C  \nATOM   3831  C   ILE A 541      21.365  33.165  65.078  1.00 64.17           C  \nATOM   3832  O   ILE A 541      22.218  33.899  65.574  1.00 67.64           O  \nATOM   3833  CB  ILE A 541      19.754  33.149  66.905  1.00 61.52           C  \nATOM   3834  CG1 ILE A 541      18.797  32.293  67.733  1.00 60.69           C  \nATOM   3835  CG2 ILE A 541      18.983  34.185  66.118  1.00 61.77           C  \nATOM   3836  CD1 ILE A 541      18.428  32.877  69.080  1.00 60.39           C  \nATOM   3837  N   ALA A 542      21.093  33.104  63.783  1.00 63.93           N  \nATOM   3838  CA  ALA A 542      21.896  33.795  62.785  1.00 64.21           C  \nATOM   3839  C   ALA A 542      21.078  34.897  62.130  1.00 64.29           C  \nATOM   3840  O   ALA A 542      20.218  34.616  61.286  1.00 65.93           O  \nATOM   3841  CB  ALA A 542      22.401  32.808  61.734  1.00 63.38           C  \nATOM   3842  N   PRO A 543      21.330  36.158  62.517  1.00 63.81           N  \nATOM   3843  CA  PRO A 543      20.747  37.225  61.741  1.00 65.63           C  \nATOM   3844  C   PRO A 543      21.475  37.403  60.414  1.00 66.81           C  \nATOM   3845  O   PRO A 543      22.701  37.341  60.345  1.00 64.18           O  \nATOM   3846  CB  PRO A 543      20.949  38.448  62.625  1.00 66.06           C  \nATOM   3847  CG  PRO A 543      22.183  38.153  63.387  1.00 64.57           C  \nATOM   3848  CD  PRO A 543      22.104  36.680  63.657  1.00 63.88           C  \nATOM   3849  N   ARG A 544      20.686  37.613  59.374  1.00 71.43           N  \nATOM   3850  CA  ARG A 544      21.172  37.901  58.033  1.00 75.02           C  \nATOM   3851  C   ARG A 544      20.481  39.161  57.584  1.00 80.65           C  \nATOM   3852  O   ARG A 544      19.250  39.262  57.651  1.00 87.54           O  \nATOM   3853  CB  ARG A 544      20.777  36.793  57.058  1.00 74.71           C  \nATOM   3854  CG  ARG A 544      21.136  35.384  57.503  1.00 71.03           C  \nATOM   3855  CD  ARG A 544      22.631  35.130  57.406  1.00 67.01           C  \nATOM   3856  NE  ARG A 544      22.922  33.784  57.856  1.00 62.25           N  \nATOM   3857  CZ  ARG A 544      22.720  32.690  57.139  1.00 58.83           C  \nATOM   3858  NH1 ARG A 544      22.256  32.766  55.897  1.00 58.25           N  \nATOM   3859  NH2 ARG A 544      23.009  31.509  57.670  1.00 57.04           N  \nATOM   3860  N   PHE A 545      21.254  40.118  57.107  1.00 81.63           N  \nATOM   3861  CA  PHE A 545      20.683  41.378  56.695  1.00 83.82           C  \nATOM   3862  C   PHE A 545      21.399  41.848  55.428  1.00 88.39           C  \nATOM   3863  O   PHE A 545      22.632  41.815  55.342  1.00 89.35           O  \nATOM   3864  CB  PHE A 545      20.745  42.397  57.833  1.00 82.29           C  \nATOM   3865  CG  PHE A 545      20.328  43.762  57.421  1.00 85.70           C  \nATOM   3866  CD1 PHE A 545      21.254  44.642  56.883  1.00 87.12           C  \nATOM   3867  CD2 PHE A 545      19.005  44.162  57.529  1.00 89.14           C  \nATOM   3868  CE1 PHE A 545      20.876  45.904  56.472  1.00 90.00           C  \nATOM   3869  CE2 PHE A 545      18.619  45.430  57.125  1.00 91.16           C  \nATOM   3870  CZ  PHE A 545      19.556  46.301  56.595  1.00 91.90           C  \nATOM   3871  N   SER A 546      20.597  42.272  54.452  1.00 91.77           N  \nATOM   3872  CA  SER A 546      21.044  42.524  53.088  1.00 93.14           C  \nATOM   3873  C   SER A 546      20.149  43.589  52.462  1.00 91.84           C  \nATOM   3874  O   SER A 546      18.930  43.438  52.440  1.00 91.39           O  \nATOM   3875  CB  SER A 546      20.952  41.227  52.285  1.00 97.19           C  \nATOM   3876  OG  SER A 546      21.562  41.368  51.018  1.00105.62           O  \nATOM   3877  N   ALA A 547      20.751  44.668  51.972  1.00 91.46           N  \nATOM   3878  CA  ALA A 547      19.997  45.807  51.457  1.00 92.89           C  \nATOM   3879  C   ALA A 547      20.497  46.214  50.080  1.00 95.02           C  \nATOM   3880  O   ALA A 547      21.535  45.742  49.622  1.00 95.78           O  \nATOM   3881  CB  ALA A 547      20.083  46.982  52.419  1.00 93.91           C  \nATOM   3882  N   SER A 548      19.737  47.102  49.440  1.00 98.00           N  \nATOM   3883  CA  SER A 548      19.978  47.535  48.062  1.00 97.65           C  \nATOM   3884  C   SER A 548      19.192  48.794  47.743  1.00102.24           C  \nATOM   3885  O   SER A 548      18.028  48.931  48.109  1.00102.59           O  \nATOM   3886  CB  SER A 548      19.573  46.461  47.059  1.00 94.29           C  \nATOM   3887  OG  SER A 548      19.094  47.056  45.863  1.00 93.83           O  \nATOM   3888  N   TYR A 549      19.842  49.692  47.020  1.00108.12           N  \nATOM   3889  CA  TYR A 549      19.266  50.969  46.667  1.00113.78           C  \nATOM   3890  C   TYR A 549      19.587  51.216  45.203  1.00118.07           C  \nATOM   3891  O   TYR A 549      20.707  50.954  44.749  1.00117.07           O  \nATOM   3892  CB  TYR A 549      19.833  52.093  47.542  1.00115.59           C  \nATOM   3893  CG  TYR A 549      19.008  53.367  47.480  1.00121.89           C  \nATOM   3894  CD1 TYR A 549      17.926  53.553  48.335  1.00123.47           C  \nATOM   3895  CD2 TYR A 549      19.292  54.378  46.551  1.00123.78           C  \nATOM   3896  CE1 TYR A 549      17.161  54.708  48.280  1.00124.90           C  \nATOM   3897  CE2 TYR A 549      18.528  55.536  46.489  1.00123.22           C  \nATOM   3898  CZ  TYR A 549      17.466  55.694  47.357  1.00124.62           C  \nATOM   3899  OH  TYR A 549      16.700  56.833  47.311  1.00126.08           O  \nATOM   3900  N   ASP A 550      18.576  51.685  44.476  1.00122.75           N  \nATOM   3901  CA  ASP A 550      18.712  52.135  43.094  1.00126.09           C  \nATOM   3902  C   ASP A 550      18.671  53.676  43.104  1.00130.08           C  \nATOM   3903  O   ASP A 550      17.683  54.279  43.548  1.00130.98           O  \nATOM   3904  CB  ASP A 550      17.581  51.525  42.256  1.00124.18           C  \nATOM   3905  CG  ASP A 550      17.784  51.699  40.766  1.00123.80           C  \nATOM   3906  OD1 ASP A 550      18.311  52.758  40.342  1.00127.92           O  \nATOM   3907  OD2 ASP A 550      17.386  50.773  40.020  1.00117.09           O  \nATOM   3908  N   VAL A 551      19.748  54.306  42.627  1.00131.54           N  \nATOM   3909  CA  VAL A 551      19.944  55.745  42.856  1.00133.10           C  \nATOM   3910  C   VAL A 551      19.177  56.643  41.896  1.00137.59           C  \nATOM   3911  O   VAL A 551      18.918  57.787  42.252  1.00140.53           O  \nATOM   3912  CB  VAL A 551      21.427  56.178  42.862  1.00130.93           C  \nATOM   3913  CG1 VAL A 551      21.560  57.601  43.414  1.00130.63           C  \nATOM   3914  CG2 VAL A 551      22.274  55.216  43.693  1.00127.46           C  \nATOM   3915  N   PHE A 552      18.812  56.173  40.701  1.00140.29           N  \nATOM   3916  CA  PHE A 552      17.853  56.961  39.893  1.00146.12           C  \nATOM   3917  C   PHE A 552      16.928  56.192  38.935  1.00142.75           C  \nATOM   3918  O   PHE A 552      16.901  56.479  37.741  1.00142.51           O  \nATOM   3919  CB  PHE A 552      18.518  58.172  39.178  1.00152.05           C  \nATOM   3920  CG  PHE A 552      19.987  58.008  38.840  1.00151.79           C  \nATOM   3921  CD1 PHE A 552      20.436  56.953  38.055  1.00152.57           C  \nATOM   3922  CD2 PHE A 552      20.911  58.975  39.250  1.00150.81           C  \nATOM   3923  CE1 PHE A 552      21.781  56.843  37.725  1.00152.74           C  \nATOM   3924  CE2 PHE A 552      22.251  58.872  38.922  1.00150.12           C  \nATOM   3925  CZ  PHE A 552      22.687  57.805  38.158  1.00151.82           C  \nATOM   3926  N   GLY A 553      16.121  55.276  39.470  1.00140.37           N  \nATOM   3927  CA  GLY A 553      15.226  54.459  38.638  1.00139.41           C  \nATOM   3928  C   GLY A 553      16.110  53.587  37.775  1.00138.29           C  \nATOM   3929  O   GLY A 553      16.952  52.886  38.301  1.00137.80           O  \nATOM   3930  N   ASP A 554      15.926  53.630  36.456  1.00140.13           N  \nATOM   3931  CA  ASP A 554      16.985  53.249  35.491  1.00139.86           C  \nATOM   3932  C   ASP A 554      17.392  51.775  35.521  1.00136.59           C  \nATOM   3933  O   ASP A 554      17.218  51.061  34.538  1.00138.88           O  \nATOM   3934  CB  ASP A 554      18.264  54.097  35.719  1.00143.08           C  \nATOM   3935  CG  ASP A 554      18.286  55.410  34.939  1.00150.69           C  \nATOM   3936  OD1 ASP A 554      17.377  55.681  34.124  1.00159.06           O  \nATOM   3937  OD2 ASP A 554      19.259  56.172  35.134  1.00152.28           O  \nATOM   3938  N   ARG A 555      17.901  51.357  36.684  1.00135.91           N  \nATOM   3939  CA  ARG A 555      18.762  50.170  36.904  1.00128.57           C  \nATOM   3940  C   ARG A 555      20.222  50.453  36.540  1.00121.56           C  \nATOM   3941  O   ARG A 555      21.025  49.535  36.472  1.00118.19           O  \nATOM   3942  CB  ARG A 555      18.269  48.916  36.171  1.00131.49           C  \nATOM   3943  CG  ARG A 555      16.796  48.598  36.368  1.00134.81           C  \nATOM   3944  CD  ARG A 555      16.537  47.925  37.701  1.00135.18           C  \nATOM   3945  NE  ARG A 555      15.121  47.987  38.043  1.00138.82           N  \nATOM   3946  CZ  ARG A 555      14.609  47.705  39.239  1.00140.58           C  \nATOM   3947  NH1 ARG A 555      15.391  47.326  40.249  1.00139.98           N  \nATOM   3948  NH2 ARG A 555      13.297  47.806  39.426  1.00143.23           N  \nATOM   3949  N   SER A 556      20.557  51.730  36.355  1.00121.27           N  \nATOM   3950  CA  SER A 556      21.869  52.156  35.858  1.00118.12           C  \nATOM   3951  C   SER A 556      22.905  52.129  36.956  1.00117.55           C  \nATOM   3952  O   SER A 556      24.036  51.720  36.723  1.00116.79           O  \nATOM   3953  CB  SER A 556      21.814  53.573  35.278  1.00116.82           C  \nATOM   3954  OG  SER A 556      21.016  53.614  34.118  1.00115.25           O  \nATOM   3955  N   THR A 557      22.520  52.572  38.147  1.00121.34           N  \nATOM   3956  CA  THR A 557      23.453  52.698  39.268  1.00125.63           C  \nATOM   3957  C   THR A 557      22.796  52.244  40.577  1.00124.80           C  \nATOM   3958  O   THR A 557      21.947  52.959  41.121  1.00128.05           O  \nATOM   3959  CB  THR A 557      23.940  54.160  39.407  1.00129.62           C  \nATOM   3960  CG2 THR A 557      24.861  54.337  40.623  1.00127.36           C  \nATOM   3961  OG1 THR A 557      24.642  54.550  38.219  1.00131.15           O  \nATOM   3962  N   ARG A 558      23.203  51.071  41.077  1.00120.38           N  \nATOM   3963  CA  ARG A 558      22.651  50.498  42.329  1.00115.74           C  \nATOM   3964  C   ARG A 558      23.729  50.175  43.365  1.00114.36           C  \nATOM   3965  O   ARG A 558      24.753  49.571  43.034  1.00115.38           O  \nATOM   3966  CB  ARG A 558      21.859  49.216  42.064  1.00111.46           C  \nATOM   3967  CG  ARG A 558      21.767  48.830  40.607  1.00112.57           C  \nATOM   3968  CD  ARG A 558      20.960  47.567  40.434  1.00112.14           C  \nATOM   3969  NE  ARG A 558      21.653  46.627  39.569  1.00114.02           N  \nATOM   3970  CZ  ARG A 558      21.174  45.442  39.216  1.00118.67           C  \nATOM   3971  NH1 ARG A 558      19.983  45.036  39.651  1.00122.21           N  \nATOM   3972  NH2 ARG A 558      21.893  44.656  38.424  1.00119.79           N  \nATOM   3973  N   LEU A 559      23.484  50.572  44.619  1.00112.90           N  \nATOM   3974  CA  LEU A 559      24.334  50.176  45.758  1.00108.52           C  \nATOM   3975  C   LEU A 559      23.645  49.085  46.523  1.00105.69           C  \nATOM   3976  O   LEU A 559      22.433  48.932  46.453  1.00109.95           O  \nATOM   3977  CB  LEU A 559      24.575  51.302  46.762  1.00107.69           C  \nATOM   3978  CG  LEU A 559      24.813  52.710  46.249  1.00112.06           C  \nATOM   3979  CD1 LEU A 559      24.560  53.726  47.352  1.00112.70           C  \nATOM   3980  CD2 LEU A 559      26.232  52.798  45.705  1.00112.44           C  \nATOM   3981  N   PHE A 560      24.428  48.368  47.305  1.00101.14           N  \nATOM   3982  CA  PHE A 560      23.931  47.255  48.070  1.00 97.74           C  \nATOM   3983  C   PHE A 560      24.994  46.937  49.099  1.00 96.02           C  \nATOM   3984  O   PHE A 560      26.175  47.190  48.878  1.00 96.61           O  \nATOM   3985  CB  PHE A 560      23.713  46.068  47.147  1.00 96.98           C  \nATOM   3986  CG  PHE A 560      24.920  45.734  46.347  1.00102.29           C  \nATOM   3987  CD1 PHE A 560      25.196  46.408  45.165  1.00107.08           C  \nATOM   3988  CD2 PHE A 560      25.821  44.786  46.805  1.00109.18           C  \nATOM   3989  CE1 PHE A 560      26.337  46.122  44.434  1.00111.92           C  \nATOM   3990  CE2 PHE A 560      26.970  44.492  46.085  1.00112.66           C  \nATOM   3991  CZ  PHE A 560      27.231  45.165  44.896  1.00113.48           C  \nATOM   3992  N   GLY A 561      24.573  46.392  50.226  1.00 94.21           N  \nATOM   3993  CA  GLY A 561      25.502  45.935  51.246  1.00 91.46           C  \nATOM   3994  C   GLY A 561      24.815  44.915  52.111  1.00 88.86           C  \nATOM   3995  O   GLY A 561      23.784  44.366  51.720  1.00 93.53           O  \nATOM   3996  N   GLY A 562      25.384  44.655  53.283  1.00 85.35           N  \nATOM   3997  CA  GLY A 562      24.750  43.771  54.254  1.00 81.86           C  \nATOM   3998  C   GLY A 562      25.671  43.339  55.367  1.00 78.19           C  \nATOM   3999  O   GLY A 562      26.890  43.444  55.246  1.00 79.25           O  \nATOM   4000  N   ALA A 563      25.071  42.839  56.445  1.00 74.83           N  \nATOM   4001  CA  ALA A 563      25.804  42.237  57.555  1.00 73.41           C  \nATOM   4002  C   ALA A 563      25.138  40.926  57.963  1.00 71.77           C  \nATOM   4003  O   ALA A 563      23.961  40.908  58.270  1.00 70.17           O  \nATOM   4004  CB  ALA A 563      25.840  43.185  58.726  1.00 73.18           C  \nATOM   4005  N   ASN A 564      25.889  39.831  57.954  1.00 73.42           N  \nATOM   4006  CA  ASN A 564      25.321  38.509  58.217  1.00 75.58           C  \nATOM   4007  C   ASN A 564      26.235  37.652  59.076  1.00 74.14           C  \nATOM   4008  O   ASN A 564      27.431  37.957  59.257  1.00 74.36           O  \nATOM   4009  CB  ASN A 564      25.073  37.738  56.915  1.00 79.67           C  \nATOM   4010  CG  ASN A 564      24.432  38.584  55.830  1.00 85.25           C  \nATOM   4011  ND2 ASN A 564      25.246  39.403  55.174  1.00 88.46           N  \nATOM   4012  OD1 ASN A 564      23.225  38.498  55.572  1.00 87.77           O  \nATOM   4013  N   ARG A 565      25.667  36.557  59.578  1.00 70.21           N  \nATOM   4014  CA  ARG A 565      26.422  35.612  60.373  1.00 65.52           C  \nATOM   4015  C   ARG A 565      26.130  34.215  59.948  1.00 60.18           C  \nATOM   4016  O   ARG A 565      24.979  33.810  59.890  1.00 57.63           O  \nATOM   4017  CB  ARG A 565      26.097  35.739  61.850  1.00 66.68           C  \nATOM   4018  CG  ARG A 565      26.790  34.663  62.656  1.00 66.81           C  \nATOM   4019  CD  ARG A 565      26.586  34.849  64.134  1.00 68.73           C  \nATOM   4020  NE  ARG A 565      27.400  35.936  64.650  1.00 71.03           N  \nATOM   4021  CZ  ARG A 565      27.626  36.150  65.937  1.00 71.69           C  \nATOM   4022  NH1 ARG A 565      28.374  37.172  66.311  1.00 73.94           N  \nATOM   4023  NH2 ARG A 565      27.112  35.342  66.852  1.00 71.92           N  \nATOM   4024  N   TYR A 566      27.195  33.470  59.709  1.00 59.02           N  \nATOM   4025  CA  TYR A 566      27.090  32.093  59.261  1.00 61.24           C  \nATOM   4026  C   TYR A 566      27.702  31.204  60.340  1.00 59.78           C  \nATOM   4027  O   TYR A 566      28.819  31.434  60.786  1.00 59.51           O  \nATOM   4028  CB  TYR A 566      27.746  31.925  57.866  1.00 62.36           C  \nATOM   4029  CG  TYR A 566      27.421  33.088  56.917  1.00 65.83           C  \nATOM   4030  CD1 TYR A 566      26.105  33.362  56.547  1.00 67.80           C  \nATOM   4031  CD2 TYR A 566      28.411  33.931  56.428  1.00 67.79           C  \nATOM   4032  CE1 TYR A 566      25.780  34.428  55.726  1.00 67.62           C  \nATOM   4033  CE2 TYR A 566      28.093  35.003  55.598  1.00 69.06           C  \nATOM   4034  CZ  TYR A 566      26.768  35.245  55.249  1.00 69.11           C  \nATOM   4035  OH  TYR A 566      26.400  36.294  54.421  1.00 68.83           O  \nATOM   4036  N   TYR A 567      26.923  30.241  60.810  1.00 58.97           N  \nATOM   4037  CA  TYR A 567      27.407  29.247  61.748  1.00 59.08           C  \nATOM   4038  C   TYR A 567      27.701  27.954  61.000  1.00 56.71           C  \nATOM   4039  O   TYR A 567      26.962  27.556  60.097  1.00 56.52           O  \nATOM   4040  CB  TYR A 567      26.356  28.958  62.834  1.00 60.95           C  \nATOM   4041  CG  TYR A 567      26.200  29.994  63.923  1.00 61.74           C  \nATOM   4042  CD1 TYR A 567      25.330  31.045  63.765  1.00 64.55           C  \nATOM   4043  CD2 TYR A 567      26.889  29.889  65.129  1.00 63.58           C  \nATOM   4044  CE1 TYR A 567      25.161  31.986  64.765  1.00 67.57           C  \nATOM   4045  CE2 TYR A 567      26.734  30.831  66.138  1.00 65.82           C  \nATOM   4046  CZ  TYR A 567      25.864  31.877  65.945  1.00 66.90           C  \nATOM   4047  OH  TYR A 567      25.681  32.826  66.911  1.00 70.41           O  \nATOM   4048  N   ALA A 568      28.753  27.269  61.410  1.00 56.29           N  \nATOM   4049  CA  ALA A 568      29.114  26.025  60.752  1.00 58.99           C  \nATOM   4050  C   ALA A 568      28.427  24.803  61.305  1.00 56.59           C  \nATOM   4051  O   ALA A 568      27.826  24.823  62.388  1.00 54.03           O  \nATOM   4052  CB  ALA A 568      30.614  25.814  60.796  1.00 60.97           C  \nATOM   4053  N   GLY A 569      28.562  23.734  60.523  1.00 55.77           N  \nATOM   4054  CA  GLY A 569      28.105  22.399  60.895  1.00 57.82           C  \nATOM   4055  C   GLY A 569      29.112  21.675  61.766  1.00 57.47           C  \nATOM   4056  O   GLY A 569      30.072  22.266  62.262  1.00 56.49           O  \nATOM   4057  N   ASN A 570      28.913  20.381  61.940  1.00 58.42           N  \nATOM   4058  CA  ASN A 570      29.699  19.673  62.920  1.00 62.73           C  \nATOM   4059  C   ASN A 570      30.976  19.047  62.352  1.00 61.96           C  \nATOM   4060  O   ASN A 570      31.050  18.701  61.169  1.00 61.36           O  \nATOM   4061  CB  ASN A 570      28.824  18.632  63.654  1.00 66.29           C  \nATOM   4062  CG  ASN A 570      27.903  19.250  64.718  1.00 67.26           C  \nATOM   4063  ND2 ASN A 570      28.299  20.401  65.313  1.00 67.56           N  \nATOM   4064  OD1 ASN A 570      26.846  18.682  65.008  1.00 69.38           O  \nATOM   4065  N   ILE A 571      31.957  18.835  63.217  1.00 62.49           N  \nATOM   4066  CA  ILE A 571      33.136  18.092  62.831  1.00 61.36           C  \nATOM   4067  C   ILE A 571      33.004  16.707  63.413  1.00 59.33           C  \nATOM   4068  O   ILE A 571      32.654  15.771  62.713  1.00 67.90           O  \nATOM   4069  CB  ILE A 571      34.404  18.742  63.371  1.00 63.10           C  \nATOM   4070  CG1 ILE A 571      34.636  20.061  62.669  1.00 64.39           C  \nATOM   4071  CG2 ILE A 571      35.599  17.857  63.113  1.00 67.01           C  \nATOM   4072  CD1 ILE A 571      34.835  19.889  61.188  1.00 68.07           C  \nATOM   4073  N   LEU A 572      33.227  16.574  64.708  1.00 53.56           N  \nATOM   4074  CA  LEU A 572      32.930  15.316  65.364  1.00 52.82           C  \nATOM   4075  C   LEU A 572      33.912  14.172  65.090  1.00 50.37           C  \nATOM   4076  O   LEU A 572      33.616  13.011  65.325  1.00 43.34           O  \nATOM   4077  CB  LEU A 572      31.484  14.926  65.042  1.00 49.93           C  \nATOM   4078  CG  LEU A 572      31.083  13.552  64.556  1.00 49.04           C  \nATOM   4079  CD1 LEU A 572      29.597  13.551  64.289  1.00 50.29           C  \nATOM   4080  CD2 LEU A 572      31.850  13.255  63.292  1.00 49.20           C  \nATOM   4081  N   ALA A 573      35.093  14.501  64.599  1.00 50.76           N  \nATOM   4082  CA  ALA A 573      36.142  13.510  64.475  1.00 49.36           C  \nATOM   4083  C   ALA A 573      36.589  12.986  65.826  1.00 50.37           C  \nATOM   4084  O   ALA A 573      36.776  11.799  65.999  1.00 51.30           O  \nATOM   4085  CB  ALA A 573      37.317  14.097  63.733  1.00 49.62           C  \nATOM   4086  N   TYR A 574      36.744  13.881  66.790  1.00 52.42           N  \nATOM   4087  CA  TYR A 574      37.247  13.520  68.122  1.00 52.11           C  \nATOM   4088  C   TYR A 574      36.332  12.511  68.768  1.00 53.93           C  \nATOM   4089  O   TYR A 574      36.777  11.673  69.517  1.00 56.42           O  \nATOM   4090  CB  TYR A 574      37.413  14.731  69.028  1.00 52.32           C  \nATOM   4091  CG  TYR A 574      38.640  15.559  68.714  1.00 52.36           C  \nATOM   4092  CD1 TYR A 574      38.755  16.208  67.516  1.00 50.93           C  \nATOM   4093  CD2 TYR A 574      39.679  15.684  69.620  1.00 55.01           C  \nATOM   4094  CE1 TYR A 574      39.861  16.965  67.209  1.00 53.67           C  \nATOM   4095  CE2 TYR A 574      40.799  16.438  69.317  1.00 56.94           C  \nATOM   4096  CZ  TYR A 574      40.878  17.081  68.099  1.00 56.34           C  \nATOM   4097  OH  TYR A 574      41.977  17.844  67.749  1.00 57.53           O  \nATOM   4098  N   LYS A 575      35.054  12.548  68.438  1.00 58.20           N  \nATOM   4099  CA  LYS A 575      34.154  11.468  68.852  1.00 61.72           C  \nATOM   4100  C   LYS A 575      34.547  10.143  68.245  1.00 59.65           C  \nATOM   4101  O   LYS A 575      34.653   9.160  68.961  1.00 55.29           O  \nATOM   4102  CB  LYS A 575      32.714  11.714  68.414  1.00 66.65           C  \nATOM   4103  CG  LYS A 575      31.708  11.485  69.512  1.00 70.65           C  \nATOM   4104  CD  LYS A 575      31.803  10.131  70.198  1.00 71.75           C  \nATOM   4105  CE  LYS A 575      31.000  10.178  71.496  1.00 74.28           C  \nATOM   4106  NZ  LYS A 575      30.813   8.838  72.101  1.00 74.43           N  \nATOM   4107  N   MET A 576      34.728  10.111  66.923  1.00 59.17           N  \nATOM   4108  CA  MET A 576      34.921   8.825  66.225  1.00 59.29           C  \nATOM   4109  C   MET A 576      36.255   8.134  66.577  1.00 57.26           C  \nATOM   4110  O   MET A 576      36.384   6.890  66.539  1.00 50.23           O  \nATOM   4111  CB  MET A 576      34.747   9.014  64.718  1.00 61.33           C  \nATOM   4112  CG  MET A 576      33.420   9.657  64.327  1.00 61.99           C  \nATOM   4113  SD  MET A 576      31.987   9.150  65.312  1.00 63.89           S  \nATOM   4114  CE  MET A 576      31.896   7.412  64.881  1.00 65.93           C  \nATOM   4115  N   ARG A 577      37.216   8.961  66.980  1.00 58.65           N  \nATOM   4116  CA  ARG A 577      38.512   8.484  67.396  1.00 61.35           C  \nATOM   4117  C   ARG A 577      38.531   8.034  68.840  1.00 64.63           C  \nATOM   4118  O   ARG A 577      39.596   7.722  69.346  1.00 66.98           O  \nATOM   4119  CB  ARG A 577      39.552   9.588  67.267  1.00 62.33           C  \nATOM   4120  CG  ARG A 577      40.058   9.911  65.871  1.00 61.41           C  \nATOM   4121  CD  ARG A 577      40.398  11.379  65.935  1.00 63.86           C  \nATOM   4122  NE  ARG A 577      41.282  11.857  64.907  1.00 67.98           N  \nATOM   4123  CZ  ARG A 577      41.595  13.143  64.759  1.00 77.24           C  \nATOM   4124  NH1 ARG A 577      41.099  14.066  65.589  1.00 78.24           N  \nATOM   4125  NH2 ARG A 577      42.402  13.513  63.774  1.00 84.17           N  \nATOM   4126  N   GLN A 578      37.394   7.999  69.525  1.00 67.52           N  \nATOM   4127  CA  GLN A 578      37.453   7.793  70.961  1.00 65.07           C  \nATOM   4128  C   GLN A 578      38.260   6.577  71.270  1.00 66.45           C  \nATOM   4129  O   GLN A 578      39.405   6.686  71.732  1.00 73.25           O  \nATOM   4130  CB  GLN A 578      36.094   7.685  71.595  1.00 64.41           C  \nATOM   4131  CG  GLN A 578      35.741   8.956  72.338  1.00 65.58           C  \nATOM   4132  CD  GLN A 578      34.429   8.826  73.073  1.00 68.37           C  \nATOM   4133  NE2 GLN A 578      34.165   9.756  73.978  1.00 67.68           N  \nATOM   4134  OE1 GLN A 578      33.657   7.885  72.835  1.00 71.90           O  \nATOM   4135  N   GLY A 579      37.711   5.412  70.986  1.00 62.15           N  \nATOM   4136  CA  GLY A 579      38.438   4.217  71.369  1.00 62.35           C  \nATOM   4137  C   GLY A 579      39.763   4.032  70.644  1.00 59.11           C  \nATOM   4138  O   GLY A 579      40.695   3.407  71.158  1.00 51.08           O  \nATOM   4139  N   ILE A 580      39.838   4.631  69.461  1.00 64.15           N  \nATOM   4140  CA  ILE A 580      40.783   4.252  68.403  1.00 65.03           C  \nATOM   4141  C   ILE A 580      42.191   3.956  68.895  1.00 64.25           C  \nATOM   4142  O   ILE A 580      42.704   4.576  69.847  1.00 64.41           O  \nATOM   4143  CB  ILE A 580      40.826   5.355  67.332  1.00 64.28           C  \nATOM   4144  CG1 ILE A 580      41.216   4.804  65.978  1.00 65.20           C  \nATOM   4145  CG2 ILE A 580      41.773   6.474  67.721  1.00 63.87           C  \nATOM   4146  CD1 ILE A 580      40.862   5.766  64.850  1.00 64.91           C  \nATOM   4147  N   GLY A 581      42.816   2.979  68.262  1.00 61.88           N  \nATOM   4148  CA  GLY A 581      44.185   2.659  68.651  1.00 62.64           C  \nATOM   4149  C   GLY A 581      44.330   1.942  69.981  1.00 57.06           C  \nATOM   4150  O   GLY A 581      45.387   1.919  70.582  1.00 52.17           O  \nATOM   4151  N   SER A 582      43.248   1.343  70.427  1.00 56.72           N  \nATOM   4152  CA  SER A 582      43.330   0.315  71.414  1.00 55.75           C  \nATOM   4153  C   SER A 582      44.062  -0.848  70.763  1.00 55.45           C  \nATOM   4154  O   SER A 582      43.823  -1.196  69.596  1.00 52.60           O  \nATOM   4155  CB  SER A 582      41.935  -0.121  71.845  1.00 55.98           C  \nATOM   4156  OG  SER A 582      41.238   0.951  72.431  1.00 57.32           O  \nATOM   4157  N   ASN A 583      44.954  -1.443  71.537  1.00 57.40           N  \nATOM   4158  CA  ASN A 583      45.635  -2.662  71.146  1.00 58.26           C  \nATOM   4159  C   ASN A 583      46.003  -3.532  72.367  1.00 57.15           C  \nATOM   4160  O   ASN A 583      46.364  -3.049  73.429  1.00 56.49           O  \nATOM   4161  CB  ASN A 583      46.884  -2.305  70.359  1.00 59.64           C  \nATOM   4162  CG  ASN A 583      47.847  -1.462  71.167  1.00 62.66           C  \nATOM   4163  ND2 ASN A 583      47.590  -0.164  71.202  1.00 63.83           N  \nATOM   4164  OD1 ASN A 583      48.792  -1.972  71.782  1.00 66.48           O  \nATOM   4165  N   ILE A 584      45.919  -4.831  72.195  1.00 56.95           N  \nATOM   4166  CA  ILE A 584      46.209  -5.742  73.270  1.00 59.46           C  \nATOM   4167  C   ILE A 584      47.411  -6.581  72.918  1.00 60.62           C  \nATOM   4168  O   ILE A 584      47.371  -7.393  71.993  1.00 61.76           O  \nATOM   4169  CB  ILE A 584      45.061  -6.714  73.480  1.00 62.98           C  \nATOM   4170  CG1 ILE A 584      43.772  -5.963  73.794  1.00 64.15           C  \nATOM   4171  CG2 ILE A 584      45.399  -7.686  74.595  1.00 65.23           C  \nATOM   4172  CD1 ILE A 584      42.544  -6.706  73.293  1.00 66.33           C  \nATOM   4173  N   GLN A 585      48.460  -6.425  73.706  1.00 62.21           N  \nATOM   4174  CA  GLN A 585      49.737  -7.050  73.437  1.00 62.24           C  \nATOM   4175  C   GLN A 585      49.893  -8.300  74.290  1.00 59.82           C  \nATOM   4176  O   GLN A 585      49.627  -8.278  75.462  1.00 58.40           O  \nATOM   4177  CB  GLN A 585      50.836  -6.043  73.757  1.00 65.40           C  \nATOM   4178  CG  GLN A 585      52.185  -6.399  73.183  1.00 70.31           C  \nATOM   4179  CD  GLN A 585      53.319  -6.292  74.188  1.00 77.81           C  \nATOM   4180  NE2 GLN A 585      54.475  -5.823  73.712  1.00 84.09           N  \nATOM   4181  OE1 GLN A 585      53.179  -6.656  75.369  1.00 80.28           O  \nATOM   4182  N   GLU A 586      50.324  -9.392  73.696  1.00 61.58           N  \nATOM   4183  CA  GLU A 586      50.612 -10.609  74.447  1.00 64.68           C  \nATOM   4184  C   GLU A 586      52.088 -11.026  74.304  1.00 62.94           C  \nATOM   4185  O   GLU A 586      52.823 -10.484  73.473  1.00 59.81           O  \nATOM   4186  CB  GLU A 586      49.701 -11.734  73.963  1.00 70.58           C  \nATOM   4187  CG  GLU A 586      48.239 -11.593  74.365  1.00 73.14           C  \nATOM   4188  CD  GLU A 586      47.267 -12.172  73.326  1.00 75.84           C  \nATOM   4189  OE1 GLU A 586      47.217 -11.636  72.170  1.00 71.41           O  \nATOM   4190  OE2 GLU A 586      46.544 -13.147  73.692  1.00 75.20           O  \nATOM   4191  N   SER A 587      52.504 -11.994  75.121  1.00 61.26           N  \nATOM   4192  CA  SER A 587      53.898 -12.472  75.139  1.00 61.45           C  \nATOM   4193  C   SER A 587      53.941 -14.005  75.169  1.00 62.28           C  \nATOM   4194  O   SER A 587      52.913 -14.637  75.378  1.00 63.96           O  \nATOM   4195  CB  SER A 587      54.638 -11.915  76.368  1.00 61.99           C  \nATOM   4196  OG  SER A 587      54.831 -10.511  76.299  1.00 60.54           O  \nATOM   4197  N   ARG A 588      55.115 -14.601  74.951  1.00 61.96           N  \nATOM   4198  CA  ARG A 588      55.304 -16.055  75.146  1.00 62.25           C  \nATOM   4199  C   ARG A 588      56.774 -16.396  75.263  1.00 63.03           C  \nATOM   4200  O   ARG A 588      57.600 -15.776  74.604  1.00 63.09           O  \nATOM   4201  CB  ARG A 588      54.668 -16.886  74.014  1.00 62.17           C  \nATOM   4202  CG  ARG A 588      55.155 -16.626  72.589  1.00 60.54           C  \nATOM   4203  CD  ARG A 588      54.420 -17.496  71.565  1.00 60.27           C  \nATOM   4204  NE  ARG A 588      54.706 -17.066  70.193  1.00 59.96           N  \nATOM   4205  CZ  ARG A 588      54.477 -17.780  69.087  1.00 59.31           C  \nATOM   4206  NH1 ARG A 588      53.965 -19.005  69.138  1.00 60.27           N  \nATOM   4207  NH2 ARG A 588      54.769 -17.252  67.909  1.00 57.83           N  \nATOM   4208  N   ILE A 589      57.104 -17.383  76.095  1.00 64.52           N  \nATOM   4209  CA  ILE A 589      58.521 -17.737  76.331  1.00 65.77           C  \nATOM   4210  C   ILE A 589      59.144 -18.425  75.123  1.00 67.11           C  \nATOM   4211  O   ILE A 589      60.200 -18.003  74.650  1.00 69.70           O  \nATOM   4212  CB  ILE A 589      58.775 -18.578  77.608  1.00 66.32           C  \nATOM   4213  CG1 ILE A 589      58.140 -19.980  77.549  1.00 67.95           C  \nATOM   4214  CG2 ILE A 589      58.297 -17.808  78.818  1.00 65.48           C  \nATOM   4215  CD1 ILE A 589      58.725 -20.988  78.531  1.00 70.33           C  \nATOM   4216  N   SER A 590      58.445 -19.424  74.596  1.00 66.42           N  \nATOM   4217  CA  SER A 590      58.924 -20.221  73.494  1.00 66.62           C  \nATOM   4218  C   SER A 590      57.851 -20.213  72.387  1.00 67.10           C  \nATOM   4219  O   SER A 590      56.810 -19.594  72.566  1.00 67.02           O  \nATOM   4220  CB  SER A 590      59.246 -21.610  74.008  1.00 67.34           C  \nATOM   4221  OG  SER A 590      58.126 -22.440  73.865  1.00 67.79           O  \nATOM   4222  N   PRO A 591      58.110 -20.840  71.223  1.00 69.58           N  \nATOM   4223  CA  PRO A 591      57.108 -20.797  70.160  1.00 70.69           C  \nATOM   4224  C   PRO A 591      56.033 -21.873  70.311  1.00 74.38           C  \nATOM   4225  O   PRO A 591      55.062 -21.875  69.542  1.00 77.49           O  \nATOM   4226  CB  PRO A 591      57.925 -21.030  68.890  1.00 69.84           C  \nATOM   4227  CG  PRO A 591      59.124 -21.785  69.338  1.00 71.72           C  \nATOM   4228  CD  PRO A 591      59.296 -21.606  70.818  1.00 71.84           C  \nATOM   4229  N   THR A 592      56.222 -22.785  71.264  1.00 77.05           N  \nATOM   4230  CA  THR A 592      55.189 -23.732  71.659  1.00 82.26           C  \nATOM   4231  C   THR A 592      54.500 -23.344  72.975  1.00 84.43           C  \nATOM   4232  O   THR A 592      53.633 -24.051  73.472  1.00 89.07           O  \nATOM   4233  CB  THR A 592      55.765 -25.144  71.846  1.00 86.37           C  \nATOM   4234  CG2 THR A 592      56.251 -25.688  70.539  1.00 86.28           C  \nATOM   4235  OG1 THR A 592      56.837 -25.115  72.796  1.00 90.73           O  \nATOM   4236  N   ALA A 593      54.898 -22.240  73.572  1.00 85.60           N  \nATOM   4237  CA  ALA A 593      54.173 -21.759  74.730  1.00 86.90           C  \nATOM   4238  C   ALA A 593      52.888 -21.112  74.245  1.00 82.01           C  \nATOM   4239  O   ALA A 593      52.798 -20.641  73.091  1.00 77.93           O  \nATOM   4240  CB  ALA A 593      54.995 -20.755  75.524  1.00 90.44           C  \nATOM   4241  N   PRO A 594      51.890 -21.085  75.124  1.00 78.52           N  \nATOM   4242  CA  PRO A 594      50.699 -20.327  74.837  1.00 76.33           C  \nATOM   4243  C   PRO A 594      50.970 -18.831  75.047  1.00 74.19           C  \nATOM   4244  O   PRO A 594      51.905 -18.474  75.788  1.00 73.52           O  \nATOM   4245  CB  PRO A 594      49.704 -20.881  75.847  1.00 78.04           C  \nATOM   4246  CG  PRO A 594      50.549 -21.292  77.007  1.00 79.94           C  \nATOM   4247  CD  PRO A 594      51.828 -21.776  76.423  1.00 79.57           C  \nATOM   4248  N   TRP A 595      50.175 -17.983  74.385  1.00 71.53           N  \nATOM   4249  CA  TRP A 595      50.241 -16.519  74.563  1.00 71.07           C  \nATOM   4250  C   TRP A 595      49.758 -16.113  75.952  1.00 75.64           C  \nATOM   4251  O   TRP A 595      48.660 -16.473  76.329  1.00 80.73           O  \nATOM   4252  CB  TRP A 595      49.390 -15.820  73.509  1.00 67.49           C  \nATOM   4253  CG  TRP A 595      49.915 -16.026  72.160  1.00 67.04           C  \nATOM   4254  CD1 TRP A 595      49.489 -16.940  71.248  1.00 68.23           C  \nATOM   4255  CD2 TRP A 595      51.006 -15.329  71.556  1.00 67.42           C  \nATOM   4256  CE2 TRP A 595      51.183 -15.872  70.268  1.00 68.11           C  \nATOM   4257  CE3 TRP A 595      51.853 -14.290  71.977  1.00 67.34           C  \nATOM   4258  NE1 TRP A 595      50.239 -16.852  70.101  1.00 67.81           N  \nATOM   4259  CZ2 TRP A 595      52.170 -15.413  69.395  1.00 68.06           C  \nATOM   4260  CZ3 TRP A 595      52.843 -13.837  71.110  1.00 66.33           C  \nATOM   4261  CH2 TRP A 595      52.994 -14.401  69.838  1.00 67.09           C  \nATOM   4262  N   THR A 596      50.544 -15.345  76.702  1.00 80.22           N  \nATOM   4263  CA  THR A 596      50.324 -15.255  78.155  1.00 87.76           C  \nATOM   4264  C   THR A 596      49.709 -13.977  78.701  1.00 88.07           C  \nATOM   4265  O   THR A 596      48.621 -14.004  79.286  1.00 99.01           O  \nATOM   4266  CB  THR A 596      51.613 -15.464  78.976  1.00 94.64           C  \nATOM   4267  CG2 THR A 596      52.446 -16.650  78.445  1.00 99.62           C  \nATOM   4268  OG1 THR A 596      52.381 -14.253  78.973  1.00104.47           O  \nATOM   4269  N   THR A 597      50.414 -12.868  78.593  1.00 80.42           N  \nATOM   4270  CA  THR A 597      50.088 -11.770  79.476  1.00 79.46           C  \nATOM   4271  C   THR A 597      49.448 -10.635  78.721  1.00 78.47           C  \nATOM   4272  O   THR A 597      50.140  -9.672  78.376  1.00 80.85           O  \nATOM   4273  CB  THR A 597      51.338 -11.321  80.218  1.00 80.27           C  \nATOM   4274  CG2 THR A 597      51.020 -10.224  81.200  1.00 82.20           C  \nATOM   4275  OG1 THR A 597      51.839 -12.441  80.953  1.00 81.67           O  \nATOM   4276  N   PRO A 598      48.112 -10.723  78.488  1.00 75.40           N  \nATOM   4277  CA  PRO A 598      47.484  -9.747  77.598  1.00 69.49           C  \nATOM   4278  C   PRO A 598      47.410  -8.431  78.316  1.00 63.92           C  \nATOM   4279  O   PRO A 598      47.132  -8.429  79.492  1.00 65.37           O  \nATOM   4280  CB  PRO A 598      46.076 -10.324  77.361  1.00 70.37           C  \nATOM   4281  CG  PRO A 598      45.878 -11.403  78.379  1.00 73.03           C  \nATOM   4282  CD  PRO A 598      47.096 -11.471  79.255  1.00 74.55           C  \nATOM   4283  N   THR A 599      47.710  -7.328  77.659  1.00 59.49           N  \nATOM   4284  CA  THR A 599      47.560  -6.045  78.320  1.00 59.57           C  \nATOM   4285  C   THR A 599      47.169  -4.954  77.336  1.00 62.35           C  \nATOM   4286  O   THR A 599      47.775  -4.775  76.277  1.00 66.25           O  \nATOM   4287  CB  THR A 599      48.815  -5.599  79.076  1.00 57.30           C  \nATOM   4288  CG2 THR A 599      49.465  -6.733  79.836  1.00 58.25           C  \nATOM   4289  OG1 THR A 599      49.734  -5.054  78.137  1.00 56.99           O  \nATOM   4290  N   LEU A 600      46.168  -4.192  77.741  1.00 65.46           N  \nATOM   4291  CA  LEU A 600      45.511  -3.240  76.881  1.00 66.35           C  \nATOM   4292  C   LEU A 600      46.175  -1.889  76.932  1.00 66.39           C  \nATOM   4293  O   LEU A 600      46.237  -1.260  77.971  1.00 73.16           O  \nATOM   4294  CB  LEU A 600      44.085  -3.087  77.358  1.00 69.11           C  \nATOM   4295  CG  LEU A 600      43.107  -2.459  76.381  1.00 68.79           C  \nATOM   4296  CD1 LEU A 600      41.705  -2.934  76.773  1.00 72.17           C  \nATOM   4297  CD2 LEU A 600      43.220  -0.946  76.385  1.00 66.64           C  \nATOM   4298  N   ARG A 601      46.665  -1.436  75.802  1.00 66.92           N  \nATOM   4299  CA  ARG A 601      47.112  -0.073  75.690  1.00 67.25           C  \nATOM   4300  C   ARG A 601      46.160   0.665  74.800  1.00 66.05           C  \nATOM   4301  O   ARG A 601      45.537   0.065  73.920  1.00 68.50           O  \nATOM   4302  CB  ARG A 601      48.494  -0.055  75.090  1.00 73.07           C  \nATOM   4303  CG  ARG A 601      49.468  -0.834  75.936  1.00 77.29           C  \nATOM   4304  CD  ARG A 601      50.902  -0.406  75.692  1.00 80.33           C  \nATOM   4305  NE  ARG A 601      51.773  -1.011  76.688  1.00 82.63           N  \nATOM   4306  CZ  ARG A 601      52.092  -2.301  76.710  1.00 84.92           C  \nATOM   4307  NH1 ARG A 601      51.625  -3.145  75.784  1.00 84.50           N  \nATOM   4308  NH2 ARG A 601      52.889  -2.751  77.667  1.00 89.41           N  \nATOM   4309  N   THR A 602      46.034   1.966  75.035  1.00 65.78           N  \nATOM   4310  CA  THR A 602      45.126   2.803  74.229  1.00 67.18           C  \nATOM   4311  C   THR A 602      45.817   3.726  73.254  1.00 63.99           C  \nATOM   4312  O   THR A 602      45.187   4.185  72.292  1.00 61.03           O  \nATOM   4313  CB  THR A 602      44.219   3.675  75.111  1.00 70.75           C  \nATOM   4314  CG2 THR A 602      43.143   2.824  75.800  1.00 73.26           C  \nATOM   4315  OG1 THR A 602      45.010   4.355  76.093  1.00 74.88           O  \nATOM   4316  N   GLY A 603      47.094   4.000  73.512  1.00 65.22           N  \nATOM   4317  CA  GLY A 603      47.873   4.914  72.686  1.00 68.36           C  \nATOM   4318  C   GLY A 603      47.337   6.302  72.932  1.00 69.74           C  \nATOM   4319  O   GLY A 603      46.876   6.589  74.038  1.00 70.37           O  \nATOM   4320  N   THR A 604      47.367   7.161  71.914  1.00 69.78           N  \nATOM   4321  CA  THR A 604      46.806   8.499  72.063  1.00 71.52           C  \nATOM   4322  C   THR A 604      45.301   8.428  72.149  1.00 75.37           C  \nATOM   4323  O   THR A 604      44.649   7.856  71.272  1.00 77.98           O  \nATOM   4324  CB  THR A 604      47.158   9.401  70.898  1.00 69.83           C  \nATOM   4325  CG2 THR A 604      47.158  10.844  71.337  1.00 71.46           C  \nATOM   4326  OG1 THR A 604      48.454   9.053  70.430  1.00 73.85           O  \nATOM   4327  N   ASN A 605      44.759   9.028  73.203  1.00 78.94           N  \nATOM   4328  CA  ASN A 605      43.325   8.985  73.469  1.00 79.30           C  \nATOM   4329  C   ASN A 605      42.716  10.303  73.066  1.00 69.61           C  \nATOM   4330  O   ASN A 605      43.304  11.370  73.276  1.00 62.45           O  \nATOM   4331  CB  ASN A 605      43.033   8.771  74.949  1.00 90.95           C  \nATOM   4332  CG  ASN A 605      43.882   7.681  75.578  1.00 97.80           C  \nATOM   4333  ND2 ASN A 605      45.099   8.029  76.006  1.00102.18           N  \nATOM   4334  OD1 ASN A 605      43.434   6.548  75.711  1.00103.68           O  \nATOM   4335  N   TYR A 606      41.521  10.235  72.515  1.00 63.14           N  \nATOM   4336  CA  TYR A 606      40.900  11.426  72.000  1.00 60.88           C  \nATOM   4337  C   TYR A 606      39.578  11.550  72.705  1.00 58.99           C  \nATOM   4338  O   TYR A 606      39.035  10.560  73.183  1.00 53.82           O  \nATOM   4339  CB  TYR A 606      40.686  11.315  70.485  1.00 61.03           C  \nATOM   4340  CG  TYR A 606      41.902  11.492  69.572  1.00 59.48           C  \nATOM   4341  CD1 TYR A 606      42.705  10.412  69.221  1.00 58.52           C  \nATOM   4342  CD2 TYR A 606      42.184  12.725  68.997  1.00 61.73           C  \nATOM   4343  CE1 TYR A 606      43.781  10.562  68.361  1.00 62.74           C  \nATOM   4344  CE2 TYR A 606      43.256  12.893  68.129  1.00 64.90           C  \nATOM   4345  CZ  TYR A 606      44.059  11.810  67.813  1.00 66.18           C  \nATOM   4346  OH  TYR A 606      45.138  11.970  66.952  1.00 65.48           O  \nATOM   4347  N   ASN A 607      39.049  12.766  72.753  1.00 62.15           N  \nATOM   4348  CA  ASN A 607      37.793  12.977  73.446  1.00 64.83           C  \nATOM   4349  C   ASN A 607      36.972  14.246  73.159  1.00 67.10           C  \nATOM   4350  O   ASN A 607      37.409  15.202  72.492  1.00 67.46           O  \nATOM   4351  CB  ASN A 607      38.047  12.895  74.943  1.00 67.75           C  \nATOM   4352  CG  ASN A 607      36.871  12.345  75.692  1.00 73.07           C  \nATOM   4353  ND2 ASN A 607      36.883  12.524  77.005  1.00 75.16           N  \nATOM   4354  OD1 ASN A 607      35.954  11.756  75.099  1.00 78.64           O  \nATOM   4355  N   VAL A 608      35.758  14.216  73.703  1.00 67.68           N  \nATOM   4356  CA  VAL A 608      34.777  15.247  73.486  1.00 65.85           C  \nATOM   4357  C   VAL A 608      35.056  16.321  74.469  1.00 62.90           C  \nATOM   4358  O   VAL A 608      35.653  16.060  75.497  1.00 60.88           O  \nATOM   4359  CB  VAL A 608      33.347  14.747  73.719  1.00 68.96           C  \nATOM   4360  CG1 VAL A 608      32.333  15.709  73.080  1.00 73.97           C  \nATOM   4361  CG2 VAL A 608      33.170  13.344  73.144  1.00 70.34           C  \nATOM   4362  N   SER A 609      34.627  17.524  74.127  1.00 63.93           N  \nATOM   4363  CA  SER A 609      34.725  18.654  75.002  1.00 69.80           C  \nATOM   4364  C   SER A 609      33.519  19.597  74.848  1.00 69.24           C  \nATOM   4365  O   SER A 609      32.692  19.406  73.966  1.00 72.18           O  \nATOM   4366  CB  SER A 609      36.048  19.358  74.747  1.00 74.62           C  \nATOM   4367  OG  SER A 609      36.361  20.196  75.861  1.00 88.64           O  \nATOM   4368  N   ASP A 610      33.426  20.595  75.725  1.00 69.52           N  \nATOM   4369  CA  ASP A 610      32.286  21.519  75.786  1.00 72.20           C  \nATOM   4370  C   ASP A 610      32.545  22.733  74.891  1.00 64.89           C  \nATOM   4371  O   ASP A 610      33.216  23.661  75.276  1.00 62.82           O  \nATOM   4372  CB  ASP A 610      32.054  21.948  77.253  1.00 81.17           C  \nATOM   4373  CG  ASP A 610      30.827  22.865  77.438  1.00 90.40           C  \nATOM   4374  OD1 ASP A 610      30.887  24.070  77.065  1.00 97.47           O  \nATOM   4375  OD2 ASP A 610      29.811  22.379  77.992  1.00 94.16           O  \nATOM   4376  N   LEU A 611      31.984  22.741  73.702  1.00 62.05           N  \nATOM   4377  CA  LEU A 611      32.430  23.668  72.680  1.00 62.64           C  \nATOM   4378  C   LEU A 611      31.390  24.680  72.233  1.00 64.04           C  \nATOM   4379  O   LEU A 611      30.205  24.382  72.228  1.00 64.29           O  \nATOM   4380  CB  LEU A 611      32.867  22.847  71.471  1.00 60.66           C  \nATOM   4381  CG  LEU A 611      34.343  22.523  71.479  1.00 61.06           C  \nATOM   4382  CD1 LEU A 611      34.748  21.759  72.722  1.00 61.70           C  \nATOM   4383  CD2 LEU A 611      34.672  21.730  70.235  1.00 60.38           C  \nATOM   4384  N   ASN A 612      31.841  25.867  71.834  1.00 65.33           N  \nATOM   4385  CA  ASN A 612      31.024  26.755  71.000  1.00 69.04           C  \nATOM   4386  C   ASN A 612      31.017  26.318  69.536  1.00 71.99           C  \nATOM   4387  O   ASN A 612      31.964  25.683  69.070  1.00 78.32           O  \nATOM   4388  CB  ASN A 612      31.548  28.169  71.068  1.00 70.12           C  \nATOM   4389  CG  ASN A 612      31.235  28.820  72.376  1.00 74.89           C  \nATOM   4390  ND2 ASN A 612      31.729  30.026  72.557  1.00 82.11           N  \nATOM   4391  OD1 ASN A 612      30.558  28.248  73.224  1.00 74.88           O  \nATOM   4392  N   THR A 613      29.955  26.669  68.810  1.00 69.86           N  \nATOM   4393  CA  THR A 613      29.871  26.388  67.373  1.00 62.13           C  \nATOM   4394  C   THR A 613      30.549  27.524  66.615  1.00 59.68           C  \nATOM   4395  O   THR A 613      30.176  28.701  66.794  1.00 60.91           O  \nATOM   4396  CB  THR A 613      28.421  26.284  66.879  1.00 61.60           C  \nATOM   4397  CG2 THR A 613      28.382  26.230  65.361  1.00 61.94           C  \nATOM   4398  OG1 THR A 613      27.812  25.096  67.394  1.00 60.18           O  \nATOM   4399  N   PRO A 614      31.532  27.183  65.758  1.00 54.93           N  \nATOM   4400  CA  PRO A 614      32.260  28.201  65.008  1.00 54.29           C  \nATOM   4401  C   PRO A 614      31.416  28.976  63.994  1.00 55.33           C  \nATOM   4402  O   PRO A 614      30.730  28.374  63.162  1.00 54.61           O  \nATOM   4403  CB  PRO A 614      33.348  27.400  64.301  1.00 51.94           C  \nATOM   4404  CG  PRO A 614      33.487  26.151  65.092  1.00 50.94           C  \nATOM   4405  CD  PRO A 614      32.105  25.848  65.531  1.00 52.04           C  \nATOM   4406  N   TYR A 615      31.478  30.303  64.085  1.00 57.26           N  \nATOM   4407  CA  TYR A 615      30.725  31.177  63.209  1.00 58.31           C  \nATOM   4408  C   TYR A 615      31.651  32.104  62.446  1.00 59.51           C  \nATOM   4409  O   TYR A 615      32.860  32.061  62.630  1.00 63.57           O  \nATOM   4410  CB  TYR A 615      29.684  31.950  64.000  1.00 59.57           C  \nATOM   4411  CG  TYR A 615      30.213  32.874  65.063  1.00 61.80           C  \nATOM   4412  CD1 TYR A 615      30.523  32.402  66.323  1.00 64.01           C  \nATOM   4413  CD2 TYR A 615      30.333  34.233  64.827  1.00 63.49           C  \nATOM   4414  CE1 TYR A 615      30.974  33.255  67.318  1.00 68.34           C  \nATOM   4415  CE2 TYR A 615      30.783  35.096  65.810  1.00 66.91           C  \nATOM   4416  CZ  TYR A 615      31.109  34.607  67.067  1.00 69.12           C  \nATOM   4417  OH  TYR A 615      31.579  35.438  68.087  1.00 67.89           O  \nATOM   4418  N   SER A 616      31.079  32.883  61.537  1.00 59.50           N  \nATOM   4419  CA  SER A 616      31.822  33.884  60.785  1.00 61.30           C  \nATOM   4420  C   SER A 616      30.919  35.059  60.628  1.00 62.69           C  \nATOM   4421  O   SER A 616      29.769  34.910  60.245  1.00 65.72           O  \nATOM   4422  CB  SER A 616      32.224  33.366  59.393  1.00 62.77           C  \nATOM   4423  OG  SER A 616      32.747  34.399  58.555  1.00 64.41           O  \nATOM   4424  N   ASP A 617      31.433  36.234  60.917  1.00 65.54           N  \nATOM   4425  CA  ASP A 617      30.637  37.432  60.783  1.00 70.20           C  \nATOM   4426  C   ASP A 617      31.032  38.163  59.523  1.00 72.24           C  \nATOM   4427  O   ASP A 617      32.219  38.280  59.213  1.00 72.04           O  \nATOM   4428  CB  ASP A 617      30.813  38.320  62.013  1.00 73.30           C  \nATOM   4429  CG  ASP A 617      29.958  37.871  63.169  1.00 75.54           C  \nATOM   4430  OD1 ASP A 617      28.873  37.286  62.932  1.00 74.33           O  \nATOM   4431  OD2 ASP A 617      30.372  38.104  64.321  1.00 80.76           O  \nATOM   4432  N   GLU A 618      30.029  38.669  58.814  1.00 74.22           N  \nATOM   4433  CA  GLU A 618      30.243  39.309  57.524  1.00 77.27           C  \nATOM   4434  C   GLU A 618      29.771  40.762  57.451  1.00 76.16           C  \nATOM   4435  O   GLU A 618      28.820  41.164  58.113  1.00 74.83           O  \nATOM   4436  CB  GLU A 618      29.547  38.500  56.443  1.00 79.26           C  \nATOM   4437  CG  GLU A 618      29.523  39.181  55.091  1.00 83.06           C  \nATOM   4438  CD  GLU A 618      28.851  38.330  54.047  1.00 84.50           C  \nATOM   4439  OE1 GLU A 618      29.468  37.341  53.590  1.00 82.14           O  \nATOM   4440  OE2 GLU A 618      27.701  38.664  53.688  1.00 87.62           O  \nATOM   4441  N   LEU A 619      30.476  41.532  56.634  1.00 77.22           N  \nATOM   4442  CA  LEU A 619      30.075  42.871  56.246  1.00 80.93           C  \nATOM   4443  C   LEU A 619      30.380  43.018  54.769  1.00 86.58           C  \nATOM   4444  O   LEU A 619      31.462  42.622  54.298  1.00 88.29           O  \nATOM   4445  CB  LEU A 619      30.853  43.930  57.016  1.00 80.44           C  \nATOM   4446  CG  LEU A 619      30.601  43.947  58.513  1.00 78.58           C  \nATOM   4447  CD1 LEU A 619      31.659  44.796  59.193  1.00 79.16           C  \nATOM   4448  CD2 LEU A 619      29.202  44.455  58.789  1.00 77.49           C  \nATOM   4449  N   SER A 620      29.429  43.587  54.039  1.00 89.23           N  \nATOM   4450  CA  SER A 620      29.569  43.736  52.606  1.00 90.57           C  \nATOM   4451  C   SER A 620      29.117  45.106  52.214  1.00 90.57           C  \nATOM   4452  O   SER A 620      28.248  45.677  52.852  1.00 89.41           O  \nATOM   4453  CB  SER A 620      28.750  42.679  51.860  1.00 91.50           C  \nATOM   4454  OG  SER A 620      27.402  42.683  52.288  1.00 91.10           O  \nATOM   4455  N   LEU A 621      29.739  45.621  51.163  1.00 93.03           N  \nATOM   4456  CA  LEU A 621      29.356  46.883  50.535  1.00 96.47           C  \nATOM   4457  C   LEU A 621      29.798  46.797  49.095  1.00 98.90           C  \nATOM   4458  O   LEU A 621      30.902  46.310  48.806  1.00 99.83           O  \nATOM   4459  CB  LEU A 621      30.043  48.087  51.182  1.00 94.31           C  \nATOM   4460  CG  LEU A 621      29.459  48.651  52.468  1.00 91.64           C  \nATOM   4461  CD1 LEU A 621      30.477  49.603  53.079  1.00 92.46           C  \nATOM   4462  CD2 LEU A 621      28.129  49.330  52.192  1.00 90.47           C  \nATOM   4463  N   GLY A 622      28.947  47.274  48.195  1.00100.32           N  \nATOM   4464  CA  GLY A 622      29.240  47.185  46.781  1.00100.59           C  \nATOM   4465  C   GLY A 622      28.492  48.182  45.939  1.00103.29           C  \nATOM   4466  O   GLY A 622      27.761  49.032  46.446  1.00106.57           O  \nATOM   4467  N   LEU A 623      28.686  48.061  44.633  1.00105.49           N  \nATOM   4468  CA  LEU A 623      28.181  49.038  43.681  1.00108.32           C  \nATOM   4469  C   LEU A 623      28.229  48.433  42.290  1.00106.18           C  \nATOM   4470  O   LEU A 623      29.237  47.862  41.891  1.00107.21           O  \nATOM   4471  CB  LEU A 623      29.025  50.312  43.768  1.00110.07           C  \nATOM   4472  CG  LEU A 623      28.872  51.399  42.714  1.00111.96           C  \nATOM   4473  CD1 LEU A 623      29.046  52.749  43.386  1.00114.32           C  \nATOM   4474  CD2 LEU A 623      29.876  51.233  41.578  1.00112.19           C  \nATOM   4475  N   SER A 624      27.123  48.538  41.572  1.00106.11           N  \nATOM   4476  CA  SER A 624      27.016  48.001  40.222  1.00104.89           C  \nATOM   4477  C   SER A 624      26.722  49.148  39.258  1.00107.28           C  \nATOM   4478  O   SER A 624      25.666  49.776  39.334  1.00110.88           O  \nATOM   4479  CB  SER A 624      25.909  46.945  40.161  1.00102.59           C  \nATOM   4480  OG  SER A 624      25.530  46.690  38.822  1.00101.28           O  \nATOM   4481  N   GLN A 625      27.668  49.433  38.371  1.00106.31           N  \nATOM   4482  CA  GLN A 625      27.487  50.463  37.358  1.00107.99           C  \nATOM   4483  C   GLN A 625      27.215  49.824  36.007  1.00111.05           C  \nATOM   4484  O   GLN A 625      27.692  48.725  35.732  1.00114.56           O  \nATOM   4485  CB  GLN A 625      28.731  51.335  37.250  1.00107.59           C  \nATOM   4486  CG  GLN A 625      28.546  52.543  36.344  1.00109.67           C  \nATOM   4487  CD  GLN A 625      27.454  53.478  36.839  1.00109.74           C  \nATOM   4488  NE2 GLN A 625      27.777  54.314  37.819  1.00109.36           N  \nATOM   4489  OE1 GLN A 625      26.331  53.431  36.360  1.00111.15           O  \nATOM   4490  N   ARG A 626      26.434  50.512  35.179  1.00113.51           N  \nATOM   4491  CA  ARG A 626      26.260  50.153  33.775  1.00115.75           C  \nATOM   4492  C   ARG A 626      26.892  51.277  32.976  1.00117.99           C  \nATOM   4493  O   ARG A 626      26.238  52.262  32.686  1.00121.24           O  \nATOM   4494  CB  ARG A 626      24.770  50.007  33.421  1.00118.78           C  \nATOM   4495  CG  ARG A 626      24.480  49.725  31.942  1.00124.14           C  \nATOM   4496  CD  ARG A 626      23.013  49.919  31.530  1.00129.45           C  \nATOM   4497  NE  ARG A 626      22.016  49.523  32.544  1.00135.32           N  \nATOM   4498  CZ  ARG A 626      21.586  48.277  32.794  1.00135.18           C  \nATOM   4499  NH1 ARG A 626      22.062  47.232  32.127  1.00136.43           N  \nATOM   4500  NH2 ARG A 626      20.671  48.069  33.740  1.00132.48           N  \nATOM   4501  N   VAL A 627      28.163  51.143  32.626  1.00121.81           N  \nATOM   4502  CA  VAL A 627      28.863  52.238  31.955  1.00130.31           C  \nATOM   4503  C   VAL A 627      28.361  52.491  30.521  1.00138.94           C  \nATOM   4504  O   VAL A 627      27.864  53.584  30.233  1.00151.00           O  \nATOM   4505  CB  VAL A 627      30.411  52.105  32.015  1.00131.72           C  \nATOM   4506  CG1 VAL A 627      30.931  50.919  31.220  1.00130.87           C  \nATOM   4507  CG2 VAL A 627      31.079  53.388  31.527  1.00136.01           C  \nATOM   4508  N   MET A 628      28.460  51.496  29.641  1.00140.83           N  \nATOM   4509  CA  MET A 628      28.092  51.677  28.231  1.00145.15           C  \nATOM   4510  C   MET A 628      27.030  50.633  27.889  1.00145.35           C  \nATOM   4511  O   MET A 628      25.848  50.847  28.162  1.00148.21           O  \nATOM   4512  CB  MET A 628      29.328  51.612  27.312  1.00146.25           C  \nATOM   4513  CG  MET A 628      30.269  52.818  27.427  1.00149.27           C  \nATOM   4514  SD  MET A 628      29.695  54.385  26.700  1.00151.03           S  \nATOM   4515  CE  MET A 628      30.593  55.607  27.668  1.00148.57           C  \nATOM   4516  N   SER A 629      27.439  49.507  27.311  1.00144.68           N  \nATOM   4517  CA  SER A 629      26.566  48.336  27.215  1.00144.34           C  \nATOM   4518  C   SER A 629      27.302  47.221  27.925  1.00137.79           C  \nATOM   4519  O   SER A 629      27.362  46.086  27.455  1.00134.83           O  \nATOM   4520  CB  SER A 629      26.249  47.971  25.761  1.00147.22           C  \nATOM   4521  OG  SER A 629      27.434  47.837  24.987  1.00152.25           O  \nATOM   4522  N   THR A 630      27.843  47.577  29.086  1.00134.23           N  \nATOM   4523  CA  THR A 630      28.799  46.759  29.810  1.00132.24           C  \nATOM   4524  C   THR A 630      28.693  47.045  31.305  1.00130.61           C  \nATOM   4525  O   THR A 630      28.810  48.194  31.716  1.00141.30           O  \nATOM   4526  CB  THR A 630      30.220  47.116  29.363  1.00133.11           C  \nATOM   4527  CG2 THR A 630      30.467  46.674  27.931  1.00136.45           C  \nATOM   4528  OG1 THR A 630      30.379  48.539  29.421  1.00131.32           O  \nATOM   4529  N   VAL A 631      28.495  46.005  32.112  1.00124.63           N  \nATOM   4530  CA  VAL A 631      28.211  46.167  33.546  1.00119.09           C  \nATOM   4531  C   VAL A 631      29.462  45.984  34.407  1.00116.97           C  \nATOM   4532  O   VAL A 631      30.028  44.892  34.488  1.00114.65           O  \nATOM   4533  CB  VAL A 631      27.138  45.177  34.052  1.00116.43           C  \nATOM   4534  CG1 VAL A 631      26.614  45.620  35.410  1.00114.00           C  \nATOM   4535  CG2 VAL A 631      25.987  45.061  33.065  1.00118.69           C  \nATOM   4536  N   TRP A 632      29.861  47.065  35.066  1.00116.00           N  \nATOM   4537  CA  TRP A 632      31.006  47.075  35.973  1.00110.22           C  \nATOM   4538  C   TRP A 632      30.490  46.958  37.399  1.00102.96           C  \nATOM   4539  O   TRP A 632      29.869  47.888  37.913  1.00103.42           O  \nATOM   4540  CB  TRP A 632      31.785  48.388  35.823  1.00113.37           C  \nATOM   4541  CG  TRP A 632      32.475  48.539  34.506  1.00113.00           C  \nATOM   4542  CD1 TRP A 632      31.903  48.486  33.269  1.00110.80           C  \nATOM   4543  CD2 TRP A 632      33.873  48.775  34.295  1.00111.86           C  \nATOM   4544  CE2 TRP A 632      34.077  48.847  32.902  1.00111.67           C  \nATOM   4545  CE3 TRP A 632      34.971  48.925  35.147  1.00111.65           C  \nATOM   4546  NE1 TRP A 632      32.858  48.663  32.302  1.00112.01           N  \nATOM   4547  CZ2 TRP A 632      35.340  49.060  32.335  1.00110.83           C  \nATOM   4548  CZ3 TRP A 632      36.224  49.143  34.583  1.00113.42           C  \nATOM   4549  CH2 TRP A 632      36.396  49.208  33.187  1.00111.85           C  \nATOM   4550  N   THR A 633      30.722  45.819  38.034  1.00 95.76           N  \nATOM   4551  CA  THR A 633      30.318  45.647  39.424  1.00 92.44           C  \nATOM   4552  C   THR A 633      31.510  45.358  40.323  1.00 90.39           C  \nATOM   4553  O   THR A 633      32.264  44.407  40.080  1.00 90.33           O  \nATOM   4554  CB  THR A 633      29.296  44.526  39.556  1.00 91.29           C  \nATOM   4555  CG2 THR A 633      28.821  44.392  41.001  1.00 91.37           C  \nATOM   4556  OG1 THR A 633      28.189  44.832  38.707  1.00 93.30           O  \nATOM   4557  N   ALA A 634      31.651  46.175  41.369  1.00 88.20           N  \nATOM   4558  CA  ALA A 634      32.805  46.135  42.270  1.00 85.04           C  \nATOM   4559  C   ALA A 634      32.290  46.031  43.672  1.00 83.88           C  \nATOM   4560  O   ALA A 634      31.346  46.727  44.008  1.00 86.09           O  \nATOM   4561  CB  ALA A 634      33.632  47.393  42.126  1.00 84.90           C  \nATOM   4562  N   LYS A 635      32.891  45.175  44.491  1.00 82.99           N  \nATOM   4563  CA  LYS A 635      32.391  44.982  45.847  1.00 85.45           C  \nATOM   4564  C   LYS A 635      33.439  44.565  46.869  1.00 84.06           C  \nATOM   4565  O   LYS A 635      34.434  43.931  46.526  1.00 84.30           O  \nATOM   4566  CB  LYS A 635      31.228  43.986  45.847  1.00 90.06           C  \nATOM   4567  CG  LYS A 635      31.599  42.521  45.651  1.00 96.43           C  \nATOM   4568  CD  LYS A 635      30.394  41.612  45.915  1.00101.07           C  \nATOM   4569  CE  LYS A 635      30.783  40.255  46.497  1.00101.45           C  \nATOM   4570  NZ  LYS A 635      31.176  39.306  45.419  1.00103.35           N  \nATOM   4571  N   TRP A 636      33.173  44.919  48.129  1.00 84.28           N  \nATOM   4572  CA  TRP A 636      34.053  44.628  49.267  1.00 83.86           C  \nATOM   4573  C   TRP A 636      33.348  43.681  50.214  1.00 80.15           C  \nATOM   4574  O   TRP A 636      32.144  43.785  50.418  1.00 76.55           O  \nATOM   4575  CB  TRP A 636      34.404  45.926  50.004  1.00 88.62           C  \nATOM   4576  CG  TRP A 636      35.022  45.777  51.407  1.00 91.28           C  \nATOM   4577  CD1 TRP A 636      36.301  45.410  51.707  1.00 89.78           C  \nATOM   4578  CD2 TRP A 636      34.378  46.049  52.677  1.00 94.96           C  \nATOM   4579  CE2 TRP A 636      35.326  45.808  53.686  1.00 92.63           C  \nATOM   4580  CE3 TRP A 636      33.084  46.466  53.055  1.00 98.25           C  \nATOM   4581  NE1 TRP A 636      36.488  45.415  53.071  1.00 89.33           N  \nATOM   4582  CZ2 TRP A 636      35.022  45.972  55.056  1.00 94.33           C  \nATOM   4583  CZ3 TRP A 636      32.785  46.626  54.425  1.00 94.06           C  \nATOM   4584  CH2 TRP A 636      33.747  46.378  55.396  1.00 92.60           C  \nATOM   4585  N   VAL A 637      34.102  42.757  50.789  1.00 80.09           N  \nATOM   4586  CA  VAL A 637      33.562  41.837  51.779  1.00 80.78           C  \nATOM   4587  C   VAL A 637      34.587  41.715  52.859  1.00 82.32           C  \nATOM   4588  O   VAL A 637      35.782  41.685  52.566  1.00 89.84           O  \nATOM   4589  CB  VAL A 637      33.345  40.424  51.202  1.00 80.64           C  \nATOM   4590  CG1 VAL A 637      32.555  39.558  52.179  1.00 77.52           C  \nATOM   4591  CG2 VAL A 637      32.650  40.505  49.845  1.00 82.93           C  \nATOM   4592  N   ASN A 638      34.139  41.633  54.103  1.00 81.80           N  \nATOM   4593  CA  ASN A 638      35.049  41.307  55.194  1.00 79.96           C  \nATOM   4594  C   ASN A 638      34.478  40.223  56.088  1.00 78.24           C  \nATOM   4595  O   ASN A 638      33.308  40.269  56.448  1.00 79.80           O  \nATOM   4596  CB  ASN A 638      35.393  42.527  56.022  1.00 79.35           C  \nATOM   4597  CG  ASN A 638      36.362  42.190  57.117  1.00 77.90           C  \nATOM   4598  ND2 ASN A 638      37.601  42.588  56.949  1.00 78.51           N  \nATOM   4599  OD1 ASN A 638      36.007  41.522  58.081  1.00 78.03           O  \nATOM   4600  N   ARG A 639      35.319  39.261  56.453  1.00 76.46           N  \nATOM   4601  CA  ARG A 639      34.896  38.117  57.258  1.00 75.54           C  \nATOM   4602  C   ARG A 639      35.783  37.940  58.477  1.00 75.04           C  \nATOM   4603  O   ARG A 639      36.958  37.630  58.343  1.00 76.75           O  \nATOM   4604  CB  ARG A 639      34.943  36.826  56.430  1.00 73.88           C  \nATOM   4605  CG  ARG A 639      33.997  36.802  55.248  1.00 73.44           C  \nATOM   4606  CD  ARG A 639      32.559  36.596  55.679  1.00 73.07           C  \nATOM   4607  NE  ARG A 639      31.780  36.000  54.593  1.00 72.61           N  \nATOM   4608  CZ  ARG A 639      31.641  34.691  54.373  1.00 68.74           C  \nATOM   4609  NH1 ARG A 639      32.204  33.793  55.168  1.00 66.69           N  \nATOM   4610  NH2 ARG A 639      30.914  34.273  53.351  1.00 68.49           N  \nATOM   4611  N   GLN A 640      35.215  38.146  59.660  1.00 76.67           N  \nATOM   4612  CA  GLN A 640      35.806  37.666  60.914  1.00 79.15           C  \nATOM   4613  C   GLN A 640      35.353  36.230  61.155  1.00 75.72           C  \nATOM   4614  O   GLN A 640      34.167  35.980  61.375  1.00 73.47           O  \nATOM   4615  CB  GLN A 640      35.362  38.520  62.110  1.00 84.75           C  \nATOM   4616  CG  GLN A 640      35.696  39.998  62.013  1.00 88.58           C  \nATOM   4617  CD  GLN A 640      37.151  40.227  61.664  1.00 93.34           C  \nATOM   4618  NE2 GLN A 640      37.407  41.194  60.789  1.00 98.54           N  \nATOM   4619  OE1 GLN A 640      38.038  39.534  62.172  1.00 96.77           O  \nATOM   4620  N   GLY A 641      36.291  35.292  61.104  1.00 75.59           N  \nATOM   4621  CA  GLY A 641      35.991  33.883  61.359  1.00 75.62           C  \nATOM   4622  C   GLY A 641      36.344  33.600  62.805  1.00 77.37           C  \nATOM   4623  O   GLY A 641      37.468  33.888  63.228  1.00 82.15           O  \nATOM   4624  N   LYS A 642      35.401  33.055  63.573  1.00 74.40           N  \nATOM   4625  CA  LYS A 642      35.550  33.043  65.020  1.00 70.04           C  \nATOM   4626  C   LYS A 642      35.284  31.693  65.626  1.00 66.46           C  \nATOM   4627  O   LYS A 642      34.733  30.825  64.973  1.00 68.85           O  \nATOM   4628  CB  LYS A 642      34.699  34.159  65.630  1.00 73.58           C  \nATOM   4629  CG  LYS A 642      35.411  35.518  65.511  1.00 76.64           C  \nATOM   4630  CD  LYS A 642      34.785  36.652  66.305  1.00 79.12           C  \nATOM   4631  CE  LYS A 642      33.799  37.406  65.434  1.00 83.81           C  \nATOM   4632  NZ  LYS A 642      32.871  38.266  66.216  1.00 88.77           N  \nATOM   4633  N   GLU A 643      35.778  31.504  66.846  1.00 64.73           N  \nATOM   4634  CA  GLU A 643      35.597  30.267  67.610  1.00 63.12           C  \nATOM   4635  C   GLU A 643      35.983  28.977  66.882  1.00 60.22           C  \nATOM   4636  O   GLU A 643      35.388  27.928  67.139  1.00 58.78           O  \nATOM   4637  CB  GLU A 643      34.150  30.157  68.044  1.00 64.60           C  \nATOM   4638  CG  GLU A 643      33.655  31.380  68.767  1.00 70.89           C  \nATOM   4639  CD  GLU A 643      34.282  31.553  70.139  1.00 76.85           C  \nATOM   4640  OE1 GLU A 643      34.762  30.551  70.746  1.00 79.31           O  \nATOM   4641  OE2 GLU A 643      34.267  32.713  70.613  1.00 83.29           O  \nATOM   4642  N   GLN A 644      36.995  29.044  66.016  1.00 58.57           N  \nATOM   4643  CA  GLN A 644      37.362  27.920  65.151  1.00 57.97           C  \nATOM   4644  C   GLN A 644      38.096  26.787  65.896  1.00 54.65           C  \nATOM   4645  O   GLN A 644      39.012  27.012  66.674  1.00 51.83           O  \nATOM   4646  CB  GLN A 644      38.186  28.429  63.959  1.00 60.09           C  \nATOM   4647  CG  GLN A 644      37.467  29.496  63.116  1.00 62.85           C  \nATOM   4648  CD  GLN A 644      36.510  28.924  62.067  1.00 65.19           C  \nATOM   4649  NE2 GLN A 644      36.255  29.703  60.992  1.00 66.66           N  \nATOM   4650  OE1 GLN A 644      36.024  27.787  62.204  1.00 62.47           O  \nATOM   4651  N   PHE A 645      37.687  25.559  65.630  1.00 53.21           N  \nATOM   4652  CA  PHE A 645      38.199  24.431  66.366  1.00 53.62           C  \nATOM   4653  C   PHE A 645      39.685  24.276  66.210  1.00 54.44           C  \nATOM   4654  O   PHE A 645      40.213  24.490  65.130  1.00 59.01           O  \nATOM   4655  CB  PHE A 645      37.555  23.133  65.875  1.00 55.09           C  \nATOM   4656  CG  PHE A 645      36.048  23.053  66.072  1.00 55.13           C  \nATOM   4657  CD1 PHE A 645      35.411  23.695  67.128  1.00 55.07           C  \nATOM   4658  CD2 PHE A 645      35.281  22.283  65.218  1.00 52.96           C  \nATOM   4659  CE1 PHE A 645      34.049  23.598  67.288  1.00 53.55           C  \nATOM   4660  CE2 PHE A 645      33.920  22.178  65.387  1.00 52.14           C  \nATOM   4661  CZ  PHE A 645      33.302  22.835  66.419  1.00 51.95           C  \nATOM   4662  N   GLY A 646      40.337  23.848  67.286  1.00 55.53           N  \nATOM   4663  CA  GLY A 646      41.766  23.472  67.265  1.00 56.86           C  \nATOM   4664  C   GLY A 646      42.066  22.345  68.244  1.00 57.91           C  \nATOM   4665  O   GLY A 646      41.146  21.661  68.702  1.00 62.07           O  \nATOM   4666  N   ARG A 647      43.334  22.150  68.600  1.00 57.89           N  \nATOM   4667  CA  ARG A 647      43.690  21.014  69.457  1.00 56.72           C  \nATOM   4668  C   ARG A 647      44.239  21.419  70.796  1.00 55.10           C  \nATOM   4669  O   ARG A 647      44.956  22.400  70.904  1.00 52.66           O  \nATOM   4670  CB  ARG A 647      44.683  20.094  68.782  1.00 59.01           C  \nATOM   4671  CG  ARG A 647      44.607  18.687  69.334  1.00 63.86           C  \nATOM   4672  CD  ARG A 647      45.116  17.636  68.352  1.00 68.63           C  \nATOM   4673  NE  ARG A 647      46.512  17.284  68.582  1.00 74.74           N  \nATOM   4674  CZ  ARG A 647      47.571  17.901  68.072  1.00 83.36           C  \nATOM   4675  NH1 ARG A 647      47.434  18.954  67.285  1.00 93.66           N  \nATOM   4676  NH2 ARG A 647      48.788  17.460  68.362  1.00 84.86           N  \nATOM   4677  N   GLU A 648      43.846  20.654  71.807  1.00 56.55           N  \nATOM   4678  CA  GLU A 648      44.311  20.796  73.179  1.00 59.75           C  \nATOM   4679  C   GLU A 648      44.618  19.466  73.746  1.00 62.67           C  \nATOM   4680  O   GLU A 648      43.935  18.487  73.477  1.00 67.61           O  \nATOM   4681  CB  GLU A 648      43.235  21.334  74.092  1.00 61.85           C  \nATOM   4682  CG  GLU A 648      43.024  22.804  73.938  1.00 66.67           C  \nATOM   4683  CD  GLU A 648      42.918  23.502  75.263  1.00 71.69           C  \nATOM   4684  OE1 GLU A 648      42.275  22.937  76.171  1.00 75.68           O  \nATOM   4685  OE2 GLU A 648      43.486  24.609  75.390  1.00 75.98           O  \nATOM   4686  N   THR A 649      45.601  19.440  74.613  1.00 65.86           N  \nATOM   4687  CA  THR A 649      45.829  18.250  75.359  1.00 67.57           C  \nATOM   4688  C   THR A 649      45.490  18.567  76.805  1.00 68.65           C  \nATOM   4689  O   THR A 649      45.917  19.563  77.348  1.00 73.14           O  \nATOM   4690  CB  THR A 649      47.232  17.739  75.084  1.00 71.25           C  \nATOM   4691  CG2 THR A 649      47.376  16.294  75.583  1.00 72.70           C  \nATOM   4692  OG1 THR A 649      47.453  17.793  73.652  1.00 70.01           O  \nATOM   4693  N   THR A 650      44.646  17.731  77.382  1.00 70.56           N  \nATOM   4694  CA  THR A 650      44.077  17.943  78.697  1.00 75.32           C  \nATOM   4695  C   THR A 650      44.355  16.687  79.505  1.00 79.37           C  \nATOM   4696  O   THR A 650      44.511  15.604  78.933  1.00 75.19           O  \nATOM   4697  CB  THR A 650      42.550  18.146  78.637  1.00 77.82           C  \nATOM   4698  CG2 THR A 650      41.849  17.074  77.802  1.00 77.80           C  \nATOM   4699  OG1 THR A 650      42.012  18.051  79.955  1.00 85.33           O  \nATOM   4700  N   THR A 651      44.392  16.822  80.831  1.00 86.34           N  \nATOM   4701  CA  THR A 651      44.692  15.676  81.712  1.00 86.66           C  \nATOM   4702  C   THR A 651      43.584  15.241  82.690  1.00 98.02           C  \nATOM   4703  O   THR A 651      43.274  15.944  83.654  1.00 97.12           O  \nATOM   4704  CB  THR A 651      46.009  15.902  82.454  1.00 77.88           C  \nATOM   4705  CG2 THR A 651      45.989  15.286  83.860  1.00 75.73           C  \nATOM   4706  OG1 THR A 651      47.052  15.305  81.674  1.00 71.97           O  \nATOM   4707  N   ILE A 652      43.048  14.042  82.437  1.00116.20           N  \nATOM   4708  CA  ILE A 652      41.928  13.439  83.196  1.00122.68           C  \nATOM   4709  C   ILE A 652      42.364  12.132  83.916  1.00134.15           C  \nATOM   4710  O   ILE A 652      42.478  11.048  83.295  1.00132.73           O  \nATOM   4711  CB  ILE A 652      40.713  13.179  82.257  1.00111.44           C  \nATOM
[truncated: 273,558 more chars]
