# Supplementary material for: Crystal structure of pectocin M1 reveals diverse conformations and interactions during its initial step via the ferredoxin uptake system
Source: FEBS Open Bio. 2024 Aug 9;14(10):1731–45. doi: 10.1002/2211-5463.13874 (PMC11452297; doi:10.1002/2211-5463.13874)
Supplement: Supplementary file 3 — Data S2. The structural coordinates of 1st‐rank HADDOCK‐generated docking model of the FusA‐PM1fd complex. [file FEB4-14-1731-s001.txt]

Supplementary Data 2. The structural coordinates of 1st-rank HADDOCK-generated docking model of the FusA-PM1fd complex.
REMARK FILENAME="complex_18w.pdb0"
REMARK ===============================================================
REMARK HADDOCK run for complex
REMARK initial structure: complex_18.pdb
REMARK ===============================================================
REMARK            total,bonds,angles,improper,dihe,vdw,elec,air,cdih,coup,rdcs,vean,dani,xpcs,rg
REMARK energies: -269.808, 0, 0, 0, 0, -60.1795, -310.287, 100.658, 0, 0, 0, 0, 0, 0, 0
REMARK ===============================================================
REMARK            bonds,angles,impropers,dihe,air,cdih,coup,rdcs,vean,dani,xpcs
REMARK rms-dev.: 0,0,0,0,1.10182,0,0, 0, 0, 0, 0
REMARK ===============================================================
REMARK               air,cdih,coup,rdcs,vean,dani,xpcs
REMARK               >0.3,>5,>1,>0,>5,>0.2,>0.2
REMARK violations.: 4, 0, 0, 0, 0, 0, 0
REMARK ===============================================================
REMARK                        CVpartition#,violations,rms
REMARK AIRs cross-validation: 2, 3, 0.555067
REMARK ===============================================================
REMARK NCS energy: 0
REMARK ===============================================================
REMARK Symmetry energy: 0
REMARK ===============================================================
REMARK Membrane restraining energy: 0
REMARK ===============================================================
REMARK Local cross-correlation:  0.0000
REMARK ===============================================================
REMARK Desolvation energy: 15.7375
REMARK Internal energy free molecules: -35891.2
REMARK Internal energy complex: -35784
REMARK Binding energy: -247.486
REMARK ===============================================================
REMARK buried surface area: 2164.62
REMARK ===============================================================
REMARK water - chain_1: 0 0 0
REMARK water - chain_2: 0 0 0
REMARK ===============================================================
REMARK water - water: 0 0 0
REMARK ===============================================================
REMARK DATE:19-Dec-2023  14:37:15       created by user: enmr022
REMARK VERSION:1.3U
ATOM      1  CB  SER A  59     -35.432   1.014   6.571  1.00 15.00      A    C  
ATOM      2  OG  SER A  59     -36.660   1.429   7.147  1.00 15.00      A    O  
ATOM      3  HG  SER A  59     -36.979   2.216   6.686  1.00 15.00      A    H  
ATOM      4  C   SER A  59     -33.515   1.530   8.097  1.00 15.00      A    C  
ATOM      5  O   SER A  59     -33.698   2.129   9.154  1.00 15.00      A    O  
ATOM      6  N   SER A  59     -35.294  -0.011   8.797  1.00 15.00      A    N  
ATOM      7  HT1 SER A  59     -35.977   0.723   9.071  1.00 15.00      A    H  
ATOM      8  HT2 SER A  59     -34.669  -0.205   9.606  1.00 15.00      A    H  
ATOM      9  HT3 SER A  59     -35.810  -0.875   8.547  1.00 15.00      A    H  
ATOM     10  CA  SER A  59     -34.496   0.460   7.645  1.00 15.00      A    C  
ATOM     11  N   THR A  60     -32.478   1.756   7.306  1.00 15.00      A    N  
ATOM     12  HN  THR A  60     -32.386   1.250   6.470  1.00 15.00      A    H  
ATOM     13  CA  THR A  60     -31.465   2.746   7.635  1.00 15.00      A    C  
ATOM     14  CB  THR A  60     -30.208   2.522   6.776  1.00 15.00      A    C  
ATOM     15  OG1 THR A  60     -30.578   1.822   5.579  1.00 15.00      A    O  
ATOM     16  HG1 THR A  60     -30.073   2.172   4.838  1.00 15.00      A    H  
ATOM     17  CG2 THR A  60     -29.179   1.703   7.542  1.00 15.00      A    C  
ATOM     18  C   THR A  60     -31.977   4.170   7.423  1.00 15.00      A    C  
ATOM     19  O   THR A  60     -32.835   4.408   6.568  1.00 15.00      A    O  
ATOM     20  N   PRO A  61     -31.477   5.126   8.228  1.00 15.00      A    N  
ATOM     21  CA  PRO A  61     -31.860   6.538   8.122  1.00 15.00      A    C  
ATOM     22  CB  PRO A  61     -31.080   7.217   9.256  1.00 15.00      A    C  
ATOM     23  CG  PRO A  61     -30.710   6.114  10.185  1.00 15.00      A    C  
ATOM     24  CD  PRO A  61     -30.524   4.900   9.326  1.00 15.00      A    C  
ATOM     25  C   PRO A  61     -31.462   7.133   6.773  1.00 15.00      A    C  
ATOM     26  O   PRO A  61     -30.417   6.788   6.210  1.00 15.00      A    O  
ATOM     27  N   THR A  62     -32.293   8.047   6.286  1.00 15.00      A    N  
ATOM     28  HN  THR A  62     -33.075   8.307   6.824  1.00 15.00      A    H  
ATOM     29  CA  THR A  62     -32.090   8.700   5.000  1.00 15.00      A    C  
ATOM     30  CB  THR A  62     -33.296   9.594   4.644  1.00 15.00      A    C  
ATOM     31  OG1 THR A  62     -34.219   9.635   5.744  1.00 15.00      A    O  
ATOM     32  HG1 THR A  62     -33.825  10.138   6.481  1.00 15.00      A    H  
ATOM     33  CG2 THR A  62     -34.007   9.065   3.411  1.00 15.00      A    C  
ATOM     34  C   THR A  62     -30.819   9.547   4.956  1.00 15.00      A    C  
ATOM     35  O   THR A  62     -30.206   9.705   3.897  1.00 15.00      A    O  
ATOM     36  N   SER A  63     -30.423  10.083   6.101  1.00 15.00      A    N  
ATOM     37  HN  SER A  63     -30.933   9.902   6.922  1.00 15.00      A    H  
ATOM     38  CA  SER A  63     -29.241  10.930   6.176  1.00 15.00      A    C  
ATOM     39  CB  SER A  63     -29.204  11.655   7.521  1.00 15.00      A    C  
ATOM     40  OG  SER A  63     -29.560  10.772   8.571  1.00 15.00      A    O  
ATOM     41  HG  SER A  63     -30.405  11.063   8.969  1.00 15.00      A    H  
ATOM     42  C   SER A  63     -27.959  10.129   5.958  1.00 15.00      A    C  
ATOM     43  O   SER A  63     -27.014  10.604   5.321  1.00 15.00      A    O  
ATOM     44  N   GLN A  64     -27.944   8.903   6.465  1.00 15.00      A    N  
ATOM     45  HN  GLN A  64     -28.737   8.573   6.937  1.00 15.00      A    H  
ATOM     46  CA  GLN A  64     -26.781   8.037   6.336  1.00 15.00      A    C  
ATOM     47  CB  GLN A  64     -26.794   6.942   7.404  1.00 15.00      A    C  
ATOM     48  CG  GLN A  64     -27.219   7.426   8.781  1.00 15.00      A    C  
ATOM     49  CD  GLN A  64     -27.101   6.353   9.844  1.00 15.00      A    C  
ATOM     50  OE1 GLN A  64     -27.022   5.164   9.543  1.00 15.00      A    O  
ATOM     51  NE2 GLN A  64     -27.115   6.766  11.102  1.00 15.00      A    N  
ATOM     52 HE21 GLN A  64     -27.193   7.729  11.269  1.00 15.00      A    H  
ATOM     53 HE22 GLN A  64     -27.069   6.088  11.814  1.00 15.00      A    H  
ATOM     54  C   GLN A  64     -26.712   7.422   4.944  1.00 15.00      A    C  
ATOM     55  O   GLN A  64     -25.631   7.253   4.384  1.00 15.00      A    O  
ATOM     56  N   SER A  65     -27.875   7.113   4.374  1.00 15.00      A    N  
ATOM     57  HN  SER A  65     -28.711   7.278   4.864  1.00 15.00      A    H  
ATOM     58  CA  SER A  65     -27.938   6.520   3.044  1.00 15.00      A    C  
ATOM     59  CB  SER A  65     -29.352   6.015   2.745  1.00 15.00      A    C  
ATOM     60  OG  SER A  65     -30.327   6.972   3.123  1.00 15.00      A    O  
ATOM     61  HG  SER A  65     -30.127   7.817   2.708  1.00 15.00      A    H  
ATOM     62  C   SER A  65     -27.484   7.512   1.977  1.00 15.00      A    C  
ATOM     63  O   SER A  65     -27.162   7.130   0.854  1.00 15.00      A    O  
ATOM     64  N   MET A  66     -27.448   8.789   2.346  1.00 15.00      A    N  
ATOM     65  HN  MET A  66     -27.705   9.028   3.262  1.00 15.00      A    H  
ATOM     66  CA  MET A  66     -27.035   9.841   1.427  1.00 15.00      A    C  
ATOM     67  CB  MET A  66     -27.697  11.168   1.801  1.00 15.00      A    C  
ATOM     68  CG  MET A  66     -28.224  11.953   0.609  1.00 15.00      A    C  
ATOM     69  SD  MET A  66     -29.847  11.389   0.056  1.00 15.00      A    S  
ATOM     70  CE  MET A  66     -30.866  11.905   1.436  1.00 15.00      A    C  
ATOM     71  C   MET A  66     -25.517   9.998   1.421  1.00 15.00      A    C  
ATOM     72  O   MET A  66     -24.972  10.831   0.696  1.00 15.00      A    O  
ATOM     73  N   GLY A  67     -24.843   9.201   2.239  1.00 15.00      A    N  
ATOM     74  HN  GLY A  67     -25.334   8.561   2.800  1.00 15.00      A    H  
ATOM     75  CA  GLY A  67     -23.397   9.259   2.311  1.00 15.00      A    C  
ATOM     76  C   GLY A  67     -22.778   7.878   2.249  1.00 15.00      A    C  
ATOM     77  O   GLY A  67     -21.714   7.636   2.828  1.00 15.00      A    O  
ATOM     78  N   MET A  68     -23.447   6.970   1.550  1.00 15.00      A    N  
ATOM     79  HN  MET A  68     -24.278   7.229   1.098  1.00 15.00      A    H  
ATOM     80  CA  MET A  68     -22.968   5.603   1.418  1.00 15.00      A    C  
ATOM     81  CB  MET A  68     -23.583   4.696   2.492  1.00 15.00      A    C  
ATOM     82  CG  MET A  68     -25.078   4.463   2.340  1.00 15.00      A    C  
ATOM     83  SD  MET A  68     -25.747   3.342   3.587  1.00 15.00      A    S  
ATOM     84  CE  MET A  68     -24.993   1.791   3.101  1.00 15.00      A    C  
ATOM     85  C   MET A  68     -23.254   5.049   0.025  1.00 15.00      A    C  
ATOM     86  O   MET A  68     -24.243   5.413  -0.611  1.00 15.00      A    O  
ATOM     87  N   GLN A  69     -22.384   4.163  -0.433  1.00 15.00      A    N  
ATOM     88  HN  GLN A  69     -21.621   3.912   0.137  1.00 15.00      A    H  
ATOM     89  CA  GLN A  69     -22.519   3.546  -1.744  1.00 15.00      A    C  
ATOM     90  CB  GLN A  69     -21.269   3.820  -2.583  1.00 15.00      A    C  
ATOM     91  CG  GLN A  69     -21.531   4.598  -3.862  1.00 15.00      A    C  
ATOM     92  CD  GLN A  69     -20.374   4.516  -4.841  1.00 15.00      A    C  
ATOM     93  OE1 GLN A  69     -19.216   4.366  -4.449  1.00 15.00      A    O  
ATOM     94  NE2 GLN A  69     -20.682   4.610  -6.125  1.00 15.00      A    N  
ATOM     95 HE21 GLN A  69     -21.623   4.725  -6.367  1.00 15.00      A    H  
ATOM     96 HE22 GLN A  69     -19.953   4.570  -6.779  1.00 15.00      A    H  
ATOM     97  C   GLN A  69     -22.714   2.040  -1.606  1.00 15.00      A    C  
ATOM     98  O   GLN A  69     -21.939   1.370  -0.922  1.00 15.00      A    O  
ATOM     99  N   ILE A  70     -23.750   1.515  -2.248  1.00 15.00      A    N  
ATOM    100  HN  ILE A  70     -24.335   2.100  -2.769  1.00 15.00      A    H  
ATOM    101  CA  ILE A  70     -24.037   0.083  -2.205  1.00 15.00      A    C  
ATOM    102  CB  ILE A  70     -25.459  -0.207  -1.674  1.00 15.00      A    C  
ATOM    103  CG1 ILE A  70     -25.722   0.561  -0.374  1.00 15.00      A    C  
ATOM    104  CG2 ILE A  70     -25.650  -1.704  -1.460  1.00 15.00      A    C  
ATOM    105  CD1 ILE A  70     -27.142   0.435   0.137  1.00 15.00      A    C  
ATOM    106  C   ILE A  70     -23.902  -0.514  -3.602  1.00 15.00      A    C  
ATOM    107  O   ILE A  70     -24.684  -0.197  -4.498  1.00 15.00      A    O  
ATOM    108  N   ILE A  71     -22.906  -1.366  -3.786  1.00 15.00      A    N  
ATOM    109  HN  ILE A  71     -22.322  -1.593  -3.026  1.00 15.00      A    H  
ATOM    110  CA  ILE A  71     -22.665  -1.994  -5.080  1.00 15.00      A    C  
ATOM    111  CB  ILE A  71     -21.237  -1.698  -5.591  1.00 15.00      A    C  
ATOM    112  CG1 ILE A  71     -20.907  -0.208  -5.440  1.00 15.00      A    C  
ATOM    113  CG2 ILE A  71     -21.094  -2.130  -7.044  1.00 15.00      A    C  
ATOM    114  CD1 ILE A  71     -19.439   0.118  -5.632  1.00 15.00      A    C  
ATOM    115  C   ILE A  71     -22.855  -3.504  -4.978  1.00 15.00      A    C  
ATOM    116  O   ILE A  71     -22.120  -4.179  -4.259  1.00 15.00      A    O  
ATOM    117  N   ASN A  72     -23.841  -4.031  -5.692  1.00 15.00      A    N  
ATOM    118  HN  ASN A  72     -24.391  -3.447  -6.257  1.00 15.00      A    H  
ATOM    119  CA  ASN A  72     -24.112  -5.465  -5.665  1.00 15.00      A    C  
ATOM    120  CB  ASN A  72     -25.619  -5.774  -5.650  1.00 15.00      A    C  
ATOM    121  CG  ASN A  72     -26.351  -5.392  -6.926  1.00 15.00      A    C  
ATOM    122  OD1 ASN A  72     -25.926  -4.505  -7.664  1.00 15.00      A    O  
ATOM    123  ND2 ASN A  72     -27.472  -6.052  -7.182  1.00 15.00      A    N  
ATOM    124 HD21 ASN A  72     -27.763  -6.736  -6.547  1.00 15.00      A    H  
ATOM    125 HD22 ASN A  72     -27.971  -5.824  -8.003  1.00 15.00      A    H  
ATOM    126  C   ASN A  72     -23.382  -6.199  -6.790  1.00 15.00      A    C  
ATOM    127  O   ASN A  72     -22.898  -5.572  -7.733  1.00 15.00      A    O  
ATOM    128  N   ALA A  73     -23.297  -7.522  -6.664  1.00 15.00      A    N  
ATOM    129  HN  ALA A  73     -23.691  -7.944  -5.868  1.00 15.00      A    H  
ATOM    130  CA  ALA A  73     -22.609  -8.380  -7.638  1.00 15.00      A    C  
ATOM    131  CB  ALA A  73     -22.871  -9.848  -7.334  1.00 15.00      A    C  
ATOM    132  C   ALA A  73     -22.936  -8.068  -9.100  1.00 15.00      A    C  
ATOM    133  O   ALA A  73     -22.036  -8.008  -9.939  1.00 15.00      A    O  
ATOM    134  N   GLU A  74     -24.213  -7.866  -9.412  1.00 15.00      A    N  
ATOM    135  HN  GLU A  74     -24.893  -7.906  -8.710  1.00 15.00      A    H  
ATOM    136  CA  GLU A  74     -24.618  -7.585 -10.789  1.00 15.00      A    C  
ATOM    137  CB  GLU A  74     -26.140  -7.531 -10.928  1.00 15.00      A    C  
ATOM    138  CG  GLU A  74     -26.768  -6.259 -10.390  1.00 15.00      A    C  
ATOM    139  CD  GLU A  74     -28.109  -5.966 -11.017  1.00 15.00      A    C  
ATOM    140  OE1 GLU A  74     -28.145  -5.667 -12.237  1.00 15.00      A    O  
ATOM    141  OE2 GLU A  74     -29.118  -6.028 -10.294  1.00 15.00      A    O  
ATOM    142  C   GLU A  74     -23.981  -6.303 -11.327  1.00 15.00      A    C  
ATOM    143  O   GLU A  74     -23.560  -6.252 -12.483  1.00 15.00      A    O  
ATOM    144  N   GLN A  75     -23.892  -5.284 -10.477  1.00 15.00      A    N  
ATOM    145  HN  GLN A  75     -24.215  -5.401  -9.559  1.00 15.00      A    H  
ATOM    146  CA  GLN A  75     -23.316  -4.003 -10.866  1.00 15.00      A    C  
ATOM    147  CB  GLN A  75     -23.580  -2.947  -9.795  1.00 15.00      A    C  
ATOM    148  CG  GLN A  75     -24.934  -2.268  -9.904  1.00 15.00      A    C  
ATOM    149  CD  GLN A  75     -25.177  -1.289  -8.772  1.00 15.00      A    C  
ATOM    150  OE1 GLN A  75     -24.785  -0.126  -8.844  1.00 15.00      A    O  
ATOM    151  NE2 GLN A  75     -25.830  -1.753  -7.718  1.00 15.00      A    N  
ATOM    152 HE21 GLN A  75     -26.118  -2.696  -7.728  1.00 15.00      A    H  
ATOM    153 HE22 GLN A  75     -26.001  -1.139  -6.975  1.00 15.00      A    H  
ATOM    154  C   GLN A  75     -21.822  -4.136 -11.106  1.00 15.00      A    C  
ATOM    155  O   GLN A  75     -21.279  -3.553 -12.041  1.00 15.00      A    O  
ATOM    156  N   ILE A  76     -21.170  -4.921 -10.257  1.00 15.00      A    N  
ATOM    157  HN  ILE A  76     -21.667  -5.353  -9.531  1.00 15.00      A    H  
ATOM    158  CA  ILE A  76     -19.734  -5.152 -10.365  1.00 15.00      A    C  
ATOM    159  CB  ILE A  76     -19.232  -6.066  -9.221  1.00 15.00      A    C  
ATOM    160  CG1 ILE A  76     -19.506  -5.419  -7.860  1.00 15.00      A    C  
ATOM    161  CG2 ILE A  76     -17.748  -6.372  -9.380  1.00 15.00      A    C  
ATOM    162  CD1 ILE A  76     -19.218  -6.319  -6.678  1.00 15.00      A    C  
ATOM    163  C   ILE A  76     -19.394  -5.785 -11.716  1.00 15.00      A    C  
ATOM    164  O   ILE A  76     -18.357  -5.497 -12.313  1.00 15.00      A    O  
ATOM    165  N   LYS A  77     -20.288  -6.632 -12.207  1.00 15.00      A    N  
ATOM    166  HN  LYS A  77     -21.105  -6.815 -11.694  1.00 15.00      A    H  
ATOM    167  CA  LYS A  77     -20.080  -7.303 -13.484  1.00 15.00      A    C  
ATOM    168  CB  LYS A  77     -20.967  -8.552 -13.599  1.00 15.00      A    C  
ATOM    169  CG  LYS A  77     -20.730  -9.372 -14.863  1.00 15.00      A    C  
ATOM    170  CD  LYS A  77     -21.632 -10.597 -14.921  1.00 15.00      A    C  
ATOM    171  CE  LYS A  77     -22.021 -10.941 -16.355  1.00 15.00      A    C  
ATOM    172  NZ  LYS A  77     -20.873 -11.452 -17.158  1.00 15.00      A    N  
ATOM    173  HZ1 LYS A  77     -20.883 -12.493 -17.173  1.00 15.00      A    H  
ATOM    174  HZ2 LYS A  77     -19.975 -11.130 -16.749  1.00 15.00      A    H  
ATOM    175  HZ3 LYS A  77     -20.939 -11.103 -18.140  1.00 15.00      A    H  
ATOM    176  C   LYS A  77     -20.307  -6.364 -14.675  1.00 15.00      A    C  
ATOM    177  O   LYS A  77     -19.845  -6.646 -15.783  1.00 15.00      A    O  
ATOM    178  N   LYS A  78     -20.973  -5.239 -14.438  1.00 15.00      A    N  
ATOM    179  HN  LYS A  78     -21.262  -5.035 -13.522  1.00 15.00      A    H  
ATOM    180  CA  LYS A  78     -21.271  -4.283 -15.506  1.00 15.00      A    C  
ATOM    181  CB  LYS A  78     -22.722  -3.792 -15.404  1.00 15.00      A    C  
ATOM    182  CG  LYS A  78     -23.773  -4.874 -15.614  1.00 15.00      A    C  
ATOM    183  CD  LYS A  78     -25.162  -4.376 -15.235  1.00 15.00      A    C  
ATOM    184  CE  LYS A  78     -26.168  -5.517 -15.206  1.00 15.00      A    C  
ATOM    185  NZ  LYS A  78     -27.510  -5.075 -14.731  1.00 15.00      A    N  
ATOM    186  HZ1 LYS A  78     -28.248  -5.692 -15.121  1.00 15.00      A    H  
ATOM    187  HZ2 LYS A  78     -27.694  -4.099 -15.033  1.00 15.00      A    H  
ATOM    188  HZ3 LYS A  78     -27.557  -5.122 -13.682  1.00 15.00      A    H  
ATOM    189  C   LYS A  78     -20.314  -3.090 -15.497  1.00 15.00      A    C  
ATOM    190  O   LYS A  78     -20.614  -2.036 -16.060  1.00 15.00      A    O  
ATOM    191  N   MET A  79     -19.162  -3.247 -14.859  1.00 15.00      A    N  
ATOM    192  HN  MET A  79     -18.958  -4.102 -14.428  1.00 15.00      A    H  
ATOM    193  CA  MET A  79     -18.188  -2.166 -14.804  1.00 15.00      A    C  
ATOM    194  CB  MET A  79     -18.170  -1.476 -13.434  1.00 15.00      A    C  
ATOM    195  CG  MET A  79     -17.745  -2.356 -12.269  1.00 15.00      A    C  
ATOM    196  SD  MET A  79     -18.012  -1.563 -10.670  1.00 15.00      A    S  
ATOM    197  CE  MET A  79     -16.918  -0.152 -10.797  1.00 15.00      A    C  
ATOM    198  C   MET A  79     -16.798  -2.638 -15.214  1.00 15.00      A    C  
ATOM    199  O   MET A  79     -16.309  -3.648 -14.716  1.00 15.00      A    O  
ATOM    200  N   PRO A  80     -16.165  -1.916 -16.153  1.00 15.00      A    N  
ATOM    201  CA  PRO A  80     -14.825  -2.248 -16.665  1.00 15.00      A    C  
ATOM    202  CB  PRO A  80     -14.502  -1.073 -17.593  1.00 15.00      A    C  
ATOM    203  CG  PRO A  80     -15.832  -0.547 -18.003  1.00 15.00      A    C  
ATOM    204  CD  PRO A  80     -16.719  -0.719 -16.807  1.00 15.00      A    C  
ATOM    205  C   PRO A  80     -13.778  -2.345 -15.557  1.00 15.00      A    C  
ATOM    206  O   PRO A  80     -13.451  -1.349 -14.902  1.00 15.00      A    O  
ATOM    207  N   THR A  81     -13.255  -3.549 -15.354  1.00 15.00      A    N  
ATOM    208  HN  THR A  81     -13.556  -4.302 -15.907  1.00 15.00      A    H  
ATOM    209  CA  THR A  81     -12.250  -3.788 -14.328  1.00 15.00      A    C  
ATOM    210  CB  THR A  81     -12.801  -4.705 -13.220  1.00 15.00      A    C  
ATOM    211  OG1 THR A  81     -13.436  -5.856 -13.807  1.00 15.00      A    O  
ATOM    212  HG1 THR A  81     -12.902  -6.634 -13.628  1.00 15.00      A    H  
ATOM    213  CG2 THR A  81     -13.799  -3.964 -12.343  1.00 15.00      A    C  
ATOM    214  C   THR A  81     -11.001  -4.440 -14.919  1.00 15.00      A    C  
ATOM    215  O   THR A  81     -11.087  -5.229 -15.862  1.00 15.00      A    O  
ATOM    216  N   GLY A  82      -9.847  -4.114 -14.352  1.00 15.00      A    N  
ATOM    217  HN  GLY A  82      -9.841  -3.482 -13.589  1.00 15.00      A    H  
ATOM    218  CA  GLY A  82      -8.600  -4.684 -14.812  1.00 15.00      A    C  
ATOM    219  C   GLY A  82      -8.091  -5.703 -13.819  1.00 15.00      A    C  
ATOM    220  O   GLY A  82      -8.140  -6.911 -14.069  1.00 15.00      A    O  
ATOM    221  N   ASN A  83      -7.633  -5.218 -12.679  1.00 15.00      A    N  
ATOM    222  HN  ASN A  83      -7.661  -4.244 -12.526  1.00 15.00      A    H  
ATOM    223  CA  ASN A  83      -7.133  -6.082 -11.621  1.00 15.00      A    C  
ATOM    224  CB  ASN A  83      -5.851  -5.507 -11.008  1.00 15.00      A    C  
ATOM    225  CG  ASN A  83      -4.669  -6.459 -11.089  1.00 15.00      A    C  
ATOM    226  OD1 ASN A  83      -4.495  -7.187 -12.070  1.00 15.00      A    O  
ATOM    227  ND2 ASN A  83      -3.840  -6.456 -10.057  1.00 15.00      A    N  
ATOM    228 HD21 ASN A  83      -4.034  -5.847  -9.311  1.00 15.00      A    H  
ATOM    229 HD22 ASN A  83      -3.067  -7.063 -10.074  1.00 15.00      A    H  
ATOM    230  C   ASN A  83      -8.216  -6.196 -10.557  1.00 15.00      A    C  
ATOM    231  O   ASN A  83      -8.496  -5.229  -9.846  1.00 15.00      A    O  
ATOM    232  N   GLY A  84      -8.836  -7.371 -10.481  1.00 15.00      A    N  
ATOM    233  HN  GLY A  84      -8.542  -8.096 -11.061  1.00 15.00      A    H  
ATOM    234  CA  GLY A  84      -9.917  -7.604  -9.535  1.00 15.00      A    C  
ATOM    235  C   GLY A  84      -9.550  -7.285  -8.100  1.00 15.00      A    C  
ATOM    236  O   GLY A  84      -8.868  -8.066  -7.439  1.00 15.00      A    O  
ATOM    237  N   SER A  85     -10.010  -6.139  -7.621  1.00 15.00      A    N  
ATOM    238  HN  SER A  85     -10.551  -5.562  -8.198  1.00 15.00      A    H  
ATOM    239  CA  SER A  85      -9.732  -5.717  -6.264  1.00 15.00      A    C  
ATOM    240  CB  SER A  85      -8.409  -4.947  -6.208  1.00 15.00      A    C  
ATOM    241  OG  SER A  85      -8.424  -3.841  -7.093  1.00 15.00      A    O  
ATOM    242  HG  SER A  85      -8.342  -4.153  -8.005  1.00 15.00      A    H  
ATOM    243  C   SER A  85     -10.865  -4.858  -5.720  1.00 15.00      A    C  
ATOM    244  O   SER A  85     -11.643  -4.279  -6.481  1.00 15.00      A    O  
ATOM    245  N   VAL A  86     -10.947  -4.785  -4.400  1.00 15.00      A    N  
ATOM    246  HN  VAL A  86     -10.311  -5.294  -3.859  1.00 15.00      A    H  
ATOM    247  CA  VAL A  86     -11.972  -3.999  -3.730  1.00 15.00      A    C  
ATOM    248  CB  VAL A  86     -11.956  -4.250  -2.206  1.00 15.00      A    C  
ATOM    249  CG1 VAL A  86     -13.205  -3.681  -1.549  1.00 15.00      A    C  
ATOM    250  CG2 VAL A  86     -11.813  -5.735  -1.896  1.00 15.00      A    C  
ATOM    251  C   VAL A  86     -11.782  -2.503  -3.988  1.00 15.00      A    C  
ATOM    252  O   VAL A  86     -12.754  -1.751  -4.038  1.00 15.00      A    O  
ATOM    253  N   THR A  87     -10.536  -2.072  -4.172  1.00 15.00      A    N  
ATOM    254  HN  THR A  87      -9.795  -2.710  -4.161  1.00 15.00      A    H  
ATOM    255  CA  THR A  87     -10.260  -0.659  -4.400  1.00 15.00      A    C  
ATOM    256  CB  THR A  87      -8.818  -0.258  -4.030  1.00 15.00      A    C  
ATOM    257  OG1 THR A  87      -7.966  -1.413  -4.015  1.00 15.00      A    O  
ATOM    258  HG1 THR A  87      -7.059  -1.124  -3.853  1.00 15.00      A    H  
ATOM    259  CG2 THR A  87      -8.791   0.400  -2.658  1.00 15.00      A    C  
ATOM    260  C   THR A  87     -10.607  -0.194  -5.815  1.00 15.00      A    C  
ATOM    261  O   THR A  87     -11.079   0.928  -5.998  1.00 15.00      A    O  
ATOM    262  N   GLU A  88     -10.408  -1.062  -6.805  1.00 15.00      A    N  
ATOM    263  HN  GLU A  88     -10.044  -1.950  -6.601  1.00 15.00      A    H  
ATOM    264  CA  GLU A  88     -10.695  -0.713  -8.198  1.00 15.00      A    C  
ATOM    265  CB  GLU A  88     -10.252  -1.830  -9.147  1.00 15.00      A    C  
ATOM    266  CG  GLU A  88      -9.394  -1.354 -10.309  1.00 15.00      A    C  
ATOM    267  CD  GLU A  88      -9.736  -2.036 -11.615  1.00 15.00      A    C  
ATOM    268  OE1 GLU A  88      -8.897  -2.808 -12.136  1.00 15.00      A    O  
ATOM    269  OE2 GLU A  88     -10.843  -1.787 -12.146  1.00 15.00      A    O  
ATOM    270  C   GLU A  88     -12.177  -0.394  -8.415  1.00 15.00      A    C  
ATOM    271  O   GLU A  88     -12.540   0.332  -9.340  1.00 15.00      A    O  
ATOM    272  N   LEU A  89     -13.033  -0.918  -7.546  1.00 15.00      A    N  
ATOM    273  HN  LEU A  89     -12.690  -1.461  -6.804  1.00 15.00      A    H  
ATOM    274  CA  LEU A  89     -14.471  -0.696  -7.663  1.00 15.00      A    C  
ATOM    275  CB  LEU A  89     -15.242  -1.751  -6.862  1.00 15.00      A    C  
ATOM    276  CG  LEU A  89     -14.880  -3.213  -7.143  1.00 15.00      A    C  
ATOM    277  CD1 LEU A  89     -15.676  -4.147  -6.248  1.00 15.00      A    C  
ATOM    278  CD2 LEU A  89     -15.103  -3.556  -8.611  1.00 15.00      A    C  
ATOM    279  C   LEU A  89     -14.860   0.706  -7.196  1.00 15.00      A    C  
ATOM    280  O   LEU A  89     -15.941   1.201  -7.510  1.00 15.00      A    O  
ATOM    281  N   LEU A  90     -13.953   1.357  -6.480  1.00 15.00      A    N  
ATOM    282  HN  LEU A  90     -13.084   0.932  -6.310  1.00 15.00      A    H  
ATOM    283  CA  LEU A  90     -14.203   2.694  -5.952  1.00 15.00      A    C  
ATOM    284  CB  LEU A  90     -13.385   2.936  -4.678  1.00 15.00      A    C  
ATOM    285  CG  LEU A  90     -14.058   2.563  -3.351  1.00 15.00      A    C  
ATOM    286  CD1 LEU A  90     -14.202   1.054  -3.213  1.00 15.00      A    C  
ATOM    287  CD2 LEU A  90     -13.284   3.139  -2.178  1.00 15.00      A    C  
ATOM    288  C   LEU A  90     -13.910   3.781  -6.982  1.00 15.00      A    C  
ATOM    289  O   LEU A  90     -13.970   4.970  -6.672  1.00 15.00      A    O  
ATOM    290  N   LYS A  91     -13.618   3.374  -8.214  1.00 15.00      A    N  
ATOM    291  HN  LYS A  91     -13.594   2.412  -8.404  1.00 15.00      A    H  
ATOM    292  CA  LYS A  91     -13.318   4.322  -9.286  1.00 15.00      A    C  
ATOM    293  CB  LYS A  91     -12.691   3.608 -10.492  1.00 15.00      A    C  
ATOM    294  CG  LYS A  91     -13.672   2.767 -11.300  1.00 15.00      A    C  
ATOM    295  CD  LYS A  91     -13.034   2.209 -12.565  1.00 15.00      A    C  
ATOM    296  CE  LYS A  91     -12.097   1.054 -12.251  1.00 15.00      A    C  
ATOM    297  NZ  LYS A  91     -11.737   0.275 -13.465  1.00 15.00      A    N  
ATOM    298  HZ1 LYS A  91     -11.148  -0.548 -13.193  1.00 15.00      A    H  
ATOM    299  HZ2 LYS A  91     -11.203   0.869 -14.129  1.00 15.00      A    H  
ATOM    300  HZ3 LYS A  91     -12.598  -0.075 -13.940  1.00 15.00      A    H  
ATOM    301  C   LYS A  91     -14.556   5.113  -9.725  1.00 15.00      A    C  
ATOM    302  O   LYS A  91     -14.472   5.969 -10.610  1.00 15.00      A    O  
ATOM    303  N   ASN A  92     -15.703   4.825  -9.120  1.00 15.00      A    N  
ATOM    304  HN  ASN A  92     -15.721   4.131  -8.427  1.00 15.00      A    H  
ATOM    305  CA  ASN A  92     -16.936   5.521  -9.469  1.00 15.00      A    C  
ATOM    306  CB  ASN A  92     -17.984   4.553 -10.027  1.00 15.00      A    C  
ATOM    307  CG  ASN A  92     -18.013   4.541 -11.546  1.00 15.00      A    C  
ATOM    308  OD1 ASN A  92     -17.254   3.816 -12.190  1.00 15.00      A    O  
ATOM    309  ND2 ASN A  92     -18.888   5.346 -12.133  1.00 15.00      A    N  
ATOM    310 HD21 ASN A  92     -19.462   5.900 -11.564  1.00 15.00      A    H  
ATOM    311 HD22 ASN A  92     -18.927   5.352 -13.119  1.00 15.00      A    H  
ATOM    312  C   ASN A  92     -17.497   6.326  -8.300  1.00 15.00      A    C  
ATOM    313  O   ASN A  92     -18.692   6.621  -8.255  1.00 15.00      A    O  
ATOM    314  N   ASN A  93     -16.632   6.676  -7.355  1.00 15.00      A    N  
ATOM    315  HN  ASN A  93     -15.695   6.393  -7.432  1.00 15.00      A    H  
ATOM    316  CA  ASN A  93     -17.039   7.471  -6.195  1.00 15.00      A    C  
ATOM    317  CB  ASN A  93     -16.718   6.734  -4.886  1.00 15.00      A    C  
ATOM    318  CG  ASN A  93     -17.355   7.376  -3.661  1.00 15.00      A    C  
ATOM    319  OD1 ASN A  93     -17.217   8.573  -3.428  1.00 15.00      A    O  
ATOM    320  ND2 ASN A  93     -18.068   6.582  -2.876  1.00 15.00      A    N  
ATOM    321 HD21 ASN A  93     -18.149   5.635  -3.126  1.00 15.00      A    H  
ATOM    322 HD22 ASN A  93     -18.486   6.971  -2.077  1.00 15.00      A    H  
ATOM    323  C   ASN A  93     -16.356   8.840  -6.236  1.00 15.00      A    C  
ATOM    324  O   ASN A  93     -15.129   8.929  -6.203  1.00 15.00      A    O  
ATOM    325  N   PRO A  94     -17.146   9.925  -6.309  1.00 15.00      A    N  
ATOM    326  CA  PRO A  94     -16.618  11.298  -6.390  1.00 15.00      A    C  
ATOM    327  CB  PRO A  94     -17.866  12.146  -6.660  1.00 15.00      A    C  
ATOM    328  CG  PRO A  94     -18.997  11.343  -6.118  1.00 15.00      A    C  
ATOM    329  CD  PRO A  94     -18.621   9.902  -6.321  1.00 15.00      A    C  
ATOM    330  C   PRO A  94     -15.912  11.778  -5.117  1.00 15.00      A    C  
ATOM    331  O   PRO A  94     -15.240  12.808  -5.130  1.00 15.00      A    O  
ATOM    332  N   ASN A  95     -16.058  11.030  -4.032  1.00 15.00      A    N  
ATOM    333  HN  ASN A  95     -16.589  10.204  -4.084  1.00 15.00      A    H  
ATOM    334  CA  ASN A  95     -15.440  11.394  -2.759  1.00 15.00      A    C  
ATOM    335  CB  ASN A  95     -16.433  11.182  -1.603  1.00 15.00      A    C  
ATOM    336  CG  ASN A  95     -17.398  12.343  -1.429  1.00 15.00      A    C  
ATOM    337  OD1 ASN A  95     -17.404  13.288  -2.216  1.00 15.00      A    O  
ATOM    338  ND2 ASN A  95     -18.245  12.275  -0.412  1.00 15.00      A    N  
ATOM    339 HD21 ASN A  95     -18.219  11.472   0.176  1.00 15.00      A    H  
ATOM    340 HD22 ASN A  95     -18.855  13.022  -0.270  1.00 15.00      A    H  
ATOM    341  C   ASN A  95     -14.168  10.587  -2.517  1.00 15.00      A    C  
ATOM    342  O   ASN A  95     -13.513  10.725  -1.479  1.00 15.00      A    O  
ATOM    343  N   VAL A  96     -13.807   9.766  -3.494  1.00 15.00      A    N  
ATOM    344  HN  VAL A  96     -14.350   9.728  -4.312  1.00 15.00      A    H  
ATOM    345  CA  VAL A  96     -12.627   8.920  -3.393  1.00 15.00      A    C  
ATOM    346  CB  VAL A  96     -12.992   7.443  -3.668  1.00 15.00      A    C  
ATOM    347  CG1 VAL A  96     -11.751   6.582  -3.856  1.00 15.00      A    C  
ATOM    348  CG2 VAL A  96     -13.853   6.892  -2.543  1.00 15.00      A    C  
ATOM    349  C   VAL A  96     -11.520   9.360  -4.354  1.00 15.00      A    C  
ATOM    350  O   VAL A  96     -11.780   9.705  -5.508  1.00 15.00      A    O  
ATOM    351  N   GLN A  97     -10.286   9.362  -3.858  1.00 15.00      A    N  
ATOM    352  HN  GLN A  97     -10.151   9.105  -2.919  1.00 15.00      A    H  
ATOM    353  CA  GLN A  97      -9.127   9.725  -4.665  1.00 15.00      A    C  
ATOM    354  CB  GLN A  97      -8.537  11.070  -4.226  1.00 15.00      A    C  
ATOM    355  CG  GLN A  97      -9.486  12.248  -4.401  1.00 15.00      A    C  
ATOM    356  CD  GLN A  97      -8.788  13.510  -4.877  1.00 15.00      A    C  
ATOM    357  OE1 GLN A  97      -7.800  13.456  -5.608  1.00 15.00      A    O  
ATOM    358  NE2 GLN A  97      -9.309  14.660  -4.477  1.00 15.00      A    N  
ATOM    359 HE21 GLN A  97     -10.104  14.633  -3.906  1.00 15.00      A    H  
ATOM    360 HE22 GLN A  97      -8.875  15.492  -4.765  1.00 15.00      A    H  
ATOM    361  C   GLN A  97      -8.075   8.617  -4.585  1.00 15.00      A    C  
ATOM    362  O   GLN A  97      -7.901   7.995  -3.534  1.00 15.00      A    O  
ATOM    363  N   PHE A  98      -7.388   8.368  -5.694  1.00 15.00      A    N  
ATOM    364  HN  PHE A  98      -7.556   8.909  -6.490  1.00 15.00      A    H  
ATOM    365  CA  PHE A  98      -6.371   7.320  -5.750  1.00 15.00      A    C  
ATOM    366  CB  PHE A  98      -6.540   6.473  -7.017  1.00 15.00      A    C  
ATOM    367  CG  PHE A  98      -7.748   5.579  -7.014  1.00 15.00      A    C  
ATOM    368  CD1 PHE A  98      -9.016   6.099  -7.216  1.00 15.00      A    C  
ATOM    369  CD2 PHE A  98      -7.613   4.214  -6.818  1.00 15.00      A    C  
ATOM    370  CE1 PHE A  98     -10.127   5.277  -7.221  1.00 15.00      A    C  
ATOM    371  CE2 PHE A  98      -8.720   3.386  -6.821  1.00 15.00      A    C  
ATOM    372  CZ  PHE A  98      -9.979   3.919  -7.023  1.00 15.00      A    C  
ATOM    373  C   PHE A  98      -4.968   7.912  -5.719  1.00 15.00      A    C  
ATOM    374  O   PHE A  98      -4.781   9.096  -5.997  1.00 15.00      A    O  
ATOM    375  N   SER A  99      -3.989   7.080  -5.377  1.00 15.00      A    N  
ATOM    376  HN  SER A  99      -4.209   6.152  -5.155  1.00 15.00      A    H  
ATOM    377  CA  SER A  99      -2.598   7.511  -5.315  1.00 15.00      A    C  
ATOM    378  CB  SER A  99      -1.723   6.421  -4.680  1.00 15.00      A    C  
ATOM    379  OG  SER A  99      -0.866   6.962  -3.684  1.00 15.00      A    O  
ATOM    380  HG  SER A  99       0.055   6.733  -3.884  1.00 15.00      A    H  
ATOM    381  C   SER A  99      -2.076   7.850  -6.708  1.00 15.00      A    C  
ATOM    382  O   SER A  99      -2.478   7.239  -7.701  1.00 15.00      A    O  
ATOM    383  N   ASN A 100      -1.174   8.817  -6.767  1.00 15.00      A    N  
ATOM    384  HN  ASN A 100      -0.912   9.271  -5.936  1.00 15.00      A    H  
ATOM    385  CA  ASN A 100      -0.580   9.257  -8.026  1.00 15.00      A    C  
ATOM    386  CB  ASN A 100       0.392  10.410  -7.769  1.00 15.00      A    C  
ATOM    387  CG  ASN A 100      -0.289  11.763  -7.677  1.00 15.00      A    C  
ATOM    388  OD1 ASN A 100      -1.484  11.862  -7.400  1.00 15.00      A    O  
ATOM    389  ND2 ASN A 100       0.479  12.818  -7.892  1.00 15.00      A    N  
ATOM    390 HD21 ASN A 100       1.425  12.667  -8.095  1.00 15.00      A    H  
ATOM    391 HD22 ASN A 100       0.070  13.707  -7.835  1.00 15.00      A    H  
ATOM    392  C   ASN A 100       0.157   8.121  -8.734  1.00 15.00      A    C  
ATOM    393  O   ASN A 100       0.263   8.105  -9.961  1.00 15.00      A    O  
ATOM    394  N   THR A 101       0.657   7.165  -7.958  1.00 15.00      A    N  
ATOM    395  HN  THR A 101       0.532   7.221  -6.988  1.00 15.00      A    H  
ATOM    396  CA  THR A 101       1.399   6.038  -8.512  1.00 15.00      A    C  
ATOM    397  CB  THR A 101       2.658   5.758  -7.669  1.00 15.00      A    C  
ATOM    398  OG1 THR A 101       2.263   5.430  -6.329  1.00 15.00      A    O  
ATOM    399  HG1 THR A 101       2.469   6.166  -5.727  1.00 15.00      A    H  
ATOM    400  CG2 THR A 101       3.575   6.972  -7.645  1.00 15.00      A    C  
ATOM    401  C   THR A 101       0.561   4.760  -8.545  1.00 15.00      A    C  
ATOM    402  O   THR A 101       1.081   3.684  -8.839  1.00 15.00      A    O  
ATOM    403  N   ALA A 102      -0.733   4.880  -8.261  1.00 15.00      A    N  
ATOM    404  HN  ALA A 102      -1.101   5.769  -8.066  1.00 15.00      A    H  
ATOM    405  CA  ALA A 102      -1.622   3.717  -8.237  1.00 15.00      A    C  
ATOM    406  CB  ALA A 102      -2.998   4.098  -7.708  1.00 15.00      A    C  
ATOM    407  C   ALA A 102      -1.738   3.042  -9.602  1.00 15.00      A    C  
ATOM    408  O   ALA A 102      -1.597   1.827  -9.714  1.00 15.00      A    O  
ATOM    409  N   SER A 103      -1.973   3.833 -10.636  1.00 15.00      A    N  
ATOM    410  HN  SER A 103      -2.045   4.798 -10.495  1.00 15.00      A    H  
ATOM    411  CA  SER A 103      -2.123   3.293 -11.976  1.00 15.00      A    C  
ATOM    412  CB  SER A 103      -3.543   3.565 -12.490  1.00 15.00      A    C  
ATOM    413  OG  SER A 103      -3.972   2.551 -13.382  1.00 15.00      A    O  
ATOM    414  HG  SER A 103      -4.367   1.832 -12.876  1.00 15.00      A    H  
ATOM    415  C   SER A 103      -1.085   3.880 -12.929  1.00 15.00      A    C  
ATOM    416  O   SER A 103      -1.154   5.057 -13.290  1.00 15.00      A    O  
ATOM    417  N   SER A 104      -0.118   3.060 -13.326  1.00 15.00      A    N  
ATOM    418  HN  SER A 104      -0.101   2.141 -12.985  1.00 15.00      A    H  
ATOM    419  CA  SER A 104       0.922   3.493 -14.248  1.00 15.00      A    C  
ATOM    420  CB  SER A 104       2.173   3.925 -13.480  1.00 15.00      A    C  
ATOM    421  OG  SER A 104       2.963   2.806 -13.107  1.00 15.00      A    O  
ATOM    422  HG  SER A 104       2.639   2.448 -12.273  1.00 15.00      A    H  
ATOM    423  C   SER A 104       1.264   2.369 -15.224  1.00 15.00      A    C  
ATOM    424  O   SER A 104       0.958   1.205 -14.967  1.00 15.00      A    O  
ATOM    425  N   SER A 105       1.894   2.718 -16.341  1.00 15.00      A    N  
ATOM    426  HN  SER A 105       2.101   3.667 -16.500  1.00 15.00      A    H  
ATOM    427  CA  SER A 105       2.275   1.729 -17.343  1.00 15.00      A    C  
ATOM    428  CB  SER A 105       2.276   2.358 -18.733  1.00 15.00      A    C  
ATOM    429  OG  SER A 105       1.365   3.437 -18.802  1.00 15.00      A    O  
ATOM    430  HG  SER A 105       0.834   3.461 -17.999  1.00 15.00      A    H  
ATOM    431  C   SER A 105       3.656   1.154 -17.052  1.00 15.00      A    C  
ATOM    432  O   SER A 105       4.212   0.410 -17.861  1.00 15.00      A    O  
ATOM    433  N   ASN A 106       4.204   1.515 -15.900  1.00 15.00      A    N  
ATOM    434  HN  ASN A 106       3.708   2.105 -15.295  1.00 15.00      A    H  
ATOM    435  CA  ASN A 106       5.521   1.039 -15.504  1.00 15.00      A    C  
ATOM    436  CB  ASN A 106       6.296   2.133 -14.752  1.00 15.00      A    C  
ATOM    437  CG  ASN A 106       6.590   3.368 -15.589  1.00 15.00      A    C  
ATOM    438  OD1 ASN A 106       6.486   3.350 -16.814  1.00 15.00      A    O  
ATOM    439  ND2 ASN A 106       6.975   4.451 -14.929  1.00 15.00      A    N  
ATOM    440 HD21 ASN A 106       7.048   4.398 -13.954  1.00 15.00      A    H  
ATOM    441 HD22 ASN A 106       7.180   5.259 -15.447  1.00 15.00      A    H  
ATOM    442  C   ASN A 106       5.383  -0.176 -14.604  1.00 15.00      A    C  
ATOM    443  O   ASN A 106       6.330  -0.940 -14.430  1.00 15.00      A    O  
ATOM    444  N   ILE A 107       4.187  -0.356 -14.049  1.00 15.00      A    N  
ATOM    445  HN  ILE A 107       3.465   0.269 -14.258  1.00 15.00      A    H  
ATOM    446  CA  ILE A 107       3.923  -1.464 -13.134  1.00 15.00      A    C  
ATOM    447  CB  ILE A 107       3.560  -0.929 -11.735  1.00 15.00      A    C  
ATOM    448  CG1 ILE A 107       4.469   0.246 -11.360  1.00 15.00      A    C  
ATOM    449  CG2 ILE A 107       3.669  -2.030 -10.697  1.00 15.00      A    C  
ATOM    450  CD1 ILE A 107       3.942   1.082 -10.213  1.00 15.00      A    C  
ATOM    451  C   ILE A 107       2.791  -2.379 -13.629  1.00 15.00      A    C  
ATOM    452  O   ILE A 107       1.674  -2.349 -13.097  1.00 15.00      A    O  
ATOM    453  N   PRO A 108       3.042  -3.179 -14.673  1.00 15.00      A    N  
ATOM    454  CA  PRO A 108       2.071  -4.107 -15.218  1.00 15.00      A    C  
ATOM    455  CB  PRO A 108       2.318  -3.958 -16.722  1.00 15.00      A    C  
ATOM    456  CG  PRO A 108       3.712  -3.404 -16.853  1.00 15.00      A    C  
ATOM    457  CD  PRO A 108       4.264  -3.219 -15.462  1.00 15.00      A    C  
ATOM    458  C   PRO A 108       2.362  -5.548 -14.784  1.00 15.00      A    C  
ATOM    459  O   PRO A 108       3.403  -6.112 -15.116  1.00 15.00      A    O  
ATOM    460  N   GLY A 109       1.446  -6.144 -14.036  1.00 15.00      A    N  
ATOM    461  HN  GLY A 109       0.637  -5.660 -13.782  1.00 15.00      A    H  
ATOM    462  CA  GLY A 109       1.651  -7.510 -13.596  1.00 15.00      A    C  
ATOM    463  C   GLY A 109       1.470  -7.686 -12.105  1.00 15.00      A    C  
ATOM    464  O   GLY A 109       1.284  -8.803 -11.630  1.00 15.00      A    O  
ATOM    465  N   GLU A 110       1.512  -6.586 -11.369  1.00 15.00      A    N  
ATOM    466  HN  GLU A 110       1.674  -5.722 -11.802  1.00 15.00      A    H  
ATOM    467  CA  GLU A 110       1.351  -6.639  -9.920  1.00 15.00      A    C  
ATOM    468  CB  GLU A 110       1.693  -5.300  -9.267  1.00 15.00      A    C  
ATOM    469  CG  GLU A 110       3.175  -4.964  -9.271  1.00 15.00      A    C  
ATOM    470  CD  GLU A 110       4.042  -6.022  -8.614  1.00 15.00      A    C  
ATOM    471  OE1 GLU A 110       3.500  -6.890  -7.891  1.00 15.00      A    O  
ATOM    472  OE2 GLU A 110       5.270  -5.993  -8.825  1.00 15.00      A    O  
ATOM    473  C   GLU A 110      -0.049  -7.082  -9.511  1.00 15.00      A    C  
ATOM    474  O   GLU A 110      -1.018  -6.921 -10.264  1.00 15.00      A    O  
ATOM    475  N   LEU A 111      -0.138  -7.652  -8.317  1.00 15.00      A    N  
ATOM    476  HN  LEU A 111       0.679  -7.763  -7.782  1.00 15.00      A    H  
ATOM    477  CA  LEU A 111      -1.406  -8.129  -7.777  1.00 15.00      A    C  
ATOM    478  CB  LEU A 111      -1.297  -9.617  -7.424  1.00 15.00      A    C  
ATOM    479  CG  LEU A 111      -2.042 -10.596  -8.338  1.00 15.00      A    C  
ATOM    480  CD1 LEU A 111      -1.669 -10.376  -9.796  1.00 15.00      A    C  
ATOM    481  CD2 LEU A 111      -1.753 -12.031  -7.928  1.00 15.00      A    C  
ATOM    482  C   LEU A 111      -1.793  -7.329  -6.539  1.00 15.00      A    C  
ATOM    483  O   LEU A 111      -2.719  -7.689  -5.813  1.00 15.00      A    O  
ATOM    484  N   ALA A 112      -1.084  -6.232  -6.312  1.00 15.00      A    N  
ATOM    485  HN  ALA A 112      -0.378  -5.982  -6.941  1.00 15.00      A    H  
ATOM    486  CA  ALA A 112      -1.340  -5.383  -5.159  1.00 15.00      A    C  
ATOM    487  CB  ALA A 112      -0.090  -4.592  -4.802  1.00 15.00      A    C  
ATOM    488  C   ALA A 112      -2.508  -4.440  -5.414  1.00 15.00      A    C  
ATOM    489  O   ALA A 112      -2.648  -3.897  -6.510  1.00 15.00      A    O  
ATOM    490  N   PRO A 113      -3.379  -4.263  -4.411  1.00 15.00      A    N  
ATOM    491  CA  PRO A 113      -4.527  -3.363  -4.509  1.00 15.00      A    C  
ATOM    492  CB  PRO A 113      -5.369  -3.710  -3.268  1.00 15.00      A    C  
ATOM    493  CG  PRO A 113      -4.775  -4.965  -2.720  1.00 15.00      A    C  
ATOM    494  CD  PRO A 113      -3.329  -4.935  -3.108  1.00 15.00      A    C  
ATOM    495  C   PRO A 113      -4.071  -1.906  -4.444  1.00 15.00      A    C  
ATOM    496  O   PRO A 113      -3.054  -1.597  -3.821  1.00 15.00      A    O  
ATOM    497  N   GLU A 114      -4.816  -1.022  -5.092  1.00 15.00      A    N  
ATOM    498  HN  GLU A 114      -5.603  -1.329  -5.588  1.00 15.00      A    H  
ATOM    499  CA  GLU A 114      -4.481   0.398  -5.105  1.00 15.00      A    C  
ATOM    500  CB  GLU A 114      -5.282   1.119  -6.188  1.00 15.00      A    C  
ATOM    501  CG  GLU A 114      -5.112   0.545  -7.583  1.00 15.00      A    C  
ATOM    502  CD  GLU A 114      -6.092   1.148  -8.566  1.00 15.00      A    C  
ATOM    503  OE1 GLU A 114      -5.672   2.001  -9.377  1.00 15.00      A    O  
ATOM    504  OE2 GLU A 114      -7.285   0.781  -8.513  1.00 15.00      A    O  
ATOM    505  C   GLU A 114      -4.764   1.049  -3.752  1.00 15.00      A    C  
ATOM    506  O   GLU A 114      -5.520   0.513  -2.937  1.00 15.00      A    O  
ATOM    507  N   ASN A 115      -4.159   2.210  -3.522  1.00 15.00      A    N  
ATOM    508  HN  ASN A 115      -3.574   2.586  -4.211  1.00 15.00      A    H  
ATOM    509  CA  ASN A 115      -4.359   2.947  -2.280  1.00 15.00      A    C  
ATOM    510  CB  ASN A 115      -3.043   3.541  -1.767  1.00 15.00      A    C  
ATOM    511  CG  ASN A 115      -2.194   2.512  -1.042  1.00 15.00      A    C  
ATOM    512  OD1 ASN A 115      -2.716   1.612  -0.386  1.00 15.00      A    O  
ATOM    513  ND2 ASN A 115      -0.879   2.636  -1.155  1.00 15.00      A    N  
ATOM    514 HD21 ASN A 115      -0.526   3.376  -1.690  1.00 15.00      A    H  
ATOM    515 HD22 ASN A 115      -0.313   1.976  -0.704  1.00 15.00      A    H  
ATOM    516  C   ASN A 115      -5.410   4.028  -2.490  1.00 15.00      A    C  
ATOM    517  O   ASN A 115      -5.340   4.795  -3.454  1.00 15.00      A    O  
ATOM    518  N   VAL A 116      -6.376   4.086  -1.586  1.00 15.00      A    N  
ATOM    519  HN  VAL A 116      -6.350   3.478  -0.819  1.00 15.00      A    H  
ATOM    520  CA  VAL A 116      -7.471   5.038  -1.693  1.00 15.00      A    C  
ATOM    521  CB  VAL A 116      -8.816   4.279  -1.833  1.00 15.00      A    C  
ATOM    522  CG1 VAL A 116      -9.989   5.064  -1.263  1.00 15.00      A    C  
ATOM    523  CG2 VAL A 116      -9.071   3.917  -3.287  1.00 15.00      A    C  
ATOM    524  C   VAL A 116      -7.528   6.000  -0.506  1.00 15.00      A    C  
ATOM    525  O   VAL A 116      -7.301   5.608   0.640  1.00 15.00      A    O  
ATOM    526  N   SER A 117      -7.821   7.260  -0.798  1.00 15.00      A    N  
ATOM    527  HN  SER A 117      -7.957   7.511  -1.741  1.00 15.00      A    H  
ATOM    528  CA  SER A 117      -7.948   8.284   0.223  1.00 15.00      A    C  
ATOM    529  CB  SER A 117      -6.937   9.412  -0.014  1.00 15.00      A    C  
ATOM    530  OG  SER A 117      -7.209  10.531   0.816  1.00 15.00      A    O  
ATOM    531  HG  SER A 117      -6.737  10.433   1.658  1.00 15.00      A    H  
ATOM    532  C   SER A 117      -9.371   8.838   0.207  1.00 15.00      A    C  
ATOM    533  O   SER A 117      -9.945   9.067  -0.862  1.00 15.00      A    O  
ATOM    534  N   PHE A 118      -9.940   9.035   1.389  1.00 15.00      A    N  
ATOM    535  HN  PHE A 118      -9.435   8.829   2.201  1.00 15.00      A    H  
ATOM    536  CA  PHE A 118     -11.291   9.563   1.513  1.00 15.00      A    C  
ATOM    537  CB  PHE A 118     -12.097   8.738   2.520  1.00 15.00      A    C  
ATOM    538  CG  PHE A 118     -12.704   7.479   1.969  1.00 15.00      A    C  
ATOM    539  CD1 PHE A 118     -11.955   6.320   1.862  1.00 15.00      A    C  
ATOM    540  CD2 PHE A 118     -14.031   7.451   1.574  1.00 15.00      A    C  
ATOM    541  CE1 PHE A 118     -12.516   5.156   1.372  1.00 15.00      A    C  
ATOM    542  CE2 PHE A 118     -14.598   6.292   1.079  1.00 15.00      A    C  
ATOM    543  CZ  PHE A 118     -13.839   5.143   0.979  1.00 15.00      A    C  
ATOM    544  C   PHE A 118     -11.251  11.013   1.977  1.00 15.00      A    C  
ATOM    545  O   PHE A 118     -10.794  11.301   3.083  1.00 15.00      A    O  
ATOM    546  N   HIS A 119     -11.703  11.920   1.112  1.00 15.00      A    N  
ATOM    547  HN  HIS A 119     -12.030  11.615   0.237  1.00 15.00      A    H  
ATOM    548  CA  HIS A 119     -11.749  13.357   1.418  1.00 15.00      A    C  
ATOM    549  CB  HIS A 119     -12.658  13.652   2.621  1.00 15.00      A    C  
ATOM    550  CG  HIS A 119     -14.109  13.357   2.399  1.00 15.00      A    C  
ATOM    551  ND1 HIS A 119     -14.774  12.426   3.161  1.00 15.00      A    N  
ATOM    552  CD2 HIS A 119     -14.973  13.900   1.504  1.00 15.00      A    C  
ATOM    553  CE1 HIS A 119     -16.020  12.424   2.726  1.00 15.00      A    C  
ATOM    554  NE2 HIS A 119     -16.186  13.299   1.726  1.00 15.00      A    N  
ATOM    555  HE2 HIS A 119     -17.018  13.473   1.240  1.00 15.00      A    H  
ATOM    556  C   HIS A 119     -10.366  13.981   1.639  1.00 15.00      A    C  
ATOM    557  O   HIS A 119     -10.264  15.150   2.002  1.00 15.00      A    O  
ATOM    558  N   GLY A 120      -9.308  13.212   1.414  1.00 15.00      A    N  
ATOM    559  HN  GLY A 120      -9.437  12.286   1.125  1.00 15.00      A    H  
ATOM    560  CA  GLY A 120      -7.966  13.730   1.607  1.00 15.00      A    C  
ATOM    561  C   GLY A 120      -7.316  13.175   2.858  1.00 15.00      A    C  
ATOM    562  O   GLY A 120      -6.180  13.517   3.186  1.00 15.00      A    O  
ATOM    563  N   GLU A 121      -8.046  12.318   3.562  1.00 15.00      A    N  
ATOM    564  HN  GLU A 121      -8.951  12.099   3.256  1.00 15.00      A    H  
ATOM    565  CA  GLU A 121      -7.542  11.700   4.779  1.00 15.00      A    C  
ATOM    566  CB  GLU A 121      -8.683  11.029   5.546  1.00 15.00      A    C  
ATOM    567  CG  GLU A 121      -9.335  11.915   6.595  1.00 15.00      A    C  
ATOM    568  CD  GLU A 121      -8.391  12.248   7.733  1.00 15.00      A    C  
ATOM    569  OE1 GLU A 121      -8.474  13.373   8.267  1.00 15.00      A    O  
ATOM    570  OE2 GLU A 121      -7.561  11.381   8.097  1.00 15.00      A    O  
ATOM    571  C   GLU A 121      -6.460  10.675   4.455  1.00 15.00      A    C  
ATOM    572  O   GLU A 121      -6.285  10.286   3.297  1.00 15.00      A    O  
ATOM    573  N   LYS A 122      -5.735  10.242   5.478  1.00 15.00      A    N  
ATOM    574  HN  LYS A 122      -5.931  10.584   6.378  1.00 15.00      A    H  
ATOM    575  CA  LYS A 122      -4.674   9.256   5.300  1.00 15.00      A    C  
ATOM    576  CB  LYS A 122      -3.991   8.969   6.640  1.00 15.00      A    C  
ATOM    577  CG  LYS A 122      -2.640   9.648   6.833  1.00 15.00      A    C  
ATOM    578  CD  LYS A 122      -2.728  11.165   6.723  1.00 15.00      A    C  
ATOM    579  CE  LYS A 122      -1.499  11.830   7.331  1.00 15.00      A    C  
ATOM    580  NZ  LYS A 122      -1.100  13.063   6.596  1.00 15.00      A    N  
ATOM    581  HZ1 LYS A 122      -0.795  12.820   5.629  1.00 15.00      A    H  
ATOM    582  HZ2 LYS A 122      -0.308  13.531   7.084  1.00 15.00      A    H  
ATOM    583  HZ3 LYS A 122      -1.899  13.724   6.542  1.00 15.00      A    H  
ATOM    584  C   LYS A 122      -5.245   7.967   4.703  1.00 15.00      A    C  
ATOM    585  O   LYS A 122      -6.291   7.488   5.136  1.00 15.00      A    O  
ATOM    586  N   PHE A 123      -4.554   7.408   3.711  1.00 15.00      A    N  
ATOM    587  HN  PHE A 123      -3.721   7.827   3.414  1.00 15.00      A    H  
ATOM    588  CA  PHE A 123      -5.015   6.189   3.043  1.00 15.00      A    C  
ATOM    589  CB  PHE A 123      -4.168   5.862   1.804  1.00 15.00      A    C  
ATOM    590  CG  PHE A 123      -2.731   5.529   2.092  1.00 15.00      A    C  
ATOM    591  CD1 PHE A 123      -2.329   4.213   2.265  1.00 15.00      A    C  
ATOM    592  CD2 PHE A 123      -1.781   6.532   2.185  1.00 15.00      A    C  
ATOM    593  CE1 PHE A 123      -1.009   3.905   2.527  1.00 15.00      A    C  
ATOM    594  CE2 PHE A 123      -0.460   6.231   2.448  1.00 15.00      A    C  
ATOM    595  CZ  PHE A 123      -0.074   4.916   2.619  1.00 15.00      A    C  
ATOM    596  C   PHE A 123      -5.103   4.990   3.986  1.00 15.00      A    C  
ATOM    597  O   PHE A 123      -5.901   4.082   3.769  1.00 15.00      A    O  
ATOM    598  N   TYR A 124      -4.291   4.995   5.035  1.00 15.00      A    N  
ATOM    599  HN  TYR A 124      -3.680   5.748   5.163  1.00 15.00      A    H  
ATOM    600  CA  TYR A 124      -4.294   3.903   6.003  1.00 15.00      A    C  
ATOM    601  CB  TYR A 124      -2.876   3.571   6.485  1.00 15.00      A    C  
ATOM    602  CG  TYR A 124      -2.052   4.766   6.914  1.00 15.00      A    C  
ATOM    603  CD1 TYR A 124      -1.206   5.403   6.018  1.00 15.00      A    C  
ATOM    604  CD2 TYR A 124      -2.116   5.256   8.214  1.00 15.00      A    C  
ATOM    605  CE1 TYR A 124      -0.449   6.492   6.398  1.00 15.00      A    C  
ATOM    606  CE2 TYR A 124      -1.362   6.347   8.604  1.00 15.00      A    C  
ATOM    607  CZ  TYR A 124      -0.530   6.961   7.691  1.00 15.00      A    C  
ATOM    608  OH  TYR A 124       0.224   8.049   8.066  1.00 15.00      A    O  
ATOM    609  HH  TYR A 124       0.225   8.693   7.355  1.00 15.00      A    H  
ATOM    610  C   TYR A 124      -5.212   4.220   7.178  1.00 15.00      A    C  
ATOM    611  O   TYR A 124      -5.196   3.536   8.197  1.00 15.00      A    O  
ATOM    612  N   ASN A 125      -6.021   5.257   7.019  1.00 15.00      A    N  
ATOM    613  HN  ASN A 125      -6.000   5.757   6.175  1.00 15.00      A    H  
ATOM    614  CA  ASN A 125      -6.952   5.671   8.060  1.00 15.00      A    C  
ATOM    615  CB  ASN A 125      -6.834   7.174   8.329  1.00 15.00      A    C  
ATOM    616  CG  ASN A 125      -5.762   7.524   9.347  1.00 15.00      A    C  
ATOM    617  OD1 ASN A 125      -4.713   6.887   9.414  1.00 15.00      A    O  
ATOM    618  ND2 ASN A 125      -6.022   8.545  10.148  1.00 15.00      A    N  
ATOM    619 HD21 ASN A 125      -6.885   9.011  10.038  1.00 15.00      A    H  
ATOM    620 HD22 ASN A 125      -5.350   8.797  10.813  1.00 15.00      A    H  
ATOM    621  C   ASN A 125      -8.381   5.316   7.664  1.00 15.00      A    C  
ATOM    622  O   ASN A 125      -9.347   5.930   8.128  1.00 15.00      A    O  
ATOM    623  N   ASN A 126      -8.498   4.317   6.800  1.00 15.00      A    N  
ATOM    624  HN  ASN A 126      -7.687   3.866   6.488  1.00 15.00      A    H  
ATOM    625  CA  ASN A 126      -9.791   3.845   6.322  1.00 15.00      A    C  
ATOM    626  CB  ASN A 126      -9.773   3.713   4.797  1.00 15.00      A    C  
ATOM    627  CG  ASN A 126      -9.636   5.041   4.084  1.00 15.00      A    C  
ATOM    628  OD1 ASN A 126     -10.248   6.038   4.469  1.00 15.00      A    O  
ATOM    629  ND2 ASN A 126      -8.818   5.066   3.042  1.00 15.00      A    N  
ATOM    630 HD21 ASN A 126      -8.353   4.238   2.797  1.00 15.00      A    H  
ATOM    631 HD22 ASN A 126      -8.708   5.909   2.560  1.00 15.00      A    H  
ATOM    632  C   ASN A 126     -10.070   2.482   6.931  1.00 15.00      A    C  
ATOM    633  O   ASN A 126      -9.140   1.726   7.202  1.00 15.00      A    O  
ATOM    634  N   ASN A 127     -11.336   2.159   7.137  1.00 15.00      A    N  
ATOM    635  HN  ASN A 127     -12.047   2.789   6.884  1.00 15.00      A    H  
ATOM    636  CA  ASN A 127     -11.688   0.876   7.722  1.00 15.00      A    C  
ATOM    637  CB  ASN A 127     -12.749   1.026   8.821  1.00 15.00      A    C  
ATOM    638  CG  ASN A 127     -12.893  -0.221   9.685  1.00 15.00      A    C  
ATOM    639  OD1 ASN A 127     -12.696  -1.347   9.227  1.00 15.00      A    O  
ATOM    640  ND2 ASN A 127     -13.230  -0.030  10.950  1.00 15.00      A    N  
ATOM    641 HD21 ASN A 127     -13.369   0.893  11.263  1.00 15.00      A    H  
ATOM    642 HD22 ASN A 127     -13.318  -0.813  11.528  1.00 15.00      A    H  
ATOM    643  C   ASN A 127     -12.155  -0.109   6.661  1.00 15.00      A    C  
ATOM    644  O   ASN A 127     -13.269  -0.007   6.143  1.00 15.00      A    O  
ATOM    645  N   PHE A 128     -11.285  -1.043   6.323  1.00 15.00      A    N  
ATOM    646  HN  PHE A 128     -10.395  -1.047   6.748  1.00 15.00      A    H  
ATOM    647  CA  PHE A 128     -11.604  -2.071   5.352  1.00 15.00      A    C  
ATOM    648  CB  PHE A 128     -10.369  -2.449   4.534  1.00 15.00      A    C  
ATOM    649  CG  PHE A 128      -9.956  -1.393   3.550  1.00 15.00      A    C  
ATOM    650  CD1 PHE A 128     -10.651  -1.229   2.363  1.00 15.00      A    C  
ATOM    651  CD2 PHE A 128      -8.877  -0.564   3.810  1.00 15.00      A    C  
ATOM    652  CE1 PHE A 128     -10.280  -0.258   1.454  1.00 15.00      A    C  
ATOM    653  CE2 PHE A 128      -8.500   0.410   2.904  1.00 15.00      A    C  
ATOM    654  CZ  PHE A 128      -9.202   0.563   1.725  1.00 15.00      A    C  
ATOM    655  C   PHE A 128     -12.151  -3.285   6.081  1.00 15.00      A    C  
ATOM    656  O   PHE A 128     -11.480  -3.863   6.938  1.00 15.00      A    O  
ATOM    657  N   MET A 129     -13.373  -3.659   5.756  1.00 15.00      A    N  
ATOM    658  HN  MET A 129     -13.859  -3.170   5.051  1.00 15.00      A    H  
ATOM    659  CA  MET A 129     -14.009  -4.788   6.402  1.00 15.00      A    C  
ATOM    660  CB  MET A 129     -15.260  -4.354   7.173  1.00 15.00      A    C  
ATOM    661  CG  MET A 129     -14.983  -3.622   8.475  1.00 15.00      A    C  
ATOM    662  SD  MET A 129     -16.290  -3.862   9.698  1.00 15.00      A    S  
ATOM    663  CE  MET A 129     -15.866  -2.611  10.903  1.00 15.00      A    C  
ATOM    664  C   MET A 129     -14.380  -5.868   5.404  1.00 15.00      A    C  
ATOM    665  O   MET A 129     -14.593  -5.601   4.221  1.00 15.00      A    O  
ATOM    666  N   VAL A 130     -14.435  -7.091   5.897  1.00 15.00      A    N  
ATOM    667  HN  VAL A 130     -14.233  -7.226   6.847  1.00 15.00      A    H  
ATOM    668  CA  VAL A 130     -14.806  -8.243   5.094  1.00 15.00      A    C  
ATOM    669  CB  VAL A 130     -13.587  -9.030   4.548  1.00 15.00      A    C  
ATOM    670  CG1 VAL A 130     -12.826  -8.205   3.521  1.00 15.00      A    C  
ATOM    671  CG2 VAL A 130     -12.657  -9.488   5.662  1.00 15.00      A    C  
ATOM    672  C   VAL A 130     -15.702  -9.154   5.923  1.00 15.00      A    C  
ATOM    673  O   VAL A 130     -15.285  -9.664   6.971  1.00 15.00      A    O  
ATOM    674  N   ASP A 131     -16.939  -9.310   5.472  1.00 15.00      A    N  
ATOM    675  HN  ASP A 131     -17.198  -8.857   4.639  1.00 15.00      A    H  
ATOM    676  CA  ASP A 131     -17.933 -10.132   6.161  1.00 15.00      A    C  
ATOM    677  CB  ASP A 131     -17.440 -11.574   6.363  1.00 15.00      A    C  
ATOM    678  CG  ASP A 131     -17.652 -12.462   5.147  1.00 15.00      A    C  
ATOM    679  OD1 ASP A 131     -18.313 -12.021   4.181  1.00 15.00      A    O  
ATOM    680  OD2 ASP A 131     -17.157 -13.609   5.155  1.00 15.00      A    O  
ATOM    681  C   ASP A 131     -18.312  -9.500   7.498  1.00 15.00      A    C  
ATOM    682  O   ASP A 131     -18.637 -10.198   8.461  1.00 15.00      A    O  
ATOM    683  N   GLY A 132     -18.270  -8.170   7.550  1.00 15.00      A    N  
ATOM    684  HN  GLY A 132     -18.024  -7.658   6.739  1.00 15.00      A    H  
ATOM    685  CA  GLY A 132     -18.603  -7.459   8.769  1.00 15.00      A    C  
ATOM    686  C   GLY A 132     -17.515  -7.572   9.823  1.00 15.00      A    C  
ATOM    687  O   GLY A 132     -17.768  -7.371  11.016  1.00 15.00      A    O  
ATOM    688  N   LEU A 133     -16.309  -7.906   9.388  1.00 15.00      A    N  
ATOM    689  HN  LEU A 133     -16.177  -8.059   8.427  1.00 15.00      A    H  
ATOM    690  CA  LEU A 133     -15.172  -8.044  10.290  1.00 15.00      A    C  
ATOM    691  CB  LEU A 133     -14.796  -9.518  10.485  1.00 15.00      A    C  
ATOM    692  CG  LEU A 133     -15.487 -10.260  11.636  1.00 15.00      A    C  
ATOM    693  CD1 LEU A 133     -16.868 -10.746  11.222  1.00 15.00      A    C  
ATOM    694  CD2 LEU A 133     -14.630 -11.423  12.114  1.00 15.00      A    C  
ATOM    695  C   LEU A 133     -13.974  -7.258   9.766  1.00 15.00      A    C  
ATOM    696  O   LEU A 133     -13.854  -7.027   8.566  1.00 15.00      A    O  
ATOM    697  N   SER A 134     -13.087  -6.872  10.672  1.00 15.00      A    N  
ATOM    698  HN  SER A 134     -13.232  -7.117  11.609  1.00 15.00      A    H  
ATOM    699  CA  SER A 134     -11.903  -6.093  10.322  1.00 15.00      A    C  
ATOM    700  CB  SER A 134     -11.170  -5.651  11.594  1.00 15.00      A    C  
ATOM    701  OG  SER A 134     -10.084  -4.787  11.295  1.00 15.00      A    O  
ATOM    702  HG  SER A 134      -9.368  -4.952  11.916  1.00 15.00      A    H  
ATOM    703  C   SER A 134     -10.948  -6.841   9.387  1.00 15.00      A    C  
ATOM    704  O   SER A 134     -10.752  -8.055   9.508  1.00 15.00      A    O  
ATOM    705  N   ASN A 135     -10.371  -6.092   8.450  1.00 15.00      A    N  
ATOM    706  HN  ASN A 135     -10.612  -5.140   8.395  1.00 15.00      A    H  
ATOM    707  CA  ASN A 135      -9.412  -6.620   7.481  1.00 15.00      A    C  
ATOM    708  CB  ASN A 135     -10.099  -6.812   6.120  1.00 15.00      A    C  
ATOM    709  CG  ASN A 135      -9.210  -7.466   5.073  1.00 15.00      A    C  
ATOM    710  OD1 ASN A 135      -8.369  -8.305   5.388  1.00 15.00      A    O  
ATOM    711  ND2 ASN A 135      -9.390  -7.078   3.819  1.00 15.00      A    N  
ATOM    712 HD21 ASN A 135     -10.074  -6.401   3.638  1.00 15.00      A    H  
ATOM    713 HD22 ASN A 135      -8.831  -7.486   3.121  1.00 15.00      A    H  
ATOM    714  C   ASN A 135      -8.260  -5.619   7.352  1.00 15.00      A    C  
ATOM    715  O   ASN A 135      -7.531  -5.588   6.358  1.00 15.00      A    O  
ATOM    716  N   ASN A 136      -8.104  -4.803   8.383  1.00 15.00      A    N  
ATOM    717  HN  ASN A 136      -8.698  -4.894   9.155  1.00 15.00      A    H  
ATOM    718  CA  ASN A 136      -7.068  -3.778   8.401  1.00 15.00      A    C  
ATOM    719  CB  ASN A 136      -7.557  -2.529   9.142  1.00 15.00      A    C  
ATOM    720  CG  ASN A 136      -8.887  -2.017   8.629  1.00 15.00      A    C  
ATOM    721  OD1 ASN A 136      -8.954  -1.377   7.583  1.00 15.00      A    O  
ATOM    722  ND2 ASN A 136      -9.954  -2.287   9.370  1.00 15.00      A    N  
ATOM    723 HD21 ASN A 136      -9.827  -2.794  10.199  1.00 15.00      A    H  
ATOM    724 HD22 ASN A 136     -10.829  -1.963   9.059  1.00 15.00      A    H  
ATOM    725  C   ASN A 136      -5.789  -4.280   9.055  1.00 15.00      A    C  
ATOM    726  O   ASN A 136      -5.826  -5.107   9.970  1.00 15.00      A    O  
ATOM    727  N   ASN A 137      -4.661  -3.779   8.574  1.00 15.00      A    N  
ATOM    728  HN  ASN A 137      -4.704  -3.142   7.828  1.00 15.00      A    H  
ATOM    729  CA  ASN A 137      -3.358  -4.143   9.118  1.00 15.00      A    C  
ATOM    730  CB  ASN A 137      -2.358  -4.408   7.989  1.00 15.00      A    C  
ATOM    731  CG  ASN A 137      -0.928  -4.566   8.475  1.00 15.00      A    C  
ATOM    732  OD1 ASN A 137      -0.679  -5.008   9.595  1.00 15.00      A    O  
ATOM    733  ND2 ASN A 137       0.020  -4.190   7.632  1.00 15.00      A    N  
ATOM    734 HD21 ASN A 137      -0.255  -3.831   6.758  1.00 15.00      A    H  
ATOM    735 HD22 ASN A 137       0.956  -4.308   7.900  1.00 15.00      A    H  
ATOM    736  C   ASN A 137      -2.854  -3.028  10.028  1.00 15.00      A    C  
ATOM    737  O   ASN A 137      -2.350  -2.007   9.559  1.00 15.00      A    O  
ATOM    738  N   ASN A 138      -2.990  -3.238  11.329  1.00 15.00      A    N  
ATOM    739  HN  ASN A 138      -3.369  -4.087  11.632  1.00 15.00      A    H  
ATOM    740  CA  ASN A 138      -2.585  -2.247  12.325  1.00 15.00      A    C  
ATOM    741  CB  ASN A 138      -3.493  -2.338  13.557  1.00 15.00      A    C  
ATOM    742  CG  ASN A 138      -4.945  -2.015  13.258  1.00 15.00      A    C  
ATOM    743  OD1 ASN A 138      -5.253  -1.059  12.554  1.00 15.00      A    O  
ATOM    744  ND2 ASN A 138      -5.851  -2.827  13.786  1.00 15.00      A    N  
ATOM    745 HD21 ASN A 138      -5.537  -3.578  14.331  1.00 15.00      A    H  
ATOM    746 HD22 ASN A 138      -6.796  -2.637  13.612  1.00 15.00      A    H  
ATOM    747  C   ASN A 138      -1.131  -2.425  12.749  1.00 15.00      A    C  
ATOM    748  O   ASN A 138      -0.828  -2.488  13.941  1.00 15.00      A    O  
ATOM    749  N   ILE A 139      -0.233  -2.516  11.777  1.00 15.00      A    N  
ATOM    750  HN  ILE A 139      -0.530  -2.474  10.845  1.00 15.00      A    H  
ATOM    751  CA  ILE A 139       1.189  -2.674  12.070  1.00 15.00      A    C  
ATOM    752  CB  ILE A 139       1.696  -4.115  11.819  1.00 15.00      A    C  
ATOM    753  CG1 ILE A 139       0.909  -5.127  12.657  1.00 15.00      A    C  
ATOM    754  CG2 ILE A 139       3.187  -4.218  12.125  1.00 15.00      A    C  
ATOM    755  CD1 ILE A 139       1.315  -6.566  12.421  1.00 15.00      A    C  
ATOM    756  C   ILE A 139       2.021  -1.698  11.243  1.00 15.00      A    C  
ATOM    757  O   ILE A 139       2.622  -0.769  11.775  1.00 15.00      A    O  
ATOM    758  N   ASN A 140       2.038  -1.911   9.935  1.00 15.00      A    N  
ATOM    759  HN  ASN A 140       1.521  -2.657   9.568  1.00 15.00      A    H  
ATOM    760  CA  ASN A 140       2.805  -1.065   9.024  1.00 15.00      A    C  
ATOM    761  CB  ASN A 140       4.178  -1.712   8.786  1.00 15.00      A    C  
ATOM    762  CG  ASN A 140       5.174  -0.803   8.095  1.00 15.00      A    C  
ATOM    763  OD1 ASN A 140       5.126   0.422   8.234  1.00 15.00      A    O  
ATOM    764  ND2 ASN A 140       6.099  -1.403   7.357  1.00 15.00      A    N  
ATOM    765 HD21 ASN A 140       6.084  -2.385   7.305  1.00 15.00      A    H  
ATOM    766 HD22 ASN A 140       6.757  -0.847   6.889  1.00 15.00      A    H  
ATOM    767  C   ASN A 140       2.049  -0.914   7.701  1.00 15.00      A    C  
ATOM    768  O   ASN A 140       2.499  -1.383   6.657  1.00 15.00      A    O  
ATOM    769  N   PRO A 141       0.882  -0.243   7.726  1.00 15.00      A    N  
ATOM    770  CA  PRO A 141       0.044  -0.070   6.540  1.00 15.00      A    C  
ATOM    771  CB  PRO A 141      -1.337   0.156   7.152  1.00 15.00      A    C  
ATOM    772  CG  PRO A 141      -1.060   0.881   8.427  1.00 15.00      A    C  
ATOM    773  CD  PRO A 141       0.282   0.399   8.915  1.00 15.00      A    C  
ATOM    774  C   PRO A 141       0.430   1.120   5.664  1.00 15.00      A    C  
ATOM    775  O   PRO A 141      -0.057   1.247   4.542  1.00 15.00      A    O  
ATOM    776  N   GLY A 142       1.304   1.984   6.161  1.00 15.00      A    N  
ATOM    777  HN  GLY A 142       1.692   1.827   7.052  1.00 15.00      A    H  
ATOM    778  CA  GLY A 142       1.698   3.148   5.393  1.00 15.00      A    C  
ATOM    779  C   GLY A 142       3.171   3.155   5.056  1.00 15.00      A    C  
ATOM    780  O   GLY A 142       3.780   4.219   4.939  1.00 15.00      A    O  
ATOM    781  N   ALA A 143       3.747   1.970   4.903  1.00 15.00      A    N  
ATOM    782  HN  ALA A 143       3.206   1.162   5.009  1.00 15.00      A    H  
ATOM    783  CA  ALA A 143       5.160   1.843   4.578  1.00 15.00      A    C  
ATOM    784  CB  ALA A 143       5.558   0.381   4.493  1.00 15.00      A    C  
ATOM    785  C   ALA A 143       5.485   2.555   3.271  1.00 15.00      A    C  
ATOM    786  O   ALA A 143       4.795   2.368   2.266  1.00 15.00      A    O  
ATOM    787  N   ASN A 144       6.521   3.391   3.308  1.00 15.00      A    N  
ATOM    788  HN  ASN A 144       7.006   3.500   4.151  1.00 15.00      A    H  
ATOM    789  CA  ASN A 144       6.968   4.147   2.135  1.00 15.00      A    C  
ATOM    790  CB  ASN A 144       7.483   3.206   1.034  1.00 15.00      A    C  
ATOM    791  CG  ASN A 144       8.635   2.330   1.500  1.00 15.00      A    C  
ATOM    792  OD1 ASN A 144       9.791   2.751   1.496  1.00 15.00      A    O  
ATOM    793  ND2 ASN A 144       8.328   1.100   1.896  1.00 15.00      A    N  
ATOM    794 HD21 ASN A 144       7.390   0.824   1.866  1.00 15.00      A    H  
ATOM    795 HD22 ASN A 144       9.054   0.515   2.211  1.00 15.00      A    H  
ATOM    796  C   ASN A 144       5.865   5.063   1.603  1.00 15.00      A    C  
ATOM    797  O   ASN A 144       5.840   5.397   0.421  1.00 15.00      A    O  
ATOM    798  N   ASN A 145       4.957   5.459   2.498  1.00 15.00      A    N  
ATOM    799  HN  ASN A 145       5.043   5.144   3.422  1.00 15.00      A    H  
ATOM    800  CA  ASN A 145       3.827   6.337   2.160  1.00 15.00      A    C  
ATOM    801  CB  ASN A 145       4.287   7.730   1.712  1.00 15.00      A    C  
ATOM    802  CG  ASN A 145       3.179   8.770   1.797  1.00 15.00      A    C  
ATOM    803  OD1 ASN A 145       2.530   8.929   2.834  1.00 15.00      A    O  
ATOM    804  ND2 ASN A 145       2.948   9.480   0.702  1.00 15.00      A    N  
ATOM    805 HD21 ASN A 145       3.495   9.296  -0.095  1.00 15.00      A    H  
ATOM    806 HD22 ASN A 145       2.237  10.148   0.727  1.00 15.00      A    H  
ATOM    807  C   ASN A 145       2.898   5.708   1.120  1.00 15.00      A    C  
ATOM    808  O   ASN A 145       2.089   6.391   0.497  1.00 15.00      A    O  
ATOM    809  N   GLY A 146       3.008   4.399   0.945  1.00 15.00      A    N  
ATOM    810  HN  GLY A 146       3.672   3.896   1.463  1.00 15.00      A    H  
ATOM    811  CA  GLY A 146       2.166   3.712  -0.012  1.00 15.00      A    C  
ATOM    812  C   GLY A 146       2.812   3.589  -1.376  1.00 15.00      A    C  
ATOM    813  O   GLY A 146       2.341   2.827  -2.221  1.00 15.00      A    O  
ATOM    814  N   GLU A 147       3.883   4.339  -1.593  1.00 15.00      A    N  
ATOM    815  HN  GLU A 147       4.202   4.935  -0.881  1.00 15.00      A    H  
ATOM    816  CA  GLU A 147       4.596   4.304  -2.859  1.00 15.00      A    C  
ATOM    817  CB  GLU A 147       5.369   5.607  -3.087  1.00 15.00      A    C  
ATOM    818  CG  GLU A 147       4.744   6.542  -4.116  1.00 15.00      A    C  
ATOM    819  CD  GLU A 147       3.463   7.210  -3.641  1.00 15.00      A    C  
ATOM    820  OE1 GLU A 147       2.420   7.059  -4.325  1.00 15.00      A    O  
ATOM    821  OE2 GLU A 147       3.500   7.903  -2.604  1.00 15.00      A    O  
ATOM    822  C   GLU A 147       5.531   3.094  -2.921  1.00 15.00      A    C  
ATOM    823  O   GLU A 147       5.814   2.460  -1.901  1.00 15.00      A    O  
ATOM    824  N   LEU A 148       6.009   2.780  -4.117  1.00 15.00      A    N  
ATOM    825  HN  LEU A 148       5.773   3.339  -4.884  1.00 15.00      A    H  
ATOM    826  CA  LEU A 148       6.890   1.634  -4.316  1.00 15.00      A    C  
ATOM    827  CB  LEU A 148       6.689   1.025  -5.709  1.00 15.00      A    C  
ATOM    828  CG  LEU A 148       5.326   0.379  -5.987  1.00 15.00      A    C  
ATOM    829  CD1 LEU A 148       4.310   1.419  -6.440  1.00 15.00      A    C  
ATOM    830  CD2 LEU A 148       5.459  -0.728  -7.021  1.00 15.00      A    C  
ATOM    831  C   LEU A 148       8.356   2.002  -4.113  1.00 15.00      A    C  
ATOM    832  O   LEU A 148       8.776   3.115  -4.421  1.00 15.00      A    O  
ATOM    833  N   ASN A 149       9.127   1.051  -3.604  1.00 15.00      A    N  
ATOM    834  HN  ASN A 149       8.733   0.181  -3.392  1.00 15.00      A    H  
ATOM    835  CA  ASN A 149      10.549   1.259  -3.359  1.00 15.00      A    C  
ATOM    836  CB  ASN A 149      10.844   1.191  -1.854  1.00 15.00      A    C  
ATOM    837  CG  ASN A 149      12.288   1.518  -1.516  1.00 15.00      A    C  
ATOM    838  OD1 ASN A 149      12.958   2.253  -2.239  1.00 15.00      A    O  
ATOM    839  ND2 ASN A 149      12.783   0.964  -0.421  1.00 15.00      A    N  
ATOM    840 HD21 ASN A 149      12.199   0.375   0.108  1.00 15.00      A    H  
ATOM    841 HD22 ASN A 149      13.708   1.168  -0.176  1.00 15.00      A    H  
ATOM    842  C   ASN A 149      11.366   0.209  -4.104  1.00 15.00      A    C  
ATOM    843  O   ASN A 149      10.906  -0.916  -4.296  1.00 15.00      A    O  
ATOM    844  N   GLN A 150      12.573   0.582  -4.521  1.00 15.00      A    N  
ATOM    845  HN  GLN A 150      12.879   1.496  -4.332  1.00 15.00      A    H  
ATOM    846  CA  GLN A 150      13.456  -0.328  -5.248  1.00 15.00      A    C  
ATOM    847  CB  GLN A 150      14.698   0.408  -5.758  1.00 15.00      A    C  
ATOM    848  CG  GLN A 150      14.425   1.358  -6.915  1.00 15.00      A    C  
ATOM    849  CD  GLN A 150      13.815   0.661  -8.119  1.00 15.00      A    C  
ATOM    850  OE1 GLN A 150      13.048   1.253  -8.875  1.00 15.00      A    O  
ATOM    851  NE2 GLN A 150      14.152  -0.607  -8.309  1.00 15.00      A    N  
ATOM    852 HE21 GLN A 150      14.766  -1.023  -7.673  1.00 15.00      A    H  
ATOM    853 HE22 GLN A 150      13.767  -1.075  -9.084  1.00 15.00      A    H  
ATOM    854  C   GLN A 150      13.861  -1.514  -4.381  1.00 15.00      A    C  
ATOM    855  O   GLN A 150      14.114  -2.610  -4.885  1.00 15.00      A    O  
ATOM    856  N   GLN A 151      13.928  -1.280  -3.081  1.00 15.00      A    N  
ATOM    857  HN  GLN A 151      13.730  -0.378  -2.751  1.00 15.00      A    H  
ATOM    858  CA  GLN A 151      14.274  -2.316  -2.124  1.00 15.00      A    C  
ATOM    859  CB  GLN A 151      15.592  -1.978  -1.416  1.00 15.00      A    C  
ATOM    860  CG  GLN A 151      16.825  -2.307  -2.247  1.00 15.00      A    C  
ATOM    861  CD  GLN A 151      17.901  -1.238  -2.187  1.00 15.00      A    C  
ATOM    862  OE1 GLN A 151      17.909  -0.303  -2.988  1.00 15.00      A    O  
ATOM    863  NE2 GLN A 151      18.825  -1.372  -1.247  1.00 15.00      A    N  
ATOM    864 HE21 GLN A 151      18.762  -2.143  -0.643  1.00 15.00      A    H  
ATOM    865 HE22 GLN A 151      19.542  -0.705  -1.205  1.00 15.00      A    H  
ATOM    866  C   GLN A 151      13.127  -2.481  -1.129  1.00 15.00      A    C  
ATOM    867  O   GLN A 151      13.100  -1.828  -0.088  1.00 15.00      A    O  
ATOM    868  N   PRO A 152      12.146  -3.337  -1.469  1.00 15.00      A    N  
ATOM    869  CA  PRO A 152      10.960  -3.580  -0.632  1.00 15.00      A    C  
ATOM    870  CB  PRO A 152      10.192  -4.665  -1.398  1.00 15.00      A    C  
ATOM    871  CG  PRO A 152      10.692  -4.575  -2.798  1.00 15.00      A    C  
ATOM    872  CD  PRO A 152      12.126  -4.152  -2.696  1.00 15.00      A    C  
ATOM    873  C   PRO A 152      11.306  -4.087   0.761  1.00 15.00      A    C  
ATOM    874  O   PRO A 152      12.342  -4.729   0.953  1.00 15.00      A    O  
ATOM    875  N   ASP A 153      10.433  -3.780   1.722  1.00 15.00      A    N  
ATOM    876  HN  ASP A 153       9.652  -3.227   1.500  1.00 15.00      A    H  
ATOM    877  CA  ASP A 153      10.608  -4.211   3.107  1.00 15.00      A    C  
ATOM    878  CB  ASP A 153       9.364  -3.863   3.940  1.00 15.00      A    C  
ATOM    879  CG  ASP A 153       8.941  -2.406   3.830  1.00 15.00      A    C  
ATOM    880  OD1 ASP A 153       8.561  -1.980   2.715  1.00 15.00      A    O  
ATOM    881  OD2 ASP A 153       8.968  -1.693   4.857  1.00 15.00      A    O  
ATOM    882  C   ASP A 153      10.849  -5.716   3.149  1.00 15.00      A    C  
ATOM    883  O   ASP A 153       9.968  -6.507   2.801  1.00 15.00      A    O  
ATOM    884  N   GLY A 154      12.052  -6.099   3.543  1.00 15.00      A    N  
ATOM    885  HN  GLY A 154      12.719  -5.413   3.797  1.00 15.00      A    H  
ATOM    886  CA  GLY A 154      12.412  -7.499   3.604  1.00 15.00      A    C  
ATOM    887  C   GLY A 154      13.732  -7.740   2.904  1.00 15.00      A    C  
ATOM    888  O   GLY A 154      14.307  -8.828   2.976  1.00 15.00      A    O  
ATOM    889  N   TYR A 155      14.201  -6.709   2.216  1.00 15.00      A    N  
ATOM    890  HN  TYR A 155      13.679  -5.877   2.199  1.00 15.00      A    H  
ATOM    891  CA  TYR A 155      15.459  -6.760   1.492  1.00 15.00      A    C  
ATOM    892  CB  TYR A 155      15.582  -5.512   0.618  1.00 15.00      A    C  
ATOM    893  CG  TYR A 155      16.256  -5.730  -0.716  1.00 15.00      A    C  
ATOM    894  CD1 TYR A 155      17.637  -5.644  -0.846  1.00 15.00      A    C  
ATOM    895  CD2 TYR A 155      15.506  -5.998  -1.853  1.00 15.00      A    C  
ATOM    896  CE1 TYR A 155      18.250  -5.818  -2.073  1.00 15.00      A    C  
ATOM    897  CE2 TYR A 155      16.110  -6.178  -3.080  1.00 15.00      A    C  
ATOM    898  CZ  TYR A 155      17.480  -6.085  -3.186  1.00 15.00      A    C  
ATOM    899  OH  TYR A 155      18.080  -6.250  -4.413  1.00 15.00      A    O  
ATOM    900  HH  TYR A 155      17.536  -5.834  -5.087  1.00 15.00      A    H  
ATOM    901  C   TYR A 155      16.619  -6.801   2.476  1.00 15.00      A    C  
ATOM    902  O   TYR A 155      17.611  -7.501   2.258  1.00 15.00      A    O  
ATOM    903  N   SER A 156      16.485  -6.047   3.557  1.00 15.00      A    N  
ATOM    904  HN  SER A 156      15.664  -5.507   3.671  1.00 15.00      A    H  
ATOM    905  CA  SER A 156      17.510  -5.989   4.583  1.00 15.00      A    C  
ATOM    906  CB  SER A 156      17.755  -4.536   5.000  1.00 15.00      A    C  
ATOM    907  OG  SER A 156      17.103  -3.638   4.117  1.00 15.00      A    O  
ATOM    908  HG  SER A 156      16.204  -3.461   4.453  1.00 15.00      A    H  
ATOM    909  C   SER A 156      17.112  -6.847   5.789  1.00 15.00      A    C  
ATOM    910  O   SER A 156      15.931  -7.113   6.008  1.00 15.00      A    O  
ATOM    911  N   PRO A 157      18.092  -7.279   6.598  1.00 15.00      A    N  
ATOM    912  CA  PRO A 157      17.840  -8.129   7.772  1.00 15.00      A    C  
ATOM    913  CB  PRO A 157      19.238  -8.641   8.119  1.00 15.00      A    C  
ATOM    914  CG  PRO A 157      20.146  -7.545   7.679  1.00 15.00      A    C  
ATOM    915  CD  PRO A 157      19.527  -6.975   6.434  1.00 15.00      A    C  
ATOM    916  C   PRO A 157      17.270  -7.357   8.962  1.00 15.00      A    C  
ATOM    917  O   PRO A 157      16.985  -7.939  10.014  1.00 15.00      A    O  
ATOM    918  N   ALA A 158      17.100  -6.054   8.799  1.00 15.00      A    N  
ATOM    919  HN  ALA A 158      17.307  -5.651   7.929  1.00 15.00      A    H  
ATOM    920  CA  ALA A 158      16.585  -5.209   9.868  1.00 15.00      A    C  
ATOM    921  CB  ALA A 158      17.651  -4.212  10.299  1.00 15.00      A    C  
ATOM    922  C   ALA A 158      15.320  -4.481   9.431  1.00 15.00      A    C  
ATOM    923  O   ALA A 158      14.937  -3.471  10.024  1.00 15.00      A    O  
ATOM    924  N   ASP A 159      14.676  -5.007   8.402  1.00 15.00      A    N  
ATOM    925  HN  ASP A 159      15.029  -5.818   7.981  1.00 15.00      A    H  
ATOM    926  CA  ASP A 159      13.456  -4.408   7.869  1.00 15.00      A    C  
ATOM    927  CB  ASP A 159      13.255  -4.805   6.403  1.00 15.00      A    C  
ATOM    928  CG  ASP A 159      14.282  -4.213   5.465  1.00 15.00      A    C  
ATOM    929  OD1 ASP A 159      15.101  -3.387   5.912  1.00 15.00      A    O  
ATOM    930  OD2 ASP A 159      14.280  -4.587   4.273  1.00 15.00      A    O  
ATOM    931  C   ASP A 159      12.232  -4.841   8.658  1.00 15.00      A    C  
ATOM    932  O   ASP A 159      12.300  -5.746   9.494  1.00 15.00      A    O  
ATOM    933  N   LEU A 160      11.114  -4.188   8.386  1.00 15.00      A    N  
ATOM    934  HN  LEU A 160      11.133  -3.471   7.718  1.00 15.00      A    H  
ATOM    935  CA  LEU A 160       9.856  -4.507   9.038  1.00 15.00      A    C  
ATOM    936  CB  LEU A 160       9.417  -3.356   9.947  1.00 15.00      A    C  
ATOM    937  CG  LEU A 160       8.173  -3.612  10.800  1.00 15.00      A    C  
ATOM    938  CD1 LEU A 160       8.516  -4.463  12.014  1.00 15.00      A    C  
ATOM    939  CD2 LEU A 160       7.530  -2.298  11.220  1.00 15.00      A    C  
ATOM    940  C   LEU A 160       8.790  -4.770   7.977  1.00 15.00      A    C  
ATOM    941  O   LEU A 160       8.456  -3.872   7.205  1.00 15.00      A    O  
ATOM    942  N   PRO A 161       8.260  -6.005   7.914  1.00 15.00      A    N  
ATOM    943  CA  PRO A 161       7.231  -6.386   6.934  1.00 15.00      A    C  
ATOM    944  CB  PRO A 161       6.755  -7.748   7.438  1.00 15.00      A    C  
ATOM    945  CG  PRO A 161       7.939  -8.306   8.147  1.00 15.00      A    C  
ATOM    946  CD  PRO A 161       8.620  -7.132   8.794  1.00 15.00      A    C  
ATOM    947  C   PRO A 161       6.071  -5.388   6.884  1.00 15.00      A    C  
ATOM    948  O   PRO A 161       5.483  -5.039   7.911  1.00 15.00      A    O  
ATOM    949  N   ALA A 162       5.767  -4.913   5.682  1.00 15.00      A    N  
ATOM    950  HN  ALA A 162       6.284  -5.214   4.905  1.00 15.00      A    H  
ATOM    951  CA  ALA A 162       4.694  -3.950   5.487  1.00 15.00      A    C  
ATOM    952  CB  ALA A 162       4.973  -3.087   4.265  1.00 15.00      A    C  
ATOM    953  C   ALA A 162       3.328  -4.620   5.364  1.00 15.00      A    C  
ATOM    954  O   ALA A 162       2.485  -4.496   6.253  1.00 15.00      A    O  
ATOM    955  N   GLY A 163       3.110  -5.316   4.253  1.00 15.00      A    N  
ATOM    956  HN  GLY A 163       3.820  -5.393   3.589  1.00 15.00      A    H  
ATOM    957  CA  GLY A 163       1.839  -5.979   4.022  1.00 15.00      A    C  
ATOM    958  C   GLY A 163       0.859  -5.073   3.299  1.00 15.00      A    C  
ATOM    959  O   GLY A 163       0.314  -5.431   2.255  1.00 15.00      A    O  
ATOM    960  N   GLY A 164       0.657  -3.884   3.846  1.00 15.00      A    N  
ATOM    961  HN  GLY A 164       1.128  -3.653   4.675  1.00 15.00      A    H  
ATOM    962  CA  GLY A 164      -0.259  -2.934   3.249  1.00 15.00      A    C  
ATOM    963  C   GLY A 164      -1.394  -2.602   4.193  1.00 15.00      A    C  
ATOM    964  O   GLY A 164      -1.358  -2.997   5.355  1.00 15.00      A    O  
ATOM    965  N   PRO A 165      -2.408  -1.859   3.729  1.00 15.00      A    N  
ATOM    966  CA  PRO A 165      -3.552  -1.492   4.565  1.00 15.00      A    C  
ATOM    967  CB  PRO A 165      -4.255  -0.402   3.751  1.00 15.00      A    C  
ATOM    968  CG  PRO A 165      -3.866  -0.662   2.335  1.00 15.00      A    C  
ATOM    969  CD  PRO A 165      -2.499  -1.288   2.372  1.00 15.00      A    C  
ATOM    970  C   PRO A 165      -4.497  -2.668   4.825  1.00 15.00      A    C  
ATOM    971  O   PRO A 165      -5.111  -2.757   5.888  1.00 15.00      A    O  
ATOM    972  N   GLN A 166      -4.593  -3.579   3.864  1.00 15.00      A    N  
ATOM    973  HN  GLN A 166      -4.045  -3.482   3.058  1.00 15.00      A    H  
ATOM    974  CA  GLN A 166      -5.473  -4.732   3.992  1.00 15.00      A    C  
ATOM    975  CB  GLN A 166      -6.353  -4.869   2.750  1.00 15.00      A    C  
ATOM    976  CG  GLN A 166      -7.075  -3.595   2.346  1.00 15.00      A    C  
ATOM    977  CD  GLN A 166      -7.799  -3.742   1.023  1.00 15.00      A    C  
ATOM    978  OE1 GLN A 166      -8.296  -4.814   0.688  1.00 15.00      A    O  
ATOM    979  NE2 GLN A 166      -7.855  -2.665   0.256  1.00 15.00      A    N  
ATOM    980 HE21 GLN A 166      -7.434  -1.842   0.582  1.00 15.00      A    H  
ATOM    981 HE22 GLN A 166      -8.310  -2.737  -0.606  1.00 15.00      A    H  
ATOM    982  C   GLN A 166      -4.674  -6.013   4.181  1.00 15.00      A    C  
ATOM    983  O   GLN A 166      -3.659  -6.220   3.515  1.00 15.00      A    O  
ATOM    984  N   SER A 167      -5.134  -6.862   5.092  1.00 15.00      A    N  
ATOM    985  HN  SER A 167      -5.937  -6.624   5.607  1.00 15.00      A    H  
ATOM    986  CA  SER A 167      -4.474  -8.129   5.361  1.00 15.00      A    C  
ATOM    987  CB  SER A 167      -4.848  -8.630   6.758  1.00 15.00      A    C  
ATOM    988  OG  SER A 167      -5.730  -7.724   7.406  1.00 15.00      A    O  
ATOM    989  HG  SER A 167      -5.227  -7.003   7.795  1.00 15.00      A    H  
ATOM    990  C   SER A 167      -4.845  -9.171   4.302  1.00 15.00      A    C  
ATOM    991  O   SER A 167      -3.976  -9.848   3.752  1.00 15.00      A    O  
ATOM    992  N   PHE A 168      -6.139  -9.294   4.023  1.00 15.00      A    N  
ATOM    993  HN  PHE A 168      -6.789  -8.729   4.499  1.00 15.00      A    H  
ATOM    994  CA  PHE A 168      -6.620 -10.247   3.031  1.00 15.00      A    C  
ATOM    995  CB  PHE A 168      -7.851 -11.001   3.542  1.00 15.00      A    C  
ATOM    996  CG  PHE A 168      -7.621 -11.818   4.779  1.00 15.00      A    C  
ATOM    997  CD1 PHE A 168      -6.622 -12.778   4.822  1.00 15.00      A    C  
ATOM    998  CD2 PHE A 168      -8.413 -11.631   5.898  1.00 15.00      A    C  
ATOM    999  CE1 PHE A 168      -6.419 -13.534   5.958  1.00 15.00      A    C  
ATOM   1000  CE2 PHE A 168      -8.216 -12.382   7.038  1.00 15.00      A    C  
ATOM   1001  CZ  PHE A 168      -7.218 -13.336   7.070  1.00 15.00      A    C  
ATOM   1002  C   PHE A 168      -6.972  -9.545   1.727  1.00 15.00      A    C  
ATOM   1003  O   PHE A 168      -7.885  -8.715   1.683  1.00 15.00      A    O  
ATOM   1004  N   TRP A 169      -6.245  -9.876   0.670  1.00 15.00      A    N  
ATOM   1005  HN  TRP A 169      -5.524 -10.528   0.771  1.00 15.00      A    H  
ATOM   1006  CA  TRP A 169      -6.493  -9.289  -0.639  1.00 15.00      A    C  
ATOM   1007  CB  TRP A 169      -5.192  -9.190  -1.451  1.00 15.00      A    C  
ATOM   1008  CG  TRP A 169      -4.068  -8.468  -0.753  1.00 15.00      A    C  
ATOM   1009  CD1 TRP A 169      -4.141  -7.739   0.402  1.00 15.00      A    C  
ATOM   1010  CD2 TRP A 169      -2.699  -8.405  -1.176  1.00 15.00      A    C  
ATOM   1011  NE1 TRP A 169      -2.906  -7.238   0.728  1.00 15.00      A    N  
ATOM   1012  HE1 TRP A 169      -2.702  -6.689   1.519  1.00 15.00      A    H  
ATOM   1013  CE2 TRP A 169      -2.004  -7.630  -0.226  1.00 15.00      A    C  
ATOM   1014  CE3 TRP A 169      -1.993  -8.931  -2.262  1.00 15.00      A    C  
ATOM   1015  CZ2 TRP A 169      -0.638  -7.369  -0.332  1.00 15.00      A    C  
ATOM   1016  CZ3 TRP A 169      -0.641  -8.670  -2.365  1.00 15.00      A    C  
ATOM   1017  CH2 TRP A 169       0.024  -7.897  -1.406  1.00 15.00      A    C  
ATOM   1018  C   TRP A 169      -7.524 -10.136  -1.391  1.00 15.00      A    C  
ATOM   1019  O   TRP A 169      -7.181 -11.146  -2.002  1.00 15.00      A    O  
ATOM   1020  N   ILE A 170      -8.786  -9.725  -1.324  1.00 15.00      A    N  
ATOM   1021  HN  ILE A 170      -8.993  -8.909  -0.817  1.00 15.00      A    H  
ATOM   1022  CA  ILE A 170      -9.873 -10.454  -1.982  1.00 15.00      A    C  
ATOM   1023  CB  ILE A 170     -11.212 -10.290  -1.215  1.00 15.00      A    C  
ATOM   1024  CG1 ILE A 170     -11.102 -10.898   0.187  1.00 15.00      A    C  
ATOM   1025  CG2 ILE A 170     -12.368 -10.923  -1.974  1.00 15.00      A    C  
ATOM   1026  CD1 ILE A 170     -12.344 -10.720   1.037  1.00 15.00      A    C  
ATOM   1027  C   ILE A 170     -10.049 -10.010  -3.434  1.00 15.00      A    C  
ATOM   1028  O   ILE A 170      -9.929  -8.821  -3.750  1.00 15.00      A    O  
ATOM   1029  N   ASN A 171     -10.319 -10.977  -4.311  1.00 15.00      A    N  
ATOM   1030  HN  ASN A 171     -10.374 -11.898  -3.991  1.00 15.00      A    H  
ATOM   1031  CA  ASN A 171     -10.537 -10.712  -5.738  1.00 15.00      A    C  
ATOM   1032  CB  ASN A 171     -10.473 -12.038  -6.520  1.00 15.00      A    C  
ATOM   1033  CG  ASN A 171     -10.004 -11.886  -7.960  1.00 15.00      A    C  
ATOM   1034  OD1 ASN A 171     -10.228 -10.860  -8.601  1.00 15.00      A    O  
ATOM   1035  ND2 ASN A 171      -9.363 -12.922  -8.483  1.00 15.00      A    N  
ATOM   1036 HD21 ASN A 171      -9.231 -13.722  -7.921  1.00 15.00      A    H  
ATOM   1037 HD22 ASN A 171      -9.036 -12.846  -9.401  1.00 15.00      A    H  
ATOM   1038  C   ASN A 171     -11.902 -10.036  -5.946  1.00 15.00      A    C  
ATOM   1039  O   ASN A 171     -12.673  -9.902  -5.004  1.00 15.00      A    O  
ATOM   1040  N   SER A 172     -12.203  -9.634  -7.179  1.00 15.00      A    N  
ATOM   1041  HN  SER A 172     -11.552  -9.780  -7.898  1.00 15.00      A    H  
ATOM   1042  CA  SER A 172     -13.470  -8.976  -7.492  1.00 15.00      A    C  
ATOM   1043  CB  SER A 172     -13.400  -8.307  -8.863  1.00 15.00      A    C  
ATOM   1044  OG  SER A 172     -14.369  -7.274  -8.980  1.00 15.00      A    O  
ATOM   1045  HG  SER A 172     -15.254  -7.645  -8.842  1.00 15.00      A    H  
ATOM   1046  C   SER A 172     -14.640  -9.958  -7.452  1.00 15.00      A    C  
ATOM   1047  O   SER A 172     -15.801  -9.571  -7.588  1.00 15.00      A    O  
ATOM   1048  N   GLU A 173     -14.317 -11.229  -7.300  1.00 15.00      A    N  
ATOM   1049  HN  GLU A 173     -13.377 -11.468  -7.205  1.00 15.00      A    H  
ATOM   1050  CA  GLU A 173     -15.321 -12.273  -7.219  1.00 15.00      A    C  
ATOM   1051  CB  GLU A 173     -14.924 -13.490  -8.067  1.00 15.00      A    C  
ATOM   1052  CG  GLU A 173     -14.612 -13.165  -9.524  1.00 15.00      A    C  
ATOM   1053  CD  GLU A 173     -15.320 -14.084 -10.513  1.00 15.00      A    C  
ATOM   1054  OE1 GLU A 173     -15.351 -15.313 -10.283  1.00 15.00      A    O  
ATOM   1055  OE2 GLU A 173     -15.864 -13.583 -11.522  1.00 15.00      A    O  
ATOM   1056  C   GLU A 173     -15.481 -12.653  -5.752  1.00 15.00      A    C  
ATOM   1057  O   GLU A 173     -14.912 -11.991  -4.885  1.00 15.00      A    O  
ATOM   1058  N   LEU A 174     -16.250 -13.697  -5.466  1.00 15.00      A    N  
ATOM   1059  HN  LEU A 174     -16.663 -14.198  -6.199  1.00 15.00      A    H  
ATOM   1060  CA  LEU A 174     -16.472 -14.140  -4.083  1.00 15.00      A    C  
ATOM   1061  CB  LEU A 174     -15.144 -14.500  -3.401  1.00 15.00      A    C  
ATOM   1062  CG  LEU A 174     -14.340 -15.648  -4.013  1.00 15.00      A    C  
ATOM   1063  CD1 LEU A 174     -12.848 -15.436  -3.771  1.00 15.00      A    C  
ATOM   1064  CD2 LEU A 174     -14.788 -16.976  -3.429  1.00 15.00      A    C  
ATOM   1065  C   LEU A 174     -17.221 -13.102  -3.231  1.00 15.00      A    C  
ATOM   1066  O   LEU A 174     -17.451 -13.326  -2.042  1.00 15.00      A    O  
ATOM   1067  N   ILE A 175     -17.605 -11.983  -3.832  1.00 15.00      A    N  
ATOM   1068  HN  ILE A 175     -17.418 -11.861  -4.787  1.00 15.00      A    H  
ATOM   1069  CA  ILE A 175     -18.303 -10.923  -3.113  1.00 15.00      A    C  
ATOM   1070  CB  ILE A 175     -17.533  -9.581  -3.202  1.00 15.00      A    C  
ATOM   1071  CG1 ILE A 175     -18.335  -8.431  -2.582  1.00 15.00      A    C  
ATOM   1072  CG2 ILE A 175     -17.145  -9.262  -4.637  1.00 15.00      A    C  
ATOM   1073  CD1 ILE A 175     -17.567  -7.127  -2.496  1.00 15.00      A    C  
ATOM   1074  C   ILE A 175     -19.733 -10.759  -3.631  1.00 15.00      A    C  
ATOM   1075  O   ILE A 175     -19.956 -10.667  -4.837  1.00 15.00      A    O  
ATOM   1076  N   GLU A 176     -20.693 -10.738  -2.716  1.00 15.00      A    N  
ATOM   1077  HN  GLU A 176     -20.452 -10.816  -1.767  1.00 15.00      A    H  
ATOM   1078  CA  GLU A 176     -22.094 -10.597  -3.086  1.00 15.00      A    C  
ATOM   1079  CB  GLU A 176     -22.974 -11.406  -2.130  1.00 15.00      A    C  
ATOM   1080  CG  GLU A 176     -24.370 -11.704  -2.653  1.00 15.00      A    C  
ATOM   1081  CD  GLU A 176     -24.476 -13.085  -3.273  1.00 15.00      A    C  
ATOM   1082  OE1 GLU A 176     -24.838 -14.045  -2.552  1.00 15.00      A    O  
ATOM   1083  OE2 GLU A 176     -24.208 -13.221  -4.480  1.00 15.00      A    O  
ATOM   1084  C   GLU A 176     -22.516  -9.130  -3.069  1.00 15.00      A    C  
ATOM   1085  O   GLU A 176     -23.215  -8.660  -3.971  1.00 15.00      A    O  
ATOM   1086  N   SER A 177     -22.077  -8.402  -2.049  1.00 15.00      A    N  
ATOM   1087  HN  SER A 177     -21.497  -8.818  -1.376  1.00 15.00      A    H  
ATOM   1088  CA  SER A 177     -22.431  -6.997  -1.917  1.00 15.00      A    C  
ATOM   1089  CB  SER A 177     -23.720  -6.850  -1.094  1.00 15.00      A    C  
ATOM   1090  OG  SER A 177     -24.317  -5.580  -1.291  1.00 15.00      A    O  
ATOM   1091  HG  SER A 177     -24.098  -5.007  -0.550  1.00 15.00      A    H  
ATOM   1092  C   SER A 177     -21.302  -6.193  -1.282  1.00 15.00      A    C  
ATOM   1093  O   SER A 177     -20.587  -6.682  -0.406  1.00 15.00      A    O  
ATOM   1094  N   LEU A 178     -21.146  -4.961  -1.739  1.00 15.00      A    N  
ATOM   1095  HN  LEU A 178     -21.745  -4.635  -2.452  1.00 15.00      A    H  
ATOM   1096  CA  LEU A 178     -20.124  -4.072  -1.223  1.00 15.00      A    C  
ATOM   1097  CB  LEU A 178     -19.137  -3.703  -2.332  1.00 15.00      A    C  
ATOM   1098  CG  LEU A 178     -17.969  -2.794  -1.936  1.00 15.00      A    C  
ATOM   1099  CD1 LEU A 178     -17.041  -3.506  -0.963  1.00 15.00      A    C  
ATOM   1100  CD2 LEU A 178     -17.207  -2.339  -3.169  1.00 15.00      A    C  
ATOM   1101  C   LEU A 178     -20.765  -2.808  -0.669  1.00 15.00      A    C  
ATOM   1102  O   LEU A 178     -21.549  -2.149  -1.358  1.00 15.00      A    O  
ATOM   1103  N   GLU A 179     -20.448  -2.484   0.574  1.00 15.00      A    N  
ATOM   1104  HN  GLU A 179     -19.829  -3.059   1.080  1.00 15.00      A    H  
ATOM   1105  CA  GLU A 179     -20.990  -1.294   1.208  1.00 15.00      A    C  
ATOM   1106  CB  GLU A 179     -21.874  -1.650   2.404  1.00 15.00      A    C  
ATOM   1107  CG  GLU A 179     -23.279  -2.089   2.012  1.00 15.00      A    C  
ATOM   1108  CD  GLU A 179     -23.799  -3.226   2.861  1.00 15.00      A    C  
ATOM   1109  OE1 GLU A 179     -24.026  -3.016   4.072  1.00 15.00      A    O  
ATOM   1110  OE2 GLU A 179     -23.988  -4.341   2.324  1.00 15.00      A    O  
ATOM   1111  C   GLU A 179     -19.880  -0.317   1.586  1.00 15.00      A    C  
ATOM   1112  O   GLU A 179     -18.967  -0.642   2.348  1.00 15.00      A    O  
ATOM   1113  N   VAL A 180     -19.969   0.881   1.032  1.00 15.00      A    N  
ATOM   1114  HN  VAL A 180     -20.734   1.079   0.448  1.00 15.00      A    H  
ATOM   1115  CA  VAL A 180     -18.979   1.919   1.267  1.00 15.00      A    C  
ATOM   1116  CB  VAL A 180     -18.353   2.380  -0.067  1.00 15.00      A    C  
ATOM   1117  CG1 VAL A 180     -17.224   3.371   0.170  1.00 15.00      A    C  
ATOM   1118  CG2 VAL A 180     -17.861   1.183  -0.870  1.00 15.00      A    C  
ATOM   1119  C   VAL A 180     -19.617   3.118   1.955  1.00 15.00      A    C  
ATOM   1120  O   VAL A 180     -20.692   3.562   1.567  1.00 15.00      A    O  
ATOM   1121  N   PHE A 181     -18.958   3.624   2.982  1.00 15.00      A    N  
ATOM   1122  HN  PHE A 181     -18.103   3.218   3.248  1.00 15.00      A    H  
ATOM   1123  CA  PHE A 181     -19.448   4.775   3.722  1.00 15.00      A    C  
ATOM   1124  CB  PHE A 181     -19.713   4.391   5.185  1.00 15.00      A    C  
ATOM   1125  CG  PHE A 181     -20.599   3.189   5.369  1.00 15.00      A    C  
ATOM   1126  CD1 PHE A 181     -20.080   1.907   5.273  1.00 15.00      A    C  
ATOM   1127  CD2 PHE A 181     -21.949   3.341   5.642  1.00 15.00      A    C  
ATOM   1128  CE1 PHE A 181     -20.888   0.800   5.442  1.00 15.00      A    C  
ATOM   1129  CE2 PHE A 181     -22.763   2.238   5.811  1.00 15.00      A    C  
ATOM   1130  CZ  PHE A 181     -22.232   0.966   5.711  1.00 15.00      A    C  
ATOM   1131  C   PHE A 181     -18.395   5.872   3.663  1.00 15.00      A    C  
ATOM   1132  O   PHE A 181     -17.215   5.608   3.912  1.00 15.00      A    O  
ATOM   1133  N   ASP A 182     -18.806   7.086   3.328  1.00 15.00      A    N  
ATOM   1134  HN  ASP A 182     -19.757   7.235   3.130  1.00 15.00      A    H  
ATOM   1135  CA  ASP A 182     -17.870   8.203   3.231  1.00 15.00      A    C  
ATOM   1136  CB  ASP A 182     -17.678   8.654   1.777  1.00 15.00      A    C  
ATOM   1137  CG  ASP A 182     -18.945   9.180   1.126  1.00 15.00      A    C  
ATOM   1138  OD1 ASP A 182     -19.703   8.371   0.555  1.00 15.00      A    O  
ATOM   1139  OD2 ASP A 182     -19.174  10.407   1.171  1.00 15.00      A    O  
ATOM   1140  C   ASP A 182     -18.272   9.375   4.121  1.00 15.00      A    C  
ATOM   1141  O   ASP A 182     -17.421  10.020   4.733  1.00 15.00      A    O  
ATOM   1142  N   SER A 183     -19.563   9.638   4.209  1.00 15.00      A    N  
ATOM   1143  HN  SER A 183     -20.201   9.088   3.708  1.00 15.00      A    H  
ATOM   1144  CA  SER A 183     -20.061  10.730   5.032  1.00 15.00      A    C  
ATOM   1145  CB  SER A 183     -20.431  11.939   4.169  1.00 15.00      A    C  
ATOM   1146  OG  SER A 183     -19.325  12.813   4.011  1.00 15.00      A    O  
ATOM   1147  HG  SER A 183     -18.874  12.915   4.865  1.00 15.00      A    H  
ATOM   1148  C   SER A 183     -21.257  10.279   5.855  1.00 15.00      A    C  
ATOM   1149  O   SER A 183     -21.950   9.333   5.475  1.00 15.00      A    O  
ATOM   1150  N   ASN A 184     -21.486  10.952   6.984  1.00 15.00      A    N  
ATOM   1151  HN  ASN A 184     -20.884  11.693   7.227  1.00 15.00      A    H  
ATOM   1152  CA  ASN A 184     -22.603  10.626   7.872  1.00 15.00      A    C  
ATOM   1153  CB  ASN A 184     -23.941  10.962   7.210  1.00 15.00      A    C  
ATOM   1154  CG  ASN A 184     -24.271  12.436   7.259  1.00 15.00      A    C  
ATOM   1155  OD1 ASN A 184     -23.826  13.159   8.153  1.00 15.00      A    O  
ATOM   1156  ND2 ASN A 184     -25.078  12.888   6.314  1.00 15.00      A    N  
ATOM   1157 HD21 ASN A 184     -25.411  12.249   5.648  1.00 15.00      A    H  
ATOM   1158 HD22 ASN A 184     -25.315  13.837   6.324  1.00 15.00      A    H  
ATOM   1159  C   ASN A 184     -22.580   9.157   8.268  1.00 15.00      A    C  
ATOM   1160  O   ASN A 184     -23.614   8.488   8.286  1.00 15.00      A    O  
ATOM   1161  N   ILE A 185     -21.399   8.658   8.586  1.00 15.00      A    N  
ATOM   1162  HN  ILE A 185     -20.609   9.244   8.563  1.00 15.00      A    H  
ATOM   1163  CA  ILE A 185     -21.242   7.264   8.964  1.00 15.00      A    C  
ATOM   1164  CB  ILE A 185     -19.776   6.809   8.826  1.00 15.00      A    C  
ATOM   1165  CG1 ILE A 185     -19.318   7.043   7.382  1.00 15.00      A    C  
ATOM   1166  CG2 ILE A 185     -19.628   5.340   9.199  1.00 15.00      A    C  
ATOM   1167  CD1 ILE A 185     -17.818   7.078   7.198  1.00 15.00      A    C  
ATOM   1168  C   ILE A 185     -21.777   6.996  10.374  1.00 15.00      A    C  
ATOM   1169  O   ILE A 185     -21.482   7.734  11.319  1.00 15.00      A    O  
ATOM   1170  N   SER A 186     -22.573   5.938  10.493  1.00 15.00      A    N  
ATOM   1171  HN  SER A 186     -22.761   5.404   9.696  1.00 15.00      A    H  
ATOM   1172  CA  SER A 186     -23.180   5.544  11.758  1.00 15.00      A    C  
ATOM   1173  CB  SER A 186     -24.066   4.308  11.554  1.00 15.00      A    C  
ATOM   1174  OG  SER A 186     -24.633   3.878  12.780  1.00 15.00      A    O  
ATOM   1175  HG  SER A 186     -25.550   3.607  12.635  1.00 15.00      A    H  
ATOM   1176  C   SER A 186     -22.139   5.273  12.845  1.00 15.00      A    C  
ATOM   1177  O   SER A 186     -20.994   4.917  12.555  1.00 15.00      A    O  
ATOM   1178  N   ALA A 187     -22.564   5.412  14.103  1.00 15.00      A    N  
ATOM   1179  HN  ALA A 187     -23.503   5.642  14.263  1.00 15.00      A    H  
ATOM   1180  CA  ALA A 187     -21.686   5.193  15.249  1.00 15.00      A    C  
ATOM   1181  CB  ALA A 187     -22.348   5.690  16.526  1.00 15.00      A    C  
ATOM   1182  C   ALA A 187     -21.329   3.719  15.374  1.00 15.00      A    C  
ATOM   1183  O   ALA A 187     -20.414   3.347  16.109  1.00 15.00      A    O  
ATOM   1184  N   LYS A 188     -22.062   2.887  14.646  1.00 15.00      A    N  
ATOM   1185  HN  LYS A 188     -22.793   3.247  14.098  1.00 15.00      A    H  
ATOM   1186  CA  LYS A 188     -21.825   1.455  14.645  1.00 15.00      A    C  
ATOM   1187  CB  LYS A 188     -22.907   0.746  13.826  1.00 15.00      A    C  
ATOM   1188  CG  LYS A 188     -22.824  -0.768  13.869  1.00 15.00      A    C  
ATOM   1189  CD  LYS A 188     -24.084  -1.410  13.313  1.00 15.00      A    C  
ATOM   1190  CE  LYS A 188     -24.142  -2.881  13.682  1.00 15.00      A    C  
ATOM   1191  NZ  LYS A 188     -25.283  -3.573  13.032  1.00 15.00      A    N  
ATOM   1192  HZ1 LYS A 188     -25.186  -3.527  11.999  1.00 15.00      A    H  
ATOM   1193  HZ2 LYS A 188     -26.181  -3.120  13.307  1.00 15.00      A    H  
ATOM   1194  HZ3 LYS A 188     -25.305  -4.570  13.327  1.00 15.00      A    H  
ATOM   1195  C   LYS A 188     -20.442   1.148  14.075  1.00 15.00      A    C  
ATOM   1196  O   LYS A 188     -19.842   0.126  14.390  1.00 15.00      A    O  
ATOM   1197  N   TYR A 189     -19.933   2.059  13.254  1.00 15.00      A    N  
ATOM   1198  HN  TYR A 189     -20.445   2.875  13.066  1.00 15.00      A    H  
ATOM   1199  CA  TYR A 189     -18.627   1.887  12.641  1.00 15.00      A    C  
ATOM   1200  CB  TYR A 189     -18.726   2.000  11.117  1.00 15.00      A    C  
ATOM   1201  CG  TYR A 189     -19.745   1.071  10.493  1.00 15.00      A    C  
ATOM   1202  CD1 TYR A 189     -19.506  -0.295  10.400  1.00 15.00      A    C  
ATOM   1203  CD2 TYR A 189     -20.947   1.560   9.996  1.00 15.00      A    C  
ATOM   1204  CE1 TYR A 189     -20.435  -1.146   9.831  1.00 15.00      A    C  
ATOM   1205  CE2 TYR A 189     -21.882   0.716   9.426  1.00 15.00      A    C  
ATOM   1206  CZ  TYR A 189     -21.621  -0.636   9.347  1.00 15.00      A    C  
ATOM   1207  OH  TYR A 189     -22.550  -1.479   8.780  1.00 15.00      A    O  
ATOM   1208  HH  TYR A 189     -22.624  -1.287   7.838  1.00 15.00      A    H  
ATOM   1209  C   TYR A 189     -17.629   2.909  13.182  1.00 15.00      A    C  
ATOM   1210  O   TYR A 189     -17.925   4.107  13.260  1.00 15.00      A    O  
ATOM   1211  N   GLY A 190     -16.456   2.428  13.563  1.00 15.00      A    N  
ATOM   1212  HN  GLY A 190     -16.284   1.464  13.487  1.00 15.00      A    H  
ATOM   1213  CA  GLY A 190     -15.420   3.295  14.085  1.00 15.00      A    C  
ATOM   1214  C   GLY A 190     -14.047   2.814  13.669  1.00 15.00      A    C  
ATOM   1215  O   GLY A 190     -13.939   1.991  12.755  1.00 15.00      A    O  
ATOM   1216  N   ASP A 191     -13.011   3.332  14.329  1.00 15.00      A    N  
ATOM   1217  HN  ASP A 191     -13.180   3.976  15.041  1.00 15.00      A    H  
ATOM   1218  CA  ASP A 191     -11.626   2.953  14.042  1.00 15.00      A    C  
ATOM   1219  CB  ASP A 191     -11.403   1.449  14.275  1.00 15.00      A    C  
ATOM   1220  CG  ASP A 191     -11.555   1.045  15.734  1.00 15.00      A    C  
ATOM   1221  OD1 ASP A 191     -12.654   1.248  16.301  1.00 15.00      A    O  
ATOM   1222  OD2 ASP A 191     -10.582   0.519  16.309  1.00 15.00      A    O  
ATOM   1223  C   ASP A 191     -11.223   3.364  12.626  1.00 15.00      A    C  
ATOM   1224  O   ASP A 191     -10.789   2.537  11.822  1.00 15.00      A    O  
ATOM   1225  N   PHE A 192     -11.364   4.660  12.339  1.00 15.00      A    N  
ATOM   1226  HN  PHE A 192     -11.678   5.268  13.045  1.00 15.00      A    H  
ATOM   1227  CA  PHE A 192     -11.044   5.221  11.026  1.00 15.00      A    C  
ATOM   1228  CB  PHE A 192     -11.929   4.573   9.947  1.00 15.00      A    C  
ATOM   1229  CG  PHE A 192     -13.347   5.090   9.943  1.00 15.00      A    C  
ATOM   1230  CD1 PHE A 192     -14.296   4.561  10.801  1.00 15.00      A    C  
ATOM   1231  CD2 PHE A 192     -13.722   6.119   9.094  1.00 15.00      A    C  
ATOM   1232  CE1 PHE A 192     -15.590   5.046  10.815  1.00 15.00      A    C  
ATOM   1233  CE2 PHE A 192     -15.013   6.606   9.100  1.00 15.00      A    C  
ATOM   1234  CZ  PHE A 192     -15.948   6.070   9.962  1.00 15.00      A    C  
ATOM   1235  C   PHE A 192     -11.317   6.725  11.024  1.00 15.00      A    C  
ATOM   1236  O   PHE A 192     -12.089   7.221  11.846  1.00 15.00      A    O  
ATOM   1237  N   THR A 193     -10.688   7.448  10.107  1.00 15.00      A    N  
ATOM   1238  HN  THR A 193     -10.050   7.012   9.500  1.00 15.00      A    H  
ATOM   1239  CA  THR A 193     -10.924   8.883   9.987  1.00 15.00      A    C  
ATOM   1240  CB  THR A 193      -9.684   9.748  10.305  1.00 15.00      A    C  
ATOM   1241  OG1 THR A 193      -8.560   9.306   9.539  1.00 15.00      A    O  
ATOM   1242  HG1 THR A 193      -8.262  10.031   8.956  1.00 15.00      A    H  
ATOM   1243  CG2 THR A 193      -9.348   9.697  11.786  1.00 15.00      A    C  
ATOM   1244  C   THR A 193     -11.444   9.208   8.591  1.00 15.00      A    C  
ATOM   1245  O   THR A 193     -12.111  10.223   8.383  1.00 15.00      A    O  
ATOM   1246  N   GLY A 194     -11.142   8.330   7.640  1.00 15.00      A    N  
ATOM   1247  HN  GLY A 194     -10.608   7.540   7.868  1.00 15.00      A    H  
ATOM   1248  CA  GLY A 194     -11.588   8.527   6.277  1.00 15.00      A    C  
ATOM   1249  C   GLY A 194     -12.964   7.940   6.032  1.00 15.00      A    C  
ATOM   1250  O   GLY A 194     -13.978   8.597   6.284  1.00 15.00      A    O  
ATOM   1251  N   GLY A 195     -13.000   6.702   5.552  1.00 15.00      A    N  
ATOM   1252  HN  GLY A 195     -12.157   6.228   5.383  1.00 15.00      A    H  
ATOM   1253  CA  GLY A 195     -14.262   6.044   5.277  1.00 15.00      A    C  
ATOM   1254  C   GLY A 195     -14.233   4.567   5.626  1.00 15.00      A    C  
ATOM   1255  O   GLY A 195     -13.210   4.049   6.081  1.00 15.00      A    O  
ATOM   1256  N   VAL A 196     -15.353   3.886   5.404  1.00 15.00      A    N  
ATOM   1257  HN  VAL A 196     -16.124   4.353   5.010  1.00 15.00      A    H  
ATOM   1258  CA  VAL A 196     -15.467   2.458   5.703  1.00 15.00      A    C  
ATOM   1259  CB  VAL A 196     -16.516   2.189   6.809  1.00 15.00      A    C  
ATOM   1260  CG1 VAL A 196     -16.577   0.707   7.155  1.00 15.00      A    C  
ATOM   1261  CG2 VAL A 196     -16.223   3.012   8.051  1.00 15.00      A    C  
ATOM   1262  C   VAL A 196     -15.879   1.687   4.454  1.00 15.00      A    C  
ATOM   1263  O   VAL A 196     -16.768   2.119   3.722  1.00 15.00      A    O  
ATOM   1264  N   VAL A 197     -15.228   0.555   4.211  1.00 15.00      A    N  
ATOM   1265  HN  VAL A 197     -14.516   0.268   4.830  1.00 15.00      A    H  
ATOM   1266  CA  VAL A 197     -15.540  -0.282   3.055  1.00 15.00      A    C  
ATOM   1267  CB  VAL A 197     -14.440  -0.189   1.968  1.00 15.00      A    C  
ATOM   1268  CG1 VAL A 197     -14.856  -0.945   0.715  1.00 15.00      A    C  
ATOM   1269  CG2 VAL A 197     -14.110   1.259   1.636  1.00 15.00      A    C  
ATOM   1270  C   VAL A 197     -15.683  -1.743   3.486  1.00 15.00      A    C  
ATOM   1271  O   VAL A 197     -14.683  -2.424   3.710  1.00 15.00      A    O  
ATOM   1272  N   ASP A 198     -16.921  -2.218   3.609  1.00 15.00      A    N  
ATOM   1273  HN  ASP A 198     -17.683  -1.632   3.403  1.00 15.00      A    H  
ATOM   1274  CA  ASP A 198     -17.174  -3.603   4.016  1.00 15.00      A    C  
ATOM   1275  CB  ASP A 198     -18.258  -3.691   5.097  1.00 15.00      A    C  
ATOM   1276  CG  ASP A 198     -18.615  -5.127   5.472  1.00 15.00      A    C  
ATOM   1277  OD1 ASP A 198     -17.696  -5.966   5.612  1.00 15.00      A    O  
ATOM   1278  OD2 ASP A 198     -19.819  -5.416   5.636  1.00 15.00      A    O  
ATOM   1279  C   ASP A 198     -17.553  -4.463   2.817  1.00 15.00      A    C  
ATOM   1280  O   ASP A 198     -18.460  -4.123   2.051  1.00 15.00      A    O  
ATOM   1281  N   ALA A 199     -16.847  -5.568   2.657  1.00 15.00      A    N  
ATOM   1282  HN  ALA A 199     -16.146  -5.783   3.314  1.00 15.00      A    H  
ATOM   1283  CA  ALA A 199     -17.086  -6.483   1.559  1.00 15.00      A    C  
ATOM   1284  CB  ALA A 199     -15.797  -6.730   0.790  1.00 15.00      A    C  
ATOM   1285  C   ALA A 199     -17.649  -7.794   2.080  1.00 15.00      A    C  
ATOM   1286  O   ALA A 199     -16.964  -8.541   2.777  1.00 15.00      A    O  
ATOM   1287  N   LYS A 200     -18.899  -8.065   1.748  1.00 15.00      A    N  
ATOM   1288  HN  LYS A 200     -19.399  -7.423   1.197  1.00 15.00      A    H  
ATOM   1289  CA  LYS A 200     -19.548  -9.291   2.183  1.00 15.00      A    C  
ATOM   1290  CB  LYS A 200     -21.012  -9.031   2.523  1.00 15.00      A    C  
ATOM   1291  CG  LYS A 200     -21.197  -8.234   3.802  1.00 15.00      A    C  
ATOM   1292  CD  LYS A 200     -22.482  -7.431   3.770  1.00 15.00      A    C  
ATOM   1293  CE  LYS A 200     -22.554  -6.464   4.937  1.00 15.00      A    C  
ATOM   1294  NZ  LYS A 200     -23.689  -5.520   4.796  1.00 15.00      A    N  
ATOM   1295  HZ1 LYS A 200     -24.578  -5.983   5.052  1.00 15.00      A    H  
ATOM   1296  HZ2 LYS A 200     -23.760  -5.181   3.805  1.00 15.00      A    H  
ATOM   1297  HZ3 LYS A 200     -23.547  -4.694   5.412  1.00 15.00      A    H  
ATOM   1298  C   LYS A 200     -19.423 -10.381   1.132  1.00 15.00      A    C  
ATOM   1299  O   LYS A 200     -19.733 -10.166  -0.045  1.00 15.00      A    O  
ATOM   1300  N   THR A 201     -18.968 -11.544   1.564  1.00 15.00      A    N  
ATOM   1301  HN  THR A 201     -18.748 -11.646   2.524  1.00 15.00      A    H  
ATOM   1302  CA  THR A 201     -18.782 -12.679   0.676  1.00 15.00      A    C  
ATOM   1303  CB  THR A 201     -17.922 -13.770   1.346  1.00 15.00      A    C  
ATOM   1304  OG1 THR A 201     -18.527 -14.175   2.586  1.00 15.00      A    O  
ATOM   1305  HG1 THR A 201     -18.307 -13.522   3.282  1.00 15.00      A    H  
ATOM   1306  CG2 THR A 201     -16.514 -13.255   1.608  1.00 15.00      A    C  
ATOM   1307  C   THR A 201     -20.114 -13.289   0.249  1.00 15.00      A    C  
ATOM   1308  O   THR A 201     -21.167 -12.976   0.810  1.00 15.00      A    O  
ATOM   1309  N   MET A 202     -20.057 -14.144  -0.769  1.00 15.00      A    N  
ATOM   1310  HN  MET A 202     -19.195 -14.310  -1.200  1.00 15.00      A    H  
ATOM   1311  CA  MET A 202     -21.244 -14.826  -1.266  1.00 15.00      A    C  
ATOM   1312  CB  MET A 202     -20.910 -15.676  -2.497  1.00 15.00      A    C  
ATOM   1313  CG  MET A 202     -20.289 -14.923  -3.660  1.00 15.00      A    C  
ATOM   1314  SD  MET A 202     -19.776 -16.022  -4.999  1.00 15.00      A    S  
ATOM   1315  CE  MET A 202     -18.761 -17.205  -4.113  1.00 15.00      A    C  
ATOM   1316  C   MET A 202     -21.795 -15.746  -0.187  1.00 15.00      A    C  
ATOM   1317  O   MET A 202     -21.042 -16.493   0.448  1.00 15.00      A    O  
ATOM   1318  N   ASP A 203     -23.097 -15.686   0.028  1.00 15.00      A    N  
ATOM   1319  HN  ASP A 203     -23.642 -15.060  -0.495  1.00 15.00      A    H  
ATOM   1320  CA  ASP A 203     -23.740 -16.530   1.024  1.00 15.00      A    C  
ATOM   1321  CB  ASP A 203     -24.755 -15.740   1.863  1.00 15.00      A    C  
ATOM   1322  CG  ASP A 203     -24.208 -15.370   3.232  1.00 15.00      A    C  
ATOM   1323  OD1 ASP A 203     -24.947 -14.783   4.042  1.00 15.00      A    O  
ATOM   1324  OD2 ASP A 203     -23.034 -15.683   3.503  1.00 15.00      A    O  
ATOM   1325  C   ASP A 203     -24.381 -17.739   0.349  1.00 15.00      A    C  
ATOM   1326  O   ASP A 203     -24.777 -17.666  -0.820  1.00 15.00      A    O  
ATOM   1327  N   PRO A 204     -24.461 -18.875   1.060  1.00 15.00      A    N  
ATOM   1328  CA  PRO A 204     -25.032 -20.118   0.526  1.00 15.00      A    C  
ATOM   1329  CB  PRO A 204     -24.827 -21.139   1.654  1.00 15.00      A    C  
ATOM   1330  CG  PRO A 204     -23.810 -20.526   2.555  1.00 15.00      A    C  
ATOM   1331  CD  PRO A 204     -23.999 -19.042   2.446  1.00 15.00      A    C  
ATOM   1332  C   PRO A 204     -26.517 -20.013   0.186  1.00 15.00      A    C  
ATOM   1333  O   PRO A 204     -27.277 -19.306   0.846  1.00 15.00      A    O  
ATOM   1334  N   LYS A 205     -26.912 -20.728  -0.856  1.00 15.00      A    N  
ATOM   1335  HN  LYS A 205     -26.256 -21.269  -1.340  1.00 15.00      A    H  
ATOM   1336  CA  LYS A 205     -28.297 -20.753  -1.294  1.00 15.00      A    C  
ATOM   1337  CB  LYS A 205     -28.397 -20.514  -2.806  1.00 15.00      A    C  
ATOM   1338  CG  LYS A 205     -28.350 -19.046  -3.221  1.00 15.00      A    C  
ATOM   1339  CD  LYS A 205     -26.929 -18.501  -3.217  1.00 15.00      A    C  
ATOM   1340  CE  LYS A 205     -26.907 -16.989  -3.414  1.00 15.00      A    C  
ATOM   1341  NZ  LYS A 205     -25.535 -16.431  -3.260  1.00 15.00      A    N  
ATOM   1342  HZ1 LYS A 205     -25.078 -16.837  -2.417  1.00 15.00      A    H  
ATOM   1343  HZ2 LYS A 205     -25.572 -15.388  -3.146  1.00 15.00      A    H  
ATOM   1344  HZ3 LYS A 205     -24.960 -16.651  -4.096  1.00 15.00      A    H  
ATOM   1345  C   LYS A 205     -28.904 -22.099  -0.923  1.00 15.00      A    C  
ATOM   1346  O   LYS A 205     -28.197 -23.104  -0.858  1.00 15.00      A    O  
ATOM   1347  N   LEU A 206     -30.199 -22.115  -0.660  1.00 15.00      A    N  
ATOM   1348  HN  LEU A 206     -30.715 -21.285  -0.725  1.00 15.00      A    H  
ATOM   1349  CA  LEU A 206     -30.875 -23.347  -0.276  1.00 15.00      A    C  
ATOM   1350  CB  LEU A 206     -31.463 -23.210   1.130  1.00 15.00      A    C  
ATOM   1351  CG  LEU A 206     -30.458 -22.932   2.251  1.00 15.00      A    C  
ATOM   1352  CD1 LEU A 206     -31.180 -22.598   3.547  1.00 15.00      A    C  
ATOM   1353  CD2 LEU A 206     -29.526 -24.120   2.442  1.00 15.00      A    C  
ATOM   1354  C   LEU A 206     -31.959 -23.717  -1.278  1.00 15.00      A    C  
ATOM   1355  O   LEU A 206     -32.874 -24.478  -0.968  1.00 15.00      A    O  
ATOM   1356  N   ASP A 207     -31.848 -23.173  -2.479  1.00 15.00      A    N  
ATOM   1357  HN  ASP A 207     -31.096 -22.570  -2.668  1.00 15.00      A    H  
ATOM   1358  CA  ASP A 207     -32.814 -23.443  -3.532  1.00 15.00      A    C  
ATOM   1359  CB  ASP A 207     -33.264 -22.139  -4.205  1.00 15.00      A    C  
ATOM   1360  CG  ASP A 207     -32.161 -21.475  -5.009  1.00 15.00      A    C  
ATOM   1361  OD1 ASP A 207     -31.060 -21.273  -4.452  1.00 15.00      A    O  
ATOM   1362  OD2 ASP A 207     -32.387 -21.175  -6.199  1.00 15.00      A    O  
ATOM   1363  C   ASP A 207     -32.242 -24.407  -4.568  1.00 15.00      A    C  
ATOM   1364  O   ASP A 207     -32.896 -25.377  -4.954  1.00 15.00      A    O  
ATOM   1365  N   LYS A 208     -31.014 -24.147  -5.010  1.00 15.00      A    N  
ATOM   1366  HN  LYS A 208     -30.535 -23.361  -4.659  1.00 15.00      A    H  
ATOM   1367  CA  LYS A 208     -30.370 -24.987  -6.009  1.00 15.00      A    C  
ATOM   1368  CB  LYS A 208     -30.630 -24.434  -7.413  1.00 15.00      A    C  
ATOM   1369  CG  LYS A 208     -31.953 -24.850  -8.042  1.00 15.00      A    C  
ATOM   1370  CD  LYS A 208     -32.837 -23.647  -8.363  1.00 15.00      A    C  
ATOM   1371  CE  LYS A 208     -32.035 -22.442  -8.847  1.00 15.00      A    C  
ATOM   1372  NZ  LYS A 208     -31.196 -22.753 -10.037  1.00 15.00      A    N  
ATOM   1373  HZ1 LYS A 208     -30.549 -23.537  -9.820  1.00 15.00      A    H  
ATOM   1374  HZ2 LYS A 208     -30.635 -21.920 -10.305  1.00 15.00      A    H  
ATOM   1375  HZ3 LYS A 208     -31.798 -23.025 -10.838  1.00 15.00      A    H  
ATOM   1376  C   LYS A 208     -28.866 -25.065  -5.801  1.00 15.00      A    C  
ATOM   1377  O   LYS A 208     -28.238 -24.110  -5.340  1.00 15.00      A    O  
ATOM   1378  N   SER A 209     -28.302 -26.212  -6.155  1.00 15.00      A    N  
ATOM   1379  HN  SER A 209     -28.870 -26.941  -6.479  1.00 15.00      A    H  
ATOM   1380  CA  SER A 209     -26.869 -26.438  -6.057  1.00 15.00      A    C  
ATOM   1381  CB  SER A 209     -26.584 -27.926  -6.272  1.00 15.00      A    C  
ATOM   1382  OG  SER A 209     -27.656 -28.713  -5.774  1.00 15.00      A    O  
ATOM   1383  HG  SER A 209     -27.493 -28.920  -4.852  1.00 15.00      A    H  
ATOM   1384  C   SER A 209     -26.153 -25.618  -7.126  1.00 15.00      A    C  
ATOM   1385  O   SER A 209     -26.051 -26.035  -8.281  1.00 15.00      A    O  
ATOM   1386  N   SER A 210     -25.689 -24.441  -6.746  1.00 15.00      A    N  
ATOM   1387  HN  SER A 210     -25.807 -24.157  -5.813  1.00 15.00      A    H  
ATOM   1388  CA  SER A 210     -25.005 -23.562  -7.678  1.00 15.00      A    C  
ATOM   1389  CB  SER A 210     -25.189 -22.102  -7.265  1.00 15.00      A    C  
ATOM   1390  OG  SER A 210     -26.559 -21.805  -7.056  1.00 15.00      A    O  
ATOM   1391  HG  SER A 210     -26.957 -22.491  -6.509  1.00 15.00      A    H  
ATOM   1392  C   SER A 210     -23.523 -23.902  -7.794  1.00 15.00      A    C  
ATOM   1393  O   SER A 210     -22.942 -24.531  -6.909  1.00 15.00      A    O  
ATOM   1394  N   GLY A 211     -22.929 -23.493  -8.899  1.00 15.00      A    N  
ATOM   1395  HN  GLY A 211     -23.456 -23.025  -9.582  1.00 15.00      A    H  
ATOM   1396  CA  GLY A 211     -21.526 -23.733  -9.130  1.00 15.00      A    C  
ATOM   1397  C   GLY A 211     -21.036 -22.917 -10.303  1.00 15.00      A    C  
ATOM   1398  O   GLY A 211     -21.815 -22.608 -11.208  1.00 15.00      A    O  
ATOM   1399  N   LYS A 212     -19.757 -22.566 -10.295  1.00 15.00      A    N  
ATOM   1400  HN  LYS A 212     -19.185 -22.863  -9.557  1.00 15.00      A    H  
ATOM   1401  CA  LYS A 212     -19.180 -21.763 -11.367  1.00 15.00      A    C  
ATOM   1402  CB  LYS A 212     -19.530 -20.278 -11.169  1.00 15.00      A    C  
ATOM   1403  CG  LYS A 212     -18.942 -19.349 -12.226  1.00 15.00      A    C  
ATOM   1404  CD  LYS A 212     -18.830 -17.914 -11.722  1.00 15.00      A    C  
ATOM   1405  CE  LYS A 212     -17.926 -17.077 -12.619  1.00 15.00      A    C  
ATOM   1406  NZ  LYS A 212     -17.408 -15.864 -11.925  1.00 15.00      A    N  
ATOM   1407  HZ1 LYS A 212     -16.828 -16.134 -11.098  1.00 15.00      A    H  
ATOM   1408  HZ2 LYS A 212     -18.191 -15.268 -11.600  1.00 15.00      A    H  
ATOM   1409  HZ3 LYS A 212     -16.812 -15.304 -12.569  1.00 15.00      A    H  
ATOM   1410  C   LYS A 212     -17.664 -21.915 -11.417  1.00 15.00      A    C  
ATOM   1411  O   LYS A 212     -17.000 -21.957 -10.379  1.00 15.00      A    O  
ATOM   1412  N   ILE A 213     -17.134 -22.011 -12.629  1.00 15.00      A    N  
ATOM   1413  HN  ILE A 213     -17.734 -22.013 -13.412  1.00 15.00      A    H  
ATOM   1414  CA  ILE A 213     -15.695 -22.114 -12.854  1.00 15.00      A    C  
ATOM   1415  CB  ILE A 213     -15.274 -23.555 -13.231  1.00 15.00      A    C  
ATOM   1416  CG1 ILE A 213     -15.521 -24.511 -12.057  1.00 15.00      A    C  
ATOM   1417  CG2 ILE A 213     -13.810 -23.599 -13.655  1.00 15.00      A    C  
ATOM   1418  CD1 ILE A 213     -15.256 -25.965 -12.380  1.00 15.00      A    C  
ATOM   1419  C   ILE A 213     -15.324 -21.151 -13.980  1.00 15.00      A    C  
ATOM   1420  O   ILE A 213     -15.968 -21.153 -15.031  1.00 15.00      A    O  
ATOM   1421  N   SER A 214     -14.314 -20.316 -13.763  1.00 15.00      A    N  
ATOM   1422  HN  SER A 214     -13.819 -20.358 -12.915  1.00 15.00      A    H  
ATOM   1423  CA  SER A 214     -13.917 -19.343 -14.775  1.00 15.00      A    C  
ATOM   1424  CB  SER A 214     -14.569 -17.987 -14.487  1.00 15.00      A    C  
ATOM   1425  OG  SER A 214     -14.470 -17.655 -13.110  1.00 15.00      A    O  
ATOM   1426  HG  SER A 214     -13.539 -17.620 -12.856  1.00 15.00      A    H  
ATOM   1427  C   SER A 214     -12.403 -19.186 -14.876  1.00 15.00      A    C  
ATOM   1428  O   SER A 214     -11.666 -19.506 -13.943  1.00 15.00      A    O  
ATOM   1429  N   TYR A 215     -11.953 -18.675 -16.016  1.00 15.00      A    N  
ATOM   1430  HN  TYR A 215     -12.598 -18.432 -16.718  1.00 15.00      A    H  
ATOM   1431  CA  TYR A 215     -10.537 -18.454 -16.257  1.00 15.00      A    C  
ATOM   1432  CB  TYR A 215      -9.948 -19.563 -17.136  1.00 15.00      A    C  
ATOM   1433  CG  TYR A 215      -8.524 -19.296 -17.580  1.00 15.00      A    C  
ATOM   1434  CD1 TYR A 215      -7.482 -19.273 -16.662  1.00 15.00      A    C  
ATOM   1435  CD2 TYR A 215      -8.226 -19.055 -18.915  1.00 15.00      A    C  
ATOM   1436  CE1 TYR A 215      -6.184 -19.018 -17.059  1.00 15.00      A    C  
ATOM   1437  CE2 TYR A 215      -6.930 -18.801 -19.323  1.00 15.00      A    C  
ATOM   1438  CZ  TYR A 215      -5.913 -18.782 -18.390  1.00 15.00      A    C  
ATOM   1439  OH  TYR A 215      -4.620 -18.524 -18.791  1.00 15.00      A    O  
ATOM   1440  HH  TYR A 215      -4.002 -18.892 -18.147  1.00 15.00      A    H  
ATOM   1441  C   TYR A 215     -10.309 -17.092 -16.900  1.00 15.00      A    C  
ATOM   1442  O   TYR A 215     -10.855 -16.796 -17.967  1.00 15.00      A    O  
ATOM   1443  N   ARG A 216      -9.518 -16.267 -16.238  1.00 15.00      A    N  
ATOM   1444  HN  ARG A 216      -9.131 -16.563 -15.386  1.00 15.00      A    H  
ATOM   1445  CA  ARG A 216      -9.195 -14.939 -16.736  1.00 15.00      A    C  
ATOM   1446  CB  ARG A 216      -9.651 -13.881 -15.727  1.00 15.00      A    C  
ATOM   1447  CG  ARG A 216      -9.483 -12.443 -16.181  1.00 15.00      A    C  
ATOM   1448  CD  ARG A 216     -10.542 -11.555 -15.548  1.00 15.00      A    C  
ATOM   1449  NE  ARG A 216     -10.109 -10.166 -15.407  1.00 15.00      A    N  
ATOM   1450  HE  ARG A 216      -9.303  -9.999 -14.869  1.00 15.00      A    H  
ATOM   1451  CZ  ARG A 216     -10.733  -9.129 -15.972  1.00 15.00      A    C  
ATOM   1452  NH1 ARG A 216     -11.812  -9.322 -16.726  1.00 15.00      A    N  
ATOM   1453 HH11 ARG A 216     -12.310  -8.498 -17.177  1.00 15.00      A    H  
ATOM   1454 HH12 ARG A 216     -12.169 -10.285 -16.887  1.00 15.00      A    H  
ATOM   1455  NH2 ARG A 216     -10.288  -7.900 -15.761  1.00 15.00      A    N  
ATOM   1456 HH21 ARG A 216      -9.448  -7.739 -15.160  1.00 15.00      A    H  
ATOM   1457 HH22 ARG A 216     -10.774  -7.078 -16.197  1.00 15.00      A    H  
ATOM   1458  C   ARG A 216      -7.692 -14.848 -16.960  1.00 15.00      A    C  
ATOM   1459  O   ARG A 216      -6.909 -15.296 -16.121  1.00 15.00      A    O  
ATOM   1460  N   THR A 217      -7.282 -14.279 -18.082  1.00 15.00      A    N  
ATOM   1461  HN  THR A 217      -7.942 -13.925 -18.722  1.00 15.00      A    H  
ATOM   1462  CA  THR A 217      -5.867 -14.174 -18.387  1.00 15.00      A    C  
ATOM   1463  CB  THR A 217      -5.374 -15.390 -19.209  1.00 15.00      A    C  
ATOM   1464  OG1 THR A 217      -3.970 -15.272 -19.500  1.00 15.00      A    O  
ATOM   1465  HG1 THR A 217      -3.462 -15.419 -18.689  1.00 15.00      A    H  
ATOM   1466  CG2 THR A 217      -6.157 -15.528 -20.506  1.00 15.00      A    C  
ATOM   1467  C   THR A 217      -5.513 -12.873 -19.105  1.00 15.00      A    C  
ATOM   1468  O   THR A 217      -6.367 -12.226 -19.719  1.00 15.00      A    O  
ATOM   1469  N   THR A 218      -4.242 -12.518 -18.995  1.00 15.00      A    N  
ATOM   1470  HN  THR A 218      -3.644 -13.097 -18.476  1.00 15.00      A    H  
ATOM   1471  CA  THR A 218      -3.670 -11.336 -19.613  1.00 15.00      A    C  
ATOM   1472  CB  THR A 218      -4.031 -10.046 -18.840  1.00 15.00      A    C  
ATOM   1473  OG1 THR A 218      -3.895  -8.912 -19.705  1.00 15.00      A    O  
ATOM   1474  HG1 THR A 218      -4.715  -8.781 -20.201  1.00 15.00      A    H  
ATOM   1475  CG2 THR A 218      -3.134  -9.861 -17.624  1.00 15.00      A    C  
ATOM   1476  C   THR A 218      -2.152 -11.544 -19.651  1.00 15.00      A    C  
ATOM   1477  O   THR A 218      -1.652 -12.483 -19.022  1.00 15.00      A    O  
ATOM   1478  N   ARG A 219      -1.418 -10.695 -20.361  1.00 15.00      A    N  
ATOM   1479  HN  ARG A 219      -1.849  -9.926 -20.801  1.00 15.00      A    H  
ATOM   1480  CA  ARG A 219       0.030 -10.863 -20.469  1.00 15.00      A    C  
ATOM   1481  CB  ARG A 219       0.340 -12.025 -21.429  1.00 15.00      A    C  
ATOM   1482  CG  ARG A 219      -0.582 -12.080 -22.642  1.00 15.00      A    C  
ATOM   1483  CD  ARG A 219      -0.316 -13.294 -23.526  1.00 15.00      A    C  
ATOM   1484  NE  ARG A 219      -0.399 -14.574 -22.806  1.00 15.00      A    N  
ATOM   1485  HE  ARG A 219       0.436 -15.074 -22.702  1.00 15.00      A    H  
ATOM   1486  CZ  ARG A 219      -1.527 -15.095 -22.301  1.00 15.00      A    C  
ATOM   1487  NH1 ARG A 219      -2.684 -14.451 -22.425  1.00 15.00      A    N  
ATOM   1488 HH11 ARG A 219      -2.724 -13.535 -22.919  1.00 15.00      A    H  
ATOM   1489 HH12 ARG A 219      -3.558 -14.858 -22.022  1.00 15.00      A    H  
ATOM   1490  NH2 ARG A 219      -1.495 -16.275 -21.684  1.00 15.00      A    N  
ATOM   1491 HH21 ARG A 219      -2.371 -16.684 -21.286  1.00 15.00      A    H  
ATOM   1492 HH22 ARG A 219      -0.600 -16.798 -21.595  1.00 15.00      A    H  
ATOM   1493  C   ARG A 219       0.700  -9.594 -20.973  1.00 15.00      A    C  
ATOM   1494  O   ARG A 219       0.055  -8.548 -21.089  1.00 15.00      A    O  
ATOM   1495  N   ASP A 220       2.000  -9.693 -21.253  1.00 15.00      A    N  
ATOM   1496  HN  ASP A 220       2.461 -10.545 -21.091  1.00 15.00      A    H  
ATOM   1497  CA  ASP A 220       2.758  -8.569 -21.787  1.00 15.00      A    C  
ATOM   1498  CB  ASP A 220       4.256  -8.892 -21.879  1.00 15.00      A    C  
ATOM   1499  CG  ASP A 220       4.592 -10.050 -22.803  1.00 15.00      A    C  
ATOM   1500  OD1 ASP A 220       3.995 -11.138 -22.650  1.00 15.00      A    O  
ATOM   1501  OD2 ASP A 220       5.480  -9.885 -23.670  1.00 15.00      A    O  
ATOM   1502  C   ASP A 220       2.185  -8.225 -23.149  1.00 15.00      A    C  
ATOM   1503  O   ASP A 220       2.168  -7.070 -23.570  1.00 15.00      A    O  
ATOM   1504  N   SER A 221       1.715  -9.258 -23.832  1.00 15.00      A    N  
ATOM   1505  HN  SER A 221       1.817 -10.158 -23.462  1.00 15.00      A    H  
ATOM   1506  CA  SER A 221       1.063  -9.092 -25.107  1.00 15.00      A    C  
ATOM   1507  CB  SER A 221       1.052 -10.434 -25.844  1.00 15.00      A    C  
ATOM   1508  OG  SER A 221       1.780 -11.419 -25.120  1.00 15.00      A    O  
ATOM   1509  HG  SER A 221       2.675 -11.093 -24.940  1.00 15.00      A    H  
ATOM   1510  C   SER A 221      -0.364  -8.633 -24.803  1.00 15.00      A    C  
ATOM   1511  O   SER A 221      -0.926  -9.049 -23.788  1.00 15.00      A    O  
ATOM   1512  N   TRP A 222      -0.915  -7.764 -25.656  1.00 15.00      A    N  
ATOM   1513  HN  TRP A 222      -0.383  -7.474 -26.423  1.00 15.00      A    H  
ATOM   1514  CA  TRP A 222      -2.274  -7.199 -25.497  1.00 15.00      A    C  
ATOM   1515  CB  TRP A 222      -3.291  -8.142 -24.814  1.00 15.00      A    C  
ATOM   1516  CG  TRP A 222      -3.546  -9.457 -25.499  1.00 15.00      A    C  
ATOM   1517  CD1 TRP A 222      -3.239  -9.797 -26.786  1.00 15.00      A    C  
ATOM   1518  CD2 TRP A 222      -4.177 -10.610 -24.920  1.00 15.00      A    C  
ATOM   1519  NE1 TRP A 222      -3.633 -11.091 -27.040  1.00 15.00      A    N  
ATOM   1520  HE1 TRP A 222      -3.520 -11.564 -27.892  1.00 15.00      A    H  
ATOM   1521  CE2 TRP A 222      -4.213 -11.609 -25.912  1.00 15.00      A    C  
ATOM   1522  CE3 TRP A 222      -4.712 -10.893 -23.658  1.00 15.00      A    C  
ATOM   1523  CZ2 TRP A 222      -4.762 -12.870 -25.683  1.00 15.00      A    C  
ATOM   1524  CZ3 TRP A 222      -5.257 -12.145 -23.434  1.00 15.00      A    C  
ATOM   1525  CH2 TRP A 222      -5.277 -13.118 -24.441  1.00 15.00      A    C  
ATOM   1526  C   TRP A 222      -2.227  -5.867 -24.744  1.00 15.00      A    C  
ATOM   1527  O   TRP A 222      -3.184  -5.095 -24.772  1.00 15.00      A    O  
ATOM   1528  N   THR A 223      -1.106  -5.602 -24.084  1.00 15.00      A    N  
ATOM   1529  HN  THR A 223      -0.369  -6.248 -24.111  1.00 15.00      A    H  
ATOM   1530  CA  THR A 223      -0.941  -4.376 -23.318  1.00 15.00      A    C  
ATOM   1531  CB  THR A 223      -0.430  -4.692 -21.897  1.00 15.00      A    C  
ATOM   1532  OG1 THR A 223      -1.194  -5.775 -21.346  1.00 15.00      A    O  
ATOM   1533  HG1 THR A 223      -0.667  -6.583 -21.361  1.00 15.00      A    H  
ATOM   1534  CG2 THR A 223      -0.559  -3.476 -20.989  1.00 15.00      A    C  
ATOM   1535  C   THR A 223       0.041  -3.426 -24.001  1.00 15.00      A    C  
ATOM   1536  O   THR A 223       1.003  -3.859 -24.637  1.00 15.00      A    O  
ATOM   1537  N   LYS A 224      -0.221  -2.129 -23.894  1.00 15.00      A    N  
ATOM   1538  HN  LYS A 224      -1.029  -1.841 -23.415  1.00 15.00      A    H  
ATOM   1539  CA  LYS A 224       0.655  -1.127 -24.478  1.00 15.00      A    C  
ATOM   1540  CB  LYS A 224      -0.098  -0.227 -25.458  1.00 15.00      A    C  
ATOM   1541  CG  LYS A 224       0.816   0.520 -26.417  1.00 15.00      A    C  
ATOM   1542  CD  LYS A 224       0.049   1.094 -27.596  1.00 15.00      A    C  
ATOM   1543  CE  LYS A 224      -0.405   0.009 -28.559  1.00 15.00      A    C  
ATOM   1544  NZ  LYS A 224       0.735  -0.556 -29.331  1.00 15.00      A    N  
ATOM   1545  HZ1 LYS A 224       0.404  -1.323 -29.950  1.00 15.00      A    H  
ATOM   1546  HZ2 LYS A 224       1.452  -0.933 -28.681  1.00 15.00      A    H  
ATOM   1547  HZ3 LYS A 224       1.170   0.186 -29.917  1.00 15.00      A    H  
ATOM   1548  C   LYS A 224       1.330  -0.307 -23.384  1.00 15.00      A    C  
ATOM   1549  O   LYS A 224       0.665   0.317 -22.554  1.00 15.00      A    O  
ATOM   1550  N   TYR A 225       2.654  -0.326 -23.387  1.00 15.00      A    N  
ATOM   1551  HN  TYR A 225       3.120  -0.843 -24.076  1.00 15.00      A    H  
ATOM   1552  CA  TYR A 225       3.444   0.393 -22.398  1.00 15.00      A    C  
ATOM   1553  CB  TYR A 225       4.798  -0.293 -22.212  1.00 15.00      A    C  
ATOM   1554  CG  TYR A 225       4.675  -1.717 -21.720  1.00 15.00      A    C  
ATOM   1555  CD1 TYR A 225       4.361  -2.754 -22.592  1.00 15.00      A    C  
ATOM   1556  CD2 TYR A 225       4.851  -2.021 -20.380  1.00 15.00      A    C  
ATOM   1557  CE1 TYR A 225       4.224  -4.051 -22.140  1.00 15.00      A    C  
ATOM   1558  CE2 TYR A 225       4.722  -3.316 -19.922  1.00 15.00      A    C  
ATOM   1559  CZ  TYR A 225       4.407  -4.326 -20.803  1.00 15.00      A    C  
ATOM   1560  OH  TYR A 225       4.267  -5.613 -20.344  1.00 15.00      A    O  
ATOM   1561  HH  TYR A 225       4.891  -6.183 -20.802  1.00 15.00      A    H  
ATOM   1562  C   TYR A 225       3.623   1.854 -22.790  1.00 15.00      A    C  
ATOM   1563  O   TYR A 225       3.716   2.179 -23.976  1.00 15.00      A    O  
ATOM   1564  N   HIS A 226       3.662   2.730 -21.790  1.00 15.00      A    N  
ATOM   1565  HN  HIS A 226       3.607   2.402 -20.865  1.00 15.00      A    H  
ATOM   1566  CA  HIS A 226       3.809   4.161 -22.029  1.00 15.00      A    C  
ATOM   1567  CB  HIS A 226       2.470   4.896 -21.835  1.00 15.00      A    C  
ATOM   1568  CG  HIS A 226       1.467   4.657 -22.929  1.00 15.00      A    C  
ATOM   1569  ND1 HIS A 226       1.821   4.251 -24.201  1.00 15.00      A    N  
ATOM   1570  HD1 HIS A 226       2.734   4.057 -24.507  1.00 15.00      A    H  
ATOM   1571  CD2 HIS A 226       0.113   4.773 -22.939  1.00 15.00      A    C  
ATOM   1572  CE1 HIS A 226       0.733   4.119 -24.939  1.00 15.00      A    C  
ATOM   1573  NE2 HIS A 226      -0.313   4.428 -24.201  1.00 15.00      A    N  
ATOM   1574  HE2 HIS A 226      -1.252   4.395 -24.508  1.00 15.00      A    H  
ATOM   1575  C   HIS A 226       4.892   4.772 -21.143  1.00 15.00      A    C  
ATOM   1576  O   HIS A 226       4.594   5.426 -20.146  1.00 15.00      A    O  
ATOM   1577  N   ILE A 227       6.146   4.536 -21.508  1.00 15.00      A    N  
ATOM   1578  HN  ILE A 227       6.314   3.990 -22.298  1.00 15.00      A    H  
ATOM   1579  CA  ILE A 227       7.282   5.080 -20.768  1.00 15.00      A    C  
ATOM   1580  CB  ILE A 227       8.413   4.035 -20.562  1.00 15.00      A    C  
ATOM   1581  CG1 ILE A 227       7.851   2.696 -20.080  1.00 15.00      A    C  
ATOM   1582  CG2 ILE A 227       9.460   4.549 -19.580  1.00 15.00      A    C  
ATOM   1583  CD1 ILE A 227       7.712   1.658 -21.175  1.00 15.00      A    C  
ATOM   1584  C   ILE A 227       7.849   6.260 -21.548  1.00 15.00      A    C  
ATOM   1585  O   ILE A 227       7.942   6.204 -22.768  1.00 15.00      A    O  
ATOM   1586  N   SER A 228       8.230   7.316 -20.853  1.00 15.00      A    N  
ATOM   1587  HN  SER A 228       8.156   7.307 -19.879  1.00 15.00      A    H  
ATOM   1588  CA  SER A 228       8.767   8.495 -21.518  1.00 15.00      A    C  
ATOM   1589  CB  SER A 228       8.336   9.779 -20.796  1.00 15.00      A    C  
ATOM   1590  OG  SER A 228       8.573   9.674 -19.407  1.00 15.00      A    O  
ATOM   1591  HG  SER A 228       9.498   9.459 -19.262  1.00 15.00      A    H  
ATOM   1592  C   SER A 228      10.286   8.441 -21.649  1.00 15.00      A    C  
ATOM   1593  O   SER A 228      10.999   9.168 -20.955  1.00 15.00      A    O  
ATOM   1594  N   GLU A 229      10.764   7.565 -22.526  1.00 15.00      A    N  
ATOM   1595  HN  GLU A 229      10.134   6.995 -23.017  1.00 15.00      A    H  
ATOM   1596  CA  GLU A 229      12.194   7.414 -22.793  1.00 15.00      A    C  
ATOM   1597  CB  GLU A 229      12.714   8.578 -23.643  1.00 15.00      A    C  
ATOM   1598  CG  GLU A 229      12.445   8.438 -25.137  1.00 15.00      A    C  
ATOM   1599  CD  GLU A 229      11.152   7.695 -25.452  1.00 15.00      A    C  
ATOM   1600  OE1 GLU A 229      10.169   8.351 -25.846  1.00 15.00      A    O  
ATOM   1601  OE2 GLU A 229      11.125   6.452 -25.292  1.00 15.00      A    O  
ATOM   1602  C   GLU A 229      13.000   7.263 -21.508  1.00 15.00      A    C  
ATOM   1603  O   GLU A 229      12.468   6.761 -20.521  1.00 15.00      A    O  
ATOM   1604  N   VAL A 230      14.277   7.701 -21.548  1.00 15.00      A    N  
ATOM   1605  HN  VAL A 230      14.598   8.083 -22.384  1.00 15.00      A    H  
ATOM   1606  CA  VAL A 230      15.230   7.640 -20.418  1.00 15.00      A    C  
ATOM   1607  CB  VAL A 230      15.155   8.825 -19.414  1.00 15.00      A    C  
ATOM   1608  CG1 VAL A 230      15.718  10.097 -20.032  1.00 15.00      A    C  
ATOM   1609  CG2 VAL A 230      13.747   9.060 -18.879  1.00 15.00      A    C  
ATOM   1610  C   VAL A 230      15.300   6.283 -19.706  1.00 15.00      A    C  
ATOM   1611  O   VAL A 230      16.313   5.587 -19.765  1.00 15.00      A    O  
ATOM   1612  N   ILE A 231      14.218   5.927 -19.042  1.00 15.00      A    N  
ATOM   1613  HN  ILE A 231      13.446   6.533 -19.054  1.00 15.00      A    H  
ATOM   1614  CA  ILE A 231      14.099   4.678 -18.326  1.00 15.00      A    C  
ATOM   1615  CB  ILE A 231      12.882   4.739 -17.371  1.00 15.00      A    C  
ATOM   1616  CG1 ILE A 231      13.013   5.913 -16.399  1.00 15.00      A    C  
ATOM   1617  CG2 ILE A 231      12.695   3.433 -16.612  1.00 15.00      A    C  
ATOM   1618  CD1 ILE A 231      11.743   6.213 -15.635  1.00 15.00      A    C  
ATOM   1619  C   ILE A 231      13.890   3.521 -19.306  1.00 15.00      A    C  
ATOM   1620  O   ILE A 231      14.059   2.366 -18.936  1.00 15.00      A    O  
ATOM   1621  N   SER A 232      13.536   3.834 -20.557  1.00 15.00      A    N  
ATOM   1622  HN  SER A 232      13.439   4.779 -20.808  1.00 15.00      A    H  
ATOM   1623  CA  SER A 232      13.293   2.800 -21.569  1.00 15.00      A    C  
ATOM   1624  CB  SER A 232      13.073   3.398 -22.964  1.00 15.00      A    C  
ATOM   1625  OG  SER A 232      13.780   4.614 -23.128  1.00 15.00      A    O  
ATOM   1626  HG  SER A 232      13.402   5.100 -23.873  1.00 15.00      A    H  
ATOM   1627  C   SER A 232      14.377   1.716 -21.578  1.00 15.00      A    C  
ATOM   1628  O   SER A 232      14.067   0.528 -21.662  1.00 15.00      A    O  
ATOM   1629  N   GLU A 233      15.634   2.132 -21.456  1.00 15.00      A    N  
ATOM   1630  HN  GLU A 233      15.814   3.093 -21.394  1.00 15.00      A    H  
ATOM   1631  CA  GLU A 233      16.755   1.195 -21.425  1.00 15.00      A    C  
ATOM   1632  CB  GLU A 233      18.078   1.967 -21.374  1.00 15.00      A    C  
ATOM   1633  CG  GLU A 233      19.310   1.133 -21.689  1.00 15.00      A    C  
ATOM   1634  CD  GLU A 233      19.251   0.506 -23.067  1.00 15.00      A    C  
ATOM   1635  OE1 GLU A 233      19.074   1.253 -24.052  1.00 15.00      A    O  
ATOM   1636  OE2 GLU A 233      19.381  -0.732 -23.161  1.00 15.00      A    O  
ATOM   1637  C   GLU A 233      16.638   0.272 -20.207  1.00 15.00      A    C  
ATOM   1638  O   GLU A 233      16.591  -0.952 -20.338  1.00 15.00      A    O  
ATOM   1639  N   GLU A 234      16.557   0.874 -19.025  1.00 15.00      A    N  
ATOM   1640  HN  GLU A 234      16.572   1.852 -18.992  1.00 15.00      A    H  
ATOM   1641  CA  GLU A 234      16.446   0.124 -17.777  1.00 15.00      A    C  
ATOM   1642  CB  GLU A 234      16.431   1.088 -16.588  1.00 15.00      A    C  
ATOM   1643  CG  GLU A 234      16.731   0.433 -15.251  1.00 15.00      A    C  
ATOM   1644  CD  GLU A 234      16.271   1.270 -14.073  1.00 15.00      A    C  
ATOM   1645  OE1 GLU A 234      15.669   0.695 -13.141  1.00 15.00      A    O  
ATOM   1646  OE2 GLU A 234      16.505   2.498 -14.083  1.00 15.00      A    O  
ATOM   1647  C   GLU A 234      15.182  -0.738 -17.760  1.00 15.00      A    C  
ATOM   1648  O   GLU A 234      15.225  -1.922 -17.426  1.00 15.00      A    O  
ATOM   1649  N   PHE A 235      14.070  -0.136 -18.155  1.00 15.00      A    N  
ATOM   1650  HN  PHE A 235      14.120   0.805 -18.440  1.00 15.00      A    H  
ATOM   1651  CA  PHE A 235      12.777  -0.808 -18.180  1.00 15.00      A    C  
ATOM   1652  CB  PHE A 235      11.688   0.165 -18.651  1.00 15.00      A    C  
ATOM   1653  CG  PHE A 235      10.285  -0.354 -18.501  1.00 15.00      A    C  
ATOM   1654  CD1 PHE A 235       9.714  -1.151 -19.482  1.00 15.00      A    C  
ATOM   1655  CD2 PHE A 235       9.536  -0.046 -17.379  1.00 15.00      A    C  
ATOM   1656  CE1 PHE A 235       8.425  -1.628 -19.345  1.00 15.00      A    C  
ATOM   1657  CE2 PHE A 235       8.247  -0.521 -17.236  1.00 15.00      A    C  
ATOM   1658  CZ  PHE A 235       7.691  -1.314 -18.220  1.00 15.00      A    C  
ATOM   1659  C   PHE A 235      12.786  -2.045 -19.074  1.00 15.00      A    C  
ATOM   1660  O   PHE A 235      12.370  -3.122 -18.653  1.00 15.00      A    O  
ATOM   1661  N   TYR A 236      13.276  -1.897 -20.298  1.00 15.00      A    N  
ATOM   1662  HN  TYR A 236      13.639  -1.024 -20.573  1.00 15.00      A    H  
ATOM   1663  CA  TYR A 236      13.292  -3.008 -21.242  1.00 15.00      A    C  
ATOM   1664  CB  TYR A 236      13.288  -2.526 -22.691  1.00 15.00      A    C  
ATOM   1665  CG  TYR A 236      11.939  -2.001 -23.128  1.00 15.00      A    C  
ATOM   1666  CD1 TYR A 236      10.859  -2.861 -23.287  1.00 15.00      A    C  
ATOM   1667  CD2 TYR A 236      11.740  -0.649 -23.371  1.00 15.00      A    C  
ATOM   1668  CE1 TYR A 236       9.621  -2.388 -23.675  1.00 15.00      A    C  
ATOM   1669  CE2 TYR A 236      10.506  -0.167 -23.761  1.00 15.00      A    C  
ATOM   1670  CZ  TYR A 236       9.450  -1.040 -23.911  1.00 15.00      A    C  
ATOM   1671  OH  TYR A 236       8.219  -0.563 -24.297  1.00 15.00      A    O  
ATOM   1672  HH  TYR A 236       8.326   0.020 -25.054  1.00 15.00      A    H  
ATOM   1673  C   TYR A 236      14.394  -4.025 -20.974  1.00 15.00      A    C  
ATOM   1674  O   TYR A 236      14.309  -5.163 -21.434  1.00 15.00      A    O  
ATOM   1675  N   SER A 237      15.423  -3.627 -20.238  1.00 15.00      A    N  
ATOM   1676  HN  SER A 237      15.467  -2.697 -19.928  1.00 15.00      A    H  
ATOM   1677  CA  SER A 237      16.505  -4.547 -19.914  1.00 15.00      A    C  
ATOM   1678  CB  SER A 237      17.736  -3.793 -19.401  1.00 15.00      A    C  
ATOM   1679  OG  SER A 237      17.471  -3.155 -18.162  1.00 15.00      A    O  
ATOM   1680  HG  SER A 237      16.716  -2.560 -18.262  1.00 15.00      A    H  
ATOM   1681  C   SER A 237      16.033  -5.572 -18.882  1.00 15.00      A    C  
ATOM   1682  O   SER A 237      16.582  -6.670 -18.781  1.00 15.00      A    O  
ATOM   1683  N   GLY A 238      15.000  -5.199 -18.126  1.00 15.00      A    N  
ATOM   1684  HN  GLY A 238      14.597  -4.317 -18.271  1.00 15.00      A    H  
ATOM   1685  CA  GLY A 238      14.455  -6.079 -17.110  1.00 15.00      A    C  
ATOM   1686  C   GLY A 238      15.373  -6.219 -15.913  1.00 15.00      A    C  
ATOM   1687  O   GLY A 238      15.355  -7.238 -15.224  1.00 15.00      A    O  
ATOM   1688  N   THR A 239      16.169  -5.192 -15.657  1.00 15.00      A    N  
ATOM   1689  HN  THR A 239      16.131  -4.399 -16.233  1.00 15.00      A    H  
ATOM   1690  CA  THR A 239      17.103  -5.213 -14.542  1.00 15.00      A    C  
ATOM   1691  CB  THR A 239      18.385  -4.434 -14.884  1.00 15.00      A    C  
ATOM   1692  OG1 THR A 239      18.032  -3.198 -15.520  1.00 15.00      A    O  
ATOM   1693  HG1 THR A 239      18.030  -3.316 -16.482  1.00 15.00      A    H  
ATOM   1694  CG2 THR A 239      19.271  -5.247 -15.814  1.00 15.00      A    C  
ATOM   1695  C   THR A 239      16.473  -4.630 -13.281  1.00 15.00      A    C  
ATOM   1696  O   THR A 239      17.117  -4.533 -12.234  1.00 15.00      A    O  
ATOM   1697  N   ASN A 240      15.207  -4.257 -13.379  1.00 15.00      A    N  
ATOM   1698  HN  ASN A 240      14.738  -4.383 -14.231  1.00 15.00      A    H  
ATOM   1699  CA  ASN A 240      14.486  -3.682 -12.253  1.00 15.00      A    C  
ATOM   1700  CB  ASN A 240      13.994  -2.273 -12.600  1.00 15.00      A    C  
ATOM   1701  CG  ASN A 240      13.541  -1.467 -11.392  1.00 15.00      A    C  
ATOM   1702  OD1 ASN A 240      12.917  -1.992 -10.467  1.00 15.00      A    O  
ATOM   1703  ND2 ASN A 240      13.876  -0.188 -11.378  1.00 15.00      A    N  
ATOM   1704 HD21 ASN A 240      14.406   0.171 -12.145  1.00 15.00      A    H  
ATOM   1705 HD22 ASN A 240      13.583   0.365 -10.621  1.00 15.00      A    H  
ATOM   1706  C   ASN A 240      13.326  -4.591 -11.863  1.00 15.00      A    C  
ATOM   1707  O   ASN A 240      12.638  -5.132 -12.723  1.00 15.00      A    O  
ATOM   1708  N   LEU A 241      13.119  -4.751 -10.562  1.00 15.00      A    N  
ATOM   1709  HN  LEU A 241      13.682  -4.263  -9.931  1.00 15.00      A    H  
ATOM   1710  CA  LEU A 241      12.061  -5.612 -10.046  1.00 15.00      A    C  
ATOM   1711  CB  LEU A 241      12.212  -5.787  -8.530  1.00 15.00      A    C  
ATOM   1712  CG  LEU A 241      13.517  -6.421  -8.039  1.00 15.00      A    C  
ATOM   1713  CD1 LEU A 241      13.669  -6.225  -6.539  1.00 15.00      A    C  
ATOM   1714  CD2 LEU A 241      13.561  -7.900  -8.390  1.00 15.00      A    C  
ATOM   1715  C   LEU A 241      10.669  -5.071 -10.357  1.00 15.00      A    C  
ATOM   1716  O   LEU A 241       9.760  -5.839 -10.670  1.00 15.00      A    O  
ATOM   1717  N   TYR A 242      10.509  -3.753 -10.288  1.00 15.00      A    N  
ATOM   1718  HN  TYR A 242      11.280  -3.184 -10.079  1.00 15.00      A    H  
ATOM   1719  CA  TYR A 242       9.208  -3.135 -10.524  1.00 15.00      A    C  
ATOM   1720  CB  TYR A 242       8.878  -2.106  -9.444  1.00 15.00      A    C  
ATOM   1721  CG  TYR A 242       8.573  -2.742  -8.104  1.00 15.00      A    C  
ATOM   1722  CD1 TYR A 242       7.547  -3.670  -7.974  1.00 15.00      A    C  
ATOM   1723  CD2 TYR A 242       9.314  -2.425  -6.975  1.00 15.00      A    C  
ATOM   1724  CE1 TYR A 242       7.266  -4.262  -6.757  1.00 15.00      A    C  
ATOM   1725  CE2 TYR A 242       9.040  -3.011  -5.754  1.00 15.00      A    C  
ATOM   1726  CZ  TYR A 242       8.016  -3.929  -5.650  1.00 15.00      A    C  
ATOM   1727  OH  TYR A 242       7.742  -4.513  -4.434  1.00 15.00      A    O  
ATOM   1728  HH  TYR A 242       7.648  -3.831  -3.767  1.00 15.00      A    H  
ATOM   1729  C   TYR A 242       9.039  -2.569 -11.932  1.00 15.00      A    C  
ATOM   1730  O   TYR A 242       8.088  -1.841 -12.208  1.00 15.00      A    O  
ATOM   1731  N   TYR A 243       9.969  -2.898 -12.810  1.00 15.00      A    N  
ATOM   1732  HN  TYR A 243      10.712  -3.465 -12.526  1.00 15.00      A    H  
ATOM   1733  CA  TYR A 243       9.900  -2.467 -14.200  1.00 15.00      A    C  
ATOM   1734  CB  TYR A 243      11.184  -1.744 -14.629  1.00 15.00      A    C  
ATOM   1735  CG  TYR A 243      11.293  -0.306 -14.160  1.00 15.00      A    C  
ATOM   1736  CD1 TYR A 243      10.205   0.357 -13.604  1.00 15.00      A    C  
ATOM   1737  CD2 TYR A 243      12.491   0.389 -14.272  1.00 15.00      A    C  
ATOM   1738  CE1 TYR A 243      10.308   1.667 -13.174  1.00 15.00      A    C  
ATOM   1739  CE2 TYR A 243      12.602   1.700 -13.844  1.00 15.00      A    C  
ATOM   1740  CZ  TYR A 243      11.509   2.333 -13.294  1.00 15.00      A    C  
ATOM   1741  OH  TYR A 243      11.617   3.637 -12.869  1.00 15.00      A    O  
ATOM   1742  HH  TYR A 243      12.057   3.656 -12.015  1.00 15.00      A    H  
ATOM   1743  C   TYR A 243       9.689  -3.714 -15.044  1.00 15.00      A    C  
ATOM   1744  O   TYR A 243      10.629  -4.247 -15.630  1.00 15.00      A    O  
ATOM   1745  N   GLN A 244       8.454  -4.190 -15.066  1.00 15.00      A    N  
ATOM   1746  HN  GLN A 244       7.746  -3.703 -14.590  1.00 15.00      A    H  
ATOM   1747  CA  GLN A 244       8.109  -5.409 -15.781  1.00 15.00      A    C  
ATOM   1748  CB  GLN A 244       7.039  -6.169 -14.998  1.00 15.00      A    C  
ATOM   1749  CG  GLN A 244       7.381  -6.350 -13.525  1.00 15.00      A    C  
ATOM   1750  CD  GLN A 244       6.413  -5.654 -12.589  1.00 15.00      A    C  
ATOM   1751  OE1 GLN A 244       5.827  -4.627 -12.924  1.00 15.00      A    O  
ATOM   1752  NE2 GLN A 244       6.239  -6.222 -11.406  1.00 15.00      A    N  
ATOM   1753 HE21 GLN A 244       6.732  -7.044 -11.214  1.00 15.00      A    H  
ATOM   1754 HE22 GLN A 244       5.637  -5.787 -10.758  1.00 15.00      A    H  
ATOM   1755  C   GLN A 244       7.631  -5.146 -17.205  1.00 15.00      A    C  
ATOM   1756  O   GLN A 244       6.524  -4.663 -17.417  1.00 15.00      A    O  
ATOM   1757  N   PRO A 245       8.468  -5.458 -18.206  1.00 15.00      A    N  
ATOM   1758  CA  PRO A 245       8.108  -5.275 -19.606  1.00 15.00      A    C  
ATOM   1759  CB  PRO A 245       9.470  -5.098 -20.275  1.00 15.00      A    C  
ATOM   1760  CG  PRO A 245      10.401  -5.934 -19.459  1.00 15.00      A    C  
ATOM   1761  CD  PRO A 245       9.843  -5.974 -18.055  1.00 15.00      A    C  
ATOM   1762  C   PRO A 245       7.398  -6.507 -20.171  1.00 15.00      A    C  
ATOM   1763  O   PRO A 245       6.767  -6.447 -21.224  1.00 15.00      A    O  
ATOM   1764  N   LYS A 246       7.506  -7.626 -19.459  1.00 15.00      A    N  
ATOM   1765  HN  LYS A 246       7.999  -7.604 -18.611  1.00 15.00      A    H  
ATOM   1766  CA  LYS A 246       6.889  -8.877 -19.883  1.00 15.00      A    C  
ATOM   1767  CB  LYS A 246       7.897  -9.747 -20.650  1.00 15.00      A    C  
ATOM   1768  CG  LYS A 246       8.527  -9.065 -21.859  1.00 15.00      A    C  
ATOM   1769  CD  LYS A 246       9.501  -9.980 -22.584  1.00 15.00      A    C  
ATOM   1770  CE  LYS A 246       8.775 -10.995 -23.453  1.00 15.00      A    C  
ATOM   1771  NZ  LYS A 246       7.875 -10.343 -24.443  1.00 15.00      A    N  
ATOM   1772  HZ1 LYS A 246       8.318  -9.485 -24.825  1.00 15.00      A    H  
ATOM   1773  HZ2 LYS A 246       6.966 -10.078 -23.988  1.00 15.00      A    H  
ATOM   1774  HZ3 LYS A 246       7.672 -10.993 -25.225  1.00 15.00      A    H  
ATOM   1775  C   LYS A 246       6.368  -9.637 -18.669  1.00 15.00      A    C  
ATOM   1776  O   LYS A 246       7.048  -9.709 -17.648  1.00 15.00      A    O  
ATOM   1777  N   PHE A 247       5.168 -10.196 -18.782  1.00 15.00      A    N  
ATOM   1778  HN  PHE A 247       4.668 -10.098 -19.621  1.00 15.00      A    H  
ATOM   1779  CA  PHE A 247       4.564 -10.943 -17.684  1.00 15.00      A    C  
ATOM   1780  CB  PHE A 247       4.052  -9.978 -16.607  1.00 15.00      A    C  
ATOM   1781  CG  PHE A 247       2.867  -9.154 -17.036  1.00 15.00      A    C  
ATOM   1782  CD1 PHE A 247       1.578  -9.551 -16.715  1.00 15.00      A    C  
ATOM   1783  CD2 PHE A 247       3.040  -7.986 -17.761  1.00 15.00      A    C  
ATOM   1784  CE1 PHE A 247       0.487  -8.801 -17.109  1.00 15.00      A    C  
ATOM   1785  CE2 PHE A 247       1.953  -7.231 -18.157  1.00 15.00      A    C  
ATOM   1786  CZ  PHE A 247       0.675  -7.639 -17.831  1.00 15.00      A    C  
ATOM   1787  C   PHE A 247       3.405 -11.802 -18.184  1.00 15.00      A    C  
ATOM   1788  O   PHE A 247       2.997 -11.693 -19.341  1.00 15.00      A    O  
ATOM   1789  N   LYS A 248       2.887 -12.659 -17.309  1.00 15.00      A    N  
ATOM   1790  HN  LYS A 248       3.285 -12.723 -16.410  1.00 15.00      A    H  
ATOM   1791  CA  LYS A 248       1.758 -13.523 -17.643  1.00 15.00      A    C  
ATOM   1792  CB  LYS A 248       2.237 -14.855 -18.231  1.00 15.00      A    C  
ATOM   1793  CG  LYS A 248       2.560 -14.788 -19.715  1.00 15.00      A    C  
ATOM   1794  CD  LYS A 248       3.477 -15.920 -20.143  1.00 15.00      A    C  
ATOM   1795  CE  LYS A 248       4.062 -15.650 -21.521  1.00 15.00      A    C  
ATOM   1796  NZ  LYS A 248       5.162 -16.594 -21.859  1.00 15.00      A    N  
ATOM   1797  HZ1 LYS A 248       6.004 -16.383 -21.283  1.00 15.00      A    H  
ATOM   1798  HZ2 LYS A 248       5.412 -16.503 -22.863  1.00 15.00      A    H  
ATOM   1799  HZ3 LYS A 248       4.865 -17.573 -21.673  1.00 15.00      A    H  
ATOM   1800  C   LYS A 248       0.891 -13.767 -16.413  1.00 15.00      A    C  
ATOM   1801  O   LYS A 248       1.397 -14.133 -15.356  1.00 15.00      A    O  
ATOM   1802  N   LYS A 249      -0.410 -13.543 -16.549  1.00 15.00      A    N  
ATOM   1803  HN  LYS A 249      -0.758 -13.238 -17.416  1.00 15.00      A    H  
ATOM   1804  CA  LYS A 249      -1.336 -13.743 -15.440  1.00 15.00      A    C  
ATOM   1805  CB  LYS A 249      -2.143 -12.473 -15.160  1.00 15.00      A    C  
ATOM   1806  CG  LYS A 249      -1.453 -11.460 -14.264  1.00 15.00      A    C  
ATOM   1807  CD  LYS A 249      -2.340 -10.246 -14.056  1.00 15.00      A    C  
ATOM   1808  CE  LYS A 249      -1.602  -9.119 -13.358  1.00 15.00      A    C  
ATOM   1809  NZ  LYS A 249      -2.291  -7.814 -13.549  1.00 15.00      A    N  
ATOM   1810  HZ1 LYS A 249      -2.268  -7.540 -14.553  1.00 15.00      A    H  
ATOM   1811  HZ2 LYS A 249      -1.822  -7.077 -12.988  1.00 15.00      A    H  
ATOM   1812  HZ3 LYS A 249      -3.286  -7.884 -13.241  1.00 15.00      A    H  
ATOM   1813  C   LYS A 249      -2.296 -14.889 -15.720  1.00 15.00      A    C  
ATOM   1814  O   LYS A 249      -2.850 -14.995 -16.820  1.00 15.00      A    O  
ATOM   1815  N   HIS A 250      -2.489 -15.734 -14.718  1.00 15.00      A    N  
ATOM   1816  HN  HIS A 250      -2.001 -15.589 -13.873  1.00 15.00      A    H  
ATOM   1817  CA  HIS A 250      -3.393 -16.875 -14.821  1.00 15.00      A    C  
ATOM   1818  CB  HIS A 250      -2.618 -18.195 -14.924  1.00 15.00      A    C  
ATOM   1819  CG  HIS A 250      -1.525 -18.213 -15.950  1.00 15.00      A    C  
ATOM   1820  ND1 HIS A 250      -1.780 -18.483 -17.277  1.00 15.00      A    N  
ATOM   1821  CD2 HIS A 250      -0.197 -18.005 -15.784  1.00 15.00      A    C  
ATOM   1822  CE1 HIS A 250      -0.607 -18.432 -17.882  1.00 15.00      A    C  
ATOM   1823  NE2 HIS A 250       0.376 -18.147 -17.019  1.00 15.00      A    N  
ATOM   1824  HE2 HIS A 250       1.330 -18.060 -17.224  1.00 15.00      A    H  
ATOM   1825  C   HIS A 250      -4.295 -16.923 -13.594  1.00 15.00      A    C  
ATOM   1826  O   HIS A 250      -3.833 -17.199 -12.484  1.00 15.00      A    O  
ATOM   1827  N   PHE A 251      -5.571 -16.633 -13.788  1.00 15.00      A    N  
ATOM   1828  HN  PHE A 251      -5.881 -16.405 -14.691  1.00 15.00      A    H  
ATOM   1829  CA  PHE A 251      -6.528 -16.644 -12.688  1.00 15.00      A    C  
ATOM   1830  CB  PHE A 251      -7.392 -15.377 -12.712  1.00 15.00      A    C  
ATOM   1831  CG  PHE A 251      -6.632 -14.089 -12.524  1.00 15.00      A    C  
ATOM   1832  CD1 PHE A 251      -5.395 -14.075 -11.898  1.00 15.00      A    C  
ATOM   1833  CD2 PHE A 251      -7.162 -12.889 -12.971  1.00 15.00      A    C  
ATOM   1834  CE1 PHE A 251      -4.703 -12.892 -11.722  1.00 15.00      A    C  
ATOM   1835  CE2 PHE A 251      -6.475 -11.703 -12.799  1.00 15.00      A    C  
ATOM   1836  CZ  PHE A 251      -5.244 -11.704 -12.173  1.00 15.00      A    C  
ATOM   1837  C   PHE A 251      -7.415 -17.885 -12.749  1.00 15.00      A    C  
ATOM   1838  O   PHE A 251      -8.121 -18.100 -13.735  1.00 15.00      A    O  
ATOM   1839  N   TYR A 252      -7.375 -18.695 -11.696  1.00 15.00      A    N  
ATOM   1840  HN  TYR A 252      -6.803 -18.455 -10.930  1.00 15.00      A    H  
ATOM   1841  CA  TYR A 252      -8.177 -19.915 -11.628  1.00 15.00      A    C  
ATOM   1842  CB  TYR A 252      -7.296 -21.146 -11.387  1.00 15.00      A    C  
ATOM   1843  CG  TYR A 252      -6.042 -21.236 -12.227  1.00 15.00      A    C  
ATOM   1844  CD1 TYR A 252      -6.104 -21.380 -13.608  1.00 15.00      A    C  
ATOM   1845  CD2 TYR A 252      -4.790 -21.204 -11.628  1.00 15.00      A    C  
ATOM   1846  CE1 TYR A 252      -4.952 -21.490 -14.364  1.00 15.00      A    C  
ATOM   1847  CE2 TYR A 252      -3.635 -21.308 -12.375  1.00 15.00      A    C  
ATOM   1848  CZ  TYR A 252      -3.720 -21.452 -13.742  1.00 15.00      A    C  
ATOM   1849  OH  TYR A 252      -2.571 -21.567 -14.488  1.00 15.00      A    O  
ATOM   1850  HH  TYR A 252      -1.985 -22.211 -14.081  1.00 15.00      A    H  
ATOM   1851  C   TYR A 252      -9.186 -19.814 -10.490  1.00 15.00      A    C  
ATOM   1852  O   TYR A 252      -8.889 -19.232  -9.443  1.00 15.00      A    O  
ATOM   1853  N   SER A 253     -10.366 -20.386 -10.684  1.00 15.00      A    N  
ATOM   1854  HN  SER A 253     -10.551 -20.839 -11.535  1.00 15.00      A    H  
ATOM   1855  CA  SER A 253     -11.403 -20.354  -9.664  1.00 15.00      A    C  
ATOM   1856  CB  SER A 253     -12.290 -19.116  -9.852  1.00 15.00      A    C  
ATOM   1857  OG  SER A 253     -12.973 -19.152 -11.098  1.00 15.00      A    O  
ATOM   1858  HG  SER A 253     -13.798 -18.661 -11.025  1.00 15.00      A    H  
ATOM   1859  C   SER A 253     -12.261 -21.614  -9.710  1.00 15.00      A    C  
ATOM   1860  O   SER A 253     -12.458 -22.204 -10.772  1.00 15.00      A    O  
ATOM   1861  N   ALA A 254     -12.740 -22.036  -8.549  1.00 15.00      A    N  
ATOM   1862  HN  ALA A 254     -12.492 -21.557  -7.725  1.00 15.00      A    H  
ATOM   1863  CA  ALA A 254     -13.605 -23.203  -8.448  1.00 15.00      A    C  
ATOM   1864  CB  ALA A 254     -12.787 -24.467  -8.217  1.00 15.00      A    C  
ATOM   1865  C   ALA A 254     -14.613 -22.996  -7.322  1.00 15.00      A    C  
ATOM   1866  O   ALA A 254     -14.237 -22.623  -6.210  1.00 15.00      A    O  
ATOM   1867  N   THR A 255     -15.891 -23.215  -7.613  1.00 15.00      A    N  
ATOM   1868  HN  THR A 255     -16.137 -23.502  -8.518  1.00 15.00      A    H  
ATOM   1869  CA  THR A 255     -16.940 -23.039  -6.613  1.00 15.00      A    C  
ATOM   1870  CB  THR A 255     -17.787 -21.788  -6.916  1.00 15.00      A    C  
ATOM   1871  OG1 THR A 255     -16.975 -20.809  -7.582  1.00 15.00      A    O  
ATOM   1872  HG1 THR A 255     -16.687 -21.158  -8.432  1.00 15.00      A    H  
ATOM   1873  CG2 THR A 255     -18.332 -21.191  -5.626  1.00 15.00      A    C  
ATOM   1874  C   THR A 255     -17.858 -24.260  -6.552  1.00 15.00      A    C  
ATOM   1875  O   THR A 255     -18.417 -24.677  -7.568  1.00 15.00      A    O  
ATOM   1876  N   PHE A 256     -18.011 -24.827  -5.357  1.00 15.00      A    N  
ATOM   1877  HN  PHE A 256     -17.542 -24.446  -4.580  1.00 15.00      A    H  
ATOM   1878  CA  PHE A 256     -18.856 -26.000  -5.164  1.00 15.00      A    C  
ATOM   1879  CB  PHE A 256     -18.004 -27.230  -4.830  1.00 15.00      A    C  
ATOM   1880  CG  PHE A 256     -17.139 -27.721  -5.954  1.00 15.00      A    C  
ATOM   1881  CD1 PHE A 256     -15.814 -27.327  -6.047  1.00 15.00      A    C  
ATOM   1882  CD2 PHE A 256     -17.647 -28.584  -6.911  1.00 15.00      A    C  
ATOM   1883  CE1 PHE A 256     -15.012 -27.784  -7.075  1.00 15.00      A    C  
ATOM   1884  CE2 PHE A 256     -16.850 -29.044  -7.942  1.00 15.00      A    C  
ATOM   1885  CZ  PHE A 256     -15.531 -28.643  -8.024  1.00 15.00      A    C  
ATOM   1886  C   PHE A 256     -19.870 -25.786  -4.044  1.00 15.00      A    C  
ATOM   1887  O   PHE A 256     -19.510 -25.769  -2.864  1.00 15.00      A    O  
ATOM   1888  N   ASN A 257     -21.130 -25.602  -4.411  1.00 15.00      A    N  
ATOM   1889  HN  ASN A 257     -21.355 -25.583  -5.366  1.00 15.00      A    H  
ATOM   1890  CA  ASN A 257     -22.193 -25.435  -3.426  1.00 15.00      A    C  
ATOM   1891  CB  ASN A 257     -23.156 -24.318  -3.842  1.00 15.00      A    C  
ATOM   1892  CG  ASN A 257     -24.419 -24.248  -2.996  1.00 15.00      A    C  
ATOM   1893  OD1 ASN A 257     -25.510 -24.042  -3.522  1.00 15.00      A    O  
ATOM   1894  ND2 ASN A 257     -24.285 -24.394  -1.684  1.00 15.00      A    N  
ATOM   1895 HD21 ASN A 257     -23.387 -24.539  -1.320  1.00 15.00      A    H  
ATOM   1896 HD22 ASN A 257     -25.094 -24.352  -1.132  1.00 15.00      A    H  
ATOM   1897  C   ASN A 257     -22.932 -26.759  -3.294  1.00 15.00      A    C  
ATOM   1898  O   ASN A 257     -23.605 -27.199  -4.225  1.00 15.00      A    O  
ATOM   1899  N   GLN A 258     -22.789 -27.402  -2.146  1.00 15.00      A    N  
ATOM   1900  HN  GLN A 258     -22.264 -26.995  -1.425  1.00 15.00      A    H  
ATOM   1901  CA  GLN A 258     -23.415 -28.693  -1.922  1.00 15.00      A    C  
ATOM   1902  CB  GLN A 258     -22.342 -29.771  -1.736  1.00 15.00      A    C  
ATOM   1903  CG  GLN A 258     -22.890 -31.148  -1.389  1.00 15.00      A    C  
ATOM   1904  CD  GLN A 258     -23.585 -31.817  -2.558  1.00 15.00      A    C  
ATOM   1905  OE1 GLN A 258     -23.215 -31.617  -3.714  1.00 15.00      A    O  
ATOM   1906  NE2 GLN A 258     -24.608 -32.606  -2.267  1.00 15.00      A    N  
ATOM   1907 HE21 GLN A 258     -24.861 -32.710  -1.323  1.00 15.00      A    H  
ATOM   1908 HE22 GLN A 258     -25.065 -33.058  -3.005  1.00 15.00      A    H  
ATOM   1909  C   GLN A 258     -24.346 -28.683  -0.718  1.00 15.00      A    C  
ATOM   1910  O   GLN A 258     -23.915 -28.460   0.415  1.00 15.00      A    O  
ATOM   1911  N   PRO A 259     -25.645 -28.902  -0.952  1.00 15.00      A    N  
ATOM   1912  CA  PRO A 259     -26.634 -28.974   0.116  1.00 15.00      A    C  
ATOM   1913  CB  PRO A 259     -27.982 -28.860  -0.621  1.00 15.00      A    C  
ATOM   1914  CG  PRO A 259     -27.644 -28.553  -2.045  1.00 15.00      A    C  
ATOM   1915  CD  PRO A 259     -26.259 -29.079  -2.271  1.00 15.00      A    C  
ATOM   1916  C   PRO A 259     -26.531 -30.332   0.805  1.00 15.00      A    C  
ATOM   1917  O   PRO A 259     -26.075 -31.306   0.199  1.00 15.00      A    O  
ATOM   1918  N   LEU A 260     -26.939 -30.403   2.060  1.00 15.00      A    N  
ATOM   1919  HN  LEU A 260     -27.313 -29.605   2.494  1.00 15.00      A    H  
ATOM   1920  CA  LEU A 260     -26.871 -31.656   2.802  1.00 15.00      A    C  
ATOM   1921  CB  LEU A 260     -26.016 -31.497   4.066  1.00 15.00      A    C  
ATOM   1922  CG  LEU A 260     -24.511 -31.304   3.851  1.00 15.00      A    C  
ATOM   1923  CD1 LEU A 260     -23.804 -31.082   5.181  1.00 15.00      A    C  
ATOM   1924  CD2 LEU A 260     -23.913 -32.498   3.119  1.00 15.00      A    C  
ATOM   1925  C   LEU A 260     -28.266 -32.141   3.164  1.00 15.00      A    C  
ATOM   1926  O   LEU A 260     -28.565 -33.331   3.089  1.00 15.00      A    O  
ATOM   1927  N   SER A 261     -29.117 -31.208   3.559  1.00 15.00      A    N  
ATOM   1928  HN  SER A 261     -28.819 -30.272   3.597  1.00 15.00      A    H  
ATOM   1929  CA  SER A 261     -30.485 -31.521   3.932  1.00 15.00      A    C  
ATOM   1930  CB  SER A 261     -30.571 -31.818   5.434  1.00 15.00      A    C  
ATOM   1931  OG  SER A 261     -29.361 -32.372   5.912  1.00 15.00      A    O  
ATOM   1932  HG  SER A 261     -29.018 -32.996   5.266  1.00 15.00      A    H  
ATOM   1933  C   SER A 261     -31.377 -30.334   3.598  1.00 15.00      A    C  
ATOM   1934  O   SER A 261     -30.941 -29.390   2.940  1.00 15.00      A    O  
ATOM   1935  N   ASP A 262     -32.609 -30.385   4.067  1.00 15.00      A    N  
ATOM   1936  HN  ASP A 262     -32.890 -31.165   4.603  1.00 15.00      A    H  
ATOM   1937  CA  ASP A 262     -33.570 -29.319   3.840  1.00 15.00      A    C  
ATOM   1938  CB  ASP A 262     -34.961 -29.778   4.297  1.00 15.00      A    C  
ATOM   1939  CG  ASP A 262     -34.990 -30.189   5.762  1.00 15.00      A    C  
ATOM   1940  OD1 ASP A 262     -34.152 -31.032   6.158  1.00 15.00      A    O  
ATOM   1941  OD2 ASP A 262     -35.832 -29.664   6.513  1.00 15.00      A    O  
ATOM   1942  C   ASP A 262     -33.154 -28.076   4.618  1.00 15.00      A    C  
ATOM   1943  O   ASP A 262     -33.366 -26.949   4.175  1.00 15.00      A    O  
ATOM   1944  N   LYS A 263     -32.539 -28.296   5.774  1.00 15.00      A    N  
ATOM   1945  HN  LYS A 263     -32.403 -29.219   6.072  1.00 15.00      A    H  
ATOM   1946  CA  LYS A 263     -32.095 -27.199   6.619  1.00 15.00      A    C  
ATOM   1947  CB  LYS A 263     -32.917 -27.167   7.914  1.00 15.00      A    C  
ATOM   1948  CG  LYS A 263     -32.943 -28.480   8.685  1.00 15.00      A    C  
ATOM   1949  CD  LYS A 263     -34.190 -28.577   9.551  1.00 15.00      A    C  
ATOM   1950  CE  LYS A 263     -34.060 -29.664  10.611  1.00 15.00      A    C  
ATOM   1951  NZ  LYS A 263     -33.333 -29.178  11.815  1.00 15.00      A    N  
ATOM   1952  HZ1 LYS A 263     -33.777 -29.563  12.685  1.00 15.00      A    H  
ATOM   1953  HZ2 LYS A 263     -33.364 -28.143  11.856  1.00 15.00      A    H  
ATOM   1954  HZ3 LYS A 263     -32.338 -29.481  11.789  1.00 15.00      A    H  
ATOM   1955  C   LYS A 263     -30.597 -27.277   6.923  1.00 15.00      A    C  
ATOM   1956  O   LYS A 263     -30.146 -26.853   7.990  1.00 15.00      A    O  
ATOM   1957  N   ALA A 264     -29.825 -27.802   5.976  1.00 15.00      A    N  
ATOM   1958  HN  ALA A 264     -30.233 -28.102   5.137  1.00 15.00      A    H  
ATOM   1959  CA  ALA A 264     -28.379 -27.932   6.150  1.00 15.00      A    C  
ATOM   1960  CB  ALA A 264     -28.046 -29.194   6.934  1.00 15.00      A    C  
ATOM   1961  C   ALA A 264     -27.661 -27.943   4.804  1.00 15.00      A    C  
ATOM   1962  O   ALA A 264     -28.120 -28.580   3.854  1.00 15.00      A    O  
ATOM   1963  N   GLY A 265     -26.540 -27.235   4.723  1.00 15.00      A    N  
ATOM   1964  HN  GLY A 265     -26.229 -26.734   5.510  1.00 15.00      A    H  
ATOM   1965  CA  GLY A 265     -25.776 -27.182   3.487  1.00 15.00      A    C  
ATOM   1966  C   GLY A 265     -24.471 -26.428   3.655  1.00 15.00      A    C  
ATOM   1967  O   GLY A 265     -24.314 -25.665   4.611  1.00 15.00      A    O  
ATOM   1968  N   PHE A 266     -23.534 -26.639   2.736  1.00 15.00      A    N  
ATOM   1969  HN  PHE A 266     -23.718 -27.254   1.990  1.00 15.00      A    H  
ATOM   1970  CA  PHE A 266     -22.238 -25.971   2.798  1.00 15.00      A    C  
ATOM   1971  CB  PHE A 266     -21.185 -26.859   3.484  1.00 15.00      A    C  
ATOM   1972  CG  PHE A 266     -20.728 -28.047   2.677  1.00 15.00      A    C  
ATOM   1973  CD1 PHE A 266     -19.569 -27.983   1.919  1.00 15.00      A    C  
ATOM   1974  CD2 PHE A 266     -21.450 -29.230   2.685  1.00 15.00      A    C  
ATOM   1975  CE1 PHE A 266     -19.141 -29.071   1.184  1.00 15.00      A    C  
ATOM   1976  CE2 PHE A 266     -21.027 -30.322   1.951  1.00 15.00      A    C  
ATOM   1977  CZ  PHE A 266     -19.871 -30.243   1.200  1.00 15.00      A    C  
ATOM   1978  C   PHE A 266     -21.765 -25.541   1.410  1.00 15.00      A    C  
ATOM   1979  O   PHE A 266     -22.350 -25.924   0.394  1.00 15.00      A    O  
ATOM   1980  N   ILE A 267     -20.716 -24.732   1.374  1.00 15.00      A    N  
ATOM   1981  HN  ILE A 267     -20.310 -24.436   2.220  1.00 15.00      A    H  
ATOM   1982  CA  ILE A 267     -20.158 -24.259   0.116  1.00 15.00      A    C  
ATOM   1983  CB  ILE A 267     -20.797 -22.922  -0.343  1.00 15.00      A    C  
ATOM   1984  CG1 ILE A 267     -20.196 -22.457  -1.675  1.00 15.00      A    C  
ATOM   1985  CG2 ILE A 267     -20.658 -21.843   0.725  1.00 15.00      A    C  
ATOM   1986  CD1 ILE A 267     -20.925 -21.289  -2.305  1.00 15.00      A    C  
ATOM   1987  C   ILE A 267     -18.636 -24.124   0.195  1.00 15.00      A    C  
ATOM   1988  O   ILE A 267     -18.101 -23.515   1.124  1.00 15.00      A    O  
ATOM   1989  N   PHE A 268     -17.951 -24.722  -0.770  1.00 15.00      A    N  
ATOM   1990  HN  PHE A 268     -18.440 -25.213  -1.470  1.00 15.00      A    H  
ATOM   1991  CA  PHE A 268     -16.497 -24.661  -0.836  1.00 15.00      A    C  
ATOM   1992  CB  PHE A 268     -15.891 -26.068  -0.956  1.00 15.00      A    C  
ATOM   1993  CG  PHE A 268     -14.391 -26.079  -1.103  1.00 15.00      A    C  
ATOM   1994  CD1 PHE A 268     -13.572 -25.848  -0.009  1.00 15.00      A    C  
ATOM   1995  CD2 PHE A 268     -13.802 -26.316  -2.335  1.00 15.00      A    C  
ATOM   1996  CE1 PHE A 268     -12.196 -25.851  -0.140  1.00 15.00      A    C  
ATOM   1997  CE2 PHE A 268     -12.426 -26.321  -2.474  1.00 15.00      A    C  
ATOM   1998  CZ  PHE A 268     -11.622 -26.088  -1.374  1.00 15.00      A    C  
ATOM   1999  C   PHE A 268     -16.081 -23.812  -2.029  1.00 15.00      A    C  
ATOM   2000  O   PHE A 268     -16.661 -23.926  -3.111  1.00 15.00      A    O  
ATOM   2001  N   ALA A 269     -15.089 -22.961  -1.830  1.00 15.00      A    N  
ATOM   2002  HN  ALA A 269     -14.662 -22.913  -0.944  1.00 15.00      A    H  
ATOM   2003  CA  ALA A 269     -14.615 -22.094  -2.893  1.00 15.00      A    C  
ATOM   2004  CB  ALA A 269     -15.240 -20.714  -2.766  1.00 15.00      A    C  
ATOM   2005  C   ALA A 269     -13.096 -21.989  -2.893  1.00 15.00      A    C  
ATOM   2006  O   ALA A 269     -12.466 -21.913  -1.836  1.00 15.00      A    O  
ATOM   2007  N   TYR A 270     -12.520 -22.001  -4.085  1.00 15.00      A    N  
ATOM   2008  HN  TYR A 270     -13.086 -22.090  -4.886  1.00 15.00      A    H  
ATOM   2009  CA  TYR A 270     -11.081 -21.880  -4.251  1.00 15.00      A    C  
ATOM   2010  CB  TYR A 270     -10.435 -23.221  -4.626  1.00 15.00      A    C  
ATOM   2011  CG  TYR A 270      -8.944 -23.121  -4.892  1.00 15.00      A    C  
ATOM   2012  CD1 TYR A 270      -8.090 -22.555  -3.954  1.00 15.00      A    C  
ATOM   2013  CD2 TYR A 270      -8.392 -23.579  -6.084  1.00 15.00      A    C  
ATOM   2014  CE1 TYR A 270      -6.733 -22.446  -4.192  1.00 15.00      A    C  
ATOM   2015  CE2 TYR A 270      -7.033 -23.477  -6.329  1.00 15.00      A    C  
ATOM   2016  CZ  TYR A 270      -6.207 -22.907  -5.380  1.00 15.00      A    C  
ATOM   2017  OH  TYR A 270      -4.853 -22.797  -5.618  1.00 15.00      A    O  
ATOM   2018  HH  TYR A 270      -4.379 -22.765  -4.764  1.00 15.00      A    H  
ATOM   2019  C   TYR A 270     -10.776 -20.832  -5.311  1.00 15.00      A    C  
ATOM   2020  O   TYR A 270     -11.418 -20.793  -6.362  1.00 15.00      A    O  
ATOM   2021  N   ASN A 271      -9.815 -19.975  -5.022  1.00 15.00      A    N  
ATOM   2022  HN  ASN A 271      -9.359 -20.045  -4.154  1.00 15.00      A    H  
ATOM   2023  CA  ASN A 271      -9.417 -18.925  -5.946  1.00 15.00      A    C  
ATOM   2024  CB  ASN A 271     -10.007 -17.583  -5.499  1.00 15.00      A    C  
ATOM   2025  CG  ASN A 271     -10.129 -16.580  -6.631  1.00 15.00      A    C  
ATOM   2026  OD1 ASN A 271      -9.233 -15.770  -6.869  1.00 15.00      A    O  
ATOM   2027  ND2 ASN A 271     -11.249 -16.625  -7.337  1.00 15.00      A    N  
ATOM   2028 HD21 ASN A 271     -11.924 -17.293  -7.093  1.00 15.00      A    H  
ATOM   2029 HD22 ASN A 271     -11.356 -15.991  -8.076  1.00 15.00      A    H  
ATOM   2030  C   ASN A 271      -7.901 -18.833  -5.987  1.00 15.00      A    C  
ATOM   2031  O   ASN A 271      -7.255 -18.782  -4.943  1.00 15.00      A    O  
ATOM   2032  N   ARG A 272      -7.331 -18.842  -7.181  1.00 15.00      A    N  
ATOM   2033  HN  ARG A 272      -7.892 -18.904  -7.988  1.00 15.00      A    H  
ATOM   2034  CA  ARG A 272      -5.888 -18.756  -7.319  1.00 15.00      A    C  
ATOM   2035  CB  ARG A 272      -5.260 -20.112  -7.639  1.00 15.00      A    C  
ATOM   2036  CG  ARG A 272      -3.751 -20.019  -7.804  1.00 15.00      A    C  
ATOM   2037  CD  ARG A 272      -3.141 -21.289  -8.364  1.00 15.00      A    C  
ATOM   2038  NE  ARG A 272      -1.683 -21.240  -8.273  1.00 15.00      A    N  
ATOM   2039  HE  ARG A 272      -1.195 -20.800  -9.007  1.00 15.00      A    H  
ATOM   2040  CZ  ARG A 272      -0.993 -21.740  -7.251  1.00 15.00      A    C  
ATOM   2041  NH1 ARG A 272      -1.635 -22.330  -6.248  1.00 15.00      A    N  
ATOM   2042 HH11 ARG A 272      -1.106 -22.716  -5.431  1.00 15.00      A    H  
ATOM   2043 HH12 ARG A 272      -2.677 -22.407  -6.260  1.00 15.00      A    H  
ATOM   2044  NH2 ARG A 272       0.329 -21.623  -7.220  1.00 15.00      A    N  
ATOM   2045 HH21 ARG A 272       0.870 -22.012  -6.418  1.00 15.00      A    H  
ATOM   2046 HH22 ARG A 272       0.835 -21.134  -7.997  1.00 15.00      A    H  
ATOM   2047  C   ARG A 272      -5.476 -17.759  -8.384  1.00 15.00      A    C  
ATOM   2048  O   ARG A 272      -5.890 -17.857  -9.539  1.00 15.00      A    O  
ATOM   2049  N   GLN A 273      -4.656 -16.806  -7.987  1.00 15.00      A    N  
ATOM   2050  HN  GLN A 273      -4.390 -16.769  -7.040  1.00 15.00      A    H  
ATOM   2051  CA  GLN A 273      -4.142 -15.808  -8.901  1.00 15.00      A    C  
ATOM   2052  CB  GLN A 273      -4.448 -14.402  -8.388  1.00 15.00      A    C  
ATOM   2053  CG  GLN A 273      -5.927 -14.078  -8.292  1.00 15.00      A    C  
ATOM   2054  CD  GLN A 273      -6.167 -12.636  -7.905  1.00 15.00      A    C  
ATOM   2055  OE1 GLN A 273      -6.282 -11.761  -8.762  1.00 15.00      A    O  
ATOM   2056  NE2 GLN A 273      -6.248 -12.378  -6.610  1.00 15.00      A    N  
ATOM   2057 HE21 GLN A 273      -6.152 -13.125  -5.982  1.00 15.00      A    H  
ATOM   2058 HE22 GLN A 273      -6.394 -11.449  -6.333  1.00 15.00      A    H  
ATOM   2059  C   GLN A 273      -2.636 -15.992  -9.039  1.00 15.00      A    C  
ATOM   2060  O   GLN A 273      -1.898 -15.855  -8.063  1.00 15.00      A    O  
ATOM   2061  N   GLN A 274      -2.192 -16.339 -10.237  1.00 15.00      A    N  
ATOM   2062  HN  GLN A 274      -2.836 -16.454 -10.972  1.00 15.00      A    H  
ATOM   2063  CA  GLN A 274      -0.774 -16.548 -10.502  1.00 15.00      A    C  
ATOM   2064  CB  GLN A 274      -0.546 -17.975 -11.024  1.00 15.00      A    C  
ATOM   2065  CG  GLN A 274       0.905 -18.330 -11.338  1.00 15.00      A    C  
ATOM   2066  CD  GLN A 274       1.640 -18.957 -10.165  1.00 15.00      A    C  
ATOM   2067  OE1 GLN A 274       1.025 -19.573  -9.286  1.00 15.00      A    O  
ATOM   2068  NE2 GLN A 274       2.962 -18.831 -10.162  1.00 15.00      A    N  
ATOM   2069 HE21 GLN A 274       3.384 -18.349 -10.912  1.00 15.00      A    H  
ATOM   2070 HE22 GLN A 274       3.474 -19.225  -9.415  1.00 15.00      A    H  
ATOM   2071  C   GLN A 274      -0.280 -15.528 -11.521  1.00 15.00      A    C  
ATOM   2072  O   GLN A 274      -0.998 -15.185 -12.462  1.00 15.00      A    O  
ATOM   2073  N   SER A 275       0.928 -15.033 -11.316  1.00 15.00      A    N  
ATOM   2074  HN  SER A 275       1.439 -15.328 -10.534  1.00 15.00      A    H  
ATOM   2075  CA  SER A 275       1.521 -14.060 -12.217  1.00 15.00      A    C  
ATOM   2076  CB  SER A 275       1.139 -12.638 -11.792  1.00 15.00      A    C  
ATOM   2077  OG  SER A 275       1.434 -11.696 -12.810  1.00 15.00      A    O  
ATOM   2078  HG  SER A 275       2.366 -11.759 -13.037  1.00 15.00      A    H  
ATOM   2079  C   SER A 275       3.038 -14.227 -12.242  1.00 15.00      A    C  
ATOM   2080  O   SER A 275       3.708 -14.047 -11.221  1.00 15.00      A    O  
ATOM   2081  N   ASP A 276       3.564 -14.584 -13.406  1.00 15.00      A    N  
ATOM   2082  HN  ASP A 276       2.968 -14.722 -14.176  1.00 15.00      A    H  
ATOM   2083  CA  ASP A 276       5.000 -14.786 -13.583  1.00 15.00      A    C  
ATOM   2084  CB  ASP A 276       5.284 -16.058 -14.398  1.00 15.00      A    C  
ATOM   2085  CG  ASP A 276       4.089 -16.991 -14.512  1.00 15.00      A    C  
ATOM   2086  OD1 ASP A 276       3.752 -17.658 -13.509  1.00 15.00      A    O  
ATOM   2087  OD2 ASP A 276       3.483 -17.054 -15.609  1.00 15.00      A    O  
ATOM   2088  C   ASP A 276       5.614 -13.584 -14.287  1.00 15.00      A    C  
ATOM   2089  O   ASP A 276       5.046 -13.066 -15.254  1.00 15.00      A    O  
ATOM   2090  N   ILE A 277       6.765 -13.132 -13.797  1.00 15.00      A    N  
ATOM   2091  HN  ILE A 277       7.172 -13.590 -13.028  1.00 15.00      A    H  
ATOM   2092  CA  ILE A 277       7.448 -11.982 -14.380  1.00 15.00      A    C  
ATOM   2093  CB  ILE A 277       7.174 -10.693 -13.579  1.00 15.00      A    C  
ATOM   2094  CG1 ILE A 277       5.669 -10.435 -13.439  1.00 15.00      A    C  
ATOM   2095  CG2 ILE A 277       7.855  -9.515 -14.251  1.00 15.00      A    C  
ATOM   2096  CD1 ILE A 277       5.319  -9.356 -12.437  1.00 15.00      A    C  
ATOM   2097  C   ILE A 277       8.959 -12.197 -14.418  1.00 15.00      A    C  
ATOM   2098  O   ILE A 277       9.601 -12.277 -13.371  1.00 15.00      A    O  
ATOM   2099  N   PRO A 278       9.547 -12.283 -15.618  1.00 15.00      A    N  
ATOM   2100  CA  PRO A 278      10.994 -12.478 -15.780  1.00 15.00      A    C  
ATOM   2101  CB  PRO A 278      11.176 -12.629 -17.297  1.00 15.00      A    C  
ATOM   2102  CG  PRO A 278       9.816 -12.937 -17.822  1.00 15.00      A    C  
ATOM   2103  CD  PRO A 278       8.855 -12.232 -16.911  1.00 15.00      A    C  
ATOM   2104  C   PRO A 278      11.804 -11.279 -15.275  1.00 15.00      A    C  
ATOM   2105  O   PRO A 278      11.377 -10.128 -15.394  1.00 15.00      A    O  
ATOM   2106  N   TYR A 279      12.968 -11.564 -14.707  1.00 15.00      A    N  
ATOM   2107  HN  TYR A 279      13.237 -12.511 -14.626  1.00 15.00      A    H  
ATOM   2108  CA  TYR A 279      13.861 -10.537 -14.185  1.00 15.00      A    C  
ATOM   2109  CB  TYR A 279      13.677 -10.415 -12.666  1.00 15.00      A    C  
ATOM   2110  CG  TYR A 279      14.757  -9.637 -11.951  1.00 15.00      A    C  
ATOM   2111  CD1 TYR A 279      14.913  -8.270 -12.149  1.00 15.00      A    C  
ATOM   2112  CD2 TYR A 279      15.623 -10.273 -11.074  1.00 15.00      A    C  
ATOM   2113  CE1 TYR A 279      15.903  -7.563 -11.491  1.00 15.00      A    C  
ATOM   2114  CE2 TYR A 279      16.612  -9.574 -10.414  1.00 15.00      A    C  
ATOM   2115  CZ  TYR A 279      16.750  -8.222 -10.626  1.00 15.00      A    C  
ATOM   2116  OH  TYR A 279      17.743  -7.529  -9.970  1.00 15.00      A    O  
ATOM   2117  HH  TYR A 279      18.558  -8.051  -9.999  1.00 15.00      A    H  
ATOM   2118  C   TYR A 279      15.307 -10.892 -14.538  1.00 15.00      A    C  
ATOM   2119  O   TYR A 279      15.707 -12.049 -14.432  1.00 15.00      A    O  
ATOM   2120  N   TYR A 280      16.088  -9.908 -14.963  1.00 15.00      A    N  
ATOM   2121  HN  TYR A 280      15.732  -8.992 -15.016  1.00 15.00      A    H  
ATOM   2122  CA  TYR A 280      17.471 -10.158 -15.351  1.00 15.00      A    C  
ATOM   2123  CB  TYR A 280      17.716  -9.641 -16.774  1.00 15.00      A    C  
ATOM   2124  CG  TYR A 280      19.103  -9.917 -17.312  1.00 15.00      A    C  
ATOM   2125  CD1 TYR A 280      19.521 -11.215 -17.569  1.00 15.00      A    C  
ATOM   2126  CD2 TYR A 280      19.994  -8.881 -17.562  1.00 15.00      A    C  
ATOM   2127  CE1 TYR A 280      20.783 -11.475 -18.060  1.00 15.00      A    C  
ATOM   2128  CE2 TYR A 280      21.260  -9.131 -18.055  1.00 15.00      A    C  
ATOM   2129  CZ  TYR A 280      21.650 -10.432 -18.301  1.00 15.00      A    C  
ATOM   2130  OH  TYR A 280      22.910 -10.692 -18.785  1.00 15.00      A    O  
ATOM   2131  HH  TYR A 280      22.861 -10.876 -19.723  1.00 15.00      A    H  
ATOM   2132  C   TYR A 280      18.475  -9.532 -14.384  1.00 15.00      A    C  
ATOM   2133  O   TYR A 280      18.251  -8.442 -13.856  1.00 15.00      A    O  
ATOM   2134  N   HIS A 281      19.574 -10.245 -14.151  1.00 15.00      A    N  
ATOM   2135  HN  HIS A 281      19.672 -11.122 -14.583  1.00 15.00      A    H  
ATOM   2136  CA  HIS A 281      20.642  -9.765 -13.280  1.00 15.00      A    C  
ATOM   2137  CB  HIS A 281      21.122 -10.868 -12.323  1.00 15.00      A    C  
ATOM   2138  CG  HIS A 281      20.105 -11.444 -11.384  1.00 15.00      A    C  
ATOM   2139  ND1 HIS A 281      19.814 -10.846 -10.178  1.00 15.00      A    N  
ATOM   2140  CD2 HIS A 281      19.418 -12.609 -11.482  1.00 15.00      A    C  
ATOM   2141  CE1 HIS A 281      18.966 -11.659  -9.571  1.00 15.00      A    C  
ATOM   2142  NE2 HIS A 281      18.700 -12.736 -10.322  1.00 15.00      A    N  
ATOM   2143  HE2 HIS A 281      18.116 -13.500 -10.076  1.00 15.00      A    H  
ATOM   2144  C   HIS A 281      21.835  -9.377 -14.145  1.00 15.00      A    C  
ATOM   2145  O   HIS A 281      22.233 -10.146 -15.024  1.00 15.00      A    O  
ATOM   2146  N   GLU A 282      22.410  -8.211 -13.898  1.00 15.00      A    N  
ATOM   2147  HN  GLU A 282      22.076  -7.654 -13.157  1.00 15.00      A    H  
ATOM   2148  CA  GLU A 282      23.569  -7.766 -14.658  1.00 15.00      A    C  
ATOM   2149  CB  GLU A 282      23.546  -6.246 -14.862  1.00 15.00      A    C  
ATOM   2150  CG  GLU A 282      24.584  -5.725 -15.850  1.00 15.00      A    C  
ATOM   2151  CD  GLU A 282      24.737  -6.615 -17.069  1.00 15.00      A    C  
ATOM   2152  OE1 GLU A 282      25.682  -7.439 -17.090  1.00 15.00      A    O  
ATOM   2153  OE2 GLU A 282      23.916  -6.499 -17.999  1.00 15.00      A    O  
ATOM   2154  C   GLU A 282      24.821  -8.204 -13.910  1.00 15.00      A    C  
ATOM   2155  O   GLU A 282      24.764  -8.424 -12.705  1.00 15.00      A    O  
ATOM   2156  N   TYR A 283      25.936  -8.363 -14.622  1.00 15.00      A    N  
ATOM   2157  HN  TYR A 283      25.909  -8.165 -15.593  1.00 15.00      A    H  
ATOM   2158  CA  TYR A 283      27.204  -8.804 -14.023  1.00 15.00      A    C  
ATOM   2159  CB  TYR A 283      27.631  -7.916 -12.844  1.00 15.00      A    C  
ATOM   2160  CG  TYR A 283      27.480  -6.436 -13.124  1.00 15.00      A    C  
ATOM   2161  CD1 TYR A 283      28.214  -5.823 -14.131  1.00 15.00      A    C  
ATOM   2162  CD2 TYR A 283      26.592  -5.656 -12.393  1.00 15.00      A    C  
ATOM   2163  CE1 TYR A 283      28.069  -4.476 -14.402  1.00 15.00      A    C  
ATOM   2164  CE2 TYR A 283      26.442  -4.308 -12.656  1.00 15.00      A    C  
ATOM   2165  CZ  TYR A 283      27.182  -3.723 -13.662  1.00 15.00      A    C  
ATOM   2166  OH  TYR A 283      27.037  -2.382 -13.930  1.00 15.00      A    O  
ATOM   2167  HH  TYR A 283      27.037  -1.892 -13.106  1.00 15.00      A    H  
ATOM   2168  C   TYR A 283      27.144 -10.283 -13.631  1.00 15.00      A    C  
ATOM   2169  O   TYR A 283      28.089 -11.036 -13.859  1.00 15.00      A    O  
ATOM   2170  N   LEU A 284      26.029 -10.678 -13.027  1.00 15.00      A    N  
ATOM   2171  HN  LEU A 284      25.339 -10.004 -12.823  1.00 15.00      A    H  
ATOM   2172  CA  LEU A 284      25.798 -12.057 -12.639  1.00 15.00      A    C  
ATOM   2173  CB  LEU A 284      24.707 -12.115 -11.563  1.00 15.00      A    C  
ATOM   2174  CG  LEU A 284      24.286 -13.507 -11.083  1.00 15.00      A    C  
ATOM   2175  CD1 LEU A 284      25.449 -14.224 -10.419  1.00 15.00      A    C  
ATOM   2176  CD2 LEU A 284      23.108 -13.408 -10.128  1.00 15.00      A    C  
ATOM   2177  C   LEU A 284      25.354 -12.830 -13.875  1.00 15.00      A    C  
ATOM   2178  O   LEU A 284      25.606 -14.027 -14.001  1.00 15.00      A    O  
ATOM   2179  N   GLN A 285      24.694 -12.106 -14.782  1.00 15.00      A    N  
ATOM   2180  HN  GLN A 285      24.527 -11.159 -14.594  1.00 15.00      A    H  
ATOM   2181  CA  GLN A 285      24.204 -12.661 -16.041  1.00 15.00      A    C  
ATOM   2182  CB  GLN A 285      25.359 -12.963 -16.999  1.00 15.00      A    C  
ATOM   2183  CG  GLN A 285      25.894 -11.727 -17.706  1.00 15.00      A    C  
ATOM   2184  CD  GLN A 285      27.398 -11.750 -17.899  1.00 15.00      A    C  
ATOM   2185  OE1 GLN A 285      28.012 -12.809 -18.019  1.00 15.00      A    O  
ATOM   2186  NE2 GLN A 285      28.002 -10.572 -17.939  1.00 15.00      A    N  
ATOM   2187 HE21 GLN A 285      27.450  -9.764 -17.844  1.00 15.00      A    H  
ATOM   2188 HE22 GLN A 285      28.971 -10.556 -18.061  1.00 15.00      A    H  
ATOM   2189  C   GLN A 285      23.303 -13.871 -15.833  1.00 15.00      A    C  
ATOM   2190  O   GLN A 285      23.645 -14.996 -16.200  1.00 15.00      A    O  
ATOM   2191  N   GLN A 286      22.143 -13.627 -15.243  1.00 15.00      A    N  
ATOM   2192  HN  GLN A 286      21.923 -12.708 -14.987  1.00 15.00      A    H  
ATOM   2193  CA  GLN A 286      21.183 -14.685 -14.973  1.00 15.00      A    C  
ATOM   2194  CB  GLN A 286      21.357 -15.212 -13.546  1.00 15.00      A    C  
ATOM   2195  CG  GLN A 286      22.290 -16.405 -13.431  1.00 15.00      A    C  
ATOM   2196  CD  GLN A 286      22.603 -16.771 -11.993  1.00 15.00      A    C  
ATOM   2197  OE1 GLN A 286      21.809 -16.530 -11.089  1.00 15.00      A    O  
ATOM   2198  NE2 GLN A 286      23.769 -17.355 -11.774  1.00 15.00      A    N  
ATOM   2199 HE21 GLN A 286      24.358 -17.514 -12.542  1.00 15.00      A    H  
ATOM   2200 HE22 GLN A 286      23.993 -17.607 -10.857  1.00 15.00      A    H  
ATOM   2201  C   GLN A 286      19.757 -14.190 -15.162  1.00 15.00      A    C  
ATOM   2202  O   GLN A 286      19.454 -13.026 -14.889  1.00 15.00      A    O  
ATOM   2203  N   TRP A 287      18.897 -15.071 -15.652  1.00 15.00      A    N  
ATOM   2204  HN  TRP A 287      19.213 -15.971 -15.871  1.00 15.00      A    H  
ATOM   2205  CA  TRP A 287      17.492 -14.751 -15.852  1.00 15.00      A    C  
ATOM   2206  CB  TRP A 287      17.020 -15.194 -17.242  1.00 15.00      A    C  
ATOM   2207  CG  TRP A 287      17.180 -14.157 -18.316  1.00 15.00      A    C  
ATOM   2208  CD1 TRP A 287      18.145 -14.117 -19.281  1.00 15.00      A    C  
ATOM   2209  CD2 TRP A 287      16.340 -13.014 -18.544  1.00 15.00      A    C  
ATOM   2210  NE1 TRP A 287      17.960 -13.024 -20.094  1.00 15.00      A    N  
ATOM   2211  HE1 TRP A 287      18.523 -12.781 -20.859  1.00 15.00      A    H  
ATOM   2212  CE2 TRP A 287      16.860 -12.330 -19.662  1.00 15.00      A    C  
ATOM   2213  CE3 TRP A 287      15.201 -12.503 -17.913  1.00 15.00      A    C  
ATOM   2214  CZ2 TRP A 287      16.281 -11.164 -20.162  1.00 15.00      A    C  
ATOM   2215  CZ3 TRP A 287      14.629 -11.345 -18.410  1.00 15.00      A    C  
ATOM   2216  CH2 TRP A 287      15.168 -10.689 -19.523  1.00 15.00      A    C  
ATOM   2217  C   TRP A 287      16.671 -15.453 -14.776  1.00 15.00      A    C  
ATOM   2218  O   TRP A 287      16.613 -16.682 -14.738  1.00 15.00      A    O  
ATOM   2219  N   ASP A 288      16.062 -14.668 -13.902  1.00 15.00      A    N  
ATOM   2220  HN  ASP A 288      16.133 -13.693 -14.006  1.00 15.00      A    H  
ATOM   2221  CA  ASP A 288      15.258 -15.200 -12.806  1.00 15.00      A    C  
ATOM   2222  CB  ASP A 288      15.676 -14.540 -11.488  1.00 15.00      A    C  
ATOM   2223  CG  ASP A 288      16.291 -15.502 -10.490  1.00 15.00      A    C  
ATOM   2224  OD1 ASP A 288      15.704 -16.583 -10.253  1.00 15.00      A    O  
ATOM   2225  OD2 ASP A 288      17.346 -15.152  -9.912  1.00 15.00      A    O  
ATOM   2226  C   ASP A 288      13.790 -14.904 -13.059  1.00 15.00      A    C  
ATOM   2227  O   ASP A 288      13.462 -14.106 -13.938  1.00 15.00      A    O  
ATOM   2228  N   ASP A 289      12.911 -15.522 -12.284  1.00 15.00      A    N  
ATOM   2229  HN  ASP A 289      13.229 -16.142 -11.596  1.00 15.00      A    H  
ATOM   2230  CA  ASP A 289      11.476 -15.308 -12.451  1.00 15.00      A    C  
ATOM   2231  CB  ASP A 289      10.791 -16.545 -13.033  1.00 15.00      A    C  
ATOM   2232  CG  ASP A 289      10.694 -16.491 -14.544  1.00 15.00      A    C  
ATOM   2233  OD1 ASP A 289      10.203 -15.469 -15.070  1.00 15.00      A    O  
ATOM   2234  OD2 ASP A 289      11.108 -17.466 -15.204  1.00 15.00      A    O  
ATOM   2235  C   ASP A 289      10.793 -14.883 -11.156  1.00 15.00      A    C  
ATOM   2236  O   ASP A 289      10.885 -15.562 -10.132  1.00 15.00      A    O  
ATOM   2237  N   GLN A 290      10.108 -13.748 -11.210  1.00 15.00      A    N  
ATOM   2238  HN  GLN A 290      10.070 -13.256 -12.063  1.00 15.00      A    H  
ATOM   2239  CA  GLN A 290       9.388 -13.221 -10.058  1.00 15.00      A    C  
ATOM   2240  CB  GLN A 290       9.276 -11.695 -10.136  1.00 15.00      A    C  
ATOM   2241  CG  GLN A 290      10.581 -10.933  -9.998  1.00 15.00      A    C  
ATOM   2242  CD  GLN A 290      10.346  -9.434  -9.938  1.00 15.00      A    C  
ATOM   2243  OE1 GLN A 290      10.190  -8.861  -8.859  1.00 15.00      A    O  
ATOM   2244  NE2 GLN A 290      10.301  -8.793 -11.097  1.00 15.00      A    N  
ATOM   2245 HE21 GLN A 290      10.422  -9.314 -11.920  1.00 15.00      A    H  
ATOM   2246 HE22 GLN A 290      10.143  -7.821 -11.085  1.00 15.00      A    H  
ATOM   2247  C   GLN A 290       7.983 -13.800 -10.035  1.00 15.00      A    C  
ATOM   2248  O   GLN A 290       7.241 -13.678 -11.009  1.00 15.00      A    O  
ATOM   2249  N   GLU A 291       7.611 -14.410  -8.927  1.00 15.00      A    N  
ATOM   2250  HN  GLU A 291       8.238 -14.473  -8.179  1.00 15.00      A    H  
ATOM   2251  CA  GLU A 291       6.292 -15.003  -8.804  1.00 15.00      A    C  
ATOM   2252  CB  GLU A 291       6.383 -16.440  -8.293  1.00 15.00      A    C  
ATOM   2253  CG  GLU A 291       6.763 -17.454  -9.358  1.00 15.00      A    C  
ATOM   2254  CD  GLU A 291       6.721 -18.874  -8.835  1.00 15.00      A    C  
ATOM   2255  OE1 GLU A 291       5.611 -19.448  -8.764  1.00 15.00      A    O  
ATOM   2256  OE2 GLU A 291       7.795 -19.411  -8.492  1.00 15.00      A    O  
ATOM   2257  C   GLU A 291       5.383 -14.186  -7.898  1.00 15.00      A    C  
ATOM   2258  O   GLU A 291       5.834 -13.572  -6.926  1.00 15.00      A    O  
ATOM   2259  N   ARG A 292       4.110 -14.165  -8.253  1.00 15.00      A    N  
ATOM   2260  HN  ARG A 292       3.844 -14.648  -9.068  1.00 15.00      A    H  
ATOM   2261  CA  ARG A 292       3.080 -13.470  -7.491  1.00 15.00      A    C  
ATOM   2262  CB  ARG A 292       2.599 -12.213  -8.233  1.00 15.00      A    C  
ATOM   2263  CG  ARG A 292       3.678 -11.181  -8.523  1.00 15.00      A    C  
ATOM   2264  CD  ARG A 292       4.277 -10.613  -7.246  1.00 15.00      A    C  
ATOM   2265  NE  ARG A 292       5.736 -10.709  -7.248  1.00 15.00      A    N  
ATOM   2266  HE  ARG A 292       6.127 -11.585  -7.029  1.00 15.00      A    H  
ATOM   2267  CZ  ARG A 292       6.549  -9.691  -7.536  1.00 15.00      A    C  
ATOM   2268  NH1 ARG A 292       6.046  -8.498  -7.844  1.00 15.00      A    N  
ATOM   2269 HH11 ARG A 292       5.010  -8.344  -7.860  1.00 15.00      A    H  
ATOM   2270 HH12 ARG A 292       6.676  -7.699  -8.072  1.00 15.00      A    H  
ATOM   2271  NH2 ARG A 292       7.867  -9.864  -7.498  1.00 15.00      A    N  
ATOM   2272 HH21 ARG A 292       8.272 -10.791  -7.239  1.00 15.00      A    H  
ATOM   2273 HH22 ARG A 292       8.509  -9.071  -7.730  1.00 15.00      A    H  
ATOM   2274  C   ARG A 292       1.919 -14.437  -7.332  1.00 15.00      A    C  
ATOM   2275  O   ARG A 292       1.162 -14.661  -8.278  1.00 15.00      A    O  
ATOM   2276  N   ILE A 293       1.803 -15.042  -6.160  1.00 15.00      A    N  
ATOM   2277  HN  ILE A 293       2.433 -14.823  -5.436  1.00 15.00      A    H  
ATOM   2278  CA  ILE A 293       0.755 -16.021  -5.918  1.00 15.00      A    C  
ATOM   2279  CB  ILE A 293       1.348 -17.389  -5.522  1.00 15.00      A    C  
ATOM   2280  CG1 ILE A 293       2.444 -17.809  -6.506  1.00 15.00      A    C  
ATOM   2281  CG2 ILE A 293       0.254 -18.448  -5.457  1.00 15.00      A    C  
ATOM   2282  CD1 ILE A 293       3.233 -19.023  -6.061  1.00 15.00      A    C  
ATOM   2283  C   ILE A 293      -0.217 -15.581  -4.834  1.00 15.00      A    C  
ATOM   2284  O   ILE A 293       0.183 -15.275  -3.713  1.00 15.00      A    O  
ATOM   2285  N   ASN A 294      -1.494 -15.561  -5.185  1.00 15.00      A    N  
ATOM   2286  HN  ASN A 294      -1.737 -15.798  -6.108  1.00 15.00      A    H  
ATOM   2287  CA  ASN A 294      -2.555 -15.199  -4.251  1.00 15.00      A    C  
ATOM   2288  CB  ASN A 294      -3.252 -13.897  -4.677  1.00 15.00      A    C  
ATOM   2289  CG  ASN A 294      -2.522 -12.636  -4.242  1.00 15.00      A    C  
ATOM   2290  OD1 ASN A 294      -1.298 -12.559  -4.287  1.00 15.00      A    O  
ATOM   2291  ND2 ASN A 294      -3.278 -11.634  -3.813  1.00 15.00      A    N  
ATOM   2292 HD21 ASN A 294      -4.249 -11.758  -3.800  1.00 15.00      A    H  
ATOM   2293 HD22 ASN A 294      -2.831 -10.810  -3.526  1.00 15.00      A    H  
ATOM   2294  C   ASN A 294      -3.575 -16.327  -4.220  1.00 15.00      A    C  
ATOM   2295  O   ASN A 294      -4.267 -16.566  -5.212  1.00 15.00      A    O  
ATOM   2296  N   GLU A 295      -3.647 -17.040  -3.106  1.00 15.00      A    N  
ATOM   2297  HN  GLU A 295      -3.058 -16.818  -2.349  1.00 15.00      A    H  
ATOM   2298  CA  GLU A 295      -4.584 -18.151  -2.976  1.00 15.00      A    C  
ATOM   2299  CB  GLU A 295      -3.857 -19.444  -2.591  1.00 15.00      A    C  
ATOM   2300  CG  GLU A 295      -2.888 -19.944  -3.655  1.00 15.00      A    C  
ATOM   2301  CD  GLU A 295      -2.540 -21.412  -3.502  1.00 15.00      A    C  
ATOM   2302  OE1 GLU A 295      -3.471 -22.241  -3.416  1.00 15.00      A    O  
ATOM   2303  OE2 GLU A 295      -1.338 -21.744  -3.508  1.00 15.00      A    O  
ATOM   2304  C   GLU A 295      -5.692 -17.836  -1.979  1.00 15.00      A    C  
ATOM   2305  O   GLU A 295      -5.478 -17.117  -1.001  1.00 15.00      A    O  
ATOM   2306  N   THR A 296      -6.881 -18.362  -2.242  1.00 15.00      A    N  
ATOM   2307  HN  THR A 296      -6.993 -18.897  -3.057  1.00 15.00      A    H  
ATOM   2308  CA  THR A 296      -8.029 -18.146  -1.376  1.00 15.00      A    C  
ATOM   2309  CB  THR A 296      -8.941 -17.029  -1.934  1.00 15.00      A    C  
ATOM   2310  OG1 THR A 296      -8.164 -15.850  -2.193  1.00 15.00      A    O  
ATOM   2311  HG1 THR A 296      -7.866 -15.475  -1.356  1.00 15.00      A    H  
ATOM   2312  CG2 THR A 296     -10.049 -16.692  -0.946  1.00 15.00      A    C  
ATOM   2313  C   THR A 296      -8.851 -19.428  -1.213  1.00 15.00      A    C  
ATOM   2314  O   THR A 296      -9.473 -19.904  -2.163  1.00 15.00      A    O  
ATOM   2315  N   TYR A 297      -8.821 -19.993  -0.012  1.00 15.00      A    N  
ATOM   2316  HN  TYR A 297      -8.266 -19.588   0.691  1.00 15.00      A    H  
ATOM   2317  CA  TYR A 297      -9.582 -21.196   0.304  1.00 15.00      A    C  
ATOM   2318  CB  TYR A 297      -8.700 -22.220   1.031  1.00 15.00      A    C  
ATOM   2319  CG  TYR A 297      -7.553 -22.773   0.215  1.00 15.00      A    C  
ATOM   2320  CD1 TYR A 297      -6.357 -22.076   0.093  1.00 15.00      A    C  
ATOM   2321  CD2 TYR A 297      -7.661 -24.003  -0.421  1.00 15.00      A    C  
ATOM   2322  CE1 TYR A 297      -5.303 -22.585  -0.640  1.00 15.00      A    C  
ATOM   2323  CE2 TYR A 297      -6.613 -24.520  -1.157  1.00 15.00      A    C  
ATOM   2324  CZ  TYR A 297      -5.436 -23.808  -1.264  1.00 15.00      A    C  
ATOM   2325  OH  TYR A 297      -4.392 -24.320  -1.996  1.00 15.00      A    O  
ATOM   2326  HH  TYR A 297      -3.873 -23.588  -2.375  1.00 15.00      A    H  
ATOM   2327  C   TYR A 297     -10.740 -20.802   1.212  1.00 15.00      A    C  
ATOM   2328  O   TYR A 297     -10.520 -20.254   2.296  1.00 15.00      A    O  
ATOM   2329  N   LEU A 298     -11.963 -21.064   0.779  1.00 15.00      A    N  
ATOM   2330  HN  LEU A 298     -12.086 -21.513  -0.091  1.00 15.00      A    H  
ATOM   2331  CA  LEU A 298     -13.134 -20.699   1.566  1.00 15.00      A    C  
ATOM   2332  CB  LEU A 298     -13.865 -19.524   0.905  1.00 15.00      A    C  
ATOM   2333  CG  LEU A 298     -15.149 -19.044   1.587  1.00 15.00      A    C  
ATOM   2334  CD1 LEU A 298     -14.848 -18.437   2.949  1.00 15.00      A    C  
ATOM   2335  CD2 LEU A 298     -15.884 -18.048   0.702  1.00 15.00      A    C  
ATOM   2336  C   LEU A 298     -14.090 -21.871   1.762  1.00 15.00      A    C  
ATOM   2337  O   LEU A 298     -14.337 -22.648   0.840  1.00 15.00      A    O  
ATOM   2338  N   LEU A 299     -14.609 -21.990   2.977  1.00 15.00      A    N  
ATOM   2339  HN  LEU A 299     -14.327 -21.360   3.679  1.00 15.00      A    H  
ATOM   2340  CA  LEU A 299     -15.559 -23.038   3.320  1.00 15.00      A    C  
ATOM   2341  CB  LEU A 299     -14.835 -24.220   3.972  1.00 15.00      A    C  
ATOM   2342  CG  LEU A 299     -15.683 -25.459   4.266  1.00 15.00      A    C  
ATOM   2343  CD1 LEU A 299     -16.226 -26.060   2.977  1.00 15.00      A    C  
ATOM   2344  CD2 LEU A 299     -14.876 -26.488   5.041  1.00 15.00      A    C  
ATOM   2345  C   LEU A 299     -16.620 -22.479   4.269  1.00 15.00      A    C  
ATOM   2346  O   LEU A 299     -16.332 -22.183   5.429  1.00 15.00      A    O  
ATOM   2347  N   LYS A 300     -17.836 -22.308   3.767  1.00 15.00      A    N  
ATOM   2348  HN  LYS A 300     -18.007 -22.557   2.830  1.00 15.00      A    H  
ATOM   2349  CA  LYS A 300     -18.929 -21.779   4.576  1.00 15.00      A    C  
ATOM   2350  CB  LYS A 300     -19.535 -20.527   3.929  1.00 15.00      A    C  
ATOM   2351  CG  LYS A 300     -18.595 -19.333   3.883  1.00 15.00      A    C  
ATOM   2352  CD  LYS A 300     -19.199 -18.170   3.111  1.00 15.00      A    C  
ATOM   2353  CE  LYS A 300     -20.119 -17.332   3.983  1.00 15.00      A    C  
ATOM   2354  NZ  LYS A 300     -20.638 -16.148   3.251  1.00 15.00      A    N  
ATOM   2355  HZ1 LYS A 300     -19.947 -15.369   3.273  1.00 15.00      A    H  
ATOM   2356  HZ2 LYS A 300     -21.534 -15.817   3.689  1.00 15.00      A    H  
ATOM   2357  HZ3 LYS A 300     -20.835 -16.396   2.260  1.00 15.00      A    H  
ATOM   2358  C   LYS A 300     -20.009 -22.835   4.777  1.00 15.00      A    C  
ATOM   2359  O   LYS A 300     -20.446 -23.472   3.822  1.00 15.00      A    O  
ATOM   2360  N   GLY A 301     -20.423 -23.022   6.022  1.00 15.00      A    N  
ATOM   2361  HN  GLY A 301     -20.029 -22.485   6.746  1.00 15.00      A    H  
ATOM   2362  CA  GLY A 301     -21.452 -23.995   6.332  1.00 15.00      A    C  
ATOM   2363  C   GLY A 301     -22.579 -23.365   7.122  1.00 15.00      A    C  
ATOM   2364  O   GLY A 301     -22.333 -22.536   8.003  1.00 15.00      A    O  
ATOM   2365  N   THR A 302     -23.811 -23.750   6.818  1.00 15.00      A    N  
ATOM   2366  HN  THR A 302     -23.946 -24.428   6.118  1.00 15.00      A    H  
ATOM   2367  CA  THR A 302     -24.970 -23.191   7.502  1.00 15.00      A    C  
ATOM   2368  CB  THR A 302     -25.683 -22.159   6.602  1.00 15.00      A    C  
ATOM   2369  OG1 THR A 302     -25.751 -22.664   5.263  1.00 15.00      A    O  
ATOM   2370  HG1 THR A 302     -25.907 -23.615   5.291  1.00 15.00      A    H  
ATOM   2371  CG2 THR A 302     -24.936 -20.833   6.597  1.00 15.00      A    C  
ATOM   2372  C   THR A 302     -25.970 -24.278   7.898  1.00 15.00      A    C  
ATOM   2373  O   THR A 302     -26.290 -25.159   7.094  1.00 15.00      A    O  
ATOM   2374  N   TYR A 303     -26.453 -24.215   9.136  1.00 15.00      A    N  
ATOM   2375  HN  TYR A 303     -26.147 -23.497   9.736  1.00 15.00      A    H  
ATOM   2376  CA  TYR A 303     -27.425 -25.184   9.631  1.00 15.00      A    C  
ATOM   2377  CB  TYR A 303     -26.774 -26.186  10.597  1.00 15.00      A    C  
ATOM   2378  CG  TYR A 303     -27.759 -27.170  11.203  1.00 15.00      A    C  
ATOM   2379  CD1 TYR A 303     -28.284 -28.206  10.443  1.00 15.00      A    C  
ATOM   2380  CD2 TYR A 303     -28.176 -27.054  12.526  1.00 15.00      A    C  
ATOM   2381  CE1 TYR A 303     -29.195 -29.098  10.978  1.00 15.00      A    C  
ATOM   2382  CE2 TYR A 303     -29.085 -27.944  13.072  1.00 15.00      A    C  
ATOM   2383  CZ  TYR A 303     -29.592 -28.963  12.292  1.00 15.00      A    C  
ATOM   2384  OH  TYR A 303     -30.506 -29.848  12.823  1.00 15.00      A    O  
ATOM   2385  HH  TYR A 303     -30.115 -30.727  12.867  1.00 15.00      A    H  
ATOM   2386  C   TYR A 303     -28.593 -24.489  10.327  1.00 15.00      A    C  
ATOM   2387  O   TYR A 303     -28.394 -23.594  11.153  1.00 15.00      A    O  
ATOM   2388  N   LEU A 304     -29.806 -24.901   9.986  1.00 15.00      A    N  
ATOM   2389  HN  LEU A 304     -29.898 -25.606   9.304  1.00 15.00      A    H  
ATOM   2390  CA  LEU A 304     -31.004 -24.343  10.590  1.00 15.00      A    C  
ATOM   2391  CB  LEU A 304     -32.084 -24.096   9.530  1.00 15.00      A    C  
ATOM   2392  CG  LEU A 304     -33.427 -23.559  10.038  1.00 15.00      A    C  
ATOM   2393  CD1 LEU A 304     -33.293 -22.123  10.515  1.00 15.00      A    C  
ATOM   2394  CD2 LEU A 304     -34.495 -23.671   8.960  1.00 15.00      A    C  
ATOM   2395  C   LEU A 304     -31.525 -25.291  11.663  1.00 15.00      A    C  
ATOM   2396  O   LEU A 304     -31.835 -26.453  11.383  1.00 15.00      A    O  
ATOM   2397  N   THR A 305     -31.597 -24.805  12.891  1.00 15.00      A    N  
ATOM   2398  HN  THR A 305     -31.329 -23.875  13.057  1.00 15.00      A    H  
ATOM   2399  CA  THR A 305     -32.080 -25.616  13.997  1.00 15.00      A    C  
ATOM   2400  CB  THR A 305     -31.726 -24.983  15.356  1.00 15.00      A    C  
ATOM   2401  OG1 THR A 305     -32.343 -23.697  15.461  1.00 15.00      A    O  
ATOM   2402  HG1 THR A 305     -31.909 -23.078  14.855  1.00 15.00      A    H  
ATOM   2403  CG2 THR A 305     -30.219 -24.836  15.506  1.00 15.00      A    C  
ATOM   2404  C   THR A 305     -33.591 -25.788  13.907  1.00 15.00      A    C  
ATOM   2405  O   THR A 305     -34.263 -25.077  13.158  1.00 15.00      A    O  
ATOM   2406  N   ASP A 306     -34.119 -26.732  14.670  1.00 15.00      A    N  
ATOM   2407  HN  ASP A 306     -33.531 -27.282  15.231  1.00 15.00      A    H  
ATOM   2408  CA  ASP A 306     -35.554 -26.998  14.687  1.00 15.00      A    C  
ATOM   2409  CB  ASP A 306     -35.828 -28.397  15.247  1.00 15.00      A    C  
ATOM   2410  CG  ASP A 306     -35.166 -29.481  14.420  1.00 15.00      A    C  
ATOM   2411  OD1 ASP A 306     -33.916 -29.514  14.373  1.00 15.00      A    O  
ATOM   2412  OD2 ASP A 306     -35.881 -30.279  13.793  1.00 15.00      A    O  
ATOM   2413  C   ASP A 306     -36.273 -25.935  15.507  1.00 15.00      A    C  
ATOM   2414  O   ASP A 306     -37.500 -25.886  15.557  1.00 15.00      A    O  
ATOM   2415  N   SER A 307     -35.483 -25.080  16.142  1.00 15.00      A    N  
ATOM   2416  HN  SER A 307     -34.515 -25.184  16.060  1.00 15.00      A    H  
ATOM   2417  CA  SER A 307     -36.004 -23.993  16.956  1.00 15.00      A    C  
ATOM   2418  CB  SER A 307     -35.002 -23.680  18.078  1.00 15.00      A    C  
ATOM   2419  OG  SER A 307     -35.535 -22.787  19.036  1.00 15.00      A    O  
ATOM   2420  HG  SER A 307     -35.033 -21.959  19.019  1.00 15.00      A    H  
ATOM   2421  C   SER A 307     -36.229 -22.757  16.083  1.00 15.00      A    C  
ATOM   2422  O   SER A 307     -36.977 -21.851  16.446  1.00 15.00      A    O  
ATOM   2423  N   GLY A 308     -35.593 -22.744  14.913  1.00 15.00      A    N  
ATOM   2424  HN  GLY A 308     -35.042 -23.510  14.658  1.00 15.00      A    H  
ATOM   2425  CA  GLY A 308     -35.722 -21.619  14.005  1.00 15.00      A    C  
ATOM   2426  C   GLY A 308     -34.444 -20.809  13.939  1.00 15.00      A    C  
ATOM   2427  O   GLY A 308     -34.232 -20.036  13.004  1.00 15.00      A    O  
ATOM   2428  N   ASP A 309     -33.588 -21.000  14.932  1.00 15.00      A    N  
ATOM   2429  HN  ASP A 309     -33.820 -21.634  15.644  1.00 15.00      A    H  
ATOM   2430  CA  ASP A 309     -32.318 -20.286  15.009  1.00 15.00      A    C  
ATOM   2431  CB  ASP A 309     -31.736 -20.383  16.420  1.00 15.00      A    C  
ATOM   2432  CG  ASP A 309     -32.727 -19.931  17.473  1.00 15.00      A    C  
ATOM   2433  OD1 ASP A 309     -33.060 -18.726  17.500  1.00 15.00      A    O  
ATOM   2434  OD2 ASP A 309     -33.183 -20.787  18.261  1.00 15.00      A    O  
ATOM   2435  C   ASP A 309     -31.330 -20.823  13.981  1.00 15.00      A    C  
ATOM   2436  O   ASP A 309     -31.383 -21.998  13.604  1.00 15.00      A    O  
ATOM   2437  N   ILE A 310     -30.422 -19.969  13.537  1.00 15.00      A    N  
ATOM   2438  HN  ILE A 310     -30.400 -19.057  13.905  1.00 15.00      A    H  
ATOM   2439  CA  ILE A 310     -29.446 -20.357  12.527  1.00 15.00      A    C  
ATOM   2440  CB  ILE A 310     -29.494 -19.414  11.304  1.00 15.00      A    C  
ATOM   2441  CG1 ILE A 310     -30.947 -19.156  10.885  1.00 15.00      A    C  
ATOM   2442  CG2 ILE A 310     -28.705 -20.004  10.142  1.00 15.00      A    C  
ATOM   2443  CD1 ILE A 310     -31.117 -17.991   9.933  1.00 15.00      A    C  
ATOM   2444  C   ILE A 310     -28.024 -20.386  13.078  1.00 15.00      A    C  
ATOM   2445  O   ILE A 310     -27.597 -19.474  13.787  1.00 15.00      A    O  
ATOM   2446  N   ILE A 311     -27.299 -21.449  12.750  1.00 15.00      A    N  
ATOM   2447  HN  ILE A 311     -27.709 -22.152  12.195  1.00 15.00      A    H  
ATOM   2448  CA  ILE A 311     -25.913 -21.608  13.171  1.00 15.00      A    C  
ATOM   2449  CB  ILE A 311     -25.695 -22.953  13.906  1.00 15.00      A    C  
ATOM   2450  CG1 ILE A 311     -26.614 -23.049  15.130  1.00 15.00      A    C  
ATOM   2451  CG2 ILE A 311     -24.236 -23.112  14.319  1.00 15.00      A    C  
ATOM   2452  CD1 ILE A 311     -26.547 -24.381  15.848  1.00 15.00      A    C  
ATOM   2453  C   ILE A 311     -25.019 -21.559  11.934  1.00 15.00      A    C  
ATOM   2454  O   ILE A 311     -25.287 -22.246  10.944  1.00 15.00      A    O  
ATOM   2455  N   ARG A 312     -23.978 -20.741  11.974  1.00 15.00      A    N  
ATOM   2456  HN  ARG A 312     -23.799 -20.222  12.791  1.00 15.00      A    H  
ATOM   2457  CA  ARG A 312     -23.077 -20.616  10.836  1.00 15.00      A    C  
ATOM   2458  CB  ARG A 312     -23.218 -19.244  10.168  1.00 15.00      A    C  
ATOM   2459  CG  ARG A 312     -24.589 -18.979   9.573  1.00 15.00      A    C  
ATOM   2460  CD  ARG A 312     -24.638 -17.635   8.866  1.00 15.00      A    C  
ATOM   2461  NE  ARG A 312     -26.012 -17.227   8.585  1.00 15.00      A    N  
ATOM   2462  HE  ARG A 312     -26.443 -17.608   7.793  1.00 15.00      A    H  
ATOM   2463  CZ  ARG A 312     -26.686 -16.356   9.335  1.00 15.00      A    C  
ATOM   2464  NH1 ARG A 312     -26.113 -15.792  10.385  1.00 15.00      A    N  
ATOM   2465 HH11 ARG A 312     -26.657 -15.108  10.971  1.00 15.00      A    H  
ATOM   2466 HH12 ARG A 312     -25.112 -16.013  10.643  1.00 15.00      A    H  
ATOM   2467  NH2 ARG A 312     -27.945 -16.052   9.047  1.00 15.00      A    N  
ATOM   2468 HH21 ARG A 312     -28.423 -16.487   8.236  1.00 15.00      A    H  
ATOM   2469 HH22 ARG A 312     -28.460 -15.363   9.654  1.00 15.00      A    H  
ATOM   2470  C   ARG A 312     -21.628 -20.861  11.224  1.00 15.00      A    C  
ATOM   2471  O   ARG A 312     -21.162 -20.399  12.267  1.00 15.00      A    O  
ATOM   2472  N   MET A 313     -20.926 -21.593  10.373  1.00 15.00      A    N  
ATOM   2473  HN  MET A 313     -21.367 -21.936   9.563  1.00 15.00      A    H  
ATOM   2474  CA  MET A 313     -19.523 -21.904  10.588  1.00 15.00      A    C  
ATOM   2475  CB  MET A 313     -19.346 -23.395  10.877  1.00 15.00      A    C  
ATOM   2476  CG  MET A 313     -17.943 -23.785  11.313  1.00 15.00      A    C  
ATOM   2477  SD  MET A 313     -17.698 -25.572  11.335  1.00 15.00      A    S  
ATOM   2478  CE  MET A 313     -17.898 -25.962   9.599  1.00 15.00      A    C  
ATOM   2479  C   MET A 313     -18.738 -21.516   9.343  1.00 15.00      A    C  
ATOM   2480  O   MET A 313     -19.052 -21.963   8.237  1.00 15.00      A    O  
ATOM   2481  N   THR A 314     -17.726 -20.685   9.519  1.00 15.00      A    N  
ATOM   2482  HN  THR A 314     -17.508 -20.378  10.425  1.00 15.00      A    H  
ATOM   2483  CA  THR A 314     -16.927 -20.224   8.398  1.00 15.00      A    C  
ATOM   2484  CB  THR A 314     -17.091 -18.704   8.197  1.00 15.00      A    C  
ATOM   2485  OG1 THR A 314     -18.483 -18.358   8.222  1.00 15.00      A    O  
ATOM   2486  HG1 THR A 314     -18.601 -17.473   7.867  1.00 15.00      A    H  
ATOM   2487  CG2 THR A 314     -16.490 -18.265   6.871  1.00 15.00      A    C  
ATOM   2488  C   THR A 314     -15.445 -20.541   8.573  1.00 15.00      A    C  
ATOM   2489  O   THR A 314     -14.851 -20.244   9.611  1.00 15.00      A    O  
ATOM   2490  N   GLY A 315     -14.868 -21.151   7.550  1.00 15.00      A    N  
ATOM   2491  HN  GLY A 315     -15.415 -21.394   6.769  1.00 15.00      A    H  
ATOM   2492  CA  GLY A 315     -13.460 -21.474   7.551  1.00 15.00      A    C  
ATOM   2493  C   GLY A 315     -12.797 -20.801   6.370  1.00 15.00      A    C  
ATOM   2494  O   GLY A 315     -13.315 -20.863   5.254  1.00 15.00      A    O  
ATOM   2495  N   MET A 316     -11.675 -20.139   6.595  1.00 15.00      A    N  
ATOM   2496  HN  MET A 316     -11.290 -20.120   7.501  1.00 15.00      A    H  
ATOM   2497  CA  MET A 316     -10.997 -19.441   5.513  1.00 15.00      A    C  
ATOM   2498  CB  MET A 316     -11.459 -17.979   5.457  1.00 15.00      A    C  
ATOM   2499  CG  MET A 316     -10.849 -17.162   4.327  1.00 15.00      A    C  
ATOM   2500  SD  MET A 316     -11.209 -15.400   4.468  1.00 15.00      A    S  
ATOM   2501  CE  MET A 316     -12.940 -15.363   4.005  1.00 15.00      A    C  
ATOM   2502  C   MET A 316      -9.481 -19.503   5.652  1.00 15.00      A    C  
ATOM   2503  O   MET A 316      -8.947 -19.537   6.758  1.00 15.00      A    O  
ATOM   2504  N   TYR A 317      -8.811 -19.536   4.512  1.00 15.00      A    N  
ATOM   2505  HN  TYR A 317      -9.318 -19.549   3.668  1.00 15.00      A    H  
ATOM   2506  CA  TYR A 317      -7.359 -19.563   4.449  1.00 15.00      A    C  
ATOM   2507  CB  TYR A 317      -6.845 -21.011   4.461  1.00 15.00      A    C  
ATOM   2508  CG  TYR A 317      -5.337 -21.144   4.399  1.00 15.00      A    C  
ATOM   2509  CD1 TYR A 317      -4.520 -20.492   5.316  1.00 15.00      A    C  
ATOM   2510  CD2 TYR A 317      -4.730 -21.924   3.421  1.00 15.00      A    C  
ATOM   2511  CE1 TYR A 317      -3.143 -20.611   5.260  1.00 15.00      A    C  
ATOM   2512  CE2 TYR A 317      -3.354 -22.049   3.360  1.00 15.00      A    C  
ATOM   2513  CZ  TYR A 317      -2.566 -21.391   4.281  1.00 15.00      A    C  
ATOM   2514  OH  TYR A 317      -1.197 -21.511   4.219  1.00 15.00      A    O  
ATOM   2515  HH  TYR A 317      -0.849 -21.701   5.094  1.00 15.00      A    H  
ATOM   2516  C   TYR A 317      -6.936 -18.858   3.168  1.00 15.00      A    C  
ATOM   2517  O   TYR A 317      -7.182 -19.356   2.072  1.00 15.00      A    O  
ATOM   2518  N   SER A 318      -6.331 -17.690   3.298  1.00 15.00      A    N  
ATOM   2519  HN  SER A 318      -6.149 -17.334   4.195  1.00 15.00      A    H  
ATOM   2520  CA  SER A 318      -5.915 -16.935   2.128  1.00 15.00      A    C  
ATOM   2521  CB  SER A 318      -6.857 -15.750   1.876  1.00 15.00      A    C  
ATOM   2522  OG  SER A 318      -7.103 -15.577   0.490  1.00 15.00      A    O  
ATOM   2523  HG  SER A 318      -6.432 -16.056  -0.020  1.00 15.00      A    H  
ATOM   2524  C   SER A 318      -4.469 -16.465   2.236  1.00 15.00      A    C  
ATOM   2525  O   SER A 318      -4.193 -15.379   2.749  1.00 15.00      A    O  
ATOM   2526  N   PRO A 319      -3.525 -17.303   1.790  1.00 15.00      A    N  
ATOM   2527  CA  PRO A 319      -2.109 -16.973   1.800  1.00 15.00      A    C  
ATOM   2528  CB  PRO A 319      -1.460 -18.349   1.944  1.00 15.00      A    C  
ATOM   2529  CG  PRO A 319      -2.387 -19.286   1.237  1.00 15.00      A    C  
ATOM   2530  CD  PRO A 319      -3.762 -18.658   1.259  1.00 15.00      A    C  
ATOM   2531  C   PRO A 319      -1.684 -16.326   0.480  1.00 15.00      A    C  
ATOM   2532  O   PRO A 319      -2.205 -16.659  -0.590  1.00 15.00      A    O  
ATOM   2533  N   HIS A 320      -0.751 -15.393   0.556  1.00 15.00      A    N  
ATOM   2534  HN  HIS A 320      -0.375 -15.155   1.432  1.00 15.00      A    H  
ATOM   2535  CA  HIS A 320      -0.254 -14.716  -0.634  1.00 15.00      A    C  
ATOM   2536  CB  HIS A 320      -0.989 -13.385  -0.888  1.00 15.00      A    C  
ATOM   2537  CG  HIS A 320      -0.885 -12.366   0.213  1.00 15.00      A    C  
ATOM   2538  ND1 HIS A 320       0.215 -11.548   0.334  1.00 15.00      A    N  
ATOM   2539  CD2 HIS A 320      -1.774 -12.062   1.192  1.00 15.00      A    C  
ATOM   2540  CE1 HIS A 320      -0.023 -10.770   1.372  1.00 15.00      A    C  
ATOM   2541  NE2 HIS A 320      -1.213 -11.044   1.922  1.00 15.00      A    N  
ATOM   2542  HE2 HIS A 320      -1.611 -10.595   2.699  1.00 15.00      A    H  
ATOM   2543  C   HIS A 320       1.248 -14.509  -0.514  1.00 15.00      A    C  
ATOM   2544  O   HIS A 320       1.747 -14.205   0.566  1.00 15.00      A    O  
ATOM   2545  N   GLU A 321       1.976 -14.703  -1.601  1.00 15.00      A    N  
ATOM   2546  HN  GLU A 321       1.540 -14.969  -2.442  1.00 15.00      A    H  
ATOM   2547  CA  GLU A 321       3.418 -14.534  -1.561  1.00 15.00      A    C  
ATOM   2548  CB  GLU A 321       4.129 -15.847  -1.233  1.00 15.00      A    C  
ATOM   2549  CG  GLU A 321       3.828 -16.989  -2.186  1.00 15.00      A    C  
ATOM   2550  CD  GLU A 321       4.608 -18.235  -1.831  1.00 15.00      A    C  
ATOM   2551  OE1 GLU A 321       5.705 -18.428  -2.396  1.00 15.00      A    O  
ATOM   2552  OE2 GLU A 321       4.131 -19.007  -0.974  1.00 15.00      A    O  
ATOM   2553  C   GLU A 321       3.984 -13.912  -2.829  1.00 15.00      A    C  
ATOM   2554  O   GLU A 321       3.468 -14.111  -3.932  1.00 15.00      A    O  
ATOM   2555  N   SER A 322       5.039 -13.135  -2.646  1.00 15.00      A    N  
ATOM   2556  HN  SER A 322       5.371 -12.997  -1.731  1.00 15.00      A    H  
ATOM   2557  CA  SER A 322       5.720 -12.473  -3.741  1.00 15.00      A    C  
ATOM   2558  CB  SER A 322       5.585 -10.959  -3.583  1.00 15.00      A    C  
ATOM   2559  OG  SER A 322       4.279 -10.620  -3.157  1.00 15.00      A    O  
ATOM   2560  HG  SER A 322       3.866 -11.388  -2.753  1.00 15.00      A    H  
ATOM   2561  C   SER A 322       7.195 -12.863  -3.737  1.00 15.00      A    C  
ATOM   2562  O   SER A 322       7.906 -12.616  -2.763  1.00 15.00      A    O  
ATOM   2563  N   LYS A 323       7.643 -13.487  -4.819  1.00 15.00      A    N  
ATOM   2564  HN  LYS A 323       7.023 -13.665  -5.560  1.00 15.00      A    H  
ATOM   2565  CA  LYS A 323       9.032 -13.904  -4.945  1.00 15.00      A    C  
ATOM   2566  CB  LYS A 323       9.144 -15.077  -5.929  1.00 15.00      A    C  
ATOM   2567  CG  LYS A 323      10.494 -15.782  -5.935  1.00 15.00      A    C  
ATOM   2568  CD  LYS A 323      10.666 -16.654  -4.702  1.00 15.00      A    C  
ATOM   2569  CE  LYS A 323      11.686 -17.760  -4.931  1.00 15.00      A    C  
ATOM   2570  NZ  LYS A 323      13.060 -17.229  -5.122  1.00 15.00      A    N  
ATOM   2571  HZ1 LYS A 323      13.034 -16.200  -5.240  1.00 15.00      A    H  
ATOM   2572  HZ2 LYS A 323      13.493 -17.652  -5.968  1.00 15.00      A    H  
ATOM   2573  HZ3 LYS A 323      13.655 -17.460  -4.287  1.00 15.00      A    H  
ATOM   2574  C   LYS A 323       9.869 -12.739  -5.450  1.00 15.00      A    C  
ATOM   2575  O   LYS A 323       9.550 -12.138  -6.478  1.00 15.00      A    O  
ATOM   2576  N   PHE A 324      10.912 -12.404  -4.709  1.00 15.00      A    N  
ATOM   2577  HN  PHE A 324      11.088 -12.900  -3.872  1.00 15.00      A    H  
ATOM   2578  CA  PHE A 324      11.812 -11.323  -5.086  1.00 15.00      A    C  
ATOM   2579  CB  PHE A 324      11.753 -10.176  -4.073  1.00 15.00      A    C  
ATOM   2580  CG  PHE A 324      10.460  -9.404  -4.072  1.00 15.00      A    C  
ATOM   2581  CD1 PHE A 324      10.146  -8.549  -5.115  1.00 15.00      A    C  
ATOM   2582  CD2 PHE A 324       9.564  -9.526  -3.022  1.00 15.00      A    C  
ATOM   2583  CE1 PHE A 324       8.964  -7.831  -5.114  1.00 15.00      A    C  
ATOM   2584  CE2 PHE A 324       8.379  -8.813  -3.013  1.00 15.00      A    C  
ATOM   2585  CZ  PHE A 324       8.079  -7.963  -4.062  1.00 15.00      A    C  
ATOM   2586  C   PHE A 324      13.239 -11.857  -5.200  1.00 15.00      A    C  
ATOM   2587  O   PHE A 324      13.493 -13.028  -4.891  1.00 15.00      A    O  
ATOM   2588  N   TYR A 325      14.168 -11.003  -5.629  1.00 15.00      A    N  
ATOM   2589  HN  TYR A 325      13.917 -10.076  -5.809  1.00 15.00      A    H  
ATOM   2590  CA  TYR A 325      15.562 -11.400  -5.800  1.00 15.00      A    C  
ATOM   2591  CB  TYR A 325      15.805 -11.939  -7.218  1.00 15.00      A    C  
ATOM   2592  CG  TYR A 325      15.177 -13.285  -7.471  1.00 15.00      A    C  
ATOM   2593  CD1 TYR A 325      15.773 -14.444  -6.991  1.00 15.00      A    C  
ATOM   2594  CD2 TYR A 325      13.971 -13.398  -8.153  1.00 15.00      A    C  
ATOM   2595  CE1 TYR A 325      15.187 -15.673  -7.181  1.00 15.00      A    C  
ATOM   2596  CE2 TYR A 325      13.380 -14.634  -8.351  1.00 15.00      A    C  
ATOM   2597  CZ  TYR A 325      13.993 -15.764  -7.858  1.00 15.00      A    C  
ATOM   2598  OH  TYR A 325      13.409 -16.993  -8.043  1.00 15.00      A    O  
ATOM   2599  HH  TYR A 325      13.757 -17.384  -8.863  1.00 15.00      A    H  
ATOM   2600  C   TYR A 325      16.493 -10.225  -5.550  1.00 15.00      A    C  
ATOM   2601  O   TYR A 325      16.242  -9.119  -6.038  1.00 15.00      A    O  
ATOM   2602  N   LYS A 326      17.545 -10.446  -4.761  1.00 15.00      A    N  
ATOM   2603  HN  LYS A 326      17.674 -11.332  -4.360  1.00 15.00      A    H  
ATOM   2604  CA  LYS A 326      18.514  -9.391  -4.496  1.00 15.00      A    C  
ATOM   2605  CB  LYS A 326      19.392  -9.698  -3.271  1.00 15.00      A    C  
ATOM   2606  CG  LYS A 326      18.658  -9.584  -1.935  1.00 15.00      A    C  
ATOM   2607  CD  LYS A 326      19.597  -9.724  -0.741  1.00 15.00      A    C  
ATOM   2608  CE  LYS A 326      20.113 -11.147  -0.572  1.00 15.00      A    C  
ATOM   2609  NZ  LYS A 326      19.014 -12.132  -0.361  1.00 15.00      A    N  
ATOM   2610  HZ1 LYS A 326      19.413 -13.085  -0.228  1.00 15.00      A    H  
ATOM   2611  HZ2 LYS A 326      18.382 -12.147  -1.189  1.00 15.00      A    H  
ATOM   2612  HZ3 LYS A 326      18.456 -11.880   0.482  1.00 15.00      A    H  
ATOM   2613  C   LYS A 326      19.348  -9.175  -5.755  1.00 15.00      A    C  
ATOM   2614  O   LYS A 326      19.792 -10.137  -6.383  1.00 15.00      A    O  
ATOM   2615  N   LYS A 327      19.541  -7.919  -6.119  1.00 15.00      A    N  
ATOM   2616  HN  LYS A 327      19.196  -7.202  -5.541  1.00 15.00      A    H  
ATOM   2617  CA  LYS A 327      20.257  -7.560  -7.336  1.00 15.00      A    C  
ATOM   2618  CB  LYS A 327      20.317  -6.042  -7.511  1.00 15.00      A    C  
ATOM   2619  CG  LYS A 327      20.697  -5.606  -8.919  1.00 15.00      A    C  
ATOM   2620  CD  LYS A 327      20.305  -4.163  -9.181  1.00 15.00      A    C  
ATOM   2621  CE  LYS A 327      18.815  -3.948  -8.971  1.00 15.00      A    C  
ATOM   2622  NZ  LYS A 327      17.994  -4.878  -9.791  1.00 15.00      A    N  
ATOM   2623  HZ1 LYS A 327      17.002  -4.838  -9.494  1.00 15.00      A    H  
ATOM   2624  HZ2 LYS A 327      18.335  -5.859  -9.682  1.00 15.00      A    H  
ATOM   2625  HZ3 LYS A 327      18.052  -4.617 -10.800  1.00 15.00      A    H  
ATOM   2626  C   LYS A 327      21.647  -8.174  -7.478  1.00 15.00      A    C  
ATOM   2627  O   LYS A 327      22.542  -7.914  -6.672  1.00 15.00      A    O  
ATOM   2628  N   ASP A 328      21.781  -9.011  -8.509  1.00 15.00      A    N  
ATOM   2629  HN  ASP A 328      20.992  -9.208  -9.053  1.00 15.00      A    H  
ATOM   2630  CA  ASP A 328      23.043  -9.655  -8.877  1.00 15.00      A    C  
ATOM   2631  CB  ASP A 328      24.016  -8.627  -9.473  1.00 15.00      A    C  
ATOM   2632  CG  ASP A 328      23.310  -7.551 -10.290  1.00 15.00      A    C  
ATOM   2633  OD1 ASP A 328      22.367  -7.886 -11.052  1.00 15.00      A    O  
ATOM   2634  OD2 ASP A 328      23.684  -6.367 -10.162  1.00 15.00      A    O  
ATOM   2635  C   ASP A 328      23.690 -10.441  -7.740  1.00 15.00      A    C  
ATOM   2636  O   ASP A 328      24.901 -10.672  -7.738  1.00 15.00      A    O  
ATOM   2637  N   VAL A 329      22.882 -10.880  -6.790  1.00 15.00      A    N  
ATOM   2638  HN  VAL A 329      21.922 -10.694  -6.855  1.00 15.00      A    H  
ATOM   2639  CA  VAL A 329      23.384 -11.642  -5.663  1.00 15.00      A    C  
ATOM   2640  CB  VAL A 329      22.744 -11.195  -4.332  1.00 15.00      A    C  
ATOM   2641  CG1 VAL A 329      23.278 -12.022  -3.171  1.00 15.00      A    C  
ATOM   2642  CG2 VAL A 329      22.993  -9.716  -4.090  1.00 15.00      A    C  
ATOM   2643  C   VAL A 329      23.113 -13.120  -5.870  1.00 15.00      A    C  
ATOM   2644  O   VAL A 329      21.966 -13.529  -6.059  1.00 15.00      A    O  
ATOM   2645  N   LYS A 330      24.169 -13.912  -5.834  1.00 15.00      A    N  
ATOM   2646  HN  LYS A 330      25.057 -13.520  -5.679  1.00 15.00      A    H  
ATOM   2647  CA  LYS A 330      24.046 -15.344  -6.009  1.00 15.00      A    C  
ATOM   2648  CB  LYS A 330      25.428 -15.972  -6.048  1.00 15.00      A    C  
ATOM   2649  CG  LYS A 330      25.471 -17.351  -6.671  1.00 15.00      A    C  
ATOM   2650  CD  LYS A 330      26.892 -17.866  -6.665  1.00 15.00      A    C  
ATOM   2651  CE  LYS A 330      27.036 -19.164  -7.429  1.00 15.00      A    C  
ATOM   2652  NZ  LYS A 330      28.464 -19.438  -7.718  1.00 15.00      A    N  
ATOM   2653  HZ1 LYS A 330      29.059 -19.081  -6.946  1.00 15.00      A    H  
ATOM   2654  HZ2 LYS A 330      28.751 -18.965  -8.607  1.00 15.00      A    H  
ATOM   2655  HZ3 LYS A 330      28.627 -20.459  -7.824  1.00 15.00      A    H  
ATOM   2656  C   LYS A 330      23.235 -15.937  -4.866  1.00 15.00      A    C  
ATOM   2657  O   LYS A 330      23.620 -15.819  -3.698  1.00 15.00      A    O  
ATOM   2658  N   ASN A 331      22.111 -16.564  -5.212  1.00 15.00      A    N  
ATOM   2659  HN  ASN A 331      21.875 -16.622  -6.162  1.00 15.00      A    H  
ATOM   2660  CA  ASN A 331      21.211 -17.161  -4.223  1.00 15.00      A    C  
ATOM   2661  CB  ASN A 331      21.934 -18.206  -3.357  1.00 15.00      A    C  
ATOM   2662  CG  ASN A 331      22.742 -19.209  -4.155  1.00 15.00      A    C  
ATOM   2663  OD1 ASN A 331      22.269 -19.770  -5.140  1.00 15.00      A    O  
ATOM   2664  ND2 ASN A 331      23.982 -19.427  -3.742  1.00 15.00      A    N  
ATOM   2665 HD21 ASN A 331      24.302 -18.931  -2.957  1.00 15.00      A    H  
ATOM   2666 HD22 ASN A 331      24.522 -20.080  -4.228  1.00 15.00      A    H  
ATOM   2667  C   ASN A 331      20.655 -16.056  -3.336  1.00 15.00      A    C  
ATOM   2668  O   ASN A 331      20.364 -16.264  -2.159  1.00 15.00      A    O  
ATOM   2669  N   GLY A 332      20.500 -14.875  -3.923  1.00 15.00      A    N  
ATOM   2670  HN  GLY A 332      20.726 -14.779  -4.876  1.00 15.00      A    H  
ATOM   2671  CA  GLY A 332      20.012 -13.734  -3.184  1.00 15.00      A    C  
ATOM   2672  C   GLY A 332      18.509 -13.576  -3.232  1.00 15.00      A    C  
ATOM   2673  O   GLY A 332      17.991 -12.498  -2.946  1.00 15.00      A    O  
ATOM   2674  N   GLY A 333      17.807 -14.639  -3.565  1.00 15.00      A    N  
ATOM   2675  HN  GLY A 333      18.268 -15.482  -3.760  1.00 15.00      A    H  
ATOM   2676  CA  GLY A 333      16.363 -14.571  -3.631  1.00 15.00      A    C  
ATOM   2677  C   GLY A 333      15.718 -14.542  -2.259  1.00 15.00      A    C  
ATOM   2678  O   GLY A 333      16.385 -14.767  -1.242  1.00 15.00      A    O  
ATOM   2679  N   PHE A 334      14.430 -14.232  -2.235  1.00 15.00      A    N  
ATOM   2680  HN  PHE A 334      13.975 -14.028  -3.081  1.00 15.00      A    H  
ATOM   2681  CA  PHE A 334      13.657 -14.183  -1.003  1.00 15.00      A    C  
ATOM   2682  CB  PHE A 334      14.110 -13.047  -0.072  1.00 15.00      A    C  
ATOM   2683  CG  PHE A 334      13.893 -11.648  -0.582  1.00 15.00      A    C  
ATOM   2684  CD1 PHE A 334      14.796 -11.063  -1.455  1.00 15.00      A    C  
ATOM   2685  CD2 PHE A 334      12.796 -10.909  -0.168  1.00 15.00      A    C  
ATOM   2686  CE1 PHE A 334      14.608  -9.770  -1.906  1.00 15.00      A    C  
ATOM   2687  CE2 PHE A 334      12.599  -9.618  -0.618  1.00 15.00      A    C  
ATOM   2688  CZ  PHE A 334      13.508  -9.047  -1.487  1.00 15.00      A    C  
ATOM   2689  C   PHE A 334      12.179 -14.071  -1.328  1.00 15.00      A    C  
ATOM   2690  O   PHE A 334      11.799 -13.434  -2.312  1.00 15.00      A    O  
ATOM   2691  N   THR A 335      11.351 -14.698  -0.522  1.00 15.00      A    N  
ATOM   2692  HN  THR A 335      11.708 -15.195   0.249  1.00 15.00      A    H  
ATOM   2693  CA  THR A 335       9.922 -14.673  -0.749  1.00 15.00      A    C  
ATOM   2694  CB  THR A 335       9.366 -16.102  -0.882  1.00 15.00      A    C  
ATOM   2695  OG1 THR A 335      10.312 -16.905  -1.602  1.00 15.00      A    O  
ATOM   2696  HG1 THR A 335      10.433 -17.742  -1.143  1.00 15.00      A    H  
ATOM   2697  CG2 THR A 335       8.042 -16.092  -1.632  1.00 15.00      A    C  
ATOM   2698  C   THR A 335       9.195 -13.945   0.372  1.00 15.00      A    C  
ATOM   2699  O   THR A 335       9.446 -14.186   1.554  1.00 15.00      A    O  
ATOM   2700  N   ASN A 336       8.321 -13.029  -0.013  1.00 15.00      A    N  
ATOM   2701  HN  ASN A 336       8.203 -12.858  -0.975  1.00 15.00      A    H  
ATOM   2702  CA  ASN A 336       7.524 -12.274   0.940  1.00 15.00      A    C  
ATOM   2703  CB  ASN A 336       7.431 -10.800   0.531  1.00 15.00      A    C  
ATOM   2704  CG  ASN A 336       8.403  -9.914   1.287  1.00 15.00      A    C  
ATOM   2705  OD1 ASN A 336       8.834 -10.243   2.389  1.00 15.00      A    O  
ATOM   2706  ND2 ASN A 336       8.748  -8.776   0.701  1.00 15.00      A    N  
ATOM   2707 HD21 ASN A 336       8.365  -8.573  -0.177  1.00 15.00      A    H  
ATOM   2708 HD22 ASN A 336       9.365  -8.177   1.178  1.00 15.00      A    H  
ATOM   2709  C   ASN A 336       6.136 -12.889   0.999  1.00 15.00      A    C  
ATOM   2710  O   ASN A 336       5.294 -12.626   0.138  1.00 15.00      A    O  
ATOM   2711  N   SER A 337       5.917 -13.730   1.992  1.00 15.00      A    N  
ATOM   2712  HN  SER A 337       6.629 -13.889   2.651  1.00 15.00      A    H  
ATOM   2713  CA  SER A 337       4.646 -14.415   2.151  1.00 15.00      A    C  
ATOM   2714  CB  SER A 337       4.910 -15.895   2.428  1.00 15.00      A    C  
ATOM   2715  OG  SER A 337       5.997 -16.040   3.329  1.00 15.00      A    O  
ATOM   2716  HG  SER A 337       5.848 -15.478   4.095  1.00 15.00      A    H  
ATOM   2717  C   SER A 337       3.822 -13.812   3.282  1.00 15.00      A    C  
ATOM   2718  O   SER A 337       4.318 -13.636   4.394  1.00 15.00      A    O  
ATOM   2719  N   GLY A 338       2.568 -13.501   2.989  1.00 15.00      A    N  
ATOM   2720  HN  GLY A 338       2.233 -13.667   2.078  1.00 15.00      A    H  
ATOM   2721  CA  GLY A 338       1.682 -12.931   3.982  1.00 15.00      A    C  
ATOM   2722  C   GLY A 338       0.328 -13.617   3.978  1.00 15.00      A    C  
ATOM   2723  O   GLY A 338       0.137 -14.624   3.287  1.00 15.00      A    O  
ATOM   2724  N   GLY A 339      -0.615 -13.077   4.734  1.00 15.00      A    N  
ATOM   2725  HN  GLY A 339      -0.407 -12.279   5.264  1.00 15.00      A    H  
ATOM   2726  CA  GLY A 339      -1.943 -13.658   4.795  1.00 15.00      A    C  
ATOM   2727  C   GLY A 339      -2.188 -14.386   6.103  1.00 15.00      A    C  
ATOM   2728  O   GLY A 339      -1.520 -14.116   7.102  1.00 15.00      A    O  
ATOM   2729  N   GLY A 340      -3.146 -15.305   6.103  1.00 15.00      A    N  
ATOM   2730  HN  GLY A 340      -3.646 -15.481   5.277  1.00 15.00      A    H  
ATOM   2731  CA  GLY A 340      -3.455 -16.055   7.304  1.00 15.00      A    C  
ATOM   2732  C   GLY A 340      -4.708 -16.896   7.152  1.00 15.00      A    C  
ATOM   2733  O   GLY A 340      -5.164 -17.145   6.032  1.00 15.00      A    O  
ATOM   2734  N   TYR A 341      -5.270 -17.324   8.276  1.00 15.00      A    N  
ATOM   2735  HN  TYR A 341      -4.876 -17.064   9.137  1.00 15.00      A    H  
ATOM   2736  CA  TYR A 341      -6.475 -18.144   8.266  1.00 15.00      A    C  
ATOM   2737  CB  TYR A 341      -6.173 -19.608   8.621  1.00 15.00      A    C  
ATOM   2738  CG  TYR A 341      -5.211 -19.802   9.773  1.00 15.00      A    C  
ATOM   2739  CD1 TYR A 341      -5.652 -19.759  11.090  1.00 15.00      A    C  
ATOM   2740  CD2 TYR A 341      -3.862 -20.039   9.543  1.00 15.00      A    C  
ATOM   2741  CE1 TYR A 341      -4.778 -19.946  12.143  1.00 15.00      A    C  
ATOM   2742  CE2 TYR A 341      -2.980 -20.225  10.589  1.00 15.00      A    C  
ATOM   2743  CZ  TYR A 341      -3.442 -20.178  11.886  1.00 15.00      A    C  
ATOM   2744  OH  TYR A 341      -2.565 -20.362  12.928  1.00 15.00      A    O  
ATOM   2745  HH  TYR A 341      -3.021 -20.778  13.663  1.00 15.00      A    H  
ATOM   2746  C   TYR A 341      -7.549 -17.560   9.179  1.00 15.00      A    C  
ATOM   2747  O   TYR A 341      -7.272 -16.671   9.988  1.00 15.00      A    O  
ATOM   2748  N   ARG A 342      -8.767 -18.065   9.045  1.00 15.00      A    N  
ATOM   2749  HN  ARG A 342      -8.915 -18.795   8.400  1.00 15.00      A    H  
ATOM   2750  CA  ARG A 342      -9.894 -17.583   9.830  1.00 15.00      A    C  
ATOM   2751  CB  ARG A 342     -10.706 -16.591   8.993  1.00 15.00      A    C  
ATOM   2752  CG  ARG A 342     -10.621 -15.142   9.434  1.00 15.00      A    C  
ATOM   2753  CD  ARG A 342     -11.645 -14.303   8.685  1.00 15.00      A    C  
ATOM   2754  NE  ARG A 342     -11.536 -12.877   8.989  1.00 15.00      A    N  
ATOM   2755  HE  ARG A 342     -10.799 -12.597   9.588  1.00 15.00      A    H  
ATOM   2756  CZ  ARG A 342     -12.367 -11.948   8.513  1.00 15.00      A    C  
ATOM   2757  NH1 ARG A 342     -13.376 -12.293   7.713  1.00 15.00      A    N  
ATOM   2758 HH11 ARG A 342     -13.521 -13.290   7.453  1.00 15.00      A    H  
ATOM   2759 HH12 ARG A 342     -14.029 -11.564   7.340  1.00 15.00      A    H  
ATOM   2760  NH2 ARG A 342     -12.182 -10.671   8.821  1.00 15.00      A    N  
ATOM   2761 HH21 ARG A 342     -12.829  -9.944   8.448  1.00 15.00      A    H  
ATOM   2762 HH22 ARG A 342     -11.384 -10.388   9.435  1.00 15.00      A    H  
ATOM   2763  C   ARG A 342     -10.813 -18.732  10.227  1.00 15.00      A    C  
ATOM   2764  O   ARG A 342     -10.972 -19.699   9.479  1.00 15.00      A    O  
ATOM   2765  N   PHE A 343     -11.412 -18.607  11.403  1.00 15.00      A    N  
ATOM   2766  HN  PHE A 343     -11.216 -17.819  11.956  1.00 15.00      A    H  
ATOM   2767  CA  PHE A 343     -12.350 -19.598  11.913  1.00 15.00      A    C  
ATOM   2768  CB  PHE A 343     -11.644 -20.607  12.825  1.00 15.00      A    C  
ATOM   2769  CG  PHE A 343     -12.513 -21.765  13.231  1.00 15.00      A    C  
ATOM   2770  CD1 PHE A 343     -12.797 -22.781  12.332  1.00 15.00      A    C  
ATOM   2771  CD2 PHE A 343     -13.048 -21.837  14.507  1.00 15.00      A    C  
ATOM   2772  CE1 PHE A 343     -13.597 -23.847  12.698  1.00 15.00      A    C  
ATOM   2773  CE2 PHE A 343     -13.849 -22.900  14.880  1.00 15.00      A    C  
ATOM   2774  CZ  PHE A 343     -14.125 -23.907  13.974  1.00 15.00      A    C  
ATOM   2775  C   PHE A 343     -13.458 -18.878  12.672  1.00 15.00      A    C  
ATOM   2776  O   PHE A 343     -13.227 -18.338  13.755  1.00 15.00      A    O  
ATOM   2777  N   ASN A 344     -14.650 -18.849  12.089  1.00 15.00      A    N  
ATOM   2778  HN  ASN A 344     -14.775 -19.311  11.230  1.00 15.00      A    H  
ATOM   2779  CA  ASN A 344     -15.783 -18.161  12.703  1.00 15.00      A    C  
ATOM   2780  CB  ASN A 344     -16.406 -17.143  11.733  1.00 15.00      A    C  
ATOM   2781  CG  ASN A 344     -15.459 -16.056  11.259  1.00 15.00      A    C  
ATOM   2782  OD1 ASN A 344     -14.430 -15.790  11.874  1.00 15.00      A    O  
ATOM   2783  ND2 ASN A 344     -15.815 -15.407  10.158  1.00 15.00      A    N  
ATOM   2784 HD21 ASN A 344     -16.654 -15.663   9.719  1.00 15.00      A    H  
ATOM   2785 HD22 ASN A 344     -15.232 -14.690   9.838  1.00 15.00      A    H  
ATOM   2786  C   ASN A 344     -16.877 -19.128  13.141  1.00 15.00      A    C  
ATOM   2787  O   ASN A 344     -17.176 -20.104  12.449  1.00 15.00      A    O  
ATOM   2788  N   MET A 345     -17.471 -18.836  14.289  1.00 15.00      A    N  
ATOM   2789  HN  MET A 345     -17.157 -18.057  14.801  1.00 15.00      A    H  
ATOM   2790  CA  MET A 345     -18.570 -19.623  14.829  1.00 15.00      A    C  
ATOM   2791  CB  MET A 345     -18.109 -20.447  16.037  1.00 15.00      A    C  
ATOM   2792  CG  MET A 345     -19.040 -21.595  16.414  1.00 15.00      A    C  
ATOM   2793  SD  MET A 345     -19.013 -22.946  15.216  1.00 15.00      A    S  
ATOM   2794  CE  MET A 345     -19.993 -24.183  16.063  1.00 15.00      A    C  
ATOM   2795  C   MET A 345     -19.669 -18.643  15.231  1.00 15.00      A    C  
ATOM   2796  O   MET A 345     -19.500 -17.863  16.174  1.00 15.00      A    O  
ATOM   2797  N   GLU A 346     -20.773 -18.656  14.499  1.00 15.00      A    N  
ATOM   2798  HN  GLU A 346     -20.857 -19.301  13.760  1.00 15.00      A    H  
ATOM   2799  CA  GLU A 346     -21.863 -17.731  14.758  1.00 15.00      A    C  
ATOM   2800  CB  GLU A 346     -22.082 -16.874  13.518  1.00 15.00      A    C  
ATOM   2801  CG  GLU A 346     -23.010 -15.695  13.709  1.00 15.00      A    C  
ATOM   2802  CD  GLU A 346     -23.403 -15.087  12.387  1.00 15.00      A    C  
ATOM   2803  OE1 GLU A 346     -23.759 -15.858  11.467  1.00 15.00      A    O  
ATOM   2804  OE2 GLU A 346     -23.354 -13.851  12.263  1.00 15.00      A    O  
ATOM   2805  C   GLU A 346     -23.166 -18.427  15.139  1.00 15.00      A    C  
ATOM   2806  O   GLU A 346     -23.413 -19.580  14.776  1.00 15.00      A    O  
ATOM   2807  N   TRP A 347     -24.000 -17.688  15.856  1.00 15.00      A    N  
ATOM   2808  HN  TRP A 347     -23.732 -16.772  16.093  1.00 15.00      A    H  
ATOM   2809  CA  TRP A 347     -25.288 -18.168  16.304  1.00 15.00      A    C  
ATOM   2810  CB  TRP A 347     -25.164 -18.702  17.734  1.00 15.00      A    C  
ATOM   2811  CG  TRP A 347     -26.457 -19.137  18.350  1.00 15.00      A    C  
ATOM   2812  CD1 TRP A 347     -27.317 -20.087  17.879  1.00 15.00      A    C  
ATOM   2813  CD2 TRP A 347     -27.032 -18.640  19.563  1.00 15.00      A    C  
ATOM   2814  NE1 TRP A 347     -28.395 -20.207  18.721  1.00 15.00      A    N  
ATOM   2815  HE1 TRP A 347     -29.150 -20.820  18.597  1.00 15.00      A    H  
ATOM   2816  CE2 TRP A 347     -28.243 -19.330  19.763  1.00 15.00      A    C  
ATOM   2817  CE3 TRP A 347     -26.641 -17.676  20.499  1.00 15.00      A    C  
ATOM   2818  CZ2 TRP A 347     -29.065 -19.090  20.861  1.00 15.00      A    C  
ATOM   2819  CZ3 TRP A 347     -27.457 -17.439  21.587  1.00 15.00      A    C  
ATOM   2820  CH2 TRP A 347     -28.655 -18.142  21.760  1.00 15.00      A    C  
ATOM   2821  C   TRP A 347     -26.310 -17.032  16.238  1.00 15.00      A    C  
ATOM   2822  O   TRP A 347     -26.237 -16.066  17.006  1.00 15.00      A    O  
ATOM   2823  N   GLU A 348     -27.243 -17.139  15.303  1.00 15.00      A    N  
ATOM   2824  HN  GLU A 348     -27.238 -17.924  14.708  1.00 15.00      A    H  
ATOM   2825  CA  GLU A 348     -28.280 -16.131  15.132  1.00 15.00      A    C  
ATOM   2826  CB  GLU A 348     -28.537 -15.883  13.644  1.00 15.00      A    C  
ATOM   2827  CG  GLU A 348     -29.289 -14.597  13.341  1.00 15.00      A    C  
ATOM   2828  CD  GLU A 348     -29.234 -14.239  11.872  1.00 15.00      A    C  
ATOM   2829  OE1 GLU A 348     -30.217 -13.684  11.348  1.00 15.00      A    O  
ATOM   2830  OE2 GLU A 348     -28.208 -14.507  11.234  1.00 15.00      A    O  
ATOM   2831  C   GLU A 348     -29.564 -16.577  15.823  1.00 15.00      A    C  
ATOM   2832  O   GLU A 348     -30.227 -17.513  15.372  1.00 15.00      A    O  
ATOM   2833  N   HIS A 349     -29.903 -15.905  16.914  1.00 15.00      A    N  
ATOM   2834  HN  HIS A 349     -29.341 -15.155  17.207  1.00 15.00      A    H  
ATOM   2835  CA  HIS A 349     -31.097 -16.235  17.683  1.00 15.00      A    C  
ATOM   2836  CB  HIS A 349     -30.804 -16.131  19.185  1.00 15.00      A    C  
ATOM   2837  CG  HIS A 349     -31.947 -16.551  20.057  1.00 15.00      A    C  
ATOM   2838  ND1 HIS A 349     -32.680 -15.632  20.773  1.00 15.00      A    N  
ATOM   2839  CD2 HIS A 349     -32.452 -17.789  20.274  1.00 15.00      A    C  
ATOM   2840  CE1 HIS A 349     -33.612 -16.326  21.398  1.00 15.00      A    C  
ATOM   2841  NE2 HIS A 349     -33.512 -17.631  21.126  1.00 15.00      A    N  
ATOM   2842  HE2 HIS A 349     -34.102 -18.340  21.449  1.00 15.00      A    H  
ATOM   2843  C   HIS A 349     -32.262 -15.322  17.309  1.00 15.00      A    C  
ATOM   2844  O   HIS A 349     -32.104 -14.097  17.229  1.00 15.00      A    O  
ATOM   2845  N   ASN A 350     -33.425 -15.919  17.091  1.00 15.00      A    N  
ATOM   2846  HN  ASN A 350     -33.488 -16.903  17.196  1.00 15.00      A    H  
ATOM   2847  CA  ASN A 350     -34.616 -15.165  16.721  1.00 15.00      A    C  
ATOM   2848  CB  ASN A 350     -35.258 -15.745  15.456  1.00 15.00      A    C  
ATOM   2849  CG  ASN A 350     -34.414 -15.523  14.216  1.00 15.00      A    C  
ATOM   2850  OD1 ASN A 350     -34.539 -14.504  13.537  1.00 15.00      A    O  
ATOM   2851  ND2 ASN A 350     -33.549 -16.479  13.910  1.00 15.00      A    N  
ATOM   2852 HD21 ASN A 350     -33.503 -17.268  14.494  1.00 15.00      A    H  
ATOM   2853 HD22 ASN A 350     -32.990 -16.357  13.118  1.00 15.00      A    H  
ATOM   2854  C   ASN A 350     -35.617 -15.149  17.867  1.00 15.00      A    C  
ATOM   2855  O   ASN A 350     -36.026 -16.199  18.359  1.00 15.00      A    O  
ATOM   2856  N   ALA A 351     -36.016 -13.957  18.288  1.00 15.00      A    N  
ATOM   2857  HN  ALA A 351     -35.686 -13.149  17.837  1.00 15.00      A    H  
ATOM   2858  CA  ALA A 351     -36.957 -13.822  19.387  1.00 15.00      A    C  
ATOM   2859  CB  ALA A 351     -36.241 -13.340  20.639  1.00 15.00      A    C  
ATOM   2860  C   ALA A 351     -38.109 -12.889  19.028  1.00 15.00      A    C  
ATOM   2861  O   ALA A 351     -38.175 -12.362  17.919  1.00 15.00      A    O  
ATOM   2862  N   SER A 352     -39.005 -12.677  19.984  1.00 15.00      A    N  
ATOM   2863  HN  SER A 352     -38.887 -13.116  20.850  1.00 15.00      A    H  
ATOM   2864  CA  SER A 352     -40.167 -11.824  19.786  1.00 15.00      A    C  
ATOM   2865  CB  SER A 352     -41.204 -12.136  20.865  1.00 15.00      A    C  
ATOM   2866  OG  SER A 352     -40.564 -12.517  22.075  1.00 15.00      A    O  
ATOM   2867  HG  SER A 352     -41.166 -12.369  22.813  1.00 15.00      A    H  
ATOM   2868  C   SER A 352     -39.806 -10.340  19.818  1.00 15.00      A    C  
ATOM   2869  O   SER A 352     -40.456  -9.519  19.167  1.00 15.00      A    O  
ATOM   2870  N   TRP A 353     -38.773  -9.995  20.577  1.00 15.00      A    N  
ATOM   2871  HN  TRP A 353     -38.291 -10.685  21.076  1.00 15.00      A    H  
ATOM   2872  CA  TRP A 353     -38.349  -8.603  20.686  1.00 15.00      A    C  
ATOM   2873  CB  TRP A 353     -37.578  -8.356  21.990  1.00 15.00      A    C  
ATOM   2874  CG  TRP A 353     -36.247  -9.047  22.069  1.00 15.00      A    C  
ATOM   2875  CD1 TRP A 353     -35.085  -8.656  21.469  1.00 15.00      A    C  
ATOM   2876  CD2 TRP A 353     -35.937 -10.240  22.801  1.00 15.00      A    C  
ATOM   2877  NE1 TRP A 353     -34.076  -9.536  21.766  1.00 15.00      A    N  
ATOM   2878  HE1 TRP A 353     -33.151  -9.470  21.447  1.00 15.00      A    H  
ATOM   2879  CE2 TRP A 353     -34.571 -10.516  22.586  1.00 15.00      A    C  
ATOM   2880  CE3 TRP A 353     -36.679 -11.102  23.613  1.00 15.00      A    C  
ATOM   2881  CZ2 TRP A 353     -33.935 -11.617  23.154  1.00 15.00      A    C  
ATOM   2882  CZ3 TRP A 353     -36.046 -12.193  24.176  1.00 15.00      A    C  
ATOM   2883  CH2 TRP A 353     -34.688 -12.441  23.945  1.00 15.00      A    C  
ATOM   2884  C   TRP A 353     -37.530  -8.168  19.474  1.00 15.00      A    C  
ATOM   2885  O   TRP A 353     -37.401  -6.976  19.194  1.00 15.00      A    O  
ATOM   2886  N   GLY A 354     -36.984  -9.140  18.759  1.00 15.00      A    N  
ATOM   2887  HN  GLY A 354     -37.128 -10.073  19.020  1.00 15.00      A    H  
ATOM   2888  CA  GLY A 354     -36.181  -8.841  17.598  1.00 15.00      A    C  
ATOM   2889  C   GLY A 354     -35.212  -9.959  17.294  1.00 15.00      A    C  
ATOM   2890  O   GLY A 354     -35.569 -11.136  17.375  1.00 15.00      A    O  
ATOM   2891  N   LYS A 355     -33.979  -9.607  16.983  1.00 15.00      A    N  
ATOM   2892  HN  LYS A 355     -33.732  -8.656  16.975  1.00 15.00      A    H  
ATOM   2893  CA  LYS A 355     -32.977 -10.605  16.654  1.00 15.00      A    C  
ATOM   2894  CB  LYS A 355     -32.762 -10.640  15.142  1.00 15.00      A    C  
ATOM   2895  CG  LYS A 355     -32.074 -11.894  14.636  1.00 15.00      A    C  
ATOM   2896  CD  LYS A 355     -32.093 -11.954  13.119  1.00 15.00      A    C  
ATOM   2897  CE  LYS A 355     -31.240 -10.856  12.500  1.00 15.00      A    C  
ATOM   2898  NZ  LYS A 355     -30.822 -11.215  11.119  1.00 15.00      A    N  
ATOM   2899  HZ1 LYS A 355     -30.379 -12.169  11.122  1.00 15.00      A    H  
ATOM   2900  HZ2 LYS A 355     -30.135 -10.526  10.757  1.00 15.00      A    H  
ATOM   2901  HZ3 LYS A 355     -31.646 -11.234  10.491  1.00 15.00      A    H  
ATOM   2902  C   LYS A 355     -31.660 -10.334  17.376  1.00 15.00      A    C  
ATOM   2903  O   LYS A 355     -31.247  -9.180  17.525  1.00 15.00      A    O  
ATOM   2904  N   MET A 356     -31.016 -11.403  17.833  1.00 15.00      A    N  
ATOM   2905  HN  MET A 356     -31.405 -12.296  17.683  1.00 15.00      A    H  
ATOM   2906  CA  MET A 356     -29.742 -11.298  18.534  1.00 15.00      A    C  
ATOM   2907  CB  MET A 356     -29.903 -11.649  20.016  1.00 15.00      A    C  
ATOM   2908  CG  MET A 356     -28.587 -11.732  20.779  1.00 15.00      A    C  
ATOM   2909  SD  MET A 356     -28.804 -12.234  22.498  1.00 15.00      A    S  
ATOM   2910  CE  MET A 356     -29.560 -13.845  22.285  1.00 15.00      A    C  
ATOM   2911  C   MET A 356     -28.701 -12.212  17.897  1.00 15.00      A    C  
ATOM   2912  O   MET A 356     -28.824 -13.437  17.938  1.00 15.00      A    O  
ATOM   2913  N   THR A 357     -27.679 -11.615  17.307  1.00 15.00      A    N  
ATOM   2914  HN  THR A 357     -27.632 -10.635  17.299  1.00 15.00      A    H  
ATOM   2915  CA  THR A 357     -26.620 -12.382  16.673  1.00 15.00      A    C  
ATOM   2916  CB  THR A 357     -26.271 -11.820  15.283  1.00 15.00      A    C  
ATOM   2917  OG1 THR A 357     -27.426 -11.186  14.715  1.00 15.00      A    O  
ATOM   2918  HG1 THR A 357     -27.140 -10.568  14.038  1.00 15.00      A    H  
ATOM   2919  CG2 THR A 357     -25.808 -12.938  14.362  1.00 15.00      A    C  
ATOM   2920  C   THR A 357     -25.366 -12.382  17.539  1.00 15.00      A    C  
ATOM   2921  O   THR A 357     -24.833 -11.325  17.881  1.00 15.00      A    O  
ATOM   2922  N   SER A 358     -24.910 -13.571  17.899  1.00 15.00      A    N  
ATOM   2923  HN  SER A 358     -25.378 -14.379  17.590  1.00 15.00      A    H  
ATOM   2924  CA  SER A 358     -23.717 -13.717  18.715  1.00 15.00      A    C  
ATOM   2925  CB  SER A 358     -24.040 -14.532  19.969  1.00 15.00      A    C  
ATOM   2926  OG  SER A 358     -25.308 -14.164  20.494  1.00 15.00      A    O  
ATOM   2927  HG  SER A 358     -25.982 -14.314  19.825  1.00 15.00      A    H  
ATOM   2928  C   SER A 358     -22.637 -14.413  17.898  1.00 15.00      A    C  
ATOM   2929  O   SER A 358     -22.856 -15.509  17.379  1.00 15.00      A    O  
ATOM   2930  N   LEU A 359     -21.482 -13.777  17.770  1.00 15.00      A    N  
ATOM   2931  HN  LEU A 359     -21.354 -12.906  18.209  1.00 15.00      A    H  
ATOM   2932  CA  LEU A 359     -20.397 -14.348  16.989  1.00 15.00      A    C  
ATOM   2933  CB  LEU A 359     -20.234 -13.594  15.666  1.00 15.00      A    C  
ATOM   2934  CG  LEU A 359     -19.030 -13.987  14.803  1.00 15.00      A    C  
ATOM   2935  CD1 LEU A 359     -19.456 -14.217  13.362  1.00 15.00      A    C  
ATOM   2936  CD2 LEU A 359     -17.945 -12.924  14.875  1.00 15.00      A    C  
ATOM   2937  C   LEU A 359     -19.078 -14.359  17.749  1.00 15.00      A    C  
ATOM   2938  O   LEU A 359     -18.735 -13.402  18.450  1.00 15.00      A    O  
ATOM   2939  N   ALA A 360     -18.348 -15.452  17.588  1.00 15.00      A    N  
ATOM   2940  HN  ALA A 360     -18.699 -16.177  17.025  1.00 15.00      A    H  
ATOM   2941  CA  ALA A 360     -17.045 -15.628  18.207  1.00 15.00      A    C  
ATOM   2942  CB  ALA A 360     -17.156 -16.536  19.423  1.00 15.00      A    C  
ATOM   2943  C   ALA A 360     -16.110 -16.243  17.175  1.00 15.00      A    C  
ATOM   2944  O   ALA A 360     -16.500 -17.169  16.461  1.00 15.00      A    O  
ATOM   2945  N   GLY A 361     -14.896 -15.726  17.071  1.00 15.00      A    N  
ATOM   2946  HN  GLY A 361     -14.624 -14.987  17.657  1.00 15.00      A    H  
ATOM   2947  CA  GLY A 361     -13.972 -16.261  16.091  1.00 15.00      A    C  
ATOM   2948  C   GLY A 361     -12.518 -16.013  16.426  1.00 15.00      A    C  
ATOM   2949  O   GLY A 361     -12.202 -15.264  17.355  1.00 15.00      A    O  
ATOM   2950  N   TYR A 362     -11.642 -16.642  15.655  1.00 15.00      A    N  
ATOM   2951  HN  TYR A 362     -11.976 -17.205  14.921  1.00 15.00      A    H  
ATOM   2952  CA  TYR A 362     -10.204 -16.513  15.838  1.00 15.00      A    C  
ATOM   2953  CB  TYR A 362      -9.625 -17.797  16.453  1.00 15.00      A    C  
ATOM   2954  CG  TYR A 362      -8.111 -17.821  16.510  1.00 15.00      A    C  
ATOM   2955  CD1 TYR A 362      -7.418 -17.015  17.404  1.00 15.00      A    C  
ATOM   2956  CD2 TYR A 362      -7.374 -18.642  15.663  1.00 15.00      A    C  
ATOM   2957  CE1 TYR A 362      -6.038 -17.024  17.452  1.00 15.00      A    C  
ATOM   2958  CE2 TYR A 362      -5.992 -18.659  15.706  1.00 15.00      A    C  
ATOM   2959  CZ  TYR A 362      -5.329 -17.846  16.602  1.00 15.00      A    C  
ATOM   2960  OH  TYR A 362      -3.953 -17.852  16.648  1.00 15.00      A    O  
ATOM   2961  HH  TYR A 362      -3.643 -17.061  17.115  1.00 15.00      A    H  
ATOM   2962  C   TYR A 362      -9.543 -16.229  14.495  1.00 15.00      A    C  
ATOM   2963  O   TYR A 362      -9.942 -16.788  13.470  1.00 15.00      A    O  
ATOM   2964  N   GLN A 363      -8.543 -15.359  14.501  1.00 15.00      A    N  
ATOM   2965  HN  GLN A 363      -8.274 -14.938  15.350  1.00 15.00      A    H  
ATOM   2966  CA  GLN A 363      -7.835 -15.007  13.279  1.00 15.00      A    C  
ATOM   2967  CB  GLN A 363      -8.424 -13.731  12.671  1.00 15.00      A    C  
ATOM   2968  CG  GLN A 363      -7.739 -13.286  11.393  1.00 15.00      A    C  
ATOM   2969  CD  GLN A 363      -8.376 -12.066  10.762  1.00 15.00      A    C  
ATOM   2970  OE1 GLN A 363      -9.601 -11.917  10.739  1.00 15.00      A    O  
ATOM   2971  NE2 GLN A 363      -7.543 -11.179  10.252  1.00 15.00      A    N  
ATOM   2972 HE21 GLN A 363      -6.579 -11.362  10.314  1.00 15.00      A    H  
ATOM   2973 HE22 GLN A 363      -7.917 -10.375   9.838  1.00 15.00      A    H  
ATOM   2974  C   GLN A 363      -6.337 -14.840  13.534  1.00 15.00      A    C  
ATOM   2975  O   GLN A 363      -5.928 -14.276  14.549  1.00 15.00      A    O  
ATOM   2976  N   TYR A 364      -5.531 -15.339  12.605  1.00 15.00      A    N  
ATOM   2977  HN  TYR A 364      -5.923 -15.770  11.818  1.00 15.00      A    H  
ATOM   2978  CA  TYR A 364      -4.081 -15.252  12.702  1.00 15.00      A    C  
ATOM   2979  CB  TYR A 364      -3.502 -16.612  13.120  1.00 15.00      A    C  
ATOM   2980  CG  TYR A 364      -1.989 -16.662  13.241  1.00 15.00      A    C  
ATOM   2981  CD1 TYR A 364      -1.214 -17.302  12.278  1.00 15.00      A    C  
ATOM   2982  CD2 TYR A 364      -1.337 -16.083  14.322  1.00 15.00      A    C  
ATOM   2983  CE1 TYR A 364       0.163 -17.364  12.390  1.00 15.00      A    C  
ATOM   2984  CE2 TYR A 364       0.040 -16.137  14.440  1.00 15.00      A    C  
ATOM   2985  CZ  TYR A 364       0.785 -16.780  13.472  1.00 15.00      A    C  
ATOM   2986  OH  TYR A 364       2.153 -16.850  13.598  1.00 15.00      A    O  
ATOM   2987  HH  TYR A 364       2.577 -16.614  12.755  1.00 15.00      A    H  
ATOM   2988  C   TYR A 364      -3.506 -14.832  11.355  1.00 15.00      A    C  
ATOM   2989  O   TYR A 364      -3.712 -15.514  10.351  1.00 15.00      A    O  
ATOM   2990  N   THR A 365      -2.828 -13.695  11.327  1.00 15.00      A    N  
ATOM   2991  HN  THR A 365      -2.735 -13.169  12.150  1.00 15.00      A    H  
ATOM   2992  CA  THR A 365      -2.218 -13.203  10.100  1.00 15.00      A    C  
ATOM   2993  CB  THR A 365      -2.843 -11.862   9.663  1.00 15.00      A    C  
ATOM   2994  OG1 THR A 365      -2.970 -10.998  10.803  1.00 15.00      A    O  
ATOM   2995  HG1 THR A 365      -2.281 -10.321  10.764  1.00 15.00      A    H  
ATOM   2996  CG2 THR A 365      -4.216 -12.087   9.048  1.00 15.00      A    C  
ATOM   2997  C   THR A 365      -0.720 -13.025  10.314  1.00 15.00      A    C  
ATOM   2998  O   THR A 365      -0.299 -12.635  11.402  1.00 15.00      A    O  
ATOM   2999  N   GLU A 366       0.086 -13.324   9.300  1.00 15.00      A    N  
ATOM   3000  HN  GLU A 366      -0.294 -13.644   8.449  1.00 15.00      A    H  
ATOM   3001  CA  GLU A 366       1.529 -13.190   9.433  1.00 15.00      A    C  
ATOM   3002  CB  GLU A 366       2.148 -14.493   9.947  1.00 15.00      A    C  
ATOM   3003  CG  GLU A 366       3.667 -14.459  10.061  1.00 15.00      A    C  
ATOM   3004  CD  GLU A 366       4.231 -15.737  10.644  1.00 15.00      A    C  
ATOM   3005  OE1 GLU A 366       4.921 -16.475   9.915  1.00 15.00      A    O  
ATOM   3006  OE2 GLU A 366       3.982 -16.001  11.836  1.00 15.00      A    O  
ATOM   3007  C   GLU A 366       2.201 -12.784   8.129  1.00 15.00      A    C  
ATOM   3008  O   GLU A 366       2.003 -13.417   7.093  1.00 15.00      A    O  
ATOM   3009  N   ASP A 367       2.980 -11.718   8.201  1.00 15.00      A    N  
ATOM   3010  HN  ASP A 367       3.052 -11.243   9.058  1.00 15.00      A    H  
ATOM   3011  CA  ASP A 367       3.741 -11.226   7.062  1.00 15.00      A    C  
ATOM   3012  CB  ASP A 367       3.642  -9.701   6.970  1.00 15.00      A    C  
ATOM   3013  CG  ASP A 367       2.475  -9.238   6.122  1.00 15.00      A    C  
ATOM   3014  OD1 ASP A 367       2.702  -8.877   4.948  1.00 15.00      A    O  
ATOM   3015  OD2 ASP A 367       1.333  -9.239   6.627  1.00 15.00      A    O  
ATOM   3016  C   ASP A 367       5.183 -11.637   7.297  1.00 15.00      A    C  
ATOM   3017  O   ASP A 367       5.800 -11.193   8.268  1.00 15.00      A    O  
ATOM   3018  N   LYS A 368       5.717 -12.489   6.434  1.00 15.00      A    N  
ATOM   3019  HN  LYS A 368       5.190 -12.789   5.657  1.00 15.00      A    H  
ATOM   3020  CA  LYS A 368       7.067 -12.995   6.625  1.00 15.00      A    C  
ATOM   3021  CB  LYS A 368       6.977 -14.469   7.034  1.00 15.00      A    C  
ATOM   3022  CG  LYS A 368       8.267 -15.252   6.883  1.00 15.00      A    C  
ATOM   3023  CD  LYS A 368       7.989 -16.727   6.685  1.00 15.00      A    C  
ATOM   3024  CE  LYS A 368       7.773 -17.436   8.009  1.00 15.00      A    C  
ATOM   3025  NZ  LYS A 368       8.248 -18.841   7.944  1.00 15.00      A    N  
ATOM   3026  HZ1 LYS A 368       7.624 -19.403   7.334  1.00 15.00      A    H  
ATOM   3027  HZ2 LYS A 368       8.267 -19.259   8.891  1.00 15.00      A    H  
ATOM   3028  HZ3 LYS A 368       9.219 -18.869   7.541  1.00 15.00      A    H  
ATOM   3029  C   LYS A 368       7.973 -12.865   5.403  1.00 15.00      A    C  
ATOM   3030  O   LYS A 368       7.533 -12.989   4.259  1.00 15.00      A    O  
ATOM   3031  N   THR A 369       9.252 -12.627   5.675  1.00 15.00      A    N  
ATOM   3032  HN  THR A 369       9.520 -12.496   6.613  1.00 15.00      A    H  
ATOM   3033  CA  THR A 369      10.269 -12.538   4.646  1.00 15.00      A    C  
ATOM   3034  CB  THR A 369      11.029 -11.202   4.718  1.00 15.00      A    C  
ATOM   3035  OG1 THR A 369      10.090 -10.121   4.768  1.00 15.00      A    O  
ATOM   3036  HG1 THR A 369       9.536 -10.143   3.973  1.00 15.00      A    H  
ATOM   3037  CG2 THR A 369      11.921 -11.041   3.498  1.00 15.00      A    C  
ATOM   3038  C   THR A 369      11.264 -13.681   4.845  1.00 15.00      A    C  
ATOM   3039  O   THR A 369      12.031 -13.682   5.808  1.00 15.00      A    O  
ATOM   3040  N   GLU A 370      11.222 -14.663   3.956  1.00 15.00      A    N  
ATOM   3041  HN  GLU A 370      10.577 -14.614   3.217  1.00 15.00      A    H  
ATOM   3042  CA  GLU A 370      12.113 -15.811   4.037  1.00 15.00      A    C  
ATOM   3043  CB  GLU A 370      11.291 -17.107   4.007  1.00 15.00      A    C  
ATOM   3044  CG  GLU A 370      11.747 -18.182   4.986  1.00 15.00      A    C  
ATOM   3045  CD  GLU A 370      10.603 -18.752   5.808  1.00 15.00      A    C  
ATOM   3046  OE1 GLU A 370      10.664 -18.668   7.056  1.00 15.00      A    O  
ATOM   3047  OE2 GLU A 370       9.632 -19.270   5.221  1.00 15.00      A    O  
ATOM   3048  C   GLU A 370      13.103 -15.783   2.872  1.00 15.00      A    C  
ATOM   3049  O   GLU A 370      12.698 -15.807   1.705  1.00 15.00      A    O  
ATOM   3050  N   HIS A 371      14.394 -15.712   3.190  1.00 15.00      A    N  
ATOM   3051  HN  HIS A 371      14.656 -15.705   4.141  1.00 15.00      A    H  
ATOM   3052  CA  HIS A 371      15.436 -15.680   2.165  1.00 15.00      A    C  
ATOM   3053  CB  HIS A 371      16.610 -14.789   2.602  1.00 15.00      A    C  
ATOM   3054  CG  HIS A 371      16.317 -13.317   2.595  1.00 15.00      A    C  
ATOM   3055  ND1 HIS A 371      17.007 -12.454   1.771  1.00 15.00      A    N  
ATOM   3056  CD2 HIS A 371      15.418 -12.608   3.328  1.00 15.00      A    C  
ATOM   3057  CE1 HIS A 371      16.514 -11.252   2.018  1.00 15.00      A    C  
ATOM   3058  NE2 HIS A 371      15.555 -11.297   2.946  1.00 15.00      A    N  
ATOM   3059  HE2 HIS A 371      15.024 -10.531   3.277  1.00 15.00      A    H  
ATOM   3060  C   HIS A 371      15.928 -17.098   1.885  1.00 15.00      A    C  
ATOM   3061  O   HIS A 371      15.811 -17.969   2.750  1.00 15.00      A    O  
ATOM   3062  N   GLU A 372      16.477 -17.327   0.682  1.00 15.00      A    N  
ATOM   3063  HN  GLU A 372      16.533 -16.592   0.036  1.00 15.00      A    H  
ATOM   3064  CA  GLU A 372      16.977 -18.661   0.298  1.00 15.00      A    C  
ATOM   3065  CB  GLU A 372      17.496 -18.691  -1.145  1.00 15.00      A    C  
ATOM   3066  CG  GLU A 372      16.776 -17.788  -2.126  1.00 15.00      A    C  
ATOM   3067  CD  GLU A 372      15.575 -18.435  -2.782  1.00 15.00      A    C  
ATOM   3068  OE1 GLU A 372      15.569 -19.673  -2.944  1.00 15.00      A    O  
ATOM   3069  OE2 GLU A 372      14.638 -17.689  -3.158  1.00 15.00      A    O  
ATOM   3070  C   GLU A 372      18.116 -19.101   1.203  1.00 15.00      A    C  
ATOM   3071  O   GLU A 372      18.351 -20.293   1.389  1.00 15.00      A    O  
ATOM   3072  N   ALA A 373      18.834 -18.127   1.742  1.00 15.00      A    N  
ATOM   3073  HN  ALA A 373      18.589 -17.199   1.555  1.00 15.00      A    H  
ATOM   3074  CA  ALA A 373      19.961 -18.400   2.619  1.00 15.00      A    C  
ATOM   3075  CB  ALA A 373      21.265 -18.264   1.848  1.00 15.00      A    C  
ATOM   3076  C   ALA A 373      19.940 -17.451   3.811  1.00 15.00      A    C  
ATOM   3077  O   ALA A 373      19.412 -16.340   3.710  1.00 15.00      A    O  
ATOM   3078  N   ASP A 374      20.502 -17.884   4.935  1.00 15.00      A    N  
ATOM   3079  HN  ASP A 374      20.896 -18.786   4.965  1.00 15.00      A    H  
ATOM   3080  CA  ASP A 374      20.533 -17.061   6.142  1.00 15.00      A    C  
ATOM   3081  CB  ASP A 374      20.295 -17.896   7.407  1.00 15.00      A    C  
ATOM   3082  CG  ASP A 374      21.265 -19.048   7.559  1.00 15.00      A    C  
ATOM   3083  OD1 ASP A 374      21.379 -19.855   6.610  1.00 15.00      A    O  
ATOM   3084  OD2 ASP A 374      21.896 -19.155   8.629  1.00 15.00      A    O  
ATOM   3085  C   ASP A 374      21.809 -16.233   6.258  1.00 15.00      A    C  
ATOM   3086  O   ASP A 374      21.801 -15.157   6.854  1.00 15.00      A    O  
ATOM   3087  N   SER A 375      22.901 -16.723   5.693  1.00 15.00      A    N  
ATOM   3088  HN  SER A 375      22.868 -17.596   5.250  1.00 15.00      A    H  
ATOM   3089  CA  SER A 375      24.160 -16.001   5.742  1.00 15.00      A    C  
ATOM   3090  CB  SER A 375      25.324 -16.984   5.877  1.00 15.00      A    C  
ATOM   3091  OG  SER A 375      25.197 -18.057   4.958  1.00 15.00      A    O  
ATOM   3092  HG  SER A 375      25.911 -18.703   5.118  1.00 15.00      A    H  
ATOM   3093  C   SER A 375      24.342 -15.124   4.504  1.00 15.00      A    C  
ATOM   3094  O   SER A 375      23.756 -15.389   3.451  1.00 15.00      A    O  
ATOM   3095  N   TYR A 376      25.129 -14.065   4.642  1.00 15.00      A    N  
ATOM   3096  HN  TYR A 376      25.533 -13.884   5.522  1.00 15.00      A    H  
ATOM   3097  CA  TYR A 376      25.414 -13.164   3.532  1.00 15.00      A    C  
ATOM   3098  CB  TYR A 376      24.664 -11.837   3.686  1.00 15.00      A    C  
ATOM   3099  CG  TYR A 376      24.713 -10.950   2.456  1.00 15.00      A    C  
ATOM   3100  CD1 TYR A 376      23.822 -11.135   1.407  1.00 15.00      A    C  
ATOM   3101  CD2 TYR A 376      25.647  -9.926   2.348  1.00 15.00      A    C  
ATOM   3102  CE1 TYR A 376      23.858 -10.325   0.287  1.00 15.00      A    C  
ATOM   3103  CE2 TYR A 376      25.692  -9.113   1.230  1.00 15.00      A    C  
ATOM   3104  CZ  TYR A 376      24.794  -9.316   0.203  1.00 15.00      A    C  
ATOM   3105  OH  TYR A 376      24.831  -8.508  -0.911  1.00 15.00      A    O  
ATOM   3106  HH  TYR A 376      24.040  -7.962  -0.937  1.00 15.00      A    H  
ATOM   3107  C   TYR A 376      26.914 -12.924   3.457  1.00 15.00      A    C  
ATOM   3108  O   TYR A 376      27.530 -12.493   4.433  1.00 15.00      A    O  
ATOM   3109  N   GLN A 377      27.496 -13.207   2.306  1.00 15.00      A    N  
ATOM   3110  HN  GLN A 377      26.945 -13.525   1.553  1.00 15.00      A    H  
ATOM   3111  CA  GLN A 377      28.928 -13.047   2.115  1.00 15.00      A    C  
ATOM   3112  CB  GLN A 377      29.572 -14.409   1.830  1.00 15.00      A    C  
ATOM   3113  CG  GLN A 377      29.338 -15.474   2.893  1.00 15.00      A    C  
ATOM   3114  CD  GLN A 377      29.417 -16.878   2.323  1.00 15.00      A    C  
ATOM   3115  OE1 GLN A 377      30.099 -17.115   1.324  1.00 15.00      A    O  
ATOM   3116  NE2 GLN A 377      28.720 -17.820   2.947  1.00 15.00      A    N  
ATOM   3117 HE21 GLN A 377      28.195 -17.569   3.739  1.00 15.00      A    H  
ATOM   3118 HE22 GLN A 377      28.758 -18.732   2.596  1.00 15.00      A    H  
ATOM   3119  C   GLN A 377      29.233 -12.105   0.954  1.00 15.00      A    C  
ATOM   3120  O   GLN A 377      28.453 -11.995   0.006  1.00 15.00      A    O  
ATOM   3121  N   THR A 378      30.370 -11.435   1.043  1.00 15.00      A    N  
ATOM   3122  HN  THR A 378      30.931 -11.559   1.835  1.00 15.00      A    H  
ATOM   3123  CA  THR A 378      30.822 -10.519   0.008  1.00 15.00      A    C  
ATOM   3124  CB  THR A 378      30.667  -9.051   0.465  1.00 15.00      A    C  
ATOM   3125  OG1 THR A 378      29.279  -8.762   0.692  1.00 15.00      A    O  
ATOM   3126  HG1 THR A 378      28.814  -8.750  -0.155  1.00 15.00      A    H  
ATOM   3127  CG2 THR A 378      31.214  -8.092  -0.581  1.00 15.00      A    C  
ATOM   3128  C   THR A 378      32.293 -10.813  -0.287  1.00 15.00      A    C  
ATOM   3129  O   THR A 378      33.155 -10.599   0.566  1.00 15.00      A    O  
ATOM   3130  N   TRP A 379      32.572 -11.326  -1.479  1.00 15.00      A    N  
ATOM   3131  HN  TRP A 379      31.844 -11.471  -2.125  1.00 15.00      A    H  
ATOM   3132  CA  TRP A 379      33.936 -11.666  -1.863  1.00 15.00      A    C  
ATOM   3133  CB  TRP A 379      34.029 -13.156  -2.193  1.00 15.00      A    C  
ATOM   3134  CG  TRP A 379      33.518 -14.055  -1.103  1.00 15.00      A    C  
ATOM   3135  CD1 TRP A 379      32.399 -14.840  -1.137  1.00 15.00      A    C  
ATOM   3136  CD2 TRP A 379      34.110 -14.263   0.185  1.00 15.00      A    C  
ATOM   3137  NE1 TRP A 379      32.264 -15.527   0.047  1.00 15.00      A    N  
ATOM   3138  HE1 TRP A 379      31.536 -16.158   0.268  1.00 15.00      A    H  
ATOM   3139  CE2 TRP A 379      33.300 -15.187   0.876  1.00 15.00      A    C  
ATOM   3140  CE3 TRP A 379      35.246 -13.761   0.820  1.00 15.00      A    C  
ATOM   3141  CZ2 TRP A 379      33.591 -15.615   2.169  1.00 15.00      A    C  
ATOM   3142  CZ3 TRP A 379      35.533 -14.186   2.102  1.00 15.00      A    C  
ATOM   3143  CH2 TRP A 379      34.710 -15.102   2.762  1.00 15.00      A    C  
ATOM   3144  C   TRP A 379      34.394 -10.843  -3.063  1.00 15.00      A    C  
ATOM   3145  O   TRP A 379      33.599 -10.117  -3.662  1.00 15.00      A    O  
ATOM   3146  N   ARG A 380      35.679 -10.952  -3.394  1.00 15.00      A    N  
ATOM   3147  HN  ARG A 380      36.263 -11.540  -2.863  1.00 15.00      A    H  
ATOM   3148  CA  ARG A 380      36.259 -10.234  -4.521  1.00 15.00      A    C  
ATOM   3149  CB  ARG A 380      37.450  -9.392  -4.053  1.00 15.00      A    C  
ATOM   3150  CG  ARG A 380      38.143  -8.613  -5.167  1.00 15.00      A    C  
ATOM   3151  CD  ARG A 380      38.690  -7.284  -4.666  1.00 15.00      A    C  
ATOM   3152  NE  ARG A 380      37.623  -6.341  -4.340  1.00 15.00      A    N  
ATOM   3153  HE  ARG A 380      36.688  -6.661  -4.436  1.00 15.00      A    H  
ATOM   3154  CZ  ARG A 380      37.828  -5.093  -3.931  1.00 15.00      A    C  
ATOM   3155  NH1 ARG A 380      39.064  -4.637  -3.779  1.00 15.00      A    N  
ATOM   3156 HH11 ARG A 380      39.878  -5.247  -4.000  1.00 15.00      A    H  
ATOM   3157 HH12 ARG A 380      39.221  -3.660  -3.446  1.00 15.00      A    H  
ATOM   3158  NH2 ARG A 380      36.796  -4.311  -3.649  1.00 15.00      A    N  
ATOM   3159 HH21 ARG A 380      35.819  -4.667  -3.764  1.00 15.00      A    H  
ATOM   3160 HH22 ARG A 380      36.950  -3.333  -3.319  1.00 15.00      A    H  
ATOM   3161  C   ARG A 380      36.703 -11.228  -5.584  1.00 15.00      A    C  
ATOM   3162  O   ARG A 380      37.426 -12.179  -5.285  1.00 15.00      A    O  
ATOM   3163  N   ARG A 381      36.283 -11.018  -6.816  1.00 15.00      A    N  
ATOM   3164  HN  ARG A 381      35.703 -10.248  -7.003  1.00 15.00      A    H  
ATOM   3165  CA  ARG A 381      36.648 -11.933  -7.894  1.00 15.00      A    C  
ATOM   3166  CB  ARG A 381      35.665 -11.885  -9.059  1.00 15.00      A    C  
ATOM   3167  CG  ARG A 381      36.007 -12.861 -10.180  1.00 15.00      A    C  
ATOM   3168  CD  ARG A 381      34.763 -13.557 -10.706  1.00 15.00      A    C  
ATOM   3169  NE  ARG A 381      34.124 -12.838 -11.826  1.00 15.00      A    N  
ATOM   3170  HE  ARG A 381      34.099 -11.835 -11.794  1.00 15.00      A    H  
ATOM   3171  CZ  ARG A 381      33.511 -13.472 -12.825  1.00 15.00      A    C  
ATOM   3172  NH1 ARG A 381      33.469 -14.801 -12.843  1.00 15.00      A    N  
ATOM   3173 HH11 ARG A 381      32.981 -15.324 -13.619  1.00 15.00      A    H  
ATOM   3174 HH12 ARG A 381      33.940 -15.325 -12.068  1.00 15.00      A    H  
ATOM   3175  NH2 ARG A 381      32.875 -12.778 -13.738  1.00 15.00      A    N  
ATOM   3176 HH21 ARG A 381      32.384 -13.262 -14.520  1.00 15.00      A    H  
ATOM   3177 HH22 ARG A 381      32.836 -11.737 -13.666  1.00 15.00      A    H  
ATOM   3178  C   ARG A 381      38.062 -11.704  -8.385  1.00 15.00      A    C  
ATOM   3179  O   ARG A 381      38.805 -12.653  -8.567  1.00 15.00      A    O  
ATOM   3180  N   PHE A 382      38.424 -10.448  -8.622  1.00 15.00      A    N  
ATOM   3181  HN  PHE A 382      37.777  -9.721  -8.477  1.00 15.00      A    H  
ATOM   3182  CA  PHE A 382      39.770 -10.121  -9.084  1.00 15.00      A    C  
ATOM   3183  CB  PHE A 382      39.985 -10.412 -10.578  1.00 15.00      A    C  
ATOM   3184  CG  PHE A 382      39.202  -9.544 -11.520  1.00 15.00      A    C  
ATOM   3185  CD1 PHE A 382      39.720  -8.339 -11.971  1.00 15.00      A    C  
ATOM   3186  CD2 PHE A 382      37.950  -9.936 -11.957  1.00 15.00      A    C  
ATOM   3187  CE1 PHE A 382      39.001  -7.542 -12.837  1.00 15.00      A    C  
ATOM   3188  CE2 PHE A 382      37.226  -9.145 -12.824  1.00 15.00      A    C  
ATOM   3189  CZ  PHE A 382      37.752  -7.946 -13.264  1.00 15.00      A    C  
ATOM   3190  C   PHE A 382      40.152  -8.691  -8.735  1.00 15.00      A    C  
ATOM   3191  O   PHE A 382      39.287  -7.881  -8.401  1.00 15.00      A    O  
ATOM   3192  N   SER A 383      41.443  -8.398  -8.804  1.00 15.00      A    N  
ATOM   3193  HN  SER A 383      42.080  -9.103  -9.071  1.00 15.00      A    H  
ATOM   3194  CA  SER A 383      41.963  -7.073  -8.502  1.00 15.00      A    C  
ATOM   3195  CB  SER A 383      41.884  -6.797  -6.994  1.00 15.00      A    C  
ATOM   3196  OG  SER A 383      41.359  -5.508  -6.727  1.00 15.00      A    O  
ATOM   3197  HG  SER A 383      40.926  -5.168  -7.520  1.00 15.00      A    H  
ATOM   3198  C   SER A 383      43.412  -7.008  -8.968  1.00 15.00      A    C  
ATOM   3199  O   SER A 383      43.904  -7.958  -9.585  1.00 15.00      A    O  
ATOM   3200  N   SER A 384      44.095  -5.910  -8.672  1.00 15.00      A    N  
ATOM   3201  HN  SER A 384      43.657  -5.191  -8.175  1.00 15.00      A    H  
ATOM   3202  CA  SER A 384      45.485  -5.743  -9.075  1.00 15.00      A    C  
ATOM   3203  CB  SER A 384      45.950  -4.312  -8.786  1.00 15.00      A    C  
ATOM   3204  OG  SER A 384      45.130  -3.367  -9.461  1.00 15.00      A    O  
ATOM   3205  HG  SER A 384      45.685  -2.785  -9.989  1.00 15.00      A    H  
ATOM   3206  C   SER A 384      46.407  -6.761  -8.394  1.00 15.00      A    C  
ATOM   3207  O   SER A 384      46.882  -6.538  -7.279  1.00 15.00      A    O  
ATOM   3208  N   GLY A 385      46.627  -7.887  -9.063  1.00 15.00      A    N  
ATOM   3209  HN  GLY A 385      46.176  -8.026  -9.923  1.00 15.00      A    H  
ATOM   3210  CA  GLY A 385      47.495  -8.915  -8.528  1.00 15.00      A    C  
ATOM   3211  C   GLY A 385      46.730 -10.012  -7.818  1.00 15.00      A    C  
ATOM   3212  O   GLY A 385      47.318 -10.813  -7.092  1.00 15.00      A    O  
ATOM   3213  N   PHE A 386      45.421 -10.056  -8.028  1.00 15.00      A    N  
ATOM   3214  HN  PHE A 386      45.007  -9.399  -8.628  1.00 15.00      A    H  
ATOM   3215  CA  PHE A 386      44.587 -11.067  -7.397  1.00 15.00      A    C  
ATOM   3216  CB  PHE A 386      43.906 -10.521  -6.138  1.00 15.00      A    C  
ATOM   3217  CG  PHE A 386      43.023 -11.531  -5.453  1.00 15.00      A    C  
ATOM   3218  CD1 PHE A 386      43.577 -12.600  -4.765  1.00 15.00      A    C  
ATOM   3219  CD2 PHE A 386      41.641 -11.419  -5.505  1.00 15.00      A    C  
ATOM   3220  CE1 PHE A 386      42.774 -13.537  -4.144  1.00 15.00      A    C  
ATOM   3221  CE2 PHE A 386      40.832 -12.352  -4.885  1.00 15.00      A    C  
ATOM   3222  CZ  PHE A 386      41.400 -13.413  -4.204  1.00 15.00      A    C  
ATOM   3223  C   PHE A 386      43.534 -11.594  -8.358  1.00 15.00      A    C  
ATOM   3224  O   PHE A 386      42.906 -10.829  -9.088  1.00 15.00      A    O  
ATOM   3225  N   VAL A 387      43.354 -12.903  -8.342  1.00 15.00      A    N  
ATOM   3226  HN  VAL A 387      43.905 -13.449  -7.742  1.00 15.00      A    H  
ATOM   3227  CA  VAL A 387      42.368 -13.567  -9.176  1.00 15.00      A    C  
ATOM   3228  CB  VAL A 387      42.943 -13.942 -10.568  1.00 15.00      A    C  
ATOM   3229  CG1 VAL A 387      44.214 -14.775 -10.450  1.00 15.00      A    C  
ATOM   3230  CG2 VAL A 387      41.901 -14.645 -11.424  1.00 15.00      A    C  
ATOM   3231  C   VAL A 387      41.859 -14.806  -8.440  1.00 15.00      A    C  
ATOM   3232  O   VAL A 387      42.651 -15.622  -7.970  1.00 15.00      A    O  
ATOM   3233  N   SER A 388      40.547 -14.920  -8.294  1.00 15.00      A    N  
ATOM   3234  HN  SER A 388      39.955 -14.235  -8.673  1.00 15.00      A    H  
ATOM   3235  CA  SER A 388      39.968 -16.055  -7.592  1.00 15.00      A    C  
ATOM   3236  CB  SER A 388      38.774 -15.624  -6.741  1.00 15.00      A    C  
ATOM   3237  OG  SER A 388      37.866 -14.844  -7.493  1.00 15.00      A    O  
ATOM   3238  HG  SER A 388      38.285 -14.006  -7.727  1.00 15.00      A    H  
ATOM   3239  C   SER A 388      39.580 -17.174  -8.547  1.00 15.00      A    C  
ATOM   3240  O   SER A 388      39.234 -16.932  -9.706  1.00 15.00      A    O  
ATOM   3241  N   ASN A 389      39.646 -18.395  -8.047  1.00 15.00      A    N  
ATOM   3242  HN  ASN A 389      39.935 -18.511  -7.106  1.00 15.00      A    H  
ATOM   3243  CA  ASN A 389      39.312 -19.575  -8.827  1.00 15.00      A    C  
ATOM   3244  CB  ASN A 389      40.363 -20.669  -8.601  1.00 15.00      A    C  
ATOM   3245  CG  ASN A 389      41.791 -20.181  -8.747  1.00 15.00      A    C  
ATOM   3246  OD1 ASN A 389      42.398 -20.307  -9.809  1.00 15.00      A    O  
ATOM   3247  ND2 ASN A 389      42.337 -19.617  -7.677  1.00 15.00      A    N  
ATOM   3248 HD21 ASN A 389      41.791 -19.544  -6.857  1.00 15.00      A    H  
ATOM   3249 HD22 ASN A 389      43.256 -19.293  -7.745  1.00 15.00      A    H  
ATOM   3250  C   ASN A 389      37.964 -20.112  -8.384  1.00 15.00      A    C  
ATOM   3251  O   ASN A 389      37.309 -20.861  -9.106  1.00 15.00      A    O  
ATOM   3252  N   VAL A 390      37.559 -19.727  -7.184  1.00 15.00      A    N  
ATOM   3253  HN  VAL A 390      38.134 -19.135  -6.649  1.00 15.00      A    H  
ATOM   3254  CA  VAL A 390      36.297 -20.187  -6.627  1.00 15.00      A    C  
ATOM   3255  CB  VAL A 390      36.408 -20.424  -5.103  1.00 15.00      A    C  
ATOM   3256  CG1 VAL A 390      35.187 -21.164  -4.577  1.00 15.00      A    C  
ATOM   3257  CG2 VAL A 390      37.677 -21.200  -4.775  1.00 15.00      A    C  
ATOM   3258  C   VAL A 390      35.127 -19.242  -6.941  1.00 15.00      A    C  
ATOM   3259  O   VAL A 390      33.968 -19.653  -6.917  1.00 15.00      A    O  
ATOM   3260  N   ILE A 391      35.418 -17.988  -7.254  1.00 15.00      A    N  
ATOM   3261  HN  ILE A 391      36.357 -17.706  -7.306  1.00 15.00      A    H  
ATOM   3262  CA  ILE A 391      34.360 -17.023  -7.546  1.00 15.00      A    C  
ATOM   3263  CB  ILE A 391      34.771 -15.594  -7.129  1.00 15.00      A    C  
ATOM   3264  CG1 ILE A 391      35.302 -15.574  -5.686  1.00 15.00      A    C  
ATOM   3265  CG2 ILE A 391      33.603 -14.633  -7.278  1.00 15.00      A    C  
ATOM   3266  CD1 ILE A 391      34.264 -15.903  -4.632  1.00 15.00      A    C  
ATOM   3267  C   ILE A 391      33.970 -17.052  -9.031  1.00 15.00      A    C  
ATOM   3268  O   ILE A 391      34.652 -16.470  -9.874  1.00 15.00      A    O  
ATOM   3269  N   ASP A 392      32.863 -17.721  -9.341  1.00 15.00      A    N  
ATOM   3270  HN  ASP A 392      32.350 -18.156  -8.627  1.00 15.00      A    H  
ATOM   3271  CA  ASP A 392      32.398 -17.844 -10.725  1.00 15.00      A    C  
ATOM   3272  CB  ASP A 392      31.680 -19.189 -10.959  1.00 15.00      A    C  
ATOM   3273  CG  ASP A 392      30.467 -19.425 -10.059  1.00 15.00      A    C  
ATOM   3274  OD1 ASP A 392      30.519 -20.336  -9.208  1.00 15.00      A    O  
ATOM   3275  OD2 ASP A 392      29.458 -18.696 -10.178  1.00 15.00      A    O  
ATOM   3276  C   ASP A 392      31.500 -16.692 -11.161  1.00 15.00      A    C  
ATOM   3277  O   ASP A 392      31.301 -16.475 -12.356  1.00 15.00      A    O  
ATOM   3278  N   TRP A 393      31.010 -15.921 -10.211  1.00 15.00      A    N  
ATOM   3279  HN  TRP A 393      31.275 -16.070  -9.284  1.00 15.00      A    H  
ATOM   3280  CA  TRP A 393      30.097 -14.839 -10.527  1.00 15.00      A    C  
ATOM   3281  CB  TRP A 393      28.750 -15.105  -9.858  1.00 15.00      A    C  
ATOM   3282  CG  TRP A 393      28.717 -14.792  -8.393  1.00 15.00      A    C  
ATOM   3283  CD1 TRP A 393      28.006 -13.794  -7.802  1.00 15.00      A    C  
ATOM   3284  CD2 TRP A 393      29.416 -15.469  -7.332  1.00 15.00      A    C  
ATOM   3285  NE1 TRP A 393      28.216 -13.797  -6.450  1.00 15.00      A    N  
ATOM   3286  HE1 TRP A 393      27.808 -13.169  -5.809  1.00 15.00      A    H  
ATOM   3287  CE2 TRP A 393      29.075 -14.813  -6.133  1.00 15.00      A    C  
ATOM   3288  CE3 TRP A 393      30.293 -16.558  -7.274  1.00 15.00      A    C  
ATOM   3289  CZ2 TRP A 393      29.577 -15.206  -4.898  1.00 15.00      A    C  
ATOM   3290  CZ3 TRP A 393      30.789 -16.947  -6.042  1.00 15.00      A    C  
ATOM   3291  CH2 TRP A 393      30.430 -16.272  -4.872  1.00 15.00      A    C  
ATOM   3292  C   TRP A 393      30.635 -13.464 -10.140  1.00 15.00      A    C  
ATOM   3293  O   TRP A 393      31.695 -13.343  -9.525  1.00 15.00      A    O  
ATOM   3294  N   SER A 394      29.874 -12.438 -10.497  1.00 15.00      A    N  
ATOM   3295  HN  SER A 394      29.032 -12.615 -10.965  1.00 15.00      A    H  
ATOM   3296  CA  SER A 394      30.227 -11.064 -10.208  1.00 15.00      A    C  
ATOM   3297  CB  SER A 394      30.851 -10.409 -11.441  1.00 15.00      A    C  
ATOM   3298  OG  SER A 394      32.226 -10.727 -11.561  1.00 15.00      A    O  
ATOM   3299  HG  SER A 394      32.706  -9.937 -11.846  1.00 15.00      A    H  
ATOM   3300  C   SER A 394      28.989 -10.287  -9.795  1.00 15.00      A    C  
ATOM   3301  O   SER A 394      27.890 -10.549 -10.283  1.00 15.00      A    O  
ATOM   3302  N   SER A 395      29.176  -9.344  -8.891  1.00 15.00      A    N  
ATOM   3303  HN  SER A 395      30.076  -9.209  -8.522  1.00 15.00      A    H  
ATOM   3304  CA  SER A 395      28.088  -8.513  -8.408  1.00 15.00      A    C  
ATOM   3305  CB  SER A 395      27.574  -9.061  -7.074  1.00 15.00      A    C  
ATOM   3306  OG  SER A 395      27.496 -10.478  -7.090  1.00 15.00      A    O  
ATOM   3307  HG  SER A 395      26.667 -10.742  -7.524  1.00 15.00      A    H  
ATOM   3308  C   SER A 395      28.584  -7.085  -8.211  1.00 15.00      A    C  
ATOM   3309  O   SER A 395      28.568  -6.562  -7.097  1.00 15.00      A    O  
ATOM   3310  N   SER A 396      29.054  -6.464  -9.287  1.00 15.00      A    N  
ATOM   3311  HN  SER A 396      29.050  -6.924 -10.150  1.00 15.00      A    H  
ATOM   3312  CA  SER A 396      29.563  -5.102  -9.205  1.00 15.00      A    C  
ATOM   3313  CB  SER A 396      30.886  -5.102  -8.444  1.00 15.00      A    C  
ATOM   3314  OG  SER A 396      31.661  -6.235  -8.800  1.00 15.00      A    O  
ATOM   3315  HG  SER A 396      31.312  -7.017  -8.344  1.00 15.00      A    H  
ATOM   3316  C   SER A 396      29.757  -4.491 -10.588  1.00 15.00      A    C  
ATOM   3317  O   SER A 396      28.985  -3.638 -11.012  1.00 15.00      A    O  
ATOM   3318  N   GLY A 397      30.801  -4.932 -11.279  1.00 15.00      A    N  
ATOM   3319  HN  GLY A 397      31.397  -5.596 -10.872  1.00 15.00      A    H  
ATOM   3320  CA  GLY A 397      31.081  -4.423 -12.607  1.00 15.00      A    C  
ATOM   3321  C   GLY A 397      32.200  -3.403 -12.604  1.00 15.00      A    C  
ATOM   3322  O   GLY A 397      31.999  -2.250 -12.221  1.00 15.00      A    O  
ATOM   3323  N   GLY A 398      33.387  -3.831 -13.012  1.00 15.00      A    N  
ATOM   3324  HN  GLY A 398      33.492  -4.763 -13.290  1.00 15.00      A    H  
ATOM   3325  CA  GLY A 398      34.531  -2.940 -13.049  1.00 15.00      A    C  
ATOM   3326  C   GLY A 398      35.699  -3.561 -13.785  1.00 15.00      A    C  
ATOM   3327  O   GLY A 398      35.694  -4.759 -14.058  1.00 15.00      A    O  
ATOM   3328  N   ALA A 399      36.698  -2.751 -14.112  1.00 15.00      A    N  
ATOM   3329  HN  ALA A 399      36.643  -1.804 -13.874  1.00 15.00      A    H  
ATOM   3330  CA  ALA A 399      37.870  -3.241 -14.831  1.00 15.00      A    C  
ATOM   3331  CB  ALA A 399      38.227  -2.297 -15.970  1.00 15.00      A    C  
ATOM   3332  C   ALA A 399      39.069  -3.440 -13.906  1.00 15.00      A    C  
ATOM   3333  O   ALA A 399      39.872  -4.346 -14.107  1.00 15.00      A    O  
ATOM   3334  N   ASN A 400      39.186  -2.587 -12.894  1.00 15.00      A    N  
ATOM   3335  HN  ASN A 400      38.517  -1.886 -12.781  1.00 15.00      A    H  
ATOM   3336  CA  ASN A 400      40.298  -2.674 -11.948  1.00 15.00      A    C  
ATOM   3337  CB  ASN A 400      40.529  -1.317 -11.271  1.00 15.00      A    C  
ATOM   3338  CG  ASN A 400      41.720  -1.296 -10.323  1.00 15.00      A    C  
ATOM   3339  OD1 ASN A 400      41.742  -0.528  -9.362  1.00 15.00      A    O  
ATOM   3340  ND2 ASN A 400      42.718  -2.127 -10.588  1.00 15.00      A    N  
ATOM   3341 HD21 ASN A 400      42.642  -2.708 -11.373  1.00 15.00      A    H  
ATOM   3342 HD22 ASN A 400      43.487  -2.140  -9.977  1.00 15.00      A    H  
ATOM   3343  C   ASN A 400      40.047  -3.761 -10.906  1.00 15.00      A    C  
ATOM   3344  O   ASN A 400      40.974  -4.428 -10.446  1.00 15.00      A    O  
ATOM   3345  N   GLY A 401      38.789  -3.941 -10.548  1.00 15.00      A    N  
ATOM   3346  HN  GLY A 401      38.089  -3.396 -10.959  1.00 15.00      A    H  
ATOM   3347  CA  GLY A 401      38.431  -4.941  -9.570  1.00 15.00      A    C  
ATOM   3348  C   GLY A 401      36.948  -5.206  -9.591  1.00 15.00      A    C  
ATOM   3349  O   GLY A 401      36.178  -4.365 -10.053  1.00 15.00      A    O  
ATOM   3350  N   GLN A 402      36.546  -6.372  -9.110  1.00 15.00      A    N  
ATOM   3351  HN  GLN A 402      37.213  -7.001  -8.759  1.00 15.00      A    H  
ATOM   3352  CA  GLN A 402      35.138  -6.742  -9.080  1.00 15.00      A    C  
ATOM   3353  CB  GLN A 402      34.764  -7.562 -10.318  1.00 15.00      A    C  
ATOM   3354  CG  GLN A 402      34.540  -6.737 -11.574  1.00 15.00      A    C  
ATOM   3355  CD  GLN A 402      34.101  -7.577 -12.757  1.00 15.00      A    C  
ATOM   3356  OE1 GLN A 402      33.430  -8.596 -12.599  1.00 15.00      A    O  
ATOM   3357  NE2 GLN A 402      34.481  -7.159 -13.952  1.00 15.00      A    N  
ATOM   3358 HE21 GLN A 402      35.025  -6.336 -14.007  1.00 15.00      A    H  
ATOM   3359 HE22 GLN A 402      34.213  -7.683 -14.733  1.00 15.00      A    H  
ATOM   3360  C   GLN A 402      34.808  -7.540  -7.828  1.00 15.00      A    C  
ATOM   3361  O   GLN A 402      35.579  -8.407  -7.413  1.00 15.00      A    O  
ATOM   3362  N   ASN A 403      33.668  -7.235  -7.232  1.00 15.00      A    N  
ATOM   3363  HN  ASN A 403      33.113  -6.517  -7.610  1.00 15.00      A    H  
ATOM   3364  CA  ASN A 403      33.205  -7.930  -6.039  1.00 15.00      A    C  
ATOM   3365  CB  ASN A 403      32.782  -6.937  -4.955  1.00 15.00      A    C  
ATOM   3366  CG  ASN A 403      33.844  -6.716  -3.899  1.00 15.00      A    C  
ATOM   3367  OD1 ASN A 403      35.036  -6.801  -4.174  1.00 15.00      A    O  
ATOM   3368  ND2 ASN A 403      33.419  -6.426  -2.679  1.00 15.00      A    N  
ATOM   3369 HD21 ASN A 403      32.452  -6.371  -2.527  1.00 15.00      A    H  
ATOM   3370 HD22 ASN A 403      34.086  -6.281  -1.978  1.00 15.00      A    H  
ATOM   3371  C   ASN A 403      32.020  -8.813  -6.392  1.00 15.00      A    C  
ATOM   3372  O   ASN A 403      31.336  -8.574  -7.389  1.00 15.00      A    O  
ATOM   3373  N   SER A 404      31.781  -9.824  -5.579  1.00 15.00      A    N  
ATOM   3374  HN  SER A 404      32.375  -9.968  -4.805  1.00 15.00      A    H  
ATOM   3375  CA  SER A 404      30.680 -10.744  -5.796  1.00 15.00      A    C  
ATOM   3376  CB  SER A 404      31.216 -12.057  -6.359  1.00 15.00      A    C  
ATOM   3377  OG  SER A 404      32.166 -11.808  -7.383  1.00 15.00      A    O  
ATOM   3378  HG  SER A 404      31.971 -12.368  -8.148  1.00 15.00      A    H  
ATOM   3379  C   SER A 404      29.925 -10.980  -4.489  1.00 15.00      A    C  
ATOM   3380  O   SER A 404      30.532 -11.245  -3.450  1.00 15.00      A    O  
ATOM   3381  N   ASN A 405      28.604 -10.885  -4.548  1.00 15.00      A    N  
ATOM   3382  HN  ASN A 405      28.175 -10.700  -5.417  1.00 15.00      A    H  
ATOM   3383  CA  ASN A 405      27.766 -11.065  -3.367  1.00 15.00      A    C  
ATOM   3384  CB  ASN A 405      26.778  -9.901  -3.233  1.00 15.00      A    C  
ATOM   3385  CG  ASN A 405      27.454  -8.589  -2.873  1.00 15.00      A    C  
ATOM   3386  OD1 ASN A 405      28.281  -8.528  -1.963  1.00 15.00      A    O  
ATOM   3387  ND2 ASN A 405      27.115  -7.531  -3.597  1.00 15.00      A    N  
ATOM   3388 HD21 ASN A 405      26.456  -7.650  -4.312  1.00 15.00      A    H  
ATOM   3389 HD22 ASN A 405      27.537  -6.673  -3.387  1.00 15.00      A    H  
ATOM   3390  C   ASN A 405      27.011 -12.384  -3.436  1.00 15.00      A    C  
ATOM   3391  O   ASN A 405      26.590 -12.811  -4.514  1.00 15.00      A    O  
ATOM   3392  N   ILE A 406      26.839 -13.029  -2.289  1.00 15.00      A    N  
ATOM   3393  HN  ILE A 406      27.193 -12.636  -1.458  1.00 15.00      A    H  
ATOM   3394  CA  ILE A 406      26.143 -14.309  -2.225  1.00 15.00      A    C  
ATOM   3395  CB  ILE A 406      27.113 -15.487  -2.501  1.00 15.00      A    C  
ATOM   3396  CG1 ILE A 406      26.399 -16.838  -2.379  1.00 15.00      A    C  
ATOM   3397  CG2 ILE A 406      28.327 -15.428  -1.579  1.00 15.00      A    C  
ATOM   3398  CD1 ILE A 406      27.265 -18.029  -2.731  1.00 15.00      A    C  
ATOM   3399  C   ILE A 406      25.478 -14.507  -0.863  1.00 15.00      A    C  
ATOM   3400  O   ILE A 406      26.050 -14.160   0.171  1.00 15.00      A    O  
ATOM   3401  N   GLY A 407      24.258 -15.034  -0.868  1.00 15.00      A    N  
ATOM   3402  HN  GLY A 407      23.823 -15.248  -1.723  1.00 15.00      A    H  
ATOM   3403  CA  GLY A 407      23.568 -15.290   0.382  1.00 15.00      A    C  
ATOM   3404  C   GLY A 407      22.262 -14.534   0.542  1.00 15.00      A    C  
ATOM   3405  O   GLY A 407      21.715 -13.981  -0.417  1.00 15.00      A    O  
ATOM   3406  N   GLY A 408      21.770 -14.514   1.772  1.00 15.00      A    N  
ATOM   3407  HN  GLY A 408      22.279 -14.956   2.495  1.00 15.00      A    H  
ATOM   3408  CA  GLY A 408      20.530 -13.842   2.087  1.00 15.00      A    C  
ATOM   3409  C   GLY A 408      20.576 -13.236   3.470  1.00 15.00      A    C  
ATOM   3410  O   GLY A 408      21.648 -12.886   3.955  1.00 15.00      A    O  
ATOM   3411  N   TYR A 409      19.423 -13.119   4.111  1.00 15.00      A    N  
ATOM   3412  HN  TYR A 409      18.598 -13.429   3.683  1.00 15.00      A    H  
ATOM   3413  CA  TYR A 409      19.359 -12.541   5.447  1.00 15.00      A    C  
ATOM   3414  CB  TYR A 409      18.932 -11.075   5.382  1.00 15.00      A    C  
ATOM   3415  CG  TYR A 409      19.895 -10.195   4.611  1.00 15.00      A    C  
ATOM   3416  CD1 TYR A 409      21.139  -9.862   5.137  1.00 15.00      A    C  
ATOM   3417  CD2 TYR A 409      19.565  -9.700   3.359  1.00 15.00      A    C  
ATOM   3418  CE1 TYR A 409      22.022  -9.061   4.438  1.00 15.00      A    C  
ATOM   3419  CE2 TYR A 409      20.442  -8.899   2.654  1.00 15.00      A    C  
ATOM   3420  CZ  TYR A 409      21.668  -8.583   3.197  1.00 15.00      A    C  
ATOM   3421  OH  TYR A 409      22.541  -7.786   2.491  1.00 15.00      A    O  
ATOM   3422  HH  TYR A 409      23.443  -7.971   2.769  1.00 15.00      A    H  
ATOM   3423  C   TYR A 409      18.430 -13.341   6.356  1.00 15.00      A    C  
ATOM   3424  O   TYR A 409      17.788 -12.788   7.251  1.00 15.00      A    O  
ATOM   3425  N   GLY A 410      18.371 -14.645   6.121  1.00 15.00      A    N  
ATOM   3426  HN  GLY A 410      18.915 -15.026   5.397  1.00 15.00      A    H  
ATOM   3427  CA  GLY A 410      17.533 -15.514   6.926  1.00 15.00      A    C  
ATOM   3428  C   GLY A 410      16.055 -15.242   6.753  1.00 15.00      A    C  
ATOM   3429  O   GLY A 410      15.589 -14.987   5.641  1.00 15.00      A    O  
ATOM   3430  N   SER A 411      15.321 -15.293   7.852  1.00 15.00      A    N  
ATOM   3431  HN  SER A 411      15.753 -15.485   8.710  1.00 15.00      A    H  
ATOM   3432  CA  SER A 411      13.890 -15.065   7.821  1.00 15.00      A    C  
ATOM   3433  CB  SER A 411      13.146 -16.396   7.685  1.00 15.00      A    C  
ATOM   3434  OG  SER A 411      13.893 -17.463   8.250  1.00 15.00      A    O  
ATOM   3435  HG  SER A 411      13.574 -18.298   7.891  1.00 15.00      A    H  
ATOM   3436  C   SER A 411      13.411 -14.311   9.060  1.00 15.00      A    C  
ATOM   3437  O   SER A 411      13.914 -14.518  10.168  1.00 15.00      A    O  
ATOM   3438  N   PHE A 412      12.443 -13.429   8.857  1.00 15.00      A    N  
ATOM   3439  HN  PHE A 412      12.107 -13.299   7.940  1.00 15.00      A    H  
ATOM   3440  CA  PHE A 412      11.852 -12.641   9.933  1.00 15.00      A    C  
ATOM   3441  CB  PHE A 412      12.628 -11.338  10.176  1.00 15.00      A    C  
ATOM   3442  CG  PHE A 412      12.936 -10.547   8.933  1.00 15.00      A    C  
ATOM   3443  CD1 PHE A 412      14.084 -10.800   8.198  1.00 15.00      A    C  
ATOM   3444  CD2 PHE A 412      12.082  -9.544   8.503  1.00 15.00      A    C  
ATOM   3445  CE1 PHE A 412      14.375 -10.071   7.061  1.00 15.00      A    C  
ATOM   3446  CE2 PHE A 412      12.365  -8.811   7.365  1.00 15.00      A    C  
ATOM   3447  CZ  PHE A 412      13.514  -9.075   6.644  1.00 15.00      A    C  
ATOM   3448  C   PHE A 412      10.393 -12.362   9.598  1.00 15.00      A    C  
ATOM   3449  O   PHE A 412      10.025 -12.359   8.421  1.00 15.00      A    O  
ATOM   3450  N   ALA A 413       9.559 -12.141  10.610  1.00 15.00      A    N  
ATOM   3451  HN  ALA A 413       9.899 -12.131  11.532  1.00 15.00      A    H  
ATOM   3452  CA  ALA A 413       8.143 -11.910  10.358  1.00 15.00      A    C  
ATOM   3453  CB  ALA A 413       7.447 -13.236  10.095  1.00 15.00      A    C  
ATOM   3454  C   ALA A 413       7.424 -11.191  11.490  1.00 15.00      A    C  
ATOM   3455  O   ALA A 413       7.877 -11.176  12.636  1.00 15.00      A    O  
ATOM   3456  N   THR A 414       6.289 -10.614  11.128  1.00 15.00      A    N  
ATOM   3457  HN  THR A 414       6.010 -10.683  10.190  1.00 15.00      A    H  
ATOM   3458  CA  THR A 414       5.418  -9.907  12.051  1.00 15.00      A    C  
ATOM   3459  CB  THR A 414       5.322  -8.408  11.687  1.00 15.00      A    C  
ATOM   3460  OG1 THR A 414       5.585  -8.243  10.291  1.00 15.00      A    O  
ATOM   3461  HG1 THR A 414       5.093  -8.910   9.790  1.00 15.00      A    H  
ATOM   3462  CG2 THR A 414       6.313  -7.581  12.484  1.00 15.00      A    C  
ATOM   3463  C   THR A 414       4.027 -10.524  11.922  1.00 15.00      A    C  
ATOM   3464  O   THR A 414       3.480 -10.582  10.821  1.00 15.00      A    O  
ATOM   3465  N   ASN A 415       3.477 -11.003  13.022  1.00 15.00      A    N  
ATOM   3466  HN  ASN A 415       3.959 -10.930  13.875  1.00 15.00      A    H  
ATOM   3467  CA  ASN A 415       2.163 -11.630  12.994  1.00 15.00      A    C  
ATOM   3468  CB  ASN A 415       2.278 -13.150  13.140  1.00 15.00      A    C  
ATOM   3469  CG  ASN A 415       3.197 -13.588  14.265  1.00 15.00      A    C  
ATOM   3470  OD1 ASN A 415       3.253 -12.971  15.326  1.00 15.00      A    O  
ATOM   3471  ND2 ASN A 415       3.929 -14.661  14.037  1.00 15.00      A    N  
ATOM   3472 HD21 ASN A 415       3.838 -15.114  13.155  1.00 15.00      A    H  
ATOM   3473 HD22 ASN A 415       4.524 -14.973  14.739  1.00 15.00      A    H  
ATOM   3474  C   ASN A 415       1.245 -11.074  14.067  1.00 15.00      A    C  
ATOM   3475  O   ASN A 415       1.698 -10.415  15.005  1.00 15.00      A    O  
ATOM   3476  N   THR A 416      -0.044 -11.337  13.920  1.00 15.00      A    N  
ATOM   3477  HN  THR A 416      -0.342 -11.853  13.135  1.00 15.00      A    H  
ATOM   3478  CA  THR A 416      -1.031 -10.876  14.877  1.00 15.00      A    C  
ATOM   3479  CB  THR A 416      -1.734  -9.585  14.402  1.00 15.00      A    C  
ATOM   3480  OG1 THR A 416      -1.850  -9.590  12.971  1.00 15.00      A    O  
ATOM   3481  HG1 THR A 416      -2.643 -10.080  12.716  1.00 15.00      A    H  
ATOM   3482  CG2 THR A 416      -0.963  -8.355  14.846  1.00 15.00      A    C  
ATOM   3483  C   THR A 416      -2.077 -11.950  15.146  1.00 15.00      A    C  
ATOM   3484  O   THR A 416      -2.755 -12.417  14.228  1.00 15.00      A    O  
ATOM   3485  N   SER A 417      -2.174 -12.358  16.402  1.00 15.00      A    N  
ATOM   3486  HN  SER A 417      -1.561 -11.983  17.075  1.00 15.00      A    H  
ATOM   3487  CA  SER A 417      -3.157 -13.348  16.815  1.00 15.00      A    C  
ATOM   3488  CB  SER A 417      -2.486 -14.412  17.694  1.00 15.00      A    C  
ATOM   3489  OG  SER A 417      -3.373 -15.474  18.002  1.00 15.00      A    O  
ATOM   3490  HG  SER A 417      -3.679 -15.383  18.910  1.00 15.00      A    H  
ATOM   3491  C   SER A 417      -4.248 -12.627  17.598  1.00 15.00      A    C  
ATOM   3492  O   SER A 417      -3.946 -11.921  18.562  1.00 15.00      A    O  
ATOM   3493  N   SER A 418      -5.504 -12.776  17.188  1.00 15.00      A    N  
ATOM   3494  HN  SER A 418      -5.702 -13.340  16.408  1.00 15.00      A    H  
ATOM   3495  CA  SER A 418      -6.590 -12.094  17.879  1.00 15.00      A    C  
ATOM   3496  CB  SER A 418      -6.899 -10.753  17.207  1.00 15.00      A    C  
ATOM   3497  OG  SER A 418      -6.972 -10.887  15.798  1.00 15.00      A    O  
ATOM   3498  HG  SER A 418      -7.894 -10.861  15.525  1.00 15.00      A    H  
ATOM   3499  C   SER A 418      -7.861 -12.928  18.011  1.00 15.00      A    C  
ATOM   3500  O   SER A 418      -8.207 -13.720  17.131  1.00 15.00      A    O  
ATOM   3501  N   PHE A 419      -8.533 -12.737  19.138  1.00 15.00      A    N  
ATOM   3502  HN  PHE A 419      -8.169 -12.105  19.798  1.00 15.00      A    H  
ATOM   3503  CA  PHE A 419      -9.791 -13.402  19.441  1.00 15.00      A    C  
ATOM   3504  CB  PHE A 419      -9.637 -14.254  20.707  1.00 15.00      A    C  
ATOM   3505  CG  PHE A 419     -10.890 -14.952  21.157  1.00 15.00      A    C  
ATOM   3506  CD1 PHE A 419     -11.401 -16.024  20.444  1.00 15.00      A    C  
ATOM   3507  CD2 PHE A 419     -11.552 -14.537  22.301  1.00 15.00      A    C  
ATOM   3508  CE1 PHE A 419     -12.549 -16.668  20.863  1.00 15.00      A    C  
ATOM   3509  CE2 PHE A 419     -12.701 -15.175  22.726  1.00 15.00      A    C  
ATOM   3510  CZ  PHE A 419     -13.200 -16.243  22.006  1.00 15.00      A    C  
ATOM   3511  C   PHE A 419     -10.832 -12.310  19.654  1.00 15.00      A    C  
ATOM   3512  O   PHE A 419     -10.653 -11.444  20.514  1.00 15.00      A    O  
ATOM   3513  N   SER A 420     -11.902 -12.335  18.875  1.00 15.00      A    N  
ATOM   3514  HN  SER A 420     -12.012 -13.058  18.223  1.00 15.00      A    H  
ATOM   3515  CA  SER A 420     -12.918 -11.297  18.973  1.00 15.00      A    C  
ATOM   3516  CB  SER A 420     -13.017 -10.554  17.639  1.00 15.00      A    C  
ATOM   3517  OG  SER A 420     -11.761 -10.533  16.981  1.00 15.00      A    O  
ATOM   3518  HG  SER A 420     -11.300  -9.698  17.196  1.00 15.00      A    H  
ATOM   3519  C   SER A 420     -14.289 -11.830  19.382  1.00 15.00      A    C  
ATOM   3520  O   SER A 420     -14.673 -12.952  19.035  1.00 15.00      A    O  
ATOM   3521  N   LEU A 421     -15.018 -11.004  20.125  1.00 15.00      A    N  
ATOM   3522  HN  LEU A 421     -14.638 -10.130  20.373  1.00 15.00      A    H  
ATOM   3523  CA  LEU A 421     -16.359 -11.338  20.581  1.00 15.00      A    C  
ATOM   3524  CB  LEU A 421     -16.377 -11.545  22.100  1.00 15.00      A    C  
ATOM   3525  CG  LEU A 421     -15.659 -12.794  22.617  1.00 15.00      A    C  
ATOM   3526  CD1 LEU A 421     -15.531 -12.755  24.132  1.00 15.00      A    C  
ATOM   3527  CD2 LEU A 421     -16.388 -14.055  22.174  1.00 15.00      A    C  
ATOM   3528  C   LEU A 421     -17.317 -10.219  20.184  1.00 15.00      A    C  
ATOM   3529  O   LEU A 421     -17.162  -9.080  20.622  1.00 15.00      A    O  
ATOM   3530  N   LYS A 422     -18.293 -10.543  19.340  1.00 15.00      A    N  
ATOM   3531  HN  LYS A 422     -18.374 -11.474  19.035  1.00 15.00      A    H  
ATOM   3532  CA  LYS A 422     -19.258  -9.553  18.869  1.00 15.00      A    C  
ATOM   3533  CB  LYS A 422     -19.106  -9.329  17.361  1.00 15.00      A    C  
ATOM   3534  CG  LYS A 422     -18.282  -8.111  16.978  1.00 15.00      A    C  
ATOM   3535  CD  LYS A 422     -18.883  -7.387  15.778  1.00 15.00      A    C  
ATOM   3536  CE  LYS A 422     -18.909  -8.267  14.536  1.00 15.00      A    C  
ATOM   3537  NZ  LYS A 422     -19.469  -7.547  13.357  1.00 15.00      A    N  
ATOM   3538  HZ1 LYS A 422     -19.409  -8.146  12.508  1.00 15.00      A    H  
ATOM   3539  HZ2 LYS A 422     -18.933  -6.672  13.185  1.00 15.00      A    H  
ATOM   3540  HZ3 LYS A 422     -20.467  -7.302  13.527  1.00 15.00      A    H  
ATOM   3541  C   LYS A 422     -20.692  -9.975  19.158  1.00 15.00      A    C  
ATOM   3542  O   LYS A 422     -21.021 -11.165  19.132  1.00 15.00      A    O  
ATOM   3543  N   GLN A 423     -21.539  -8.987  19.419  1.00 15.00      A    N  
ATOM   3544  HN  GLN A 423     -21.204  -8.064  19.439  1.00 15.00      A    H  
ATOM   3545  CA  GLN A 423     -22.948  -9.224  19.685  1.00 15.00      A    C  
ATOM   3546  CB  GLN A 423     -23.186  -9.503  21.170  1.00 15.00      A    C  
ATOM   3547  CG  GLN A 423     -24.404 -10.367  21.443  1.00 15.00      A    C  
ATOM   3548  CD  GLN A 423     -24.536 -10.748  22.902  1.00 15.00      A    C  
ATOM   3549  OE1 GLN A 423     -24.178  -9.981  23.796  1.00 15.00      A    O  
ATOM   3550  NE2 GLN A 423     -25.038 -11.947  23.152  1.00 15.00      A    N  
ATOM   3551 HE21 GLN A 423     -25.291 -12.513  22.391  1.00 15.00      A    H  
ATOM   3552 HE22 GLN A 423     -25.140 -12.217  24.087  1.00 15.00      A    H  
ATOM   3553  C   GLN A 423     -23.772  -8.024  19.224  1.00 15.00      A    C  
ATOM   3554  O   GLN A 423     -23.734  -6.959  19.843  1.00 15.00      A    O  
ATOM   3555  N   ASP A 424     -24.495  -8.203  18.124  1.00 15.00      A    N  
ATOM   3556  HN  ASP A 424     -24.482  -9.080  17.686  1.00 15.00      A    H  
ATOM   3557  CA  ASP A 424     -25.328  -7.142  17.556  1.00 15.00      A    C  
ATOM   3558  CB  ASP A 424     -25.258  -7.166  16.021  1.00 15.00      A    C  
ATOM   3559  CG  ASP A 424     -24.124  -6.332  15.447  1.00 15.00      A    C  
ATOM   3560  OD1 ASP A 424     -24.065  -5.125  15.747  1.00 15.00      A    O  
ATOM   3561  OD2 ASP A 424     -23.308  -6.878  14.668  1.00 15.00      A    O  
ATOM   3562  C   ASP A 424     -26.777  -7.301  18.010  1.00 15.00      A    C  
ATOM   3563  O   ASP A 424     -27.254  -8.426  18.194  1.00 15.00      A    O  
ATOM   3564  N   TYR A 425     -27.476  -6.181  18.187  1.00 15.00      A    N  
ATOM   3565  HN  TYR A 425     -27.045  -5.312  18.018  1.00 15.00      A    H  
ATOM   3566  CA  TYR A 425     -28.866  -6.204  18.628  1.00 15.00      A    C  
ATOM   3567  CB  TYR A 425     -28.965  -5.767  20.090  1.00 15.00      A    C  
ATOM   3568  CG  TYR A 425     -28.592  -6.819  21.106  1.00 15.00      A    C  
ATOM   3569  CD1 TYR A 425     -27.293  -6.920  21.589  1.00 15.00      A    C  
ATOM   3570  CD2 TYR A 425     -29.546  -7.697  21.601  1.00 15.00      A    C  
ATOM   3571  CE1 TYR A 425     -26.956  -7.867  22.536  1.00 15.00      A    C  
ATOM   3572  CE2 TYR A 425     -29.218  -8.648  22.545  1.00 15.00      A    C  
ATOM   3573  CZ  TYR A 425     -27.922  -8.728  23.011  1.00 15.00      A    C  
ATOM   3574  OH  TYR A 425     -27.593  -9.671  23.957  1.00 15.00      A    O  
ATOM   3575  HH  TYR A 425     -27.853 -10.544  23.643  1.00 15.00      A    H  
ATOM   3576  C   TYR A 425     -29.746  -5.284  17.784  1.00 15.00      A    C  
ATOM   3577  O   TYR A 425     -29.534  -4.073  17.744  1.00 15.00      A    O  
ATOM   3578  N   GLU A 426     -30.745  -5.870  17.138  1.00 15.00      A    N  
ATOM   3579  HN  GLU A 426     -30.862  -6.840  17.224  1.00 15.00      A    H  
ATOM   3580  CA  GLU A 426     -31.683  -5.129  16.303  1.00 15.00      A    C  
ATOM   3581  CB  GLU A 426     -31.768  -5.841  14.946  1.00 15.00      A    C  
ATOM   3582  CG  GLU A 426     -32.281  -5.019  13.772  1.00 15.00      A    C  
ATOM   3583  CD  GLU A 426     -32.673  -5.917  12.609  1.00 15.00      A    C  
ATOM   3584  OE1 GLU A 426     -32.279  -7.109  12.623  1.00 15.00      A    O  
ATOM   3585  OE2 GLU A 426     -33.379  -5.447  11.691  1.00 15.00      A    O  
ATOM   3586  C   GLU A 426     -33.048  -5.158  17.000  1.00 15.00      A    C  
ATOM   3587  O   GLU A 426     -33.595  -6.237  17.254  1.00 15.00      A    O  
ATOM   3588  N   LEU A 427     -33.580  -3.990  17.343  1.00 15.00      A    N  
ATOM   3589  HN  LEU A 427     -33.110  -3.160  17.112  1.00 15.00      A    H  
ATOM   3590  CA  LEU A 427     -34.863  -3.916  18.032  1.00 15.00      A    C  
ATOM   3591  CB  LEU A 427     -34.810  -2.912  19.188  1.00 15.00      A    C  
ATOM   3592  CG  LEU A 427     -33.916  -3.272  20.378  1.00 15.00      A    C  
ATOM   3593  CD1 LEU A 427     -34.046  -2.223  21.474  1.00 15.00      A    C  
ATOM   3594  CD2 LEU A 427     -34.259  -4.654  20.915  1.00 15.00      A    C  
ATOM   3595  C   LEU A 427     -35.985  -3.530  17.084  1.00 15.00      A    C  
ATOM   3596  O   LEU A 427     -35.786  -2.744  16.158  1.00 15.00      A    O  
ATOM   3597  N   ASN A 428     -37.163  -4.090  17.327  1.00 15.00      A    N  
ATOM   3598  HN  ASN A 428     -37.248  -4.717  18.076  1.00 15.00      A    H  
ATOM   3599  CA  ASN A 428     -38.333  -3.800  16.512  1.00 15.00      A    C  
ATOM   3600  CB  ASN A 428     -39.485  -4.734  16.892  1.00 15.00      A    C  
ATOM   3601  CG  ASN A 428     -39.483  -6.014  16.075  1.00 15.00      A    C  
ATOM   3602  OD1 ASN A 428     -39.217  -5.997  14.875  1.00 15.00      A    O  
ATOM   3603  ND2 ASN A 428     -39.773  -7.134  16.721  1.00 15.00      A    N  
ATOM   3604 HD21 ASN A 428     -39.970  -7.078  17.680  1.00 15.00      A    H  
ATOM   3605 HD22 ASN A 428     -39.775  -7.972  16.215  1.00 15.00      A    H  
ATOM   3606  C   ASN A 428     -38.746  -2.340  16.681  1.00 15.00      A    C  
ATOM   3607  O   ASN A 428     -38.518  -1.748  17.737  1.00 15.00      A    O  
ATOM   3608  N   PRO A 429     -39.354  -1.737  15.647  1.00 15.00      A    N  
ATOM   3609  CA  PRO A 429     -39.778  -0.335  15.691  1.00 15.00      A    C  
ATOM   3610  CB  PRO A 429     -40.303  -0.061  14.273  1.00 15.00      A    C  
ATOM   3611  CG  PRO A 429     -39.807  -1.195  13.439  1.00 15.00      A    C  
ATOM   3612  CD  PRO A 429     -39.684  -2.370  14.363  1.00 15.00      A    C  
ATOM   3613  C   PRO A 429     -40.884  -0.105  16.714  1.00 15.00      A    C  
ATOM   3614  O   PRO A 429     -41.946  -0.722  16.642  1.00 15.00      A    O  
ATOM   3615  N   VAL A 430     -40.629   0.781  17.667  1.00 15.00      A    N  
ATOM   3616  HN  VAL A 430     -39.762   1.241  17.675  1.00 15.00      A    H  
ATOM   3617  CA  VAL A 430     -41.608   1.090  18.700  1.00 15.00      A    C  
ATOM   3618  CB  VAL A 430     -41.116   0.679  20.105  1.00 15.00      A    C  
ATOM   3619  CG1 VAL A 430     -42.200   0.915  21.149  1.00 15.00      A    C  
ATOM   3620  CG2 VAL A 430     -40.676  -0.778  20.116  1.00 15.00      A    C  
ATOM   3621  C   VAL A 430     -41.951   2.576  18.685  1.00 15.00      A    C  
ATOM   3622  O   VAL A 430     -41.066   3.425  18.598  1.00 15.00      A    O  
ATOM   3623  N   SER A 431     -43.238   2.875  18.741  1.00 15.00      A    N  
ATOM   3624  HN  SER A 431     -43.895   2.149  18.772  1.00 15.00      A    H  
ATOM   3625  CA  SER A 431     -43.715   4.245  18.732  1.00 15.00      A    C  
ATOM   3626  CB  SER A 431     -45.051   4.293  17.993  1.00 15.00      A    C  
ATOM   3627  OG  SER A 431     -45.692   3.026  18.052  1.00 15.00      A    O  
ATOM   3628  HG  SER A 431     -46.038   2.884  18.939  1.00 15.00      A    H  
ATOM   3629  C   SER A 431     -43.880   4.786  20.154  1.00 15.00      A    C  
ATOM   3630  O   SER A 431     -44.738   4.324  20.908  1.00 15.00      A    O  
ATOM   3631  N   TRP A 432     -43.055   5.762  20.513  1.00 15.00      A    N  
ATOM   3632  HN  TRP A 432     -42.387   6.090  19.866  1.00 15.00      A    H  
ATOM   3633  CA  TRP A 432     -43.118   6.368  21.834  1.00 15.00      A    C  
ATOM   3634  CB  TRP A 432     -41.881   6.010  22.665  1.00 15.00      A    C  
ATOM   3635  CG  TRP A 432     -41.998   6.375  24.118  1.00 15.00      A    C  
ATOM   3636  CD1 TRP A 432     -42.824   5.801  25.043  1.00 15.00      A    C  
ATOM   3637  CD2 TRP A 432     -41.264   7.393  24.815  1.00 15.00      A    C  
ATOM   3638  NE1 TRP A 432     -42.653   6.399  26.269  1.00 15.00      A    N  
ATOM   3639  HE1 TRP A 432     -43.132   6.160  27.091  1.00 15.00      A    H  
ATOM   3640  CE2 TRP A 432     -41.701   7.378  26.156  1.00 15.00      A    C  
ATOM   3641  CE3 TRP A 432     -40.282   8.315  24.437  1.00 15.00      A    C  
ATOM   3642  CZ2 TRP A 432     -41.189   8.246  27.117  1.00 15.00      A    C  
ATOM   3643  CZ3 TRP A 432     -39.776   9.176  25.394  1.00 15.00      A    C  
ATOM   3644  CH2 TRP A 432     -40.230   9.136  26.717  1.00 15.00      A    C  
ATOM   3645  C   TRP A 432     -43.260   7.879  21.711  1.00 15.00      A    C  
ATOM   3646  O   TRP A 432     -42.532   8.519  20.953  1.00 15.00      A    O  
ATOM   3647  N   TYR A 433     -44.227   8.432  22.437  1.00 15.00      A    N  
ATOM   3648  HN  TYR A 433     -44.781   7.853  23.000  1.00 15.00      A    H  
ATOM   3649  CA  TYR A 433     -44.492   9.871  22.435  1.00 15.00      A    C  
ATOM   3650  CB  TYR A 433     -43.299  10.679  22.963  1.00 15.00      A    C  
ATOM   3651  CG  TYR A 433     -43.436  11.088  24.415  1.00 15.00      A    C  
ATOM   3652  CD1 TYR A 433     -44.000  10.227  25.348  1.00 15.00      A    C  
ATOM   3653  CD2 TYR A 433     -43.008  12.336  24.851  1.00 15.00      A    C  
ATOM   3654  CE1 TYR A 433     -44.135  10.597  26.672  1.00 15.00      A    C  
ATOM   3655  CE2 TYR A 433     -43.137  12.714  26.174  1.00 15.00      A    C  
ATOM   3656  CZ  TYR A 433     -43.702  11.841  27.081  1.00 15.00      A    C  
ATOM   3657  OH  TYR A 433     -43.836  12.213  28.399  1.00 15.00      A    O  
ATOM   3658  HH  TYR A 433     -44.166  13.114  28.446  1.00 15.00      A    H  
ATOM   3659  C   TYR A 433     -44.974  10.385  21.078  1.00 15.00      A    C  
ATOM   3660  O   TYR A 433     -45.025  11.590  20.847  1.00 15.00      A    O  
ATOM   3661  N   GLY A 434     -45.332   9.465  20.189  1.00 15.00      A    N  
ATOM   3662  HN  GLY A 434     -45.249   8.519  20.419  1.00 15.00      A    H  
ATOM   3663  CA  GLY A 434     -45.830   9.851  18.884  1.00 15.00      A    C  
ATOM   3664  C   GLY A 434     -44.855   9.601  17.751  1.00 15.00      A    C  
ATOM   3665  O   GLY A 434     -45.239   9.649  16.584  1.00 15.00      A    O  
ATOM   3666  N   ILE A 435     -43.600   9.328  18.073  1.00 15.00      A    N  
ATOM   3667  HN  ILE A 435     -43.339   9.275  19.018  1.00 15.00      A    H  
ATOM   3668  CA  ILE A 435     -42.603   9.091  17.037  1.00 15.00      A    C  
ATOM   3669  CB  ILE A 435     -41.419  10.080  17.122  1.00 15.00      A    C  
ATOM   3670  CG1 ILE A 435     -40.740  10.008  18.493  1.00 15.00      A    C  
ATOM   3671  CG2 ILE A 435     -41.895  11.497  16.834  1.00 15.00      A    C  
ATOM   3672  CD1 ILE A 435     -39.510  10.884  18.616  1.00 15.00      A    C  
ATOM   3673  C   ILE A 435     -42.105   7.650  17.043  1.00 15.00      A    C  
ATOM   3674  O   ILE A 435     -42.103   6.986  18.081  1.00 15.00      A    O  
ATOM   3675  N   ASN A 436     -41.703   7.172  15.871  1.00 15.00      A    N  
ATOM   3676  HN  ASN A 436     -41.736   7.752  15.083  1.00 15.00      A    H  
ATOM   3677  CA  ASN A 436     -41.199   5.812  15.728  1.00 15.00      A    C  
ATOM   3678  CB  ASN A 436     -41.423   5.296  14.306  1.00 15.00      A    C  
ATOM   3679  CG  ASN A 436     -42.642   4.405  14.196  1.00 15.00      A    C  
ATOM   3680  OD1 ASN A 436     -43.601   4.547  14.948  1.00 15.00      A    O  
ATOM   3681  ND2 ASN A 436     -42.615   3.476  13.252  1.00 15.00      A    N  
ATOM   3682 HD21 ASN A 436     -41.821   3.416  12.685  1.00 15.00      A    H  
ATOM   3683 HD22 ASN A 436     -43.396   2.889  13.160  1.00 15.00      A    H  
ATOM   3684  C   ASN A 436     -39.723   5.772  16.068  1.00 15.00      A    C  
ATOM   3685  O   ASN A 436     -38.955   6.624  15.621  1.00 15.00      A    O  
ATOM   3686  N   HIS A 437     -39.326   4.787  16.853  1.00 15.00      A    N  
ATOM   3687  HN  HIS A 437     -39.982   4.132  17.180  1.00 15.00      A    H  
ATOM   3688  CA  HIS A 437     -37.942   4.671  17.266  1.00 15.00      A    C  
ATOM   3689  CB  HIS A 437     -37.841   4.651  18.792  1.00 15.00      A    C  
ATOM   3690  CG  HIS A 437     -38.160   5.962  19.439  1.00 15.00      A    C  
ATOM   3691  ND1 HIS A 437     -39.367   6.184  20.058  1.00 15.00      A    N  
ATOM   3692  CD2 HIS A 437     -37.396   7.077  19.540  1.00 15.00      A    C  
ATOM   3693  CE1 HIS A 437     -39.315   7.418  20.518  1.00 15.00      A    C  
ATOM   3694  NE2 HIS A 437     -38.142   7.996  20.229  1.00 15.00      A    N  
ATOM   3695  HE2 HIS A 437     -37.868   8.901  20.469  1.00 15.00      A    H  
ATOM   3696  C   HIS A 437     -37.247   3.448  16.691  1.00 15.00      A    C  
ATOM   3697  O   HIS A 437     -37.771   2.331  16.738  1.00 15.00      A    O  
ATOM   3698  N   GLN A 438     -36.073   3.685  16.128  1.00 15.00      A    N  
ATOM   3699  HN  GLN A 438     -35.749   4.612  16.084  1.00 15.00      A    H  
ATOM   3700  CA  GLN A 438     -35.236   2.629  15.578  1.00 15.00      A    C  
ATOM   3701  CB  GLN A 438     -34.904   2.897  14.107  1.00 15.00      A    C  
ATOM   3702  CG  GLN A 438     -36.023   2.523  13.146  1.00 15.00      A    C  
ATOM   3703  CD  GLN A 438     -35.901   1.107  12.609  1.00 15.00      A    C  
ATOM   3704  OE1 GLN A 438     -34.817   0.644  12.262  1.00 15.00      A    O  
ATOM   3705  NE2 GLN A 438     -37.021   0.405  12.541  1.00 15.00      A    N  
ATOM   3706 HE21 GLN A 438     -37.852   0.832  12.835  1.00 15.00      A    H  
ATOM   3707 HE22 GLN A 438     -36.968  -0.520  12.221  1.00 15.00      A    H  
ATOM   3708  C   GLN A 438     -33.971   2.580  16.417  1.00 15.00      A    C  
ATOM   3709  O   GLN A 438     -33.137   3.490  16.355  1.00 15.00      A    O  
ATOM   3710  N   ILE A 439     -33.851   1.540  17.227  1.00 15.00      A    N  
ATOM   3711  HN  ILE A 439     -34.533   0.836  17.208  1.00 15.00      A    H  
ATOM   3712  CA  ILE A 439     -32.717   1.402  18.125  1.00 15.00      A    C  
ATOM   3713  CB  ILE A 439     -33.178   1.011  19.548  1.00 15.00      A    C  
ATOM   3714  CG1 ILE A 439     -34.297   1.946  20.020  1.00 15.00      A    C  
ATOM   3715  CG2 ILE A 439     -32.007   1.046  20.522  1.00 15.00      A    C  
ATOM   3716  CD1 ILE A 439     -34.925   1.544  21.338  1.00 15.00      A    C  
ATOM   3717  C   ILE A 439     -31.701   0.384  17.627  1.00 15.00      A    C  
ATOM   3718  O   ILE A 439     -32.029  -0.784  17.415  1.00 15.00      A    O  
ATOM   3719  N   ASP A 440     -30.469   0.846  17.464  1.00 15.00      A    N  
ATOM   3720  HN  ASP A 440     -30.287   1.789  17.660  1.00 15.00      A    H  
ATOM   3721  CA  ASP A 440     -29.370   0.001  17.015  1.00 15.00      A    C  
ATOM   3722  CB  ASP A 440     -28.827   0.492  15.662  1.00 15.00      A    C  
ATOM   3723  CG  ASP A 440     -28.573  -0.629  14.662  1.00 15.00      A    C  
ATOM   3724  OD1 ASP A 440     -29.399  -0.799  13.742  1.00 15.00      A    O  
ATOM   3725  OD2 ASP A 440     -27.537  -1.325  14.783  1.00 15.00      A    O  
ATOM   3726  C   ASP A 440     -28.268   0.062  18.058  1.00 15.00      A    C  
ATOM   3727  O   ASP A 440     -27.775   1.149  18.385  1.00 15.00      A    O  
ATOM   3728  N   PHE A 441     -27.906  -1.083  18.611  1.00 15.00      A    N  
ATOM   3729  HN  PHE A 441     -28.334  -1.919  18.321  1.00 15.00      A    H  
ATOM   3730  CA  PHE A 441     -26.865  -1.130  19.622  1.00 15.00      A    C  
ATOM   3731  CB  PHE A 441     -27.402  -0.765  21.017  1.00 15.00      A    C  
ATOM   3732  CG  PHE A 441     -28.256  -1.816  21.673  1.00 15.00      A    C  
ATOM   3733  CD1 PHE A 441     -27.744  -2.605  22.690  1.00 15.00      A    C  
ATOM   3734  CD2 PHE A 441     -29.568  -2.007  21.280  1.00 15.00      A    C  
ATOM   3735  CE1 PHE A 441     -28.524  -3.564  23.303  1.00 15.00      A    C  
ATOM   3736  CE2 PHE A 441     -30.355  -2.966  21.887  1.00 15.00      A    C  
ATOM   3737  CZ  PHE A 441     -29.832  -3.746  22.901  1.00 15.00      A    C  
ATOM   3738  C   PHE A 441     -26.163  -2.477  19.636  1.00 15.00      A    C  
ATOM   3739  O   PHE A 441     -26.699  -3.478  19.164  1.00 15.00      A    O  
ATOM   3740  N   GLY A 442     -24.960  -2.483  20.179  1.00 15.00      A    N  
ATOM   3741  HN  GLY A 442     -24.594  -1.648  20.538  1.00 15.00      A    H  
ATOM   3742  CA  GLY A 442     -24.174  -3.689  20.260  1.00 15.00      A    C  
ATOM   3743  C   GLY A 442     -22.834  -3.401  20.893  1.00 15.00      A    C  
ATOM   3744  O   GLY A 442     -22.542  -2.247  21.224  1.00 15.00      A    O  
ATOM   3745  N   TRP A 443     -22.024  -4.432  21.063  1.00 15.00      A    N  
ATOM   3746  HN  TRP A 443     -22.313  -5.323  20.766  1.00 15.00      A    H  
ATOM   3747  CA  TRP A 443     -20.706  -4.279  21.666  1.00 15.00      A    C  
ATOM   3748  CB  TRP A 443     -20.759  -4.510  23.184  1.00 15.00      A    C  
ATOM   3749  CG  TRP A 443     -21.216  -5.884  23.587  1.00 15.00      A    C  
ATOM   3750  CD1 TRP A 443     -22.504  -6.331  23.658  1.00 15.00      A    C  
ATOM   3751  CD2 TRP A 443     -20.389  -6.987  23.986  1.00 15.00      A    C  
ATOM   3752  NE1 TRP A 443     -22.530  -7.641  24.068  1.00 15.00      A    N  
ATOM   3753  HE1 TRP A 443     -23.340  -8.190  24.189  1.00 15.00      A    H  
ATOM   3754  CE2 TRP A 443     -21.245  -8.066  24.280  1.00 15.00      A    C  
ATOM   3755  CE3 TRP A 443     -19.009  -7.167  24.129  1.00 15.00      A    C  
ATOM   3756  CZ2 TRP A 443     -20.769  -9.308  24.694  1.00 15.00      A    C  
ATOM   3757  CZ3 TRP A 443     -18.540  -8.400  24.542  1.00 15.00      A    C  
ATOM   3758  CH2 TRP A 443     -19.417  -9.452  24.825  1.00 15.00      A    C  
ATOM   3759  C   TRP A 443     -19.695  -5.220  21.021  1.00 15.00      A    C  
ATOM   3760  O   TRP A 443     -20.074  -6.193  20.357  1.00 15.00      A    O  
ATOM   3761  N   GLU A 444     -18.415  -4.923  21.217  1.00 15.00      A    N  
ATOM   3762  HN  GLU A 444     -18.182  -4.136  21.752  1.00 15.00      A    H  
ATOM   3763  CA  GLU A 444     -17.342  -5.735  20.666  1.00 15.00      A    C  
ATOM   3764  CB  GLU A 444     -17.025  -5.307  19.229  1.00 15.00      A    C  
ATOM   3765  CG  GLU A 444     -17.078  -3.800  18.988  1.00 15.00      A    C  
ATOM   3766  CD  GLU A 444     -17.192  -3.442  17.516  1.00 15.00      A    C  
ATOM   3767  OE1 GLU A 444     -17.327  -4.365  16.684  1.00 15.00      A    O  
ATOM   3768  OE2 GLU A 444     -17.157  -2.230  17.192  1.00 15.00      A    O  
ATOM   3769  C   GLU A 444     -16.093  -5.653  21.542  1.00 15.00      A    C  
ATOM   3770  O   GLU A 444     -15.774  -4.594  22.088  1.00 15.00      A    O  
ATOM   3771  N   THR A 445     -15.415  -6.781  21.699  1.00 15.00      A    N  
ATOM   3772  HN  THR A 445     -15.740  -7.596  21.259  1.00 15.00      A    H  
ATOM   3773  CA  THR A 445     -14.194  -6.848  22.491  1.00 15.00      A    C  
ATOM   3774  CB  THR A 445     -14.435  -7.493  23.873  1.00 15.00      A    C  
ATOM   3775  OG1 THR A 445     -15.408  -8.542  23.769  1.00 15.00      A    O  
ATOM   3776  HG1 THR A 445     -14.964  -9.368  23.565  1.00 15.00      A    H  
ATOM   3777  CG2 THR A 445     -14.922  -6.453  24.874  1.00 15.00      A    C  
ATOM   3778  C   THR A 445     -13.124  -7.629  21.727  1.00 15.00      A    C  
ATOM   3779  O   THR A 445     -13.374  -8.752  21.279  1.00 15.00      A    O  
ATOM   3780  N   ASP A 446     -11.937  -7.040  21.590  1.00 15.00      A    N  
ATOM   3781  HN  ASP A 446     -11.786  -6.160  21.997  1.00 15.00      A    H  
ATOM   3782  CA  ASP A 446     -10.855  -7.676  20.841  1.00 15.00      A    C  
ATOM   3783  CB  ASP A 446     -10.530  -6.861  19.589  1.00 15.00      A    C  
ATOM   3784  CG  ASP A 446     -11.241  -7.370  18.358  1.00 15.00      A    C  
ATOM   3785  OD1 ASP A 446     -10.690  -8.265  17.684  1.00 15.00      A    O  
ATOM   3786  OD2 ASP A 446     -12.347  -6.878  18.065  1.00 15.00      A    O  
ATOM   3787  C   ASP A 446      -9.583  -7.879  21.654  1.00 15.00      A    C  
ATOM   3788  O   ASP A 446      -9.011  -6.928  22.190  1.00 15.00      A    O  
ATOM   3789  N   PHE A 447      -9.145  -9.129  21.726  1.00 15.00      A    N  
ATOM   3790  HN  PHE A 447      -9.666  -9.838  21.283  1.00 15.00      A    H  
ATOM   3791  CA  PHE A 447      -7.920  -9.491  22.427  1.00 15.00      A    C  
ATOM   3792  CB  PHE A 447      -8.167 -10.709  23.329  1.00 15.00      A    C  
ATOM   3793  CG  PHE A 447      -9.342 -10.577  24.256  1.00 15.00      A    C  
ATOM   3794  CD1 PHE A 447     -10.623 -10.885  23.825  1.00 15.00      A    C  
ATOM   3795  CD2 PHE A 447      -9.165 -10.152  25.561  1.00 15.00      A    C  
ATOM   3796  CE1 PHE A 447     -11.705 -10.769  24.677  1.00 15.00      A    C  
ATOM   3797  CE2 PHE A 447     -10.241 -10.033  26.420  1.00 15.00      A    C  
ATOM   3798  CZ  PHE A 447     -11.513 -10.342  25.977  1.00 15.00      A    C  
ATOM   3799  C   PHE A 447      -6.874  -9.857  21.383  1.00 15.00      A    C  
ATOM   3800  O   PHE A 447      -7.002 -10.890  20.722  1.00 15.00      A    O  
ATOM   3801  N   TYR A 448      -5.846  -9.035  21.221  1.00 15.00      A    N  
ATOM   3802  HN  TYR A 448      -5.759  -8.240  21.796  1.00 15.00      A    H  
ATOM   3803  CA  TYR A 448      -4.838  -9.314  20.207  1.00 15.00      A    C  
ATOM   3804  CB  TYR A 448      -4.969  -8.354  19.017  1.00 15.00      A    C  
ATOM   3805  CG  TYR A 448      -4.777  -6.888  19.354  1.00 15.00      A    C  
ATOM   3806  CD1 TYR A 448      -3.527  -6.290  19.250  1.00 15.00      A    C  
ATOM   3807  CD2 TYR A 448      -5.846  -6.101  19.770  1.00 15.00      A    C  
ATOM   3808  CE1 TYR A 448      -3.347  -4.953  19.549  1.00 15.00      A    C  
ATOM   3809  CE2 TYR A 448      -5.674  -4.763  20.072  1.00 15.00      A    C  
ATOM   3810  CZ  TYR A 448      -4.423  -4.194  19.960  1.00 15.00      A    C  
ATOM   3811  OH  TYR A 448      -4.249  -2.861  20.256  1.00 15.00      A    O  
ATOM   3812  HH  TYR A 448      -4.679  -2.658  21.096  1.00 15.00      A    H  
ATOM   3813  C   TYR A 448      -3.410  -9.316  20.740  1.00 15.00      A    C  
ATOM   3814  O   TYR A 448      -3.087  -8.655  21.727  1.00 15.00      A    O  
ATOM   3815  N   THR A 449      -2.567 -10.088  20.072  1.00 15.00      A    N  
ATOM   3816  HN  THR A 449      -2.911 -10.624  19.322  1.00 15.00      A    H  
ATOM   3817  CA  THR A 449      -1.162 -10.195  20.411  1.00 15.00      A    C  
ATOM   3818  CB  THR A 449      -0.839 -11.568  21.040  1.00 15.00      A    C  
ATOM   3819  OG1 THR A 449      -1.731 -11.816  22.133  1.00 15.00      A    O  
ATOM   3820  HG1 THR A 449      -2.199 -11.004  22.356  1.00 15.00      A    H  
ATOM   3821  CG2 THR A 449       0.596 -11.610  21.543  1.00 15.00      A    C  
ATOM   3822  C   THR A 449      -0.318 -10.005  19.151  1.00 15.00      A    C  
ATOM   3823  O   THR A 449      -0.294 -10.868  18.273  1.00 15.00      A    O  
ATOM   3824  N   SER A 450       0.334  -8.855  19.056  1.00 15.00      A    N  
ATOM   3825  HN  SER A 450       0.247  -8.195  19.782  1.00 15.00      A    H  
ATOM   3826  CA  SER A 450       1.187  -8.535  17.920  1.00 15.00      A    C  
ATOM   3827  CB  SER A 450       1.179  -7.023  17.684  1.00 15.00      A    C  
ATOM   3828  OG  SER A 450      -0.140  -6.500  17.778  1.00 15.00      A    O  
ATOM   3829  HG  SER A 450      -0.242  -5.775  17.153  1.00 15.00      A    H  
ATOM   3830  C   SER A 450       2.605  -9.017  18.208  1.00 15.00      A    C  
ATOM   3831  O   SER A 450       3.064  -8.944  19.352  1.00 15.00      A    O  
ATOM   3832  N   ARG A 451       3.301  -9.510  17.189  1.00 15.00      A    N  
ATOM   3833  HN  ARG A 451       2.896  -9.543  16.293  1.00 15.00      A    H  
ATOM   3834  CA  ARG A 451       4.651 -10.021  17.387  1.00 15.00      A    C  
ATOM   3835  CB  ARG A 451       4.590 -11.518  17.686  1.00 15.00      A    C  
ATOM   3836  CG  ARG A 451       4.716 -11.885  19.147  1.00 15.00      A    C  
ATOM   3837  CD  ARG A 451       4.627 -13.386  19.327  1.00 15.00      A    C  
ATOM   3838  NE  ARG A 451       5.063 -13.810  20.655  1.00 15.00      A    N  
ATOM   3839  HE  ARG A 451       5.953 -13.513  20.951  1.00 15.00      A    H  
ATOM   3840  CZ  ARG A 451       4.324 -14.555  21.473  1.00 15.00      A    C  
ATOM   3841  NH1 ARG A 451       3.110 -14.952  21.101  1.00 15.00      A    N  
ATOM   3842 HH11 ARG A 451       2.736 -14.679  20.168  1.00 15.00      A    H  
ATOM   3843 HH12 ARG A 451       2.525 -15.533  21.740  1.00 15.00      A    H  
ATOM   3844  NH2 ARG A 451       4.792 -14.895  22.667  1.00 15.00      A    N  
ATOM   3845 HH21 ARG A 451       4.217 -15.478  23.313  1.00 15.00      A    H  
ATOM   3846 HH22 ARG A 451       5.735 -14.570  22.973  1.00 15.00      A    H  
ATOM   3847  C   ARG A 451       5.561  -9.808  16.182  1.00 15.00      A    C  
ATOM   3848  O   ARG A 451       5.111  -9.778  15.038  1.00 15.00      A    O  
ATOM   3849  N   TYR A 452       6.845  -9.660  16.474  1.00 15.00      A    N  
ATOM   3850  HN  TYR A 452       7.112  -9.664  17.420  1.00 15.00      A    H  
ATOM   3851  CA  TYR A 452       7.887  -9.502  15.464  1.00 15.00      A    C  
ATOM   3852  CB  TYR A 452       8.391  -8.048  15.401  1.00 15.00      A    C  
ATOM   3853  CG  TYR A 452       9.721  -7.870  14.681  1.00 15.00      A    C  
ATOM   3854  CD1 TYR A 452       9.830  -8.048  13.304  1.00 15.00      A    C  
ATOM   3855  CD2 TYR A 452      10.870  -7.523  15.384  1.00 15.00      A    C  
ATOM   3856  CE1 TYR A 452      11.043  -7.886  12.653  1.00 15.00      A    C  
ATOM   3857  CE2 TYR A 452      12.084  -7.359  14.741  1.00 15.00      A    C  
ATOM   3858  CZ  TYR A 452      12.167  -7.542  13.377  1.00 15.00      A    C  
ATOM   3859  OH  TYR A 452      13.378  -7.380  12.737  1.00 15.00      A    O  
ATOM   3860  HH  TYR A 452      13.230  -6.975  11.872  1.00 15.00      A    H  
ATOM   3861  C   TYR A 452       9.022 -10.425  15.868  1.00 15.00      A    C  
ATOM   3862  O   TYR A 452       9.477 -10.370  17.012  1.00 15.00      A    O  
ATOM   3863  N   ARG A 453       9.469 -11.284  14.968  1.00 15.00      A    N  
ATOM   3864  HN  ARG A 453       9.083 -11.294  14.062  1.00 15.00      A    H  
ATOM   3865  CA  ARG A 453      10.526 -12.216  15.315  1.00 15.00      A    C  
ATOM   3866  CB  ARG A 453       9.925 -13.495  15.922  1.00 15.00      A    C  
ATOM   3867  CG  ARG A 453      10.858 -14.703  15.885  1.00 15.00      A    C  
ATOM   3868  CD  ARG A 453      10.123 -16.003  16.153  1.00 15.00      A    C  
ATOM   3869  NE  ARG A 453      10.018 -16.284  17.583  1.00 15.00      A    N  
ATOM   3870  HE  ARG A 453      10.842 -16.574  18.045  1.00 15.00      A    H  
ATOM   3871  CZ  ARG A 453       8.891 -16.170  18.279  1.00 15.00      A    C  
ATOM   3872  NH1 ARG A 453       7.770 -15.787  17.671  1.00 15.00      A    N  
ATOM   3873 HH11 ARG A 453       6.885 -15.695  18.207  1.00 15.00      A    H  
ATOM   3874 HH12 ARG A 453       7.776 -15.576  16.648  1.00 15.00      A    H  
ATOM   3875  NH2 ARG A 453       8.886 -16.440  19.579  1.00 15.00      A    N  
ATOM   3876 HH21 ARG A 453       9.766 -16.738  20.054  1.00 15.00      A    H  
ATOM   3877 HH22 ARG A 453       8.009 -16.350  20.131  1.00 15.00      A    H  
ATOM   3878  C   ARG A 453      11.422 -12.595  14.147  1.00 15.00      A    C  
ATOM   3879  O   ARG A 453      10.974 -12.723  13.008  1.00 15.00      A    O  
ATOM   3880  N   ARG A 454      12.701 -12.752  14.458  1.00 15.00      A    N  
ATOM   3881  HN  ARG A 454      12.985 -12.577  15.381  1.00 15.00      A    H  
ATOM   3882  CA  ARG A 454      13.686 -13.209  13.499  1.00 15.00      A    C  
ATOM   3883  CB  ARG A 454      15.031 -12.515  13.745  1.00 15.00      A    C  
ATOM   3884  CG  ARG A 454      16.069 -12.752  12.659  1.00 15.00      A    C  
ATOM   3885  CD  ARG A 454      17.333 -11.942  12.917  1.00 15.00      A    C  
ATOM   3886  NE  ARG A 454      17.207 -10.551  12.469  1.00 15.00      A    N  
ATOM   3887  HE  ARG A 454      16.787 -10.401  11.592  1.00 15.00      A    H  
ATOM   3888  CZ  ARG A 454      17.627  -9.493  13.169  1.00 15.00      A    C  
ATOM   3889  NH1 ARG A 454      18.195  -9.654  14.362  1.00 15.00      A    N  
ATOM   3890 HH11 ARG A 454      18.315 -10.618  14.764  1.00 15.00      A    H  
ATOM   3891 HH12 ARG A 454      18.528  -8.830  14.904  1.00 15.00      A    H  
ATOM   3892  NH2 ARG A 454      17.500  -8.271  12.664  1.00 15.00      A    N  
ATOM   3893 HH21 ARG A 454      17.073  -8.136  11.713  1.00 15.00      A    H  
ATOM   3894 HH22 ARG A 454      17.827  -7.444  13.202  1.00 15.00      A    H  
ATOM   3895  C   ARG A 454      13.790 -14.702  13.775  1.00 15.00      A    C  
ATOM   3896  O   ARG A 454      13.813 -15.099  14.934  1.00 15.00      A    O  
ATOM   3897  N   PHE A 455      13.822 -15.525  12.747  1.00 15.00      A    N  
ATOM   3898  HN  PHE A 455      13.841 -15.164  11.832  1.00 15.00      A    H  
ATOM   3899  CA  PHE A 455      13.833 -16.970  12.955  1.00 15.00      A    C  
ATOM   3900  CB  PHE A 455      13.141 -17.702  11.810  1.00 15.00      A    C  
ATOM   3901  CG  PHE A 455      11.660 -17.463  11.778  1.00 15.00      A    C  
ATOM   3902  CD1 PHE A 455      11.122 -16.462  10.988  1.00 15.00      A    C  
ATOM   3903  CD2 PHE A 455      10.806 -18.234  12.550  1.00 15.00      A    C  
ATOM   3904  CE1 PHE A 455       9.760 -16.233  10.966  1.00 15.00      A    C  
ATOM   3905  CE2 PHE A 455       9.443 -18.013  12.531  1.00 15.00      A    C  
ATOM   3906  CZ  PHE A 455       8.919 -17.010  11.739  1.00 15.00      A    C  
ATOM   3907  C   PHE A 455      15.190 -17.585  13.274  1.00 15.00      A    C  
ATOM   3908  O   PHE A 455      15.251 -18.742  13.684  1.00 15.00      A    O  
ATOM   3909  N   SER A 456      16.270 -16.841  13.096  1.00 15.00      A    N  
ATOM   3910  HN  SER A 456      16.185 -15.922  12.777  1.00 15.00      A    H  
ATOM   3911  CA  SER A 456      17.590 -17.387  13.377  1.00 15.00      A    C  
ATOM   3912  CB  SER A 456      17.935 -18.468  12.343  1.00 15.00      A    C  
ATOM   3913  OG  SER A 456      17.494 -18.092  11.044  1.00 15.00      A    O  
ATOM   3914  HG  SER A 456      17.299 -18.880  10.530  1.00 15.00      A    H  
ATOM   3915  C   SER A 456      18.668 -16.315  13.378  1.00 15.00      A    C  
ATOM   3916  O   SER A 456      18.439 -15.184  12.935  1.00 15.00      A    O  
ATOM   3917  N   ASP A 457      19.830 -16.678  13.912  1.00 15.00      A    N  
ATOM   3918  HN  ASP A 457      19.913 -17.569  14.309  1.00 15.00      A    H  
ATOM   3919  CA  ASP A 457      20.981 -15.788  13.950  1.00 15.00      A    C  
ATOM   3920  CB  ASP A 457      22.044 -16.333  14.913  1.00 15.00      A    C  
ATOM   3921  CG  ASP A 457      21.767 -16.025  16.369  1.00 15.00      A    C  
ATOM   3922  OD1 ASP A 457      20.653 -15.564  16.684  1.00 15.00      A    O  
ATOM   3923  OD2 ASP A 457      22.670 -16.246  17.199  1.00 15.00      A    O  
ATOM   3924  C   ASP A 457      21.587 -15.710  12.559  1.00 15.00      A    C  
ATOM   3925  O   ASP A 457      22.218 -16.661  12.100  1.00 15.00      A    O  
ATOM   3926  N   VAL A 458      21.385 -14.594  11.880  1.00 15.00      A    N  
ATOM   3927  HN  VAL A 458      20.880 -13.863  12.296  1.00 15.00      A    H  
ATOM   3928  CA  VAL A 458      21.920 -14.429  10.537  1.00 15.00      A    C  
ATOM   3929  CB  VAL A 458      20.972 -13.635   9.606  1.00 15.00      A    C  
ATOM   3930  CG1 VAL A 458      19.533 -14.100   9.783  1.00 15.00      A    C  
ATOM   3931  CG2 VAL A 458      21.085 -12.134   9.819  1.00 15.00      A    C  
ATOM   3932  C   VAL A 458      23.312 -13.801  10.591  1.00 15.00      A    C  
ATOM   3933  O   VAL A 458      23.576 -12.918  11.414  1.00 15.00      A    O  
ATOM   3934  N   TYR A 459      24.207 -14.272   9.733  1.00 15.00      A    N  
ATOM   3935  HN  TYR A 459      23.940 -14.968   9.095  1.00 15.00      A    H  
ATOM   3936  CA  TYR A 459      25.574 -13.770   9.714  1.00 15.00      A    C  
ATOM   3937  CB  TYR A 459      26.569 -14.910   9.953  1.00 15.00      A    C  
ATOM   3938  CG  TYR A 459      26.282 -15.747  11.177  1.00 15.00      A    C  
ATOM   3939  CD1 TYR A 459      26.605 -15.289  12.444  1.00 15.00      A    C  
ATOM   3940  CD2 TYR A 459      25.698 -17.003  11.063  1.00 15.00      A    C  
ATOM   3941  CE1 TYR A 459      26.355 -16.056  13.565  1.00 15.00      A    C  
ATOM   3942  CE2 TYR A 459      25.441 -17.775  12.180  1.00 15.00      A    C  
ATOM   3943  CZ  TYR A 459      25.773 -17.296  13.429  1.00 15.00      A    C  
ATOM   3944  OH  TYR A 459      25.531 -18.061  14.547  1.00 15.00      A    O  
ATOM   3945  HH  TYR A 459      24.899 -17.606  15.118  1.00 15.00      A    H  
ATOM   3946  C   TYR A 459      25.909 -13.075   8.401  1.00 15.00      A    C  
ATOM   3947  O   TYR A 459      25.810 -13.669   7.327  1.00 15.00      A    O  
ATOM   3948  N   THR A 460      26.306 -11.818   8.494  1.00 15.00      A    N  
ATOM   3949  HN  THR A 460      26.340 -11.388   9.380  1.00 15.00      A    H  
ATOM   3950  CA  THR A 460      26.681 -11.044   7.326  1.00 15.00      A    C  
ATOM   3951  CB  THR A 460      25.877  -9.732   7.245  1.00 15.00      A    C  
ATOM   3952  OG1 THR A 460      25.701  -9.197   8.561  1.00 15.00      A    O  
ATOM   3953  HG1 THR A 460      26.369  -8.527   8.724  1.00 15.00      A    H  
ATOM   3954  CG2 THR A 460      24.512  -9.982   6.631  1.00 15.00      A    C  
ATOM   3955  C   THR A 460      28.175 -10.730   7.368  1.00 15.00      A    C  
ATOM   3956  O   THR A 460      28.708 -10.352   8.415  1.00 15.00      A    O  
ATOM   3957  N   GLY A 461      28.850 -10.924   6.242  1.00 15.00      A    N  
ATOM   3958  HN  GLY A 461      28.375 -11.264   5.449  1.00 15.00      A    H  
ATOM   3959  CA  GLY A 461      30.274 -10.656   6.166  1.00 15.00      A    C  
ATOM   3960  C   GLY A 461      30.606  -9.197   6.407  1.00 15.00      A    C  
ATOM   3961  O   GLY A 461      29.885  -8.306   5.954  1.00 15.00      A    O  
ATOM   3962  N   GLY A 462      31.687  -8.956   7.135  1.00 15.00      A    N  
ATOM   3963  HN  GLY A 462      32.212  -9.708   7.480  1.00 15.00      A    H  
ATOM   3964  CA  GLY A 462      32.100  -7.599   7.423  1.00 15.00      A    C  
ATOM   3965  C   GLY A 462      33.161  -7.116   6.458  1.00 15.00      A    C  
ATOM   3966  O   GLY A 462      32.933  -7.066   5.251  1.00 15.00      A    O  
ATOM   3967  N   VAL A 463      34.325  -6.764   6.982  1.00 15.00      A    N  
ATOM   3968  HN  VAL A 463      34.458  -6.831   7.953  1.00 15.00      A    H  
ATOM   3969  CA  VAL A 463      35.412  -6.288   6.140  1.00 15.00      A    C  
ATOM   3970  CB  VAL A 463      36.392  -5.345   6.879  1.00 15.00      A    C  
ATOM   3971  CG1 VAL A 463      35.713  -4.031   7.215  1.00 15.00      A    C  
ATOM   3972  CG2 VAL A 463      36.946  -5.988   8.138  1.00 15.00      A    C  
ATOM   3973  C   VAL A 463      36.165  -7.447   5.500  1.00 15.00      A    C  
ATOM   3974  O   VAL A 463      36.676  -8.335   6.188  1.00 15.00      A    O  
ATOM   3975  N   LEU A 464      36.193  -7.448   4.180  1.00 15.00      A    N  
ATOM   3976  HN  LEU A 464      35.739  -6.729   3.696  1.00 15.00      A    H  
ATOM   3977  CA  LEU A 464      36.881  -8.478   3.424  1.00 15.00      A    C  
ATOM   3978  CB  LEU A 464      36.242  -8.613   2.038  1.00 15.00      A    C  
ATOM   3979  CG  LEU A 464      37.047  -9.379   0.986  1.00 15.00      A    C  
ATOM   3980  CD1 LEU A 464      37.090 -10.863   1.311  1.00 15.00      A    C  
ATOM   3981  CD2 LEU A 464      36.471  -9.144  -0.401  1.00 15.00      A    C  
ATOM   3982  C   LEU A 464      38.350  -8.111   3.285  1.00 15.00      A    C  
ATOM   3983  O   LEU A 464      38.677  -6.958   3.021  1.00 15.00      A    O  
ATOM   3984  N   VAL A 465      39.227  -9.083   3.477  1.00 15.00      A    N  
ATOM   3985  HN  VAL A 465      38.909  -9.986   3.693  1.00 15.00      A    H  
ATOM   3986  CA  VAL A 465      40.657  -8.840   3.363  1.00 15.00      A    C  
ATOM   3987  CB  VAL A 465      41.411  -9.125   4.682  1.00 15.00      A    C  
ATOM   3988  CG1 VAL A 465      40.921  -8.200   5.784  1.00 15.00      A    C  
ATOM   3989  CG2 VAL A 465      41.253 -10.575   5.104  1.00 15.00      A    C  
ATOM   3990  C   VAL A 465      41.259  -9.644   2.213  1.00 15.00      A    C  
ATOM   3991  O   VAL A 465      41.064 -10.859   2.113  1.00 15.00      A    O  
ATOM   3992  N   VAL A 466      41.963  -8.952   1.330  1.00 15.00      A    N  
ATOM   3993  HN  VAL A 466      42.066  -7.983   1.459  1.00 15.00      A    H  
ATOM   3994  CA  VAL A 466      42.593  -9.585   0.182  1.00 15.00      A    C  
ATOM   3995  CB  VAL A 466      42.107  -8.961  -1.147  1.00 15.00      A    C  
ATOM   3996  CG1 VAL A 466      42.753  -9.655  -2.337  1.00 15.00      A    C  
ATOM   3997  CG2 VAL A 466      40.590  -9.026  -1.250  1.00 15.00      A    C  
ATOM   3998  C   VAL A 466      44.111  -9.459   0.274  1.00 15.00      A    C  
ATOM   3999  O   VAL A 466      44.669  -8.382   0.031  1.00 15.00      A    O  
ATOM   4000  N   PRO A 467      44.791 -10.553   0.642  1.00 15.00      A    N  
ATOM   4001  CA  PRO A 467      46.243 -10.581   0.772  1.00 15.00      A    C  
ATOM   4002  CB  PRO A 467      46.465 -11.703   1.786  1.00 15.00      A    C  
ATOM   4003  CG  PRO A 467      45.321 -12.645   1.584  1.00 15.00      A    C  
ATOM   4004  CD  PRO A 467      44.190 -11.861   0.961  1.00 15.00      A    C  
ATOM   4005  C   PRO A 467      46.928 -10.912  -0.554  1.00 15.00      A    C  
ATOM   4006  O   PRO A 467      46.678 -11.955  -1.156  1.00 15.00      A    O  
ATOM   4007  N   THR A 468      47.783 -10.013  -1.011  1.00 15.00      A    N  
ATOM   4008  HN  THR A 468      47.941  -9.196  -0.500  1.00 15.00      A    H  
ATOM   4009  CA  THR A 468      48.494 -10.211  -2.260  1.00 15.00      A    C  
ATOM   4010  CB  THR A 468      47.930  -9.297  -3.363  1.00 15.00      A    C  
ATOM   4011  OG1 THR A 468      47.589  -8.019  -2.805  1.00 15.00      A    O  
ATOM   4012  HG1 THR A 468      47.828  -7.327  -3.428  1.00 15.00      A    H  
ATOM   4013  CG2 THR A 468      46.690  -9.916  -3.986  1.00 15.00      A    C  
ATOM   4014  C   THR A 468      49.984  -9.940  -2.084  1.00 15.00      A    C  
ATOM   4015  O   THR A 468      50.421  -9.478  -1.027  1.00 15.00      A    O  
ATOM   4016  N   GLY A 469      50.761 -10.237  -3.116  1.00 15.00      A    N  
ATOM   4017  HN  GLY A 469      50.363 -10.625  -3.923  1.00 15.00      A    H  
ATOM   4018  CA  GLY A 469      52.188 -10.013  -3.057  1.00 15.00      A    C  
ATOM   4019  C   GLY A 469      52.925 -11.199  -2.476  1.00 15.00      A    C  
ATOM   4020  O   GLY A 469      52.867 -12.298  -3.022  1.00 15.00      A    O  
ATOM   4021  N   ALA A 470      53.606 -10.979  -1.359  1.00 15.00      A    N  
ATOM   4022  HN  ALA A 470      53.597 -10.083  -0.965  1.00 15.00      A    H  
ATOM   4023  CA  ALA A 470      54.366 -12.036  -0.704  1.00 15.00      A    C  
ATOM   4024  CB  ALA A 470      55.317 -11.448   0.329  1.00 15.00      A    C  
ATOM   4025  C   ALA A 470      53.442 -13.071  -0.066  1.00 15.00      A    C  
ATOM   4026  O   ALA A 470      53.602 -14.272  -0.276  1.00 15.00      A    O  
ATOM   4027  N   SER A 471      52.469 -12.601   0.700  1.00 15.00      A    N  
ATOM   4028  HN  SER A 471      52.381 -11.633   0.828  1.00 15.00      A    H  
ATOM   4029  CA  SER A 471      51.522 -13.481   1.368  1.00 15.00      A    C  
ATOM   4030  CB  SER A 471      51.130 -12.860   2.709  1.00 15.00      A    C  
ATOM   4031  OG  SER A 471      51.401 -11.466   2.709  1.00 15.00      A    O  
ATOM   4032  HG  SER A 471      50.930 -11.051   3.435  1.00 15.00      A    H  
ATOM   4033  C   SER A 471      50.285 -13.696   0.498  1.00 15.00      A    C  
ATOM   4034  O   SER A 471      49.157 -13.664   0.982  1.00 15.00      A    O  
ATOM   4035  N   ALA A 472      50.512 -13.942  -0.787  1.00 15.00      A    N  
ATOM   4036  HN  ALA A 472      51.442 -13.990  -1.103  1.00 15.00      A    H  
ATOM   4037  CA  ALA A 472      49.424 -14.138  -1.745  1.00 15.00      A    C  
ATOM   4038  CB  ALA A 472      49.967 -14.191  -3.163  1.00 15.00      A    C  
ATOM   4039  C   ALA A 472      48.561 -15.366  -1.442  1.00 15.00      A    C  
ATOM   4040  O   ALA A 472      47.338 -15.309  -1.542  1.00 15.00      A    O  
ATOM   4041  N   GLY A 473      49.192 -16.472  -1.063  1.00 15.00      A    N  
ATOM   4042  HN  GLY A 473      50.168 -16.470  -0.973  1.00 15.00      A    H  
ATOM   4043  CA  GLY A 473      48.439 -17.677  -0.767  1.00 15.00      A    C  
ATOM   4044  C   GLY A 473      48.695 -18.183   0.638  1.00 15.00      A    C  
ATOM   4045  O   GLY A 473      49.332 -19.218   0.826  1.00 15.00      A    O  
ATOM   4046  N   SER A 474      48.197 -17.462   1.630  1.00 15.00      A    N  
ATOM   4047  HN  SER A 474      47.683 -16.650   1.429  1.00 15.00      A    H  
ATOM   4048  CA  SER A 474      48.406 -17.862   3.016  1.00 15.00      A    C  
ATOM   4049  CB  SER A 474      49.459 -16.966   3.670  1.00 15.00      A    C  
ATOM   4050  OG  SER A 474      49.400 -15.651   3.144  1.00 15.00      A    O  
ATOM   4051  HG  SER A 474      49.069 -15.676   2.242  1.00 15.00      A    H  
ATOM   4052  C   SER A 474      47.113 -17.872   3.831  1.00 15.00      A    C  
ATOM   4053  O   SER A 474      47.143 -17.762   5.056  1.00 15.00      A    O  
ATOM   4054  N   VAL A 475      45.980 -18.028   3.165  1.00 15.00      A    N  
ATOM   4055  HN  VAL A 475      46.001 -18.141   2.191  1.00 15.00      A    H  
ATOM   4056  CA  VAL A 475      44.698 -18.043   3.862  1.00 15.00      A    C  
ATOM   4057  CB  VAL A 475      43.561 -17.441   3.009  1.00 15.00      A    C  
ATOM   4058  CG1 VAL A 475      42.297 -17.291   3.842  1.00 15.00      A    C  
ATOM   4059  CG2 VAL A 475      43.979 -16.098   2.434  1.00 15.00      A    C  
ATOM   4060  C   VAL A 475      44.316 -19.454   4.324  1.00 15.00      A    C  
ATOM   4061  O   VAL A 475      43.759 -20.238   3.556  1.00 15.00      A    O  
ATOM   4062  N   VAL A 476      44.640 -19.767   5.574  1.00 15.00      A    N  
ATOM   4063  HN  VAL A 476      45.097 -19.100   6.125  1.00 15.00      A    H  
ATOM   4064  CA  VAL A 476      44.328 -21.075   6.154  1.00 15.00      A    C  
ATOM   4065  CB  VAL A 476      45.426 -21.531   7.145  1.00 15.00      A    C  
ATOM   4066  CG1 VAL A 476      45.161 -22.947   7.633  1.00 15.00      A    C  
ATOM   4067  CG2 VAL A 476      46.805 -21.433   6.506  1.00 15.00      A    C  
ATOM   4068  C   VAL A 476      42.986 -21.001   6.878  1.00 15.00      A    C  
ATOM   4069  O   VAL A 476      42.896 -20.459   7.979  1.00 15.00      A    O  
ATOM   4070  N   CYS A 477      41.955 -21.543   6.252  1.00 15.00      A    N  
ATOM   4071  HN  CYS A 477      42.100 -21.983   5.392  1.00 15.00      A    H  
ATOM   4072  CA  CYS A 477      40.610 -21.501   6.810  1.00 15.00      A    C  
ATOM   4073  C   CYS A 477      40.272 -22.729   7.635  1.00 15.00      A    C  
ATOM   4074  O   CYS A 477      40.925 -23.768   7.529  1.00 15.00      A    O  
ATOM   4075  CB  CYS A 477      39.596 -21.354   5.677  1.00 15.00      A    C  
ATOM   4076  SG  CYS A 477      39.993 -20.020   4.510  1.00 15.00      A    S  
ATOM   4077  N   GLN A 478      39.240 -22.594   8.460  1.00 15.00      A    N  
ATOM   4078  HN  GLN A 478      38.775 -21.731   8.503  1.00 15.00      A    H  
ATOM   4079  CA  GLN A 478      38.774 -23.683   9.297  1.00 15.00      A    C  
ATOM   4080  CB  GLN A 478      38.001 -23.132  10.498  1.00 15.00      A    C  
ATOM   4081  CG  GLN A 478      38.820 -22.214  11.393  1.00 15.00      A    C  
ATOM   4082  CD  GLN A 478      37.981 -21.542  12.462  1.00 15.00      A    C  
ATOM   4083  OE1 GLN A 478      37.444 -20.456  12.259  1.00 15.00      A    O  
ATOM   4084  NE2 GLN A 478      37.861 -22.187  13.613  1.00 15.00      A    N  
ATOM   4085 HE21 GLN A 478      38.314 -23.049  13.711  1.00 15.00      A    H  
ATOM   4086 HE22 GLN A 478      37.326 -21.770  14.320  1.00 15.00      A    H  
ATOM   4087  C   GLN A 478      37.878 -24.608   8.480  1.00 15.00      A    C  
ATOM   4088  O   GLN A 478      37.412 -24.235   7.404  1.00 15.00      A    O  
ATOM   4089  N   SER A 479      37.640 -25.805   8.996  1.00 15.00      A    N  
ATOM   4090  HN  SER A 479      38.051 -26.048   9.852  1.00 15.00      A    H  
ATOM   4091  CA  SER A 479      36.813 -26.792   8.311  1.00 15.00      A    C  
ATOM   4092  CB  SER A 479      36.884 -28.118   9.069  1.00 15.00      A    C  
ATOM   4093  OG  SER A 479      38.060 -28.173   9.861  1.00 15.00      A    O  
ATOM   4094  HG  SER A 479      38.661 -28.827   9.492  1.00 15.00      A    H  
ATOM   4095  C   SER A 479      35.353 -26.349   8.158  1.00 15.00      A    C  
ATOM   4096  O   SER A 479      34.654 -26.808   7.255  1.00 15.00      A    O  
ATOM   4097  N   GLY A 480      34.897 -25.454   9.031  1.00 15.00      A    N  
ATOM   4098  HN  GLY A 480      35.499 -25.087   9.705  1.00 15.00      A    H  
ATOM   4099  CA  GLY A 480      33.522 -25.000   8.969  1.00 15.00      A    C  
ATOM   4100  C   GLY A 480      33.404 -23.495   9.041  1.00 15.00      A    C  
ATOM   4101  O   GLY A 480      32.702 -22.959   9.896  1.00 15.00      A    O  
ATOM   4102  N   ASP A 481      34.106 -22.814   8.156  1.00 15.00      A    N  
ATOM   4103  HN  ASP A 481      34.667 -23.297   7.517  1.00 15.00      A    H  
ATOM   4104  CA  ASP A 481      34.068 -21.360   8.111  1.00 15.00      A    C  
ATOM   4105  CB  ASP A 481      35.466 -20.783   8.339  1.00 15.00      A    C  
ATOM   4106  CG  ASP A 481      35.476 -19.270   8.452  1.00 15.00      A    C  
ATOM   4107  OD1 ASP A 481      34.396 -18.649   8.382  1.00 15.00      A    O  
ATOM   4108  OD2 ASP A 481      36.572 -18.696   8.612  1.00 15.00      A    O  
ATOM   4109  C   ASP A 481      33.512 -20.878   6.774  1.00 15.00      A    C  
ATOM   4110  O   ASP A 481      34.122 -21.090   5.727  1.00 15.00      A    O  
ATOM   4111  N   GLU A 482      32.347 -20.239   6.816  1.00 15.00      A    N  
ATOM   4112  HN  GLU A 482      31.903 -20.118   7.679  1.00 15.00      A    H  
ATOM   4113  CA  GLU A 482      31.714 -19.715   5.608  1.00 15.00      A    C  
ATOM   4114  CB  GLU A 482      30.209 -19.531   5.823  1.00 15.00      A    C  
ATOM   4115  CG  GLU A 482      29.387 -20.805   5.743  1.00 15.00      A    C  
ATOM   4116  CD  GLU A 482      27.941 -20.534   5.365  1.00 15.00      A    C  
ATOM   4117  OE1 GLU A 482      27.543 -19.347   5.329  1.00 15.00      A    O  
ATOM   4118  OE2 GLU A 482      27.206 -21.505   5.096  1.00 15.00      A    O  
ATOM   4119  C   GLU A 482      32.323 -18.373   5.226  1.00 15.00      A    C  
ATOM   4120  O   GLU A 482      32.122 -17.879   4.118  1.00 15.00      A    O  
ATOM   4121  N   LEU A 483      33.077 -17.792   6.144  1.00 15.00      A    N  
ATOM   4122  HN  LEU A 483      33.246 -18.257   6.998  1.00 15.00      A    H  
ATOM   4123  CA  LEU A 483      33.693 -16.498   5.911  1.00 15.00      A    C  
ATOM   4124  CB  LEU A 483      33.456 -15.571   7.106  1.00 15.00      A    C  
ATOM   4125  CG  LEU A 483      32.000 -15.175   7.364  1.00 15.00      A    C  
ATOM   4126  CD1 LEU A 483      31.912 -14.195   8.524  1.00 15.00      A    C  
ATOM   4127  CD2 LEU A 483      31.372 -14.582   6.111  1.00 15.00      A    C  
ATOM   4128  C   LEU A 483      35.180 -16.635   5.620  1.00 15.00      A    C  
ATOM   4129  O   LEU A 483      35.992 -15.814   6.067  1.00 15.00      A    O  
ATOM   4130  N   CYS A 484      35.531 -17.656   4.848  1.00 15.00      A    N  
ATOM   4131  HN  CYS A 484      34.839 -18.267   4.516  1.00 15.00      A    H  
ATOM   4132  CA  CYS A 484      36.918 -17.894   4.491  1.00 15.00      A    C  
ATOM   4133  C   CYS A 484      37.038 -18.855   3.308  1.00 15.00      A    C  
ATOM   4134  O   CYS A 484      36.407 -19.910   3.284  1.00 15.00      A    O  
ATOM   4135  CB  CYS A 484      37.685 -18.452   5.690  1.00 15.00      A    C  
ATOM   4136  SG  CYS A 484      39.495 -18.344   5.535  1.00 15.00      A    S  
ATOM   4137  N   ILE A 485      37.842 -18.470   2.323  1.00 15.00      A    N  
ATOM   4138  HN  ILE A 485      38.306 -17.602   2.395  1.00 15.00      A    H  
ATOM   4139  CA  ILE A 485      38.082 -19.297   1.146  1.00 15.00      A    C  
ATOM   4140  CB  ILE A 485      37.818 -18.531  -0.170  1.00 15.00      A    C  
ATOM   4141  CG1 ILE A 485      36.462 -17.815  -0.111  1.00 15.00      A    C  
ATOM   4142  CG2 ILE A 485      37.860 -19.491  -1.352  1.00 15.00      A    C  
ATOM   4143  CD1 ILE A 485      36.137 -17.015  -1.353  1.00 15.00      A    C  
ATOM   4144  C   ILE A 485      39.532 -19.780   1.184  1.00 15.00      A    C  
ATOM   4145  O   ILE A 485      40.461 -18.969   1.132  1.00 15.00      A    O  
ATOM   4146  N   PRO A 486      39.729 -21.106   1.300  1.00 15.00      A    N  
ATOM   4147  CA  PRO A 486      41.056 -21.733   1.387  1.00 15.00      A    C  
ATOM   4148  CB  PRO A 486      40.765 -23.212   1.139  1.00 15.00      A    C  
ATOM   4149  CG  PRO A 486      39.373 -23.398   1.635  1.00 15.00      A    C  
ATOM   4150  CD  PRO A 486      38.648 -22.110   1.357  1.00 15.00      A    C  
ATOM   4151  C   PRO A 486      42.087 -21.218   0.380  1.00 15.00      A    C  
ATOM   4152  O   PRO A 486      42.043 -21.555  -0.801  1.00 15.00      A    O  
ATOM   4153  N   GLY A 487      43.015 -20.401   0.871  1.00 15.00      A    N  
ATOM   4154  HN  GLY A 487      42.980 -20.155   1.821  1.00 15.00      A    H  
ATOM   4155  CA  GLY A 487      44.077 -19.874   0.033  1.00 15.00      A    C  
ATOM   4156  C   GLY A 487      43.691 -18.689  -0.830  1.00 15.00      A    C  
ATOM   4157  O   GLY A 487      44.464 -18.290  -1.697  1.00 15.00      A    O  
ATOM   4158  N   GLU A 488      42.518 -18.110  -0.605  1.00 15.00      A    N  
ATOM   4159  HN  GLU A 488      41.926 -18.460   0.096  1.00 15.00      A    H  
ATOM   4160  CA  GLU A 488      42.094 -16.970  -1.410  1.00 15.00      A    C  
ATOM   4161  CB  GLU A 488      40.878 -17.306  -2.279  1.00 15.00      A    C  
ATOM   4162  CG  GLU A 488      41.165 -18.297  -3.398  1.00 15.00      A    C  
ATOM   4163  CD  GLU A 488      40.121 -18.268  -4.498  1.00 15.00      A    C  
ATOM   4164  OE1 GLU A 488      40.370 -18.856  -5.574  1.00 15.00      A    O  
ATOM   4165  OE2 GLU A 488      39.052 -17.653  -4.298  1.00 15.00      A    O  
ATOM   4166  C   GLU A 488      41.840 -15.705  -0.587  1.00 15.00      A    C  
ATOM   4167  O   GLU A 488      42.634 -14.765  -0.622  1.00 15.00      A    O  
ATOM   4168  N   GLN A 489      40.745 -15.686   0.165  1.00 15.00      A    N  
ATOM   4169  HN  GLN A 489      40.177 -16.484   0.206  1.00 15.00      A    H  
ATOM   4170  CA  GLN A 489      40.381 -14.507   0.948  1.00 15.00      A    C  
ATOM   4171  CB  GLN A 489      39.622 -13.530   0.042  1.00 15.00      A    C  
ATOM   4172  CG  GLN A 489      38.622 -14.219  -0.882  1.00 15.00      A    C  
ATOM   4173  CD  GLN A 489      38.183 -13.359  -2.051  1.00 15.00      A    C  
ATOM   4174  OE1 GLN A 489      37.996 -12.149  -1.919  1.00 15.00      A    O  
ATOM   4175  NE2 GLN A 489      38.022 -13.981  -3.209  1.00 15.00      A    N  
ATOM   4176 HE21 GLN A 489      38.193 -14.949  -3.244  1.00 15.00      A    H  
ATOM   4177 HE22 GLN A 489      37.748 -13.448  -3.989  1.00 15.00      A    H  
ATOM   4178  C   GLN A 489      39.509 -14.882   2.142  1.00 15.00      A    C  
ATOM   4179  O   GLN A 489      39.018 -16.008   2.225  1.00 15.00      A    O  
ATOM   4180  N   TYR A 490      39.314 -13.937   3.063  1.00 15.00      A    N  
ATOM   4181  HN  TYR A 490      39.732 -13.055   2.944  1.00 15.00      A    H  
ATOM   4182  CA  TYR A 490      38.486 -14.181   4.244  1.00 15.00      A    C  
ATOM   4183  CB  TYR A 490      39.234 -14.994   5.314  1.00 15.00      A    C  
ATOM   4184  CG  TYR A 490      40.339 -14.264   6.052  1.00 15.00      A    C  
ATOM   4185  CD1 TYR A 490      40.085 -13.609   7.251  1.00 15.00      A    C  
ATOM   4186  CD2 TYR A 490      41.641 -14.250   5.564  1.00 15.00      A    C  
ATOM   4187  CE1 TYR A 490      41.091 -12.962   7.939  1.00 15.00      A    C  
ATOM   4188  CE2 TYR A 490      42.654 -13.602   6.244  1.00 15.00      A    C  
ATOM   4189  CZ  TYR A 490      42.374 -12.960   7.431  1.00 15.00      A    C  
ATOM   4190  OH  TYR A 490      43.380 -12.323   8.117  1.00 15.00      A    O  
ATOM   4191  HH  TYR A 490      43.837 -11.715   7.529  1.00 15.00      A    H  
ATOM   4192  C   TYR A 490      37.923 -12.889   4.828  1.00 15.00      A    C  
ATOM   4193  O   TYR A 490      38.321 -11.793   4.432  1.00 15.00      A    O  
ATOM   4194  N   SER A 491      36.995 -13.027   5.767  1.00 15.00      A    N  
ATOM   4195  HN  SER A 491      36.717 -13.932   6.035  1.00 15.00      A    H  
ATOM   4196  CA  SER A 491      36.376 -11.875   6.413  1.00 15.00      A    C  
ATOM   4197  CB  SER A 491      34.885 -12.133   6.638  1.00 15.00      A    C  
ATOM   4198  OG  SER A 491      34.269 -12.607   5.452  1.00 15.00      A    O  
ATOM   4199  HG  SER A 491      34.926 -13.042   4.902  1.00 15.00      A    H  
ATOM   4200  C   SER A 491      37.062 -11.560   7.742  1.00 15.00      A    C  
ATOM   4201  O   SER A 491      37.225 -12.441   8.592  1.00 15.00      A    O  
ATOM   4202  N   ARG A 492      37.459 -10.302   7.913  1.00 15.00      A    N  
ATOM   4203  HN  ARG A 492      37.292  -9.647   7.194  1.00 15.00      A    H  
ATOM   4204  CA  ARG A 492      38.135  -9.859   9.131  1.00 15.00      A    C  
ATOM   4205  CB  ARG A 492      38.957  -8.590   8.858  1.00 15.00      A    C  
ATOM   4206  CG  ARG A 492      39.970  -8.239   9.940  1.00 15.00      A    C  
ATOM   4207  CD  ARG A 492      40.246  -6.738   9.994  1.00 15.00      A    C  
ATOM   4208  NE  ARG A 492      41.110  -6.268   8.903  1.00 15.00      A    N  
ATOM   4209  HE  ARG A 492      41.257  -6.879   8.146  1.00 15.00      A    H  
ATOM   4210  CZ  ARG A 492      41.707  -5.066   8.885  1.00 15.00      A    C  
ATOM   4211  NH1 ARG A 492      41.535  -4.216   9.893  1.00 15.00      A    N  
ATOM   4212 HH11 ARG A 492      40.937  -4.476  10.702  1.00 15.00      A    H  
ATOM   4213 HH12 ARG A 492      42.004  -3.281   9.876  1.00 15.00      A    H  
ATOM   4214  NH2 ARG A 492      42.472  -4.708   7.859  1.00 15.00      A    N  
ATOM   4215 HH21 ARG A 492      42.938  -3.771   7.853  1.00 15.00      A    H  
ATOM   4216 HH22 ARG A 492      42.618  -5.364   7.043  1.00 15.00      A    H  
ATOM   4217  C   ARG A 492      37.125  -9.613  10.254  1.00 15.00      A    C  
ATOM   4218  O   ARG A 492      37.429  -9.806  11.432  1.00 15.00      A    O  
ATOM   4219  N   THR A 493      35.923  -9.178   9.885  1.00 15.00      A    N  
ATOM   4220  HN  THR A 493      35.735  -9.032   8.936  1.00 15.00      A    H  
ATOM   4221  CA  THR A 493      34.871  -8.923  10.862  1.00 15.00      A    C  
ATOM   4222  CB  THR A 493      34.588  -7.414  11.045  1.00 15.00      A    C  
ATOM   4223  OG1 THR A 493      34.404  -6.783   9.770  1.00 15.00      A    O  
ATOM   4224  HG1 THR A 493      34.438  -5.825   9.884  1.00 15.00      A    H  
ATOM   4225  CG2 THR A 493      35.730  -6.732  11.780  1.00 15.00      A    C  
ATOM   4226  C   THR A 493      33.586  -9.642  10.462  1.00 15.00      A    C  
ATOM   4227  O   THR A 493      33.421 -10.035   9.303  1.00 15.00      A    O  
ATOM   4228  N   ARG A 494      32.687  -9.822  11.419  1.00 15.00      A    N  
ATOM   4229  HN  ARG A 494      32.880  -9.495  12.328  1.00 15.00      A    H  
ATOM   4230  CA  ARG A 494      31.421 -10.493  11.164  1.00 15.00      A    C  
ATOM   4231  CB  ARG A 494      31.462 -11.929  11.703  1.00 15.00      A    C  
ATOM   4232  CG  ARG A 494      30.169 -12.710  11.513  1.00 15.00      A    C  
ATOM   4233  CD  ARG A 494      30.310 -14.152  11.981  1.00 15.00      A    C  
ATOM   4234  NE  ARG A 494      30.144 -14.291  13.428  1.00 15.00      A    N  
ATOM   4235  HE  ARG A 494      30.203 -13.456  13.978  1.00 15.00      A    H  
ATOM   4236  CZ  ARG A 494      29.919 -15.448  14.051  1.00 15.00      A    C  
ATOM   4237  NH1 ARG A 494      29.834 -16.579  13.355  1.00 15.00      A    N  
ATOM   4238 HH11 ARG A 494      29.944 -16.564  12.321  1.00 15.00      A    H  
ATOM   4239 HH12 ARG A 494      29.656 -17.482  13.842  1.00 15.00      A    H  
ATOM   4240  NH2 ARG A 494      29.775 -15.474  15.369  1.00 15.00      A    N  
ATOM   4241 HH21 ARG A 494      29.598 -16.367  15.866  1.00 15.00      A    H  
ATOM   4242 HH22 ARG A 494      29.841 -14.573  15.926  1.00 15.00      A    H  
ATOM   4243  C   ARG A 494      30.274  -9.738  11.815  1.00 15.00      A    C  
ATOM   4244  O   ARG A 494      30.369  -9.337  12.970  1.00 15.00      A    O  
ATOM   4245  N   ILE A 495      29.210  -9.519  11.060  1.00 15.00      A    N  
ATOM   4246  HN  ILE A 495      29.206  -9.836  10.129  1.00 15.00      A    H  
ATOM   4247  CA  ILE A 495      28.035  -8.839  11.579  1.00 15.00      A    C  
ATOM   4248  CB  ILE A 495      27.480  -7.807  10.576  1.00 15.00      A    C  
ATOM   4249  CG1 ILE A 495      28.610  -6.907  10.061  1.00 15.00      A    C  
ATOM   4250  CG2 ILE A 495      26.389  -6.969  11.228  1.00 15.00      A    C  
ATOM   4251  CD1 ILE A 495      28.202  -5.999   8.922  1.00 15.00      A    C  
ATOM   4252  C   ILE A 495      26.980  -9.895  11.889  1.00 15.00      A    C  
ATOM   4253  O   ILE A 495      26.593 -10.671  11.015  1.00 15.00      A    O  
ATOM   4254  N   LEU A 496      26.544  -9.940  13.132  1.00 15.00      A    N  
ATOM   4255  HN  LEU A 496      26.894  -9.295  13.788  1.00 15.00      A    H  
ATOM   4256  CA  LEU A 496      25.579 -10.932  13.568  1.00 15.00      A    C  
ATOM   4257  CB  LEU A 496      26.150 -11.660  14.794  1.00 15.00      A    C  
ATOM   4258  CG  LEU A 496      25.774 -13.130  14.996  1.00 15.00      A    C  
ATOM   4259  CD1 LEU A 496      26.568 -13.718  16.152  1.00 15.00      A    C  
ATOM   4260  CD2 LEU A 496      24.283 -13.296  15.245  1.00 15.00      A    C  
ATOM   4261  C   LEU A 496      24.238 -10.314  13.944  1.00 15.00      A    C  
ATOM   4262  O   LEU A 496      24.163  -9.440  14.805  1.00 15.00      A    O  
ATOM   4263  N   TYR A 497      23.186 -10.764  13.282  1.00 15.00      A    N  
ATOM   4264  HN  TYR A 497      23.321 -11.423  12.561  1.00 15.00      A    H  
ATOM   4265  CA  TYR A 497      21.834 -10.325  13.595  1.00 15.00      A    C  
ATOM   4266  CB  TYR A 497      21.068  -9.923  12.332  1.00 15.00      A    C  
ATOM   4267  CG  TYR A 497      21.561  -8.656  11.665  1.00 15.00      A    C  
ATOM   4268  CD1 TYR A 497      21.001  -7.421  11.972  1.00 15.00      A    C  
ATOM   4269  CD2 TYR A 497      22.576  -8.696  10.718  1.00 15.00      A    C  
ATOM   4270  CE1 TYR A 497      21.438  -6.263  11.356  1.00 15.00      A    C  
ATOM   4271  CE2 TYR A 497      23.022  -7.543  10.100  1.00 15.00      A    C  
ATOM   4272  CZ  TYR A 497      22.451  -6.330  10.421  1.00 15.00      A    C  
ATOM   4273  OH  TYR A 497      22.887  -5.183   9.799  1.00 15.00      A    O  
ATOM   4274  HH  TYR A 497      23.207  -4.557  10.461  1.00 15.00      A    H  
ATOM   4275  C   TYR A 497      21.149 -11.501  14.287  1.00 15.00      A    C  
ATOM   4276  O   TYR A 497      20.615 -12.393  13.628  1.00 15.00      A    O  
ATOM   4277  N   PRO A 498      21.173 -11.517  15.629  1.00 15.00      A    N  
ATOM   4278  CA  PRO A 498      20.627 -12.624  16.430  1.00 15.00      A    C  
ATOM   4279  CB  PRO A 498      21.147 -12.324  17.837  1.00 15.00      A    C  
ATOM   4280  CG  PRO A 498      21.302 -10.844  17.868  1.00 15.00      A    C  
ATOM   4281  CD  PRO A 498      21.716 -10.441  16.481  1.00 15.00      A    C  
ATOM   4282  C   PRO A 498      19.106 -12.722  16.441  1.00 15.00      A    C  
ATOM   4283  O   PRO A 498      18.400 -11.794  16.021  1.00 15.00      A    O  
ATOM   4284  N   GLU A 499      18.616 -13.870  16.911  1.00 15.00      A    N  
ATOM   4285  HN  GLU A 499      19.251 -14.580  17.184  1.00 15.00      A    H  
ATOM   4286  CA  GLU A 499      17.187 -14.125  17.018  1.00 15.00      A    C  
ATOM   4287  CB  GLU A 499      16.905 -15.537  17.545  1.00 15.00      A    C  
ATOM   4288  CG  GLU A 499      15.433 -15.923  17.479  1.00 15.00      A    C  
ATOM   4289  CD  GLU A 499      15.125 -17.275  18.092  1.00 15.00      A    C  
ATOM   4290  OE1 GLU A 499      15.896 -18.228  17.858  1.00 15.00      A    O  
ATOM   4291  OE2 GLU A 499      14.096 -17.382  18.799  1.00 15.00      A    O  
ATOM   4292  C   GLU A 499      16.558 -13.089  17.932  1.00 15.00      A    C  
ATOM   4293  O   GLU A 499      17.162 -12.662  18.917  1.00 15.00      A    O  
ATOM   4294  N   ARG A 500      15.346 -12.683  17.612  1.00 15.00      A    N  
ATOM   4295  HN  ARG A 500      14.885 -13.095  16.852  1.00 15.00      A    H  
ATOM   4296  CA  ARG A 500      14.672 -11.671  18.395  1.00 15.00      A    C  
ATOM   4297  CB  ARG A 500      15.019 -10.291  17.855  1.00 15.00      A    C  
ATOM   4298  CG  ARG A 500      16.260  -9.670  18.467  1.00 15.00      A    C  
ATOM   4299  CD  ARG A 500      16.602  -8.362  17.777  1.00 15.00      A    C  
ATOM   4300  NE  ARG A 500      15.397  -7.650  17.348  1.00 15.00      A    N  
ATOM   4301  HE  ARG A 500      15.197  -7.647  16.387  1.00 15.00      A    H  
ATOM   4302  CZ  ARG A 500      14.572  -7.015  18.182  1.00 15.00      A    C  
ATOM   4303  NH1 ARG A 500      14.831  -6.996  19.486  1.00 15.00      A    N  
ATOM   4304 HH11 ARG A 500      14.195  -6.501  20.143  1.00 15.00      A    H  
ATOM   4305 HH12 ARG A 500      15.679  -7.478  19.856  1.00 15.00      A    H  
ATOM   4306  NH2 ARG A 500      13.484  -6.417  17.711  1.00 15.00      A    N  
ATOM   4307 HH21 ARG A 500      12.838  -5.919  18.357  1.00 15.00      A    H  
ATOM   4308 HH22 ARG A 500      13.270  -6.443  16.690  1.00 15.00      A    H  
ATOM   4309  C   ARG A 500      13.174 -11.854  18.358  1.00 15.00      A    C  
ATOM   4310  O   ARG A 500      12.625 -12.334  17.369  1.00 15.00      A    O  
ATOM   4311  N   ASN A 501      12.522 -11.457  19.437  1.00 15.00      A    N  
ATOM   4312  HN  ASN A 501      13.026 -11.091  20.193  1.00 15.00      A    H  
ATOM   4313  CA  ASN A 501      11.082 -11.562  19.542  1.00 15.00      A    C  
ATOM   4314  CB  ASN A 501      10.697 -12.893  20.212  1.00 15.00      A    C  
ATOM   4315  CG  ASN A 501       9.295 -12.901  20.812  1.00 15.00      A    C  
ATOM   4316  OD1 ASN A 501       8.330 -13.349  20.185  1.00 15.00      A    O  
ATOM   4317  ND2 ASN A 501       9.174 -12.407  22.036  1.00 15.00      A    N  
ATOM   4318 HD21 ASN A 501       9.984 -12.066  22.480  1.00 15.00      A    H  
ATOM   4319 HD22 ASN A 501       8.287 -12.393  22.447  1.00 15.00      A    H  
ATOM   4320  C   ASN A 501      10.506 -10.394  20.332  1.00 15.00      A    C  
ATOM   4321  O   ASN A 501      10.873 -10.171  21.485  1.00 15.00      A    O  
ATOM   4322  N   VAL A 502       9.647  -9.627  19.687  1.00 15.00      A    N  
ATOM   4323  HN  VAL A 502       9.463  -9.812  18.738  1.00 15.00      A    H  
ATOM   4324  CA  VAL A 502       8.960  -8.519  20.333  1.00 15.00      A    C  
ATOM   4325  CB  VAL A 502       9.125  -7.189  19.557  1.00 15.00      A    C  
ATOM   4326  CG1 VAL A 502       8.248  -6.094  20.150  1.00 15.00      A    C  
ATOM   4327  CG2 VAL A 502      10.584  -6.754  19.568  1.00 15.00      A    C  
ATOM   4328  C   VAL A 502       7.492  -8.915  20.419  1.00 15.00      A    C  
ATOM   4329  O   VAL A 502       6.956  -9.495  19.473  1.00 15.00      A    O  
ATOM   4330  N   GLN A 503       6.849  -8.637  21.541  1.00 15.00      A    N  
ATOM   4331  HN  GLN A 503       7.306  -8.151  22.258  1.00 15.00      A    H  
ATOM   4332  CA  GLN A 503       5.465  -9.033  21.719  1.00 15.00      A    C  
ATOM   4333  CB  GLN A 503       5.424 -10.323  22.539  1.00 15.00      A    C  
ATOM   4334  CG  GLN A 503       4.043 -10.760  22.989  1.00 15.00      A    C  
ATOM   4335  CD  GLN A 503       4.112 -11.762  24.121  1.00 15.00      A    C  
ATOM   4336  OE1 GLN A 503       5.035 -12.576  24.189  1.00 15.00      A    O  
ATOM   4337  NE2 GLN A 503       3.146 -11.703  25.025  1.00 15.00      A    N  
ATOM   4338 HE21 GLN A 503       2.444 -11.023  24.915  1.00 15.00      A    H  
ATOM   4339 HE22 GLN A 503       3.174 -12.336  25.772  1.00 15.00      A    H  
ATOM   4340  C   GLN A 503       4.636  -7.949  22.397  1.00 15.00      A    C  
ATOM   4341  O   GLN A 503       5.035  -7.393  23.419  1.00 15.00      A    O  
ATOM   4342  N   VAL A 504       3.490  -7.645  21.801  1.00 15.00      A    N  
ATOM   4343  HN  VAL A 504       3.257  -8.101  20.960  1.00 15.00      A    H  
ATOM   4344  CA  VAL A 504       2.569  -6.654  22.339  1.00 15.00      A    C  
ATOM   4345  CB  VAL A 504       2.456  -5.412  21.424  1.00 15.00      A    C  
ATOM   4346  CG1 VAL A 504       1.649  -4.314  22.105  1.00 15.00      A    C  
ATOM   4347  CG2 VAL A 504       3.830  -4.899  21.023  1.00 15.00      A    C  
ATOM   4348  C   VAL A 504       1.180  -7.281  22.478  1.00 15.00      A    C  
ATOM   4349  O   VAL A 504       0.587  -7.703  21.489  1.00 15.00      A    O  
ATOM   4350  N   SER A 505       0.683  -7.373  23.700  1.00 15.00      A    N  
ATOM   4351  HN  SER A 505       1.202  -7.036  24.460  1.00 15.00      A    H  
ATOM   4352  CA  SER A 505      -0.633  -7.946  23.946  1.00 15.00      A    C  
ATOM   4353  CB  SER A 505      -0.503  -9.125  24.908  1.00 15.00      A    C  
ATOM   4354  OG  SER A 505       0.655  -9.886  24.591  1.00 15.00      A    O  
ATOM   4355  HG  SER A 505       0.945  -9.652  23.705  1.00 15.00      A    H  
ATOM   4356  C   SER A 505      -1.564  -6.881  24.512  1.00 15.00      A    C  
ATOM   4357  O   SER A 505      -1.428  -6.485  25.669  1.00 15.00      A    O  
ATOM   4358  N   ASN A 506      -2.508  -6.432  23.693  1.00 15.00      A    N  
ATOM   4359  HN  ASN A 506      -2.599  -6.830  22.803  1.00 15.00      A    H  
ATOM   4360  CA  ASN A 506      -3.440  -5.380  24.094  1.00 15.00      A    C  
ATOM   4361  CB  ASN A 506      -3.233  -4.144  23.213  1.00 15.00      A    C  
ATOM   4362  CG  ASN A 506      -1.940  -3.388  23.468  1.00 15.00      A    C  
ATOM   4363  OD1 ASN A 506      -1.092  -3.802  24.257  1.00 15.00      A    O  
ATOM   4364  ND2 ASN A 506      -1.773  -2.273  22.776  1.00 15.00      A    N  
ATOM   4365 HD21 ASN A 506      -2.482  -2.008  22.152  1.00 15.00      A    H  
ATOM   4366 HD22 ASN A 506      -0.959  -1.754  22.924  1.00 15.00      A    H  
ATOM   4367  C   ASN A 506      -4.892  -5.840  23.960  1.00 15.00      A    C  
ATOM   4368  O   ASN A 506      -5.179  -6.849  23.304  1.00 15.00      A    O  
ATOM   4369  N   VAL A 507      -5.801  -5.086  24.571  1.00 15.00      A    N  
ATOM   4370  HN  VAL A 507      -5.491  -4.290  25.082  1.00 15.00      A    H  
ATOM   4371  CA  VAL A 507      -7.233  -5.380  24.529  1.00 15.00      A    C  
ATOM   4372  CB  VAL A 507      -7.721  -6.070  25.825  1.00 15.00      A    C  
ATOM   4373  CG1 VAL A 507      -9.211  -6.372  25.745  1.00 15.00      A    C  
ATOM   4374  CG2 VAL A 507      -6.935  -7.342  26.102  1.00 15.00      A    C  
ATOM   4375  C   VAL A 507      -8.040  -4.089  24.329  1.00 15.00      A    C  
ATOM   4376  O   VAL A 507      -8.149  -3.266  25.239  1.00 15.00      A    O  
ATOM   4377  N   ASN A 508      -8.620  -3.925  23.144  1.00 15.00      A    N  
ATOM   4378  HN  ASN A 508      -8.525  -4.624  22.465  1.00 15.00      A    H  
ATOM   4379  CA  ASN A 508      -9.407  -2.729  22.842  1.00 15.00      A    C  
ATOM   4380  CB  ASN A 508      -9.310  -2.355  21.357  1.00 15.00      A    C  
ATOM   4381  CG  ASN A 508      -8.020  -1.643  21.000  1.00 15.00      A    C  
ATOM   4382  OD1 ASN A 508      -7.375  -1.036  21.847  1.00 15.00      A    O  
ATOM   4383  ND2 ASN A 508      -7.645  -1.702  19.731  1.00 15.00      A    N  
ATOM   4384 HD21 ASN A 508      -8.214  -2.192  19.101  1.00 15.00      A    H  
ATOM   4385 HD22 ASN A 508      -6.815  -1.247  19.474  1.00 15.00      A    H  
ATOM   4386  C   ASN A 508     -10.870  -2.909  23.228  1.00 15.00      A    C  
ATOM   4387  O   ASN A 508     -11.406  -4.021  23.182  1.00 15.00      A    O  
ATOM   4388  N   TYR A 509     -11.510  -1.807  23.607  1.00 15.00      A    N  
ATOM   4389  HN  TYR A 509     -11.018  -0.956  23.630  1.00 15.00      A    H  
ATOM   4390  CA  TYR A 509     -12.917  -1.818  23.998  1.00 15.00      A    C  
ATOM   4391  CB  TYR A 509     -13.053  -1.498  25.489  1.00 15.00      A    C  
ATOM   4392  CG  TYR A 509     -12.349  -2.462  26.416  1.00 15.00      A    C  
ATOM   4393  CD1 TYR A 509     -12.866  -3.728  26.653  1.00 15.00      A    C  
ATOM   4394  CD2 TYR A 509     -11.175  -2.100  27.067  1.00 15.00      A    C  
ATOM   4395  CE1 TYR A 509     -12.236  -4.605  27.514  1.00 15.00      A    C  
ATOM   4396  CE2 TYR A 509     -10.536  -2.972  27.926  1.00 15.00      A    C  
ATOM   4397  CZ  TYR A 509     -11.071  -4.223  28.146  1.00 15.00      A    C  
ATOM   4398  OH  TYR A 509     -10.445  -5.093  29.010  1.00 15.00      A    O  
ATOM   4399  HH  TYR A 509     -10.135  -5.859  28.523  1.00 15.00      A    H  
ATOM   4400  C   TYR A 509     -13.688  -0.767  23.204  1.00 15.00      A    C  
ATOM   4401  O   TYR A 509     -13.187   0.341  22.996  1.00 15.00      A    O  
ATOM   4402  N   ALA A 510     -14.900  -1.103  22.768  1.00 15.00      A    N  
ATOM   4403  HN  ALA A 510     -15.249  -2.003  22.949  1.00 15.00      A    H  
ATOM   4404  CA  ALA A 510     -15.718  -0.164  22.008  1.00 15.00      A    C  
ATOM   4405  CB  ALA A 510     -15.397  -0.252  20.523  1.00 15.00      A    C  
ATOM   4406  C   ALA A 510     -17.213  -0.378  22.246  1.00 15.00      A    C  
ATOM   4407  O   ALA A 510     -17.682  -1.512  22.357  1.00 15.00      A    O  
ATOM   4408  N   ALA A 511     -17.944   0.726  22.339  1.00 15.00      A    N  
ATOM   4409  HN  ALA A 511     -17.494   1.599  22.275  1.00 15.00      A    H  
ATOM   4410  CA  ALA A 511     -19.388   0.702  22.540  1.00 15.00      A    C  
ATOM   4411  CB  ALA A 511     -19.719   0.840  24.020  1.00 15.00      A    C  
ATOM   4412  C   ALA A 511     -20.010   1.848  21.754  1.00 15.00      A    C  
ATOM   4413  O   ALA A 511     -19.344   2.847  21.488  1.00 15.00      A    O  
ATOM   4414  N   TYR A 512     -21.273   1.715  21.373  1.00 15.00      A    N  
ATOM   4415  HN  TYR A 512     -21.770   0.904  21.612  1.00 15.00      A    H  
ATOM   4416  CA  TYR A 512     -21.938   2.764  20.614  1.00 15.00      A    C  
ATOM   4417  CB  TYR A 512     -21.694   2.592  19.107  1.00 15.00      A    C  
ATOM   4418  CG  TYR A 512     -22.364   1.380  18.494  1.00 15.00      A    C  
ATOM   4419  CD1 TYR A 512     -21.717   0.152  18.447  1.00 15.00      A    C  
ATOM   4420  CD2 TYR A 512     -23.645   1.465  17.959  1.00 15.00      A    C  
ATOM   4421  CE1 TYR A 512     -22.324  -0.955  17.885  1.00 15.00      A    C  
ATOM   4422  CE2 TYR A 512     -24.260   0.363  17.397  1.00 15.00      A    C  
ATOM   4423  CZ  TYR A 512     -23.595  -0.844  17.363  1.00 15.00      A    C  
ATOM   4424  OH  TYR A 512     -24.201  -1.941  16.800  1.00 15.00      A    O  
ATOM   4425  HH  TYR A 512     -23.920  -2.742  17.256  1.00 15.00      A    H  
ATOM   4426  C   TYR A 512     -23.430   2.808  20.900  1.00 15.00      A    C  
ATOM   4427  O   TYR A 512     -24.017   1.826  21.355  1.00 15.00      A    O  
ATOM   4428  N   LEU A 513     -24.026   3.959  20.633  1.00 15.00      A    N  
ATOM   4429  HN  LEU A 513     -23.480   4.711  20.309  1.00 15.00      A    H  
ATOM   4430  CA  LEU A 513     -25.451   4.166  20.824  1.00 15.00      A    C  
ATOM   4431  CB  LEU A 513     -25.718   4.781  22.200  1.00 15.00      A    C  
ATOM   4432  CG  LEU A 513     -27.179   5.118  22.513  1.00 15.00      A    C  
ATOM   4433  CD1 LEU A 513     -27.917   3.893  23.031  1.00 15.00      A    C  
ATOM   4434  CD2 LEU A 513     -27.270   6.274  23.498  1.00 15.00      A    C  
ATOM   4435  C   LEU A 513     -25.968   5.107  19.744  1.00 15.00      A    C  
ATOM   4436  O   LEU A 513     -25.320   6.109  19.430  1.00 15.00      A    O  
ATOM   4437  N   GLN A 514     -27.111   4.780  19.159  1.00 15.00      A    N  
ATOM   4438  HN  GLN A 514     -27.569   3.952  19.422  1.00 15.00      A    H  
ATOM   4439  CA  GLN A 514     -27.700   5.620  18.128  1.00 15.00      A    C  
ATOM   4440  CB  GLN A 514     -27.225   5.199  16.736  1.00 15.00      A    C  
ATOM   4441  CG  GLN A 514     -27.651   6.157  15.634  1.00 15.00      A    C  
ATOM   4442  CD  GLN A 514     -26.918   5.926  14.331  1.00 15.00      A    C  
ATOM   4443  OE1 GLN A 514     -27.383   5.196  13.461  1.00 15.00      A    O  
ATOM   4444  NE2 GLN A 514     -25.759   6.552  14.186  1.00 15.00      A    N  
ATOM   4445 HE21 GLN A 514     -25.444   7.121  14.921  1.00 15.00      A    H  
ATOM   4446 HE22 GLN A 514     -25.272   6.429  13.347  1.00 15.00      A    H  
ATOM   4447  C   GLN A 514     -29.218   5.580  18.200  1.00 15.00      A    C  
ATOM   4448  O   GLN A 514     -29.807   4.526  18.439  1.00 15.00      A    O  
ATOM   4449  N   ASN A 515     -29.848   6.729  18.012  1.00 15.00      A    N  
ATOM   4450  HN  ASN A 515     -29.327   7.544  17.840  1.00 15.00      A    H  
ATOM   4451  CA  ASN A 515     -31.300   6.808  18.048  1.00 15.00      A    C  
ATOM   4452  CB  ASN A 515     -31.787   7.522  19.311  1.00 15.00      A    C  
ATOM   4453  CG  ASN A 515     -33.285   7.771  19.285  1.00 15.00      A    C  
ATOM   4454  OD1 ASN A 515     -34.064   6.916  18.867  1.00 15.00      A    O  
ATOM   4455  ND2 ASN A 515     -33.695   8.954  19.715  1.00 15.00      A    N  
ATOM   4456 HD21 ASN A 515     -33.020   9.591  20.025  1.00 15.00      A    H  
ATOM   4457 HD22 ASN A 515     -34.655   9.145  19.695  1.00 15.00      A    H  
ATOM   4458  C   ASN A 515     -31.832   7.519  16.818  1.00 15.00      A    C  
ATOM   4459  O   ASN A 515     -31.588   8.708  16.620  1.00 15.00      A    O  
ATOM   4460  N   SER A 516     -32.554   6.786  15.990  1.00 15.00      A    N  
ATOM   4461  HN  SER A 516     -32.731   5.847  16.206  1.00 15.00      A    H  
ATOM   4462  CA  SER A 516     -33.127   7.354  14.789  1.00 15.00      A    C  
ATOM   4463  CB  SER A 516     -33.158   6.320  13.662  1.00 15.00      A    C  
ATOM   4464  OG  SER A 516     -33.448   6.936  12.417  1.00 15.00      A    O  
ATOM   4465  HG  SER A 516     -32.711   7.496  12.156  1.00 15.00      A    H  
ATOM   4466  C   SER A 516     -34.531   7.825  15.102  1.00 15.00      A    C  
ATOM   4467  O   SER A 516     -35.436   7.016  15.306  1.00 15.00      A    O  
ATOM   4468  N   MET A 517     -34.710   9.129  15.166  1.00 15.00      A    N  
ATOM   4469  HN  MET A 517     -33.956   9.735  14.990  1.00 15.00      A    H  
ATOM   4470  CA  MET A 517     -36.012   9.678  15.478  1.00 15.00      A    C  
ATOM   4471  CB  MET A 517     -36.012  10.345  16.853  1.00 15.00      A    C  
ATOM   4472  CG  MET A 517     -35.037  11.500  16.985  1.00 15.00      A    C  
ATOM   4473  SD  MET A 517     -34.878  12.084  18.681  1.00 15.00      A    S  
ATOM   4474  CE  MET A 517     -33.806  13.497  18.437  1.00 15.00      A    C  
ATOM   4475  C   MET A 517     -36.496  10.633  14.400  1.00 15.00      A    C  
ATOM   4476  O   MET A 517     -35.738  11.466  13.896  1.00 15.00      A    O  
ATOM   4477  N   SER A 518     -37.758  10.484  14.043  1.00 15.00      A    N  
ATOM   4478  HN  SER A 518     -38.291   9.778  14.466  1.00 15.00      A    H  
ATOM   4479  CA  SER A 518     -38.375  11.310  13.024  1.00 15.00      A    C  
ATOM   4480  CB  SER A 518     -38.355  10.553  11.691  1.00 15.00      A    C  
ATOM   4481  OG  SER A 518     -38.301   9.149  11.914  1.00 15.00      A    O  
ATOM   4482  HG  SER A 518     -37.384   8.850  11.892  1.00 15.00      A    H  
ATOM   4483  C   SER A 518     -39.807  11.701  13.413  1.00 15.00      A    C  
ATOM   4484  O   SER A 518     -40.587  10.865  13.872  1.00 15.00      A    O  
ATOM   4485  N   TYR A 519     -40.127  12.983  13.228  1.00 15.00      A    N  
ATOM   4486  HN  TYR A 519     -39.447  13.587  12.867  1.00 15.00      A    H  
ATOM   4487  CA  TYR A 519     -41.445  13.536  13.540  1.00 15.00      A    C  
ATOM   4488  CB  TYR A 519     -41.252  14.829  14.373  1.00 15.00      A    C  
ATOM   4489  CG  TYR A 519     -42.521  15.614  14.663  1.00 15.00      A    C  
ATOM   4490  CD1 TYR A 519     -43.577  15.037  15.357  1.00 15.00      A    C  
ATOM   4491  CD2 TYR A 519     -42.673  16.925  14.215  1.00 15.00      A    C  
ATOM   4492  CE1 TYR A 519     -44.747  15.739  15.589  1.00 15.00      A    C  
ATOM   4493  CE2 TYR A 519     -43.837  17.636  14.449  1.00 15.00      A    C  
ATOM   4494  CZ  TYR A 519     -44.872  17.038  15.134  1.00 15.00      A    C  
ATOM   4495  OH  TYR A 519     -46.041  17.738  15.352  1.00 15.00      A    O  
ATOM   4496  HH  TYR A 519     -46.396  17.512  16.214  1.00 15.00      A    H  
ATOM   4497  C   TYR A 519     -42.163  13.845  12.222  1.00 15.00      A    C  
ATOM   4498  O   TYR A 519     -43.151  14.578  12.173  1.00 15.00      A    O  
ATOM   4499  N   GLY A 520     -41.693  13.218  11.153  1.00 15.00      A    N  
ATOM   4500  HN  GLY A 520     -40.994  12.535  11.261  1.00 15.00      A    H  
ATOM   4501  CA  GLY A 520     -42.250  13.495   9.844  1.00 15.00      A    C  
ATOM   4502  C   GLY A 520     -41.514  14.665   9.223  1.00 15.00      A    C  
ATOM   4503  O   GLY A 520     -41.339  15.692   9.873  1.00 15.00      A    O  
ATOM   4504  N   ARG A 521     -41.130  14.517   7.953  1.00 15.00      A    N  
ATOM   4505  HN  ARG A 521     -41.389  13.702   7.489  1.00 15.00      A    H  
ATOM   4506  CA  ARG A 521     -40.353  15.511   7.203  1.00 15.00      A    C  
ATOM   4507  CB  ARG A 521     -40.930  16.939   7.181  1.00 15.00      A    C  
ATOM   4508  CG  ARG A 521     -42.432  17.117   7.412  1.00 15.00      A    C  
ATOM   4509  CD  ARG A 521     -42.659  17.999   8.645  1.00 15.00      A    C  
ATOM   4510  NE  ARG A 521     -43.917  18.749   8.621  1.00 15.00      A    N  
ATOM   4511  HE  ARG A 521     -44.554  18.529   7.939  1.00 15.00      A    H  
ATOM   4512  CZ  ARG A 521     -44.200  19.697   9.498  1.00 15.00      A    C  
ATOM   4513  NH1 ARG A 521     -43.311  20.007  10.418  1.00 15.00      A    N  
ATOM   4514 HH11 ARG A 521     -43.510  20.750  11.134  1.00 15.00      A    H  
ATOM   4515 HH12 ARG A 521     -42.397  19.504  10.434  1.00 15.00      A    H  
ATOM   4516  NH2 ARG A 521     -45.356  20.290   9.426  1.00 15.00      A    N  
ATOM   4517 HH21 ARG A 521     -45.603  21.033  10.115  1.00 15.00      A    H  
ATOM   4518 HH22 ARG A 521     -46.035  20.018   8.680  1.00 15.00      A    H  
ATOM   4519  C   ARG A 521     -38.934  15.571   7.720  1.00 15.00      A    C  
ATOM   4520  O   ARG A 521     -37.973  15.326   6.984  1.00 15.00      A    O  
ATOM   4521  N   LEU A 522     -38.838  15.884   8.997  1.00 15.00      A    N  
ATOM   4522  HN  LEU A 522     -39.675  16.019   9.515  1.00 15.00      A    H  
ATOM   4523  CA  LEU A 522     -37.576  16.012   9.678  1.00 15.00      A    C  
ATOM   4524  CB  LEU A 522     -37.750  16.998  10.840  1.00 15.00      A    C  
ATOM   4525  CG  LEU A 522     -36.530  17.234  11.726  1.00 15.00      A    C  
ATOM   4526  CD1 LEU A 522     -35.834  18.536  11.362  1.00 15.00      A    C  
ATOM   4527  CD2 LEU A 522     -36.921  17.213  13.195  1.00 15.00      A    C  
ATOM   4528  C   LEU A 522     -37.105  14.665  10.208  1.00 15.00      A    C  
ATOM   4529  O   LEU A 522     -37.895  13.848  10.689  1.00 15.00      A    O  
ATOM   4530  N   GLU A 523     -35.819  14.447  10.112  1.00 15.00      A    N  
ATOM   4531  HN  GLU A 523     -35.252  15.123   9.689  1.00 15.00      A    H  
ATOM   4532  CA  GLU A 523     -35.202  13.240  10.595  1.00 15.00      A    C  
ATOM   4533  CB  GLU A 523     -34.907  12.295   9.429  1.00 15.00      A    C  
ATOM   4534  CG  GLU A 523     -34.247  10.990   9.825  1.00 15.00      A    C  
ATOM   4535  CD  GLU A 523     -32.933  10.776   9.102  1.00 15.00      A    C  
ATOM   4536  OE1 GLU A 523     -31.923  11.388   9.502  1.00 15.00      A    O  
ATOM   4537  OE2 GLU A 523     -32.904   9.989   8.132  1.00 15.00      A    O  
ATOM   4538  C   GLU A 523     -33.918  13.624  11.305  1.00 15.00      A    C  
ATOM   4539  O   GLU A 523     -33.095  14.353  10.746  1.00 15.00      A    O  
ATOM   4540  N   VAL A 524     -33.768  13.197  12.547  1.00 15.00      A    N  
ATOM   4541  HN  VAL A 524     -34.480  12.662  12.969  1.00 15.00      A    H  
ATOM   4542  CA  VAL A 524     -32.561  13.503  13.300  1.00 15.00      A    C  
ATOM   4543  CB  VAL A 524     -32.809  14.571  14.395  1.00 15.00      A    C  
ATOM   4544  CG1 VAL A 524     -31.528  14.870  15.159  1.00 15.00      A    C  
ATOM   4545  CG2 VAL A 524     -33.366  15.853  13.784  1.00 15.00      A    C  
ATOM   4546  C   VAL A 524     -32.013  12.227  13.916  1.00 15.00      A    C  
ATOM   4547  O   VAL A 524     -32.741  11.507  14.602  1.00 15.00      A    O  
ATOM   4548  N   THR A 525     -30.747  11.934  13.653  1.00 15.00      A    N  
ATOM   4549  HN  THR A 525     -30.222  12.533  13.072  1.00 15.00      A    H  
ATOM   4550  CA  THR A 525     -30.131  10.731  14.189  1.00 15.00      A    C  
ATOM   4551  CB  THR A 525     -29.765   9.732  13.074  1.00 15.00      A    C  
ATOM   4552  OG1 THR A 525     -28.968  10.384  12.077  1.00 15.00      A    O  
ATOM   4553  HG1 THR A 525     -28.271  10.888  12.508  1.00 15.00      A    H  
ATOM   4554  CG2 THR A 525     -31.015   9.163  12.429  1.00 15.00      A    C  
ATOM   4555  C   THR A 525     -28.880  11.022  15.016  1.00 15.00      A    C  
ATOM   4556  O   THR A 525     -27.763  10.981  14.496  1.00 15.00      A    O  
ATOM   4557  N   PRO A 526     -29.037  11.341  16.309  1.00 15.00      A    N  
ATOM   4558  CA  PRO A 526     -27.898  11.588  17.187  1.00 15.00      A    C  
ATOM   4559  CB  PRO A 526     -28.529  12.285  18.394  1.00 15.00      A    C  
ATOM   4560  CG  PRO A 526     -29.929  11.772  18.434  1.00 15.00      A    C  
ATOM   4561  CD  PRO A 526     -30.326  11.496  17.008  1.00 15.00      A    C  
ATOM   4562  C   PRO A 526     -27.267  10.258  17.605  1.00 15.00      A    C  
ATOM   4563  O   PRO A 526     -27.973   9.304  17.951  1.00 15.00      A    O  
ATOM   4564  N   GLY A 527     -25.948  10.182  17.547  1.00 15.00      A    N  
ATOM   4565  HN  GLY A 527     -25.427  10.966  17.258  1.00 15.00      A    H  
ATOM   4566  CA  GLY A 527     -25.268   8.958  17.910  1.00 15.00      A    C  
ATOM   4567  C   GLY A 527     -23.951   9.215  18.603  1.00 15.00      A    C  
ATOM   4568  O   GLY A 527     -23.319  10.247  18.381  1.00 15.00      A    O  
ATOM   4569  N   VAL A 528     -23.539   8.278  19.445  1.00 15.00      A    N  
ATOM   4570  HN  VAL A 528     -24.091   7.472  19.570  1.00 15.00      A    H  
ATOM   4571  CA  VAL A 528     -22.292   8.404  20.188  1.00 15.00      A    C  
ATOM   4572  CB  VAL A 528     -22.547   8.878  21.641  1.00 15.00      A    C  
ATOM   4573  CG1 VAL A 528     -21.240   9.012  22.409  1.00 15.00      A    C  
ATOM   4574  CG2 VAL A 528     -23.320  10.188  21.674  1.00 15.00      A    C  
ATOM   4575  C   VAL A 528     -21.562   7.064  20.243  1.00 15.00      A    C  
ATOM   4576  O   VAL A 528     -22.174   6.028  20.509  1.00 15.00      A    O  
ATOM   4577  N   ARG A 529     -20.268   7.086  19.959  1.00 15.00      A    N  
ATOM   4578  HN  ARG A 529     -19.849   7.938  19.707  1.00 15.00      A    H  
ATOM   4579  CA  ARG A 529     -19.448   5.883  20.021  1.00 15.00      A    C  
ATOM   4580  CB  ARG A 529     -18.911   5.466  18.643  1.00 15.00      A    C  
ATOM   4581  CG  ARG A 529     -18.031   4.215  18.690  1.00 15.00      A    C  
ATOM   4582  CD  ARG A 529     -17.547   3.791  17.309  1.00 15.00      A    C  
ATOM   4583  NE  ARG A 529     -16.731   2.570  17.359  1.00 15.00      A    N  
ATOM   4584  HE  ARG A 529     -15.780   2.672  17.598  1.00 15.00      A    H  
ATOM   4585  CZ  ARG A 529     -17.198   1.341  17.105  1.00 15.00      A    C  
ATOM   4586  NH1 ARG A 529     -18.474   1.165  16.780  1.00 15.00      A    N  
ATOM   4587 HH11 ARG A 529     -19.120   1.982  16.720  1.00 15.00      A    H  
ATOM   4588 HH12 ARG A 529     -18.834   0.203  16.577  1.00 15.00      A    H  
ATOM   4589  NH2 ARG A 529     -16.384   0.291  17.165  1.00 15.00      A    N  
ATOM   4590 HH21 ARG A 529     -16.752  -0.686  16.974  1.00 15.00      A    H  
ATOM   4591 HH22 ARG A 529     -15.375   0.415  17.403  1.00 15.00      A    H  
ATOM   4592  C   ARG A 529     -18.296   6.106  20.987  1.00 15.00      A    C  
ATOM   4593  O   ARG A 529     -17.514   7.044  20.826  1.00 15.00      A    O  
ATOM   4594  N   VAL A 530     -18.209   5.258  21.995  1.00 15.00      A    N  
ATOM   4595  HN  VAL A 530     -18.862   4.525  22.061  1.00 15.00      A    H  
ATOM   4596  CA  VAL A 530     -17.152   5.358  22.989  1.00 15.00      A    C  
ATOM   4597  CB  VAL A 530     -17.700   5.242  24.429  1.00 15.00      A    C  
ATOM   4598  CG1 VAL A 530     -16.581   5.411  25.446  1.00 15.00      A    C  
ATOM   4599  CG2 VAL A 530     -18.793   6.273  24.666  1.00 15.00      A    C  
ATOM   4600  C   VAL A 530     -16.116   4.270  22.736  1.00 15.00      A    C  
ATOM   4601  O   VAL A 530     -16.424   3.079  22.787  1.00 15.00      A    O  
ATOM   4602  N   SER A 531     -14.897   4.684  22.450  1.00 15.00      A    N  
ATOM   4603  HN  SER A 531     -14.706   5.650  22.441  1.00 15.00      A    H  
ATOM   4604  CA  SER A 531     -13.825   3.747  22.163  1.00 15.00      A    C  
ATOM   4605  CB  SER A 531     -13.410   3.879  20.695  1.00 15.00      A    C  
ATOM   4606  OG  SER A 531     -13.833   5.126  20.159  1.00 15.00      A    O  
ATOM   4607  HG  SER A 531     -13.383   5.838  20.622  1.00 15.00      A    H  
ATOM   4608  C   SER A 531     -12.629   3.978  23.080  1.00 15.00      A    C  
ATOM   4609  O   SER A 531     -12.229   5.121  23.317  1.00 15.00      A    O  
ATOM   4610  N   TYR A 532     -12.075   2.897  23.609  1.00 15.00      A    N  
ATOM   4611  HN  TYR A 532     -12.441   2.009  23.388  1.00 15.00      A    H  
ATOM   4612  CA  TYR A 532     -10.922   2.990  24.490  1.00 15.00      A    C  
ATOM   4613  CB  TYR A 532     -11.303   2.716  25.952  1.00 15.00      A    C  
ATOM   4614  CG  TYR A 532     -10.113   2.655  26.894  1.00 15.00      A    C  
ATOM   4615  CD1 TYR A 532      -9.564   3.813  27.432  1.00 15.00      A    C  
ATOM   4616  CD2 TYR A 532      -9.532   1.438  27.239  1.00 15.00      A    C  
ATOM   4617  CE1 TYR A 532      -8.477   3.762  28.285  1.00 15.00      A    C  
ATOM   4618  CE2 TYR A 532      -8.445   1.377  28.090  1.00 15.00      A    C  
ATOM   4619  CZ  TYR A 532      -7.920   2.542  28.610  1.00 15.00      A    C  
ATOM   4620  OH  TYR A 532      -6.841   2.488  29.462  1.00 15.00      A    O  
ATOM   4621  HH  TYR A 532      -6.069   2.163  28.988  1.00 15.00      A    H  
ATOM   4622  C   TYR A 532      -9.831   2.031  24.046  1.00 15.00      A    C  
ATOM   4623  O   TYR A 532     -10.059   0.821  23.939  1.00 15.00      A    O  
ATOM   4624  N   ASP A 533      -8.657   2.580  23.785  1.00 15.00      A    N  
ATOM   4625  HN  ASP A 533      -8.550   3.553  23.885  1.00 15.00      A    H  
ATOM   4626  CA  ASP A 533      -7.510   1.789  23.371  1.00 15.00      A    C  
ATOM   4627  CB  ASP A 533      -6.833   2.425  22.146  1.00 15.00      A    C  
ATOM   4628  CG  ASP A 533      -5.661   3.322  22.499  1.00 15.00      A    C  
ATOM   4629  OD1 ASP A 533      -5.886   4.438  23.011  1.00 15.00      A    O  
ATOM   4630  OD2 ASP A 533      -4.510   2.909  22.265  1.00 15.00      A    O  
ATOM   4631  C   ASP A 533      -6.531   1.693  24.536  1.00 15.00      A    C  
ATOM   4632  O   ASP A 533      -6.418   2.624  25.335  1.00 15.00      A    O  
ATOM   4633  N   ASP A 534      -5.850   0.567  24.658  1.00 15.00      A    N  
ATOM   4634  HN  ASP A 534      -6.000  -0.167  24.016  1.00 15.00      A    H  
ATOM   4635  CA  ASP A 534      -4.891   0.377  25.738  1.00 15.00      A    C  
ATOM   4636  CB  ASP A 534      -5.115  -0.951  26.470  1.00 15.00      A    C  
ATOM   4637  CG  ASP A 534      -4.964  -2.171  25.583  1.00 15.00      A    C  
ATOM   4638  OD1 ASP A 534      -5.100  -2.040  24.346  1.00 15.00      A    O  
ATOM   4639  OD2 ASP A 534      -4.731  -3.270  26.124  1.00 15.00      A    O  
ATOM   4640  C   ASP A 534      -3.452   0.510  25.248  1.00 15.00      A    C  
ATOM   4641  O   ASP A 534      -2.504   0.252  25.988  1.00 15.00      A    O  
ATOM   4642  N   PHE A 535      -3.289   0.926  23.998  1.00 15.00      A    N  
ATOM   4643  HN  PHE A 535      -4.078   1.114  23.444  1.00 15.00      A    H  
ATOM   4644  CA  PHE A 535      -1.959   1.118  23.440  1.00 15.00      A    C  
ATOM   4645  CB  PHE A 535      -1.965   0.966  21.914  1.00 15.00      A    C  
ATOM   4646  CG  PHE A 535      -0.613   1.151  21.277  1.00 15.00      A    C  
ATOM   4647  CD1 PHE A 535       0.424   0.271  21.548  1.00 15.00      A    C  
ATOM   4648  CD2 PHE A 535      -0.379   2.205  20.409  1.00 15.00      A    C  
ATOM   4649  CE1 PHE A 535       1.666   0.437  20.966  1.00 15.00      A    C  
ATOM   4650  CE2 PHE A 535       0.861   2.378  19.823  1.00 15.00      A    C  
ATOM   4651  CZ  PHE A 535       1.885   1.493  20.102  1.00 15.00      A    C  
ATOM   4652  C   PHE A 535      -1.465   2.501  23.832  1.00 15.00      A    C  
ATOM   4653  O   PHE A 535      -0.305   2.686  24.198  1.00 15.00      A    O  
ATOM   4654  N   LEU A 536      -2.363   3.467  23.733  1.00 15.00      A    N  
ATOM   4655  HN  LEU A 536      -3.261   3.251  23.378  1.00 15.00      A    H  
ATOM   4656  CA  LEU A 536      -2.069   4.838  24.102  1.00 15.00      A    C  
ATOM   4657  CB  LEU A 536      -2.472   5.793  22.971  1.00 15.00      A    C  
ATOM   4658  CG  LEU A 536      -1.812   5.564  21.608  1.00 15.00      A    C  
ATOM   4659  CD1 LEU A 536      -2.480   6.422  20.543  1.00 15.00      A    C  
ATOM   4660  CD2 LEU A 536      -0.320   5.861  21.673  1.00 15.00      A    C  
ATOM   4661  C   LEU A 536      -2.846   5.188  25.363  1.00 15.00      A    C  
ATOM   4662  O   LEU A 536      -2.691   6.274  25.918  1.00 15.00      A    O  
ATOM   4663  N   GLU A 537      -3.686   4.241  25.799  1.00 15.00      A    N  
ATOM   4664  HN  GLU A 537      -3.745   3.402  25.301  1.00 15.00      A    H  
ATOM   4665  CA  GLU A 537      -4.523   4.408  26.988  1.00 15.00      A    C  
ATOM   4666  CB  GLU A 537      -3.675   4.500  28.264  1.00 15.00      A    C  
ATOM   4667  CG  GLU A 537      -2.940   3.210  28.604  1.00 15.00      A    C  
ATOM   4668  CD  GLU A 537      -2.301   3.230  29.981  1.00 15.00      A    C  
ATOM   4669  OE1 GLU A 537      -2.265   4.308  30.611  1.00 15.00      A    O  
ATOM   4670  OE2 GLU A 537      -1.835   2.163  30.433  1.00 15.00      A    O  
ATOM   4671  C   GLU A 537      -5.444   5.615  26.834  1.00 15.00      A    C  
ATOM   4672  O   GLU A 537      -5.721   6.340  27.791  1.00 15.00      A    O  
ATOM   4673  N   ASN A 538      -5.949   5.799  25.620  1.00 15.00      A    N  
ATOM   4674  HN  ASN A 538      -5.744   5.148  24.907  1.00 15.00      A    H  
ATOM   4675  CA  ASN A 538      -6.808   6.931  25.320  1.00 15.00      A    C  
ATOM   4676  CB  ASN A 538      -6.394   7.589  24.003  1.00 15.00      A    C  
ATOM   4677  CG  ASN A 538      -5.369   8.688  24.196  1.00 15.00      A    C  
ATOM   4678  OD1 ASN A 538      -5.422   9.438  25.168  1.00 15.00      A    O  
ATOM   4679  ND2 ASN A 538      -4.433   8.794  23.266  1.00 15.00      A    N  
ATOM   4680 HD21 ASN A 538      -4.458   8.168  22.514  1.00 15.00      A    H  
ATOM   4681 HD22 ASN A 538      -3.739   9.485  23.378  1.00 15.00      A    H  
ATOM   4682  C   ASN A 538      -8.288   6.573  25.284  1.00 15.00      A    C  
ATOM   4683  O   ASN A 538      -8.706   5.623  24.617  1.00 15.00      A    O  
ATOM   4684  N   LEU A 539      -9.071   7.345  26.025  1.00 15.00      A    N  
ATOM   4685  HN  LEU A 539      -8.660   8.056  26.558  1.00 15.00      A    H  
ATOM   4686  CA  LEU A 539     -10.517   7.181  26.069  1.00 15.00      A    C  
ATOM   4687  CB  LEU A 539     -11.028   7.372  27.506  1.00 15.00      A    C  
ATOM   4688  CG  LEU A 539     -12.358   8.121  27.684  1.00 15.00      A    C  
ATOM   4689  CD1 LEU A 539     -13.545   7.241  27.326  1.00 15.00      A    C  
ATOM   4690  CD2 LEU A 539     -12.489   8.663  29.101  1.00 15.00      A    C  
ATOM   4691  C   LEU A 539     -11.124   8.228  25.143  1.00 15.00      A    C  
ATOM   4692  O   LEU A 539     -10.951   9.430  25.359  1.00 15.00      A    O  
ATOM   4693  N   ASN A 540     -11.802   7.789  24.094  1.00 15.00      A    N  
ATOM   4694  HN  ASN A 540     -11.912   6.819  23.951  1.00 15.00      A    H  
ATOM   4695  CA  ASN A 540     -12.381   8.728  23.145  1.00 15.00      A    C  
ATOM   4696  CB  ASN A 540     -11.746   8.579  21.760  1.00 15.00      A    C  
ATOM   4697  CG  ASN A 540     -10.240   8.763  21.745  1.00 15.00      A    C  
ATOM   4698  OD1 ASN A 540      -9.554   8.188  20.908  1.00 15.00      A    O  
ATOM   4699  ND2 ASN A 540      -9.713   9.557  22.667  1.00 15.00      A    N  
ATOM   4700 HD21 ASN A 540     -10.314   9.985  23.315  1.00 15.00      A    H  
ATOM   4701 HD22 ASN A 540      -8.739   9.677  22.669  1.00 15.00      A    H  
ATOM   4702  C   ASN A 540     -13.886   8.587  23.012  1.00 15.00      A    C  
ATOM   4703  O   ASN A 540     -14.421   7.480  22.944  1.00 15.00      A    O  
ATOM   4704  N   ILE A 541     -14.556   9.728  22.972  1.00 15.00      A    N  
ATOM   4705  HN  ILE A 541     -14.062  10.569  23.057  1.00 15.00      A    H  
ATOM   4706  CA  ILE A 541     -15.997   9.785  22.799  1.00 15.00      A    C  
ATOM   4707  CB  ILE A 541     -16.673  10.582  23.940  1.00 15.00      A    C  
ATOM   4708  CG1 ILE A 541     -16.371   9.933  25.295  1.00 15.00      A    C  
ATOM   4709  CG2 ILE A 541     -18.176  10.674  23.713  1.00 15.00      A    C  
ATOM   4710  CD1 ILE A 541     -16.665  10.825  26.483  1.00 15.00      A    C  
ATOM   4711  C   ILE A 541     -16.267  10.474  21.467  1.00 15.00      A    C  
ATOM   4712  O   ILE A 541     -16.029  11.675  21.325  1.00 15.00      A    O  
ATOM   4713  N   ALA A 542     -16.718   9.710  20.486  1.00 15.00      A    N  
ATOM   4714  HN  ALA A 542     -16.890   8.756  20.659  1.00 15.00      A    H  
ATOM   4715  CA  ALA A 542     -16.977  10.251  19.161  1.00 15.00      A    C  
ATOM   4716  CB  ALA A 542     -16.399   9.336  18.093  1.00 15.00      A    C  
ATOM   4717  C   ALA A 542     -18.461  10.490  18.912  1.00 15.00      A    C  
ATOM   4718  O   ALA A 542     -19.236   9.543  18.754  1.00 15.00      A    O  
ATOM   4719  N   PRO A 543     -18.877  11.764  18.889  1.00 15.00      A    N  
ATOM   4720  CA  PRO A 543     -20.265  12.134  18.636  1.00 15.00      A    C  
ATOM   4721  CB  PRO A 543     -20.353  13.539  19.231  1.00 15.00      A    C  
ATOM   4722  CG  PRO A 543     -18.985  14.105  19.051  1.00 15.00      A    C  
ATOM   4723  CD  PRO A 543     -18.026  12.945  19.129  1.00 15.00      A    C  
ATOM   4724  C   PRO A 543     -20.567  12.172  17.137  1.00 15.00      A    C  
ATOM   4725  O   PRO A 543     -19.711  12.532  16.323  1.00 15.00      A    O  
ATOM   4726  N   ARG A 544     -21.775  11.774  16.779  1.00 15.00      A    N  
ATOM   4727  HN  ARG A 544     -22.403  11.471  17.474  1.00 15.00      A    H  
ATOM   4728  CA  ARG A 544     -22.211  11.764  15.389  1.00 15.00      A    C  
ATOM   4729  CB  ARG A 544     -22.297  10.323  14.865  1.00 15.00      A    C  
ATOM   4730  CG  ARG A 544     -21.064   9.470  15.132  1.00 15.00      A    C  
ATOM   4731  CD  ARG A 544     -19.952   9.747  14.129  1.00 15.00      A    C  
ATOM   4732  NE  ARG A 544     -18.743   8.977  14.433  1.00 15.00      A    N  
ATOM   4733  HE  ARG A 544     -18.070   9.409  15.008  1.00 15.00      A    H  
ATOM   4734  CZ  ARG A 544     -18.502   7.749  13.966  1.00 15.00      A    C  
ATOM   4735  NH1 ARG A 544     -19.377   7.152  13.168  1.00 15.00      A    N  
ATOM   4736 HH11 ARG A 544     -20.259   7.642  12.893  1.00 15.00      A    H  
ATOM   4737 HH12 ARG A 544     -19.192   6.189  12.809  1.00 15.00      A    H  
ATOM   4738  NH2 ARG A 544     -17.381   7.118  14.295  1.00 15.00      A    N  
ATOM   4739 HH21 ARG A 544     -16.684   7.578  14.917  1.00 15.00      A    H  
ATOM   4740 HH22 ARG A 544     -17.194   6.157  13.929  1.00 15.00      A    H  
ATOM   4741  C   ARG A 544     -23.581  12.423  15.297  1.00 15.00      A    C  
ATOM   4742  O   ARG A 544     -24.525  11.994  15.964  1.00 15.00      A    O  
ATOM   4743  N   PHE A 545     -23.693  13.464  14.489  1.00 15.00      A    N  
ATOM   4744  HN  PHE A 545     -22.913  13.760  13.966  1.00 15.00      A    H  
ATOM   4745  CA  PHE A 545     -24.954  14.173  14.342  1.00 15.00      A    C  
ATOM   4746  CB  PHE A 545     -24.872  15.564  14.985  1.00 15.00      A    C  
ATOM   4747  CG  PHE A 545     -26.144  16.364  14.890  1.00 15.00      A    C  
ATOM   4748  CD1 PHE A 545     -26.263  17.398  13.974  1.00 15.00      A    C  
ATOM   4749  CD2 PHE A 545     -27.219  16.082  15.717  1.00 15.00      A    C  
ATOM   4750  CE1 PHE A 545     -27.428  18.135  13.884  1.00 15.00      A    C  
ATOM   4751  CE2 PHE A 545     -28.387  16.814  15.633  1.00 15.00      A    C  
ATOM   4752  CZ  PHE A 545     -28.493  17.843  14.715  1.00 15.00      A    C  
ATOM   4753  C   PHE A 545     -25.353  14.296  12.879  1.00 15.00      A    C  
ATOM   4754  O   PHE A 545     -24.636  14.892  12.076  1.00 15.00      A    O  
ATOM   4755  N   SER A 546     -26.501  13.735  12.542  1.00 15.00      A    N  
ATOM   4756  HN  SER A 546     -27.026  13.266  13.223  1.00 15.00      A    H  
ATOM   4757  CA  SER A 546     -27.004  13.796  11.184  1.00 15.00      A    C  
ATOM   4758  CB  SER A 546     -26.801  12.460  10.473  1.00 15.00      A    C  
ATOM   4759  OG  SER A 546     -26.539  12.663   9.099  1.00 15.00      A    O  
ATOM   4760  HG  SER A 546     -25.614  12.914   8.982  1.00 15.00      A    H  
ATOM   4761  C   SER A 546     -28.477  14.187  11.188  1.00 15.00      A    C  
ATOM   4762  O   SER A 546     -29.224  13.816  12.100  1.00 15.00      A    O  
ATOM   4763  N   ALA A 547     -28.885  14.950  10.185  1.00 15.00      A    N  
ATOM   4764  HN  ALA A 547     -28.242  15.216   9.488  1.00 15.00      A    H  
ATOM   4765  CA  ALA A 547     -30.263  15.391  10.075  1.00 15.00      A    C  
ATOM   4766  CB  ALA A 547     -30.455  16.729  10.777  1.00 15.00      A    C  
ATOM   4767  C   ALA A 547     -30.692  15.482   8.615  1.00 15.00      A    C  
ATOM   4768  O   ALA A 547     -29.871  15.718   7.725  1.00 15.00      A    O  
ATOM   4769  N   SER A 548     -31.976  15.291   8.384  1.00 15.00      A    N  
ATOM   4770  HN  SER A 548     -32.571  15.095   9.143  1.00 15.00      A    H  
ATOM   4771  CA  SER A 548     -32.546  15.351   7.052  1.00 15.00      A    C  
ATOM   4772  CB  SER A 548     -32.671  13.930   6.480  1.00 15.00      A    C  
ATOM   4773  OG  SER A 548     -33.204  13.934   5.167  1.00 15.00      A    O  
ATOM   4774  HG  SER A 548     -34.134  14.172   5.204  1.00 15.00      A    H  
ATOM   4775  C   SER A 548     -33.915  16.021   7.144  1.00 15.00      A    C  
ATOM   4776  O   SER A 548     -34.596  15.897   8.162  1.00 15.00      A    O  
ATOM   4777  N   TYR A 549     -34.317  16.748   6.110  1.00 15.00      A    N  
ATOM   4778  HN  TYR A 549     -33.733  16.843   5.322  1.00 15.00      A    H  
ATOM   4779  CA  TYR A 549     -35.604  17.422   6.143  1.00 15.00      A    C  
ATOM   4780  CB  TYR A 549     -35.456  18.833   6.721  1.00 15.00      A    C  
ATOM   4781  CG  TYR A 549     -36.770  19.558   6.911  1.00 15.00      A    C  
ATOM   4782  CD1 TYR A 549     -37.665  19.157   7.892  1.00 15.00      A    C  
ATOM   4783  CD2 TYR A 549     -37.117  20.640   6.110  1.00 15.00      A    C  
ATOM   4784  CE1 TYR A 549     -38.869  19.808   8.074  1.00 15.00      A    C  
ATOM   4785  CE2 TYR A 549     -38.321  21.299   6.286  1.00 15.00      A    C  
ATOM   4786  CZ  TYR A 549     -39.194  20.878   7.270  1.00 15.00      A    C  
ATOM   4787  OH  TYR A 549     -40.396  21.526   7.451  1.00 15.00      A    O  
ATOM   4788  HH  TYR A 549     -40.740  21.805   6.596  1.00 15.00      A    H  
ATOM   4789  C   TYR A 549     -36.289  17.493   4.783  1.00 15.00      A    C  
ATOM   4790  O   TYR A 549     -35.754  18.067   3.832  1.00 15.00      A    O  
ATOM   4791  N   ASP A 550     -37.467  16.883   4.701  1.00 15.00      A    N  
ATOM   4792  HN  ASP A 550     -37.792  16.373   5.476  1.00 15.00      A    H  
ATOM   4793  CA  ASP A 550     -38.281  16.932   3.492  1.00 15.00      A    C  
ATOM   4794  CB  ASP A 550     -39.341  15.820   3.518  1.00 15.00      A    C  
ATOM   4795  CG  ASP A 550     -39.193  14.809   2.391  1.00 15.00      A    C  
ATOM   4796  OD1 ASP A 550     -39.736  15.049   1.293  1.00 15.00      A    O  
ATOM   4797  OD2 ASP A 550     -38.553  13.755   2.609  1.00 15.00      A    O  
ATOM   4798  C   ASP A 550     -38.964  18.297   3.493  1.00 15.00      A    C  
ATOM   4799  O   ASP A 550     -39.682  18.626   4.438  1.00 15.00      A    O  
ATOM   4800  N   VAL A 551     -38.726  19.091   2.458  1.00 15.00      A    N  
ATOM   4801  HN  VAL A 551     -38.179  18.754   1.714  1.00 15.00      A    H  
ATOM   4802  CA  VAL A 551     -39.277  20.450   2.388  1.00 15.00      A    C  
ATOM   4803  CB  VAL A 551     -38.727  21.273   1.203  1.00 15.00      A    C  
ATOM   4804  CG1 VAL A 551     -39.250  22.701   1.259  1.00 15.00      A    C  
ATOM   4805  CG2 VAL A 551     -37.204  21.273   1.222  1.00 15.00      A    C  
ATOM   4806  C   VAL A 551     -40.806  20.505   2.435  1.00 15.00      A    C  
ATOM   4807  O   VAL A 551     -41.376  21.114   3.339  1.00 15.00      A    O  
ATOM   4808  N   PHE A 552     -41.462  19.895   1.462  1.00 15.00      A    N  
ATOM   4809  HN  PHE A 552     -40.962  19.434   0.759  1.00 15.00      A    H  
ATOM   4810  CA  PHE A 552     -42.917  19.886   1.422  1.00 15.00      A    C  
ATOM   4811  CB  PHE A 552     -43.458  20.860   0.366  1.00 15.00      A    C  
ATOM   4812  CG  PHE A 552     -42.676  20.909  -0.921  1.00 15.00      A    C  
ATOM   4813  CD1 PHE A 552     -42.529  19.781  -1.716  1.00 15.00      A    C  
ATOM   4814  CD2 PHE A 552     -42.097  22.095  -1.340  1.00 15.00      A    C  
ATOM   4815  CE1 PHE A 552     -41.815  19.837  -2.899  1.00 15.00      A    C  
ATOM   4816  CE2 PHE A 552     -41.381  22.158  -2.521  1.00 15.00      A    C  
ATOM   4817  CZ  PHE A 552     -41.241  21.029  -3.303  1.00 15.00      A    C  
ATOM   4818  C   PHE A 552     -43.424  18.483   1.164  1.00 15.00      A    C  
ATOM   4819  O   PHE A 552     -44.574  18.280   0.789  1.00 15.00      A    O  
ATOM   4820  N   GLY A 553     -42.548  17.518   1.380  1.00 15.00      A    N  
ATOM   4821  HN  GLY A 553     -41.648  17.747   1.682  1.00 15.00      A    H  
ATOM   4822  CA  GLY A 553     -42.901  16.140   1.156  1.00 15.00      A    C  
ATOM   4823  C   GLY A 553     -42.601  15.749  -0.270  1.00 15.00      A    C  
ATOM   4824  O   GLY A 553     -41.713  16.338  -0.897  1.00 15.00      A    O  
ATOM   4825  N   ASP A 554     -43.322  14.749  -0.772  1.00 15.00      A    N  
ATOM   4826  HN  ASP A 554     -44.004  14.333  -0.208  1.00 15.00      A    H  
ATOM   4827  CA  ASP A 554     -43.155  14.265  -2.148  1.00 15.00      A    C  
ATOM   4828  CB  ASP A 554     -43.277  15.411  -3.153  1.00 15.00      A    C  
ATOM   4829  CG  ASP A 554     -44.589  15.395  -3.902  1.00 15.00      A    C  
ATOM   4830  OD1 ASP A 554     -45.620  15.070  -3.282  1.00 15.00      A    O  
ATOM   4831  OD2 ASP A 554     -44.580  15.707  -5.110  1.00 15.00      A    O  
ATOM   4832  C   ASP A 554     -41.832  13.536  -2.355  1.00 15.00      A    C  
ATOM   4833  O   ASP A 554     -41.670  12.795  -3.328  1.00 15.00      A    O  
ATOM   4834  N   ARG A 555     -40.886  13.763  -1.443  1.00 15.00      A    N  
ATOM   4835  HN  ARG A 555     -41.079  14.384  -0.706  1.00 15.00      A    H  
ATOM   4836  CA  ARG A 555     -39.562  13.149  -1.506  1.00 15.00      A    C  
ATOM   4837  CB  ARG A 555     -39.653  11.616  -1.560  1.00 15.00      A    C  
ATOM   4838  CG  ARG A 555     -40.599  10.997  -0.544  1.00 15.00      A    C  
ATOM   4839  CD  ARG A 555     -40.322  11.507   0.860  1.00 15.00      A    C  
ATOM   4840  NE  ARG A 555     -40.775  10.557   1.872  1.00 15.00      A    N  
ATOM   4841  HE  ARG A 555     -41.378   9.844   1.576  1.00 15.00      A    H  
ATOM   4842  CZ  ARG A 555     -40.415  10.610   3.153  1.00 15.00      A    C  
ATOM   4843  NH1 ARG A 555     -39.616  11.578   3.587  1.00 15.00      A    N  
ATOM   4844 HH11 ARG A 555     -39.255  12.317   2.918  1.00 15.00      A    H  
ATOM   4845 HH12 ARG A 555     -39.332  11.619   4.585  1.00 15.00      A    H  
ATOM   4846  NH2 ARG A 555     -40.861   9.691   4.005  1.00 15.00      A    N  
ATOM   4847 HH21 ARG A 555     -41.487   8.927   3.673  1.00 15.00      A    H  
ATOM   4848 HH22 ARG A 555     -40.580   9.727   5.008  1.00 15.00      A    H  
ATOM   4849  C   ARG A 555     -38.789  13.672  -2.712  1.00 15.00      A    C  
ATOM   4850  O   ARG A 555     -37.811  13.065  -3.148  1.00 15.00      A    O  
ATOM   4851  N   SER A 556     -39.243  14.798  -3.247  1.00 15.00      A    N  
ATOM   4852  HN  SER A 556     -40.029  15.230  -2.852  1.00 15.00      A    H  
ATOM   4853  CA  SER A 556     -38.615  15.404  -4.413  1.00 15.00      A    C  
ATOM   4854  CB  SER A 556     -39.681  15.955  -5.360  1.00 15.00      A    C  
ATOM   4855  OG  SER A 556     -40.546  14.911  -5.786  1.00 15.00      A    O  
ATOM   4856  HG  SER A 556     -41.466  15.210  -5.745  1.00 15.00      A    H  
ATOM   4857  C   SER A 556     -37.599  16.477  -4.033  1.00 15.00      A    C  
ATOM   4858  O   SER A 556     -36.642  16.714  -4.764  1.00 15.00      A    O  
ATOM   4859  N   THR A 557     -37.809  17.126  -2.900  1.00 15.00      A    N  
ATOM   4860  HN  THR A 557     -38.594  16.909  -2.356  1.00 15.00      A    H  
ATOM   4861  CA  THR A 557     -36.886  18.154  -2.442  1.00 15.00      A    C  
ATOM   4862  CB  THR A 557     -37.423  19.576  -2.697  1.00 15.00      A    C  
ATOM   4863  OG1 THR A 557     -38.043  19.631  -3.988  1.00 15.00      A    O  
ATOM   4864  HG1 THR A 557     -37.462  19.224  -4.646  1.00 15.00      A    H  
ATOM   4865  CG2 THR A 557     -36.284  20.585  -2.651  1.00 15.00      A    C  
ATOM   4866  C   THR A 557     -36.603  17.964  -0.961  1.00 15.00      A    C  
ATOM   4867  O   THR A 557     -37.436  18.283  -0.111  1.00 15.00      A    O  
ATOM   4868  N   ARG A 558     -35.434  17.430  -0.656  1.00 15.00      A    N  
ATOM   4869  HN  ARG A 558     -34.798  17.219  -1.377  1.00 15.00      A    H  
ATOM   4870  CA  ARG A 558     -35.056  17.172   0.722  1.00 15.00      A    C  
ATOM   4871  CB  ARG A 558     -35.164  15.675   1.029  1.00 15.00      A    C  
ATOM   4872  CG  ARG A 558     -34.472  14.783   0.010  1.00 15.00      A    C  
ATOM   4873  CD  ARG A 558     -34.903  13.332   0.149  1.00 15.00      A    C  
ATOM   4874  NE  ARG A 558     -34.223  12.464  -0.819  1.00 15.00      A    N  
ATOM   4875  HE  ARG A 558     -33.855  12.893  -1.626  1.00 15.00      A    H  
ATOM   4876  CZ  ARG A 558     -34.078  11.147  -0.668  1.00 15.00      A    C  
ATOM   4877  NH1 ARG A 558     -34.564  10.543   0.415  1.00 15.00      A    N  
ATOM   4878 HH11 ARG A 558     -35.058  11.100   1.147  1.00 15.00      A    H  
ATOM   4879 HH12 ARG A 558     -34.452   9.515   0.541  1.00 15.00      A    H  
ATOM   4880  NH2 ARG A 558     -33.444  10.435  -1.600  1.00 15.00      A    N  
ATOM   4881 HH21 ARG A 558     -33.059  10.909  -2.448  1.00 15.00      A    H  
ATOM   4882 HH22 ARG A 558     -33.324   9.406  -1.489  1.00 15.00      A    H  
ATOM   4883  C   ARG A 558     -33.653  17.683   1.012  1.00 15.00      A    C  
ATOM   4884  O   ARG A 558     -32.751  17.560   0.178  1.00 15.00      A    O  
ATOM   4885  N   LEU A 559     -33.482  18.268   2.187  1.00 15.00      A    N  
ATOM   4886  HN  LEU A 559     -34.248  18.340   2.802  1.00 15.00      A    H  
ATOM   4887  CA  LEU A 559     -32.193  18.797   2.607  1.00 15.00      A    C  
ATOM   4888  CB  LEU A 559     -32.368  20.178   3.248  1.00 15.00      A    C  
ATOM   4889  CG  LEU A 559     -33.036  21.249   2.382  1.00 15.00      A    C  
ATOM   4890  CD1 LEU A 559     -33.343  22.489   3.207  1.00 15.00      A    C  
ATOM   4891  CD2 LEU A 559     -32.155  21.600   1.193  1.00 15.00      A    C  
ATOM   4892  C   LEU A 559     -31.558  17.850   3.611  1.00 15.00      A    C  
ATOM   4893  O   LEU A 559     -32.261  17.097   4.289  1.00 15.00      A    O  
ATOM   4894  N   PHE A 560     -30.238  17.885   3.704  1.00 15.00      A    N  
ATOM   4895  HN  PHE A 560     -29.731  18.508   3.139  1.00 15.00      A    H  
ATOM   4896  CA  PHE A 560     -29.519  17.026   4.630  1.00 15.00      A    C  
ATOM   4897  CB  PHE A 560     -29.354  15.605   4.066  1.00 15.00      A    C  
ATOM   4898  CG  PHE A 560     -28.648  15.526   2.738  1.00 15.00      A    C  
ATOM   4899  CD1 PHE A 560     -29.358  15.644   1.553  1.00 15.00      A    C  
ATOM   4900  CD2 PHE A 560     -27.278  15.325   2.674  1.00 15.00      A    C  
ATOM   4901  CE1 PHE A 560     -28.717  15.565   0.331  1.00 15.00      A    C  
ATOM   4902  CE2 PHE A 560     -26.630  15.245   1.456  1.00 15.00      A    C  
ATOM   4903  CZ  PHE A 560     -27.350  15.365   0.283  1.00 15.00      A    C  
ATOM   4904  C   PHE A 560     -28.166  17.621   4.983  1.00 15.00      A    C  
ATOM   4905  O   PHE A 560     -27.602  18.405   4.220  1.00 15.00      A    O  
ATOM   4906  N   GLY A 561     -27.666  17.258   6.150  1.00 15.00      A    N  
ATOM   4907  HN  GLY A 561     -28.187  16.659   6.731  1.00 15.00      A    H  
ATOM   4908  CA  GLY A 561     -26.383  17.746   6.592  1.00 15.00      A    C  
ATOM   4909  C   GLY A 561     -26.099  17.314   8.008  1.00 15.00      A    C  
ATOM   4910  O   GLY A 561     -26.843  16.509   8.576  1.00 15.00      A    O
[truncated: 314,609 more chars]
