# Supplementary material for: Crystal structure of pectocin M1 reveals diverse conformations and interactions during its initial step via the ferredoxin uptake system
Source: FEBS Open Bio. 2024 Aug 9;14(10):1731–45. doi: 10.1002/2211-5463.13874 (PMC11452297; doi:10.1002/2211-5463.13874)
Supplement: Supplementary file 4 — Data S3. The structural coordinates of 2nd‐rank HADDOCK‐generated docking model of the FusA‐PM1fd complex. [file FEB4-14-1731-s003.txt]

Supplementary Data 3. The structural coordinates of 2nd-rank HADDOCK-generated docking model of the FusA-PM1fd complex.
REMARK FILENAME="complex_98w.pdb0"
REMARK ===============================================================
REMARK HADDOCK run for complex
REMARK initial structure: complex_98.pdb
REMARK ===============================================================
REMARK            total,bonds,angles,improper,dihe,vdw,elec,air,cdih,coup,rdcs,vean,dani,xpcs,rg
REMARK energies: -156.14, 0, 0, 0, 0, -53.485, -240.577, 137.922, 0, 0, 0, 0, 0, 0, 0
REMARK ===============================================================
REMARK            bonds,angles,impropers,dihe,air,cdih,coup,rdcs,vean,dani,xpcs
REMARK rms-dev.: 0,0,0,0,1.11377,0,0, 0, 0, 0, 0
REMARK ===============================================================
REMARK               air,cdih,coup,rdcs,vean,dani,xpcs
REMARK               >0.3,>5,>1,>0,>5,>0.2,>0.2
REMARK violations.: 5, 0, 0, 0, 0, 0, 0
REMARK ===============================================================
REMARK                        CVpartition#,violations,rms
REMARK AIRs cross-validation: 3, 2, 1.56205
REMARK ===============================================================
REMARK NCS energy: 0
REMARK ===============================================================
REMARK Symmetry energy: 0
REMARK ===============================================================
REMARK Membrane restraining energy: 0
REMARK ===============================================================
REMARK Local cross-correlation:  0.0000
REMARK ===============================================================
REMARK Desolvation energy: 11.2693
REMARK Internal energy free molecules: -36085.8
REMARK Internal energy complex: -35995.5
REMARK Binding energy: -192.521
REMARK ===============================================================
REMARK buried surface area: 1812.34
REMARK ===============================================================
REMARK water - chain_1: 0 0 0
REMARK water - chain_2: 0 0 0
REMARK ===============================================================
REMARK water - water: 0 0 0
REMARK ===============================================================
REMARK DATE:19-Dec-2023  15:39:23       created by user: enmr34
REMARK VERSION:1.3U
ATOM      1  CB  SER A  59     -35.245  -3.592  -6.697  1.00 15.00      A    C  
ATOM      2  OG  SER A  59     -36.435  -4.152  -7.232  1.00 15.00      A    O  
ATOM      3  HG  SER A  59     -36.887  -4.658  -6.544  1.00 15.00      A    H  
ATOM      4  C   SER A  59     -33.248  -4.533  -7.876  1.00 15.00      A    C  
ATOM      5  O   SER A  59     -33.430  -5.441  -8.686  1.00 15.00      A    O  
ATOM      6  N   SER A  59     -34.923  -3.207  -9.097  1.00 15.00      A    N  
ATOM      7  HT1 SER A  59     -35.577  -4.004  -9.235  1.00 15.00      A    H  
ATOM      8  HT2 SER A  59     -34.238  -3.195  -9.878  1.00 15.00      A    H  
ATOM      9  HT3 SER A  59     -35.466  -2.322  -9.104  1.00 15.00      A    H  
ATOM     10  CA  SER A  59     -34.220  -3.363  -7.806  1.00 15.00      A    C  
ATOM     11  N   THR A  60     -32.221  -4.494  -7.042  1.00 15.00      A    N  
ATOM     12  HN  THR A  60     -32.126  -3.734  -6.427  1.00 15.00      A    H  
ATOM     13  CA  THR A  60     -31.214  -5.544  -7.005  1.00 15.00      A    C  
ATOM     14  CB  THR A  60     -29.974  -5.030  -6.258  1.00 15.00      A    C  
ATOM     15  OG1 THR A  60     -30.346  -3.862  -5.507  1.00 15.00      A    O  
ATOM     16  HG1 THR A  60     -30.061  -3.967  -4.595  1.00 15.00      A    H  
ATOM     17  CG2 THR A  60     -28.870  -4.667  -7.241  1.00 15.00      A    C  
ATOM     18  C   THR A  60     -31.742  -6.791  -6.294  1.00 15.00      A    C  
ATOM     19  O   THR A  60     -32.651  -6.699  -5.465  1.00 15.00      A    O  
ATOM     20  N   PRO A  61     -31.203  -7.973  -6.644  1.00 15.00      A    N  
ATOM     21  CA  PRO A  61     -31.601  -9.244  -6.023  1.00 15.00      A    C  
ATOM     22  CB  PRO A  61     -30.762 -10.293  -6.765  1.00 15.00      A    C  
ATOM     23  CG  PRO A  61     -30.349  -9.626  -8.031  1.00 15.00      A    C  
ATOM     24  CD  PRO A  61     -30.193  -8.173  -7.694  1.00 15.00      A    C  
ATOM     25  C   PRO A  61     -31.280  -9.269  -4.529  1.00 15.00      A    C  
ATOM     26  O   PRO A  61     -30.280  -8.694  -4.087  1.00 15.00      A    O  
ATOM     27  N   THR A  62     -32.122  -9.964  -3.775  1.00 15.00      A    N  
ATOM     28  HN  THR A  62     -32.863 -10.442  -4.212  1.00 15.00      A    H  
ATOM     29  CA  THR A  62     -31.989 -10.070  -2.328  1.00 15.00      A    C  
ATOM     30  CB  THR A  62     -33.223 -10.767  -1.719  1.00 15.00      A    C  
ATOM     31  OG1 THR A  62     -34.127 -11.163  -2.764  1.00 15.00      A    O  
ATOM     32  HG1 THR A  62     -33.720 -11.875  -3.294  1.00 15.00      A    H  
ATOM     33  CG2 THR A  62     -33.944  -9.834  -0.760  1.00 15.00      A    C  
ATOM     34  C   THR A  62     -30.732 -10.829  -1.902  1.00 15.00      A    C  
ATOM     35  O   THR A  62     -30.170 -10.564  -0.834  1.00 15.00      A    O  
ATOM     36  N   SER A  63     -30.292 -11.761  -2.732  1.00 15.00      A    N  
ATOM     37  HN  SER A  63     -30.767 -11.914  -3.580  1.00 15.00      A    H  
ATOM     38  CA  SER A  63     -29.118 -12.567  -2.426  1.00 15.00      A    C  
ATOM     39  CB  SER A  63     -29.010 -13.722  -3.421  1.00 15.00      A    C  
ATOM     40  OG  SER A  63     -29.300 -13.274  -4.735  1.00 15.00      A    O  
ATOM     41  HG  SER A  63     -30.133 -13.682  -5.043  1.00 15.00      A    H  
ATOM     42  C   SER A  63     -27.841 -11.727  -2.437  1.00 15.00      A    C  
ATOM     43  O   SER A  63     -26.956 -11.906  -1.595  1.00 15.00      A    O  
ATOM     44  N   GLN A  64     -27.766 -10.795  -3.378  1.00 15.00      A    N  
ATOM     45  HN  GLN A  64     -28.516 -10.687  -4.000  1.00 15.00      A    H  
ATOM     46  CA  GLN A  64     -26.601  -9.933  -3.514  1.00 15.00      A    C  
ATOM     47  CB  GLN A  64     -26.533  -9.335  -4.920  1.00 15.00      A    C  
ATOM     48  CG  GLN A  64     -27.011 -10.276  -6.015  1.00 15.00      A    C  
ATOM     49  CD  GLN A  64     -26.864  -9.686  -7.402  1.00 15.00      A    C  
ATOM     50  OE1 GLN A  64     -26.797  -8.471  -7.572  1.00 15.00      A    O  
ATOM     51  NE2 GLN A  64     -26.833 -10.546  -8.407  1.00 15.00      A    N  
ATOM     52 HE21 GLN A  64     -26.904 -11.502  -8.198  1.00 15.00      A    H  
ATOM     53 HE22 GLN A  64     -26.757 -10.190  -9.323  1.00 15.00      A    H  
ATOM     54  C   GLN A  64     -26.613  -8.827  -2.464  1.00 15.00      A    C  
ATOM     55  O   GLN A  64     -25.564  -8.429  -1.960  1.00 15.00      A    O  
ATOM     56  N   SER A  65     -27.807  -8.348  -2.118  1.00 15.00      A    N  
ATOM     57  HN  SER A  65     -28.613  -8.708  -2.548  1.00 15.00      A    H  
ATOM     58  CA  SER A  65     -27.944  -7.289  -1.124  1.00 15.00      A    C  
ATOM     59  CB  SER A  65     -29.371  -6.732  -1.114  1.00 15.00      A    C  
ATOM     60  OG  SER A  65     -30.330  -7.776  -1.133  1.00 15.00      A    O  
ATOM     61  HG  SER A  65     -30.098  -8.442  -0.479  1.00 15.00      A    H  
ATOM     62  C   SER A  65     -27.541  -7.770   0.267  1.00 15.00      A    C  
ATOM     63  O   SER A  65     -27.307  -6.970   1.169  1.00 15.00      A    O  
ATOM     64  N   MET A  66     -27.452  -9.087   0.430  1.00 15.00      A    N  
ATOM     65  HN  MET A  66     -27.643  -9.677  -0.330  1.00 15.00      A    H  
ATOM     66  CA  MET A  66     -27.073  -9.673   1.709  1.00 15.00      A    C  
ATOM     67  CB  MET A  66     -27.789 -11.008   1.927  1.00 15.00      A    C  
ATOM     68  CG  MET A  66     -28.430 -11.149   3.300  1.00 15.00      A    C  
ATOM     69  SD  MET A  66     -30.119 -10.514   3.355  1.00 15.00      A    S  
ATOM     70  CE  MET A  66     -30.943 -11.672   2.264  1.00 15.00      A    C  
ATOM     71  C   MET A  66     -25.562  -9.865   1.791  1.00 15.00      A    C  
ATOM     72  O   MET A  66     -25.041 -10.396   2.774  1.00 15.00      A    O  
ATOM     73  N   GLY A  67     -24.866  -9.440   0.746  1.00 15.00      A    N  
ATOM     74  HN  GLY A  67     -25.339  -9.037  -0.015  1.00 15.00      A    H  
ATOM     75  CA  GLY A  67     -23.422  -9.556   0.709  1.00 15.00      A    C  
ATOM     76  C   GLY A  67     -22.781  -8.254   0.280  1.00 15.00      A    C  
ATOM     77  O   GLY A  67     -21.688  -8.242  -0.294  1.00 15.00      A    O  
ATOM     78  N   MET A  68     -23.469  -7.153   0.559  1.00 15.00      A    N  
ATOM     79  HN  MET A  68     -24.321  -7.230   1.036  1.00 15.00      A    H  
ATOM     80  CA  MET A  68     -22.980  -5.833   0.197  1.00 15.00      A    C  
ATOM     81  CB  MET A  68     -23.560  -5.389  -1.153  1.00 15.00      A    C  
ATOM     82  CG  MET A  68     -25.059  -5.135  -1.140  1.00 15.00      A    C  
ATOM     83  SD  MET A  68     -25.699  -4.610  -2.744  1.00 15.00      A    S  
ATOM     84  CE  MET A  68     -24.935  -2.998  -2.912  1.00 15.00      A    C  
ATOM     85  C   MET A  68     -23.316  -4.811   1.279  1.00 15.00      A    C  
ATOM     86  O   MET A  68     -24.318  -4.940   1.981  1.00 15.00      A    O  
ATOM     87  N   GLN A  69     -22.472  -3.798   1.400  1.00 15.00      A    N  
ATOM     88  HN  GLN A  69     -21.695  -3.757   0.796  1.00 15.00      A    H  
ATOM     89  CA  GLN A  69     -22.659  -2.745   2.386  1.00 15.00      A    C  
ATOM     90  CB  GLN A  69     -21.453  -2.677   3.325  1.00 15.00      A    C  
ATOM     91  CG  GLN A  69     -21.764  -3.016   4.773  1.00 15.00      A    C  
ATOM     92  CD  GLN A  69     -20.688  -2.532   5.728  1.00 15.00      A    C  
ATOM     93  OE1 GLN A  69     -19.519  -2.408   5.359  1.00 15.00      A    O  
ATOM     94  NE2 GLN A  69     -21.075  -2.260   6.965  1.00 15.00      A    N  
ATOM     95 HE21 GLN A  69     -22.020  -2.383   7.192  1.00 15.00      A    H  
ATOM     96 HE22 GLN A  69     -20.398  -1.955   7.605  1.00 15.00      A    H  
ATOM     97  C   GLN A  69     -22.837  -1.399   1.694  1.00 15.00      A    C  
ATOM     98  O   GLN A  69     -22.032  -1.025   0.840  1.00 15.00      A    O  
ATOM     99  N   ILE A  70     -23.891  -0.680   2.059  1.00 15.00      A    N  
ATOM    100  HN  ILE A  70     -24.496  -1.034   2.742  1.00 15.00      A    H  
ATOM    101  CA  ILE A  70     -24.168   0.629   1.477  1.00 15.00      A    C  
ATOM    102  CB  ILE A  70     -25.558   0.680   0.803  1.00 15.00      A    C  
ATOM    103  CG1 ILE A  70     -25.752  -0.520  -0.131  1.00 15.00      A    C  
ATOM    104  CG2 ILE A  70     -25.729   1.987   0.037  1.00 15.00      A    C  
ATOM    105  CD1 ILE A  70     -27.153  -0.641  -0.692  1.00 15.00      A    C  
ATOM    106  C   ILE A  70     -24.104   1.705   2.557  1.00 15.00      A    C  
ATOM    107  O   ILE A  70     -24.933   1.733   3.466  1.00 15.00      A    O  
ATOM    108  N   ILE A  71     -23.114   2.580   2.457  1.00 15.00      A    N  
ATOM    109  HN  ILE A  71     -22.490   2.513   1.698  1.00 15.00      A    H  
ATOM    110  CA  ILE A  71     -22.936   3.652   3.430  1.00 15.00      A    C  
ATOM    111  CB  ILE A  71     -21.540   3.587   4.090  1.00 15.00      A    C  
ATOM    112  CG1 ILE A  71     -21.206   2.152   4.513  1.00 15.00      A    C  
ATOM    113  CG2 ILE A  71     -21.475   4.524   5.289  1.00 15.00      A    C  
ATOM    114  CD1 ILE A  71     -19.757   1.948   4.904  1.00 15.00      A    C  
ATOM    115  C   ILE A  71     -23.101   5.009   2.753  1.00 15.00      A    C  
ATOM    116  O   ILE A  71     -22.342   5.352   1.849  1.00 15.00      A    O  
ATOM    117  N   ASN A  72     -24.091   5.777   3.189  1.00 15.00      A    N  
ATOM    118  HN  ASN A  72     -24.657   5.460   3.924  1.00 15.00      A    H  
ATOM    119  CA  ASN A  72     -24.342   7.092   2.606  1.00 15.00      A    C  
ATOM    120  CB  ASN A  72     -25.845   7.368   2.431  1.00 15.00      A    C  
ATOM    121  CG  ASN A  72     -26.602   7.546   3.737  1.00 15.00      A    C  
ATOM    122  OD1 ASN A  72     -26.200   7.038   4.781  1.00 15.00      A    O  
ATOM    123  ND2 ASN A  72     -27.720   8.259   3.679  1.00 15.00      A    N  
ATOM    124 HD21 ASN A  72     -27.991   8.625   2.812  1.00 15.00      A    H  
ATOM    125 HD22 ASN A  72     -28.235   8.387   4.510  1.00 15.00      A    H  
ATOM    126  C   ASN A  72     -23.646   8.201   3.394  1.00 15.00      A    C  
ATOM    127  O   ASN A  72     -23.201   7.982   4.522  1.00 15.00      A    O  
ATOM    128  N   ALA A  73     -23.550   9.379   2.779  1.00 15.00      A    N  
ATOM    129  HN  ALA A  73     -23.914   9.463   1.869  1.00 15.00      A    H  
ATOM    130  CA  ALA A  73     -22.893  10.547   3.378  1.00 15.00      A    C  
ATOM    131  CB  ALA A  73     -23.141  11.788   2.533  1.00 15.00      A    C  
ATOM    132  C   ALA A  73     -23.272  10.804   4.839  1.00 15.00      A    C  
ATOM    133  O   ALA A  73     -22.402  11.066   5.671  1.00 15.00      A    O  
ATOM    134  N   GLU A  74     -24.562  10.727   5.159  1.00 15.00      A    N  
ATOM    135  HN  GLU A  74     -25.217  10.502   4.468  1.00 15.00      A    H  
ATOM    136  CA  GLU A  74     -25.016  10.977   6.526  1.00 15.00      A    C  
ATOM    137  CB  GLU A  74     -26.544  10.968   6.625  1.00 15.00      A    C  
ATOM    138  CG  GLU A  74     -27.163   9.583   6.619  1.00 15.00      A    C  
ATOM    139  CD  GLU A  74     -28.537   9.560   7.242  1.00 15.00      A    C  
ATOM    140  OE1 GLU A  74     -28.632   9.743   8.472  1.00 15.00      A    O  
ATOM    141  OE2 GLU A  74     -29.513   9.357   6.505  1.00 15.00      A    O  
ATOM    142  C   GLU A  74     -24.402   9.999   7.529  1.00 15.00      A    C  
ATOM    143  O   GLU A  74     -23.978  10.401   8.612  1.00 15.00      A    O  
ATOM    144  N   GLN A  75     -24.333   8.725   7.149  1.00 15.00      A    N  
ATOM    145  HN  GLN A  75     -24.657   8.477   6.258  1.00 15.00      A    H  
ATOM    146  CA  GLN A  75     -23.780   7.691   8.015  1.00 15.00      A    C  
ATOM    147  CB  GLN A  75     -24.020   6.304   7.417  1.00 15.00      A    C  
ATOM    148  CG  GLN A  75     -25.406   5.736   7.678  1.00 15.00      A    C  
ATOM    149  CD  GLN A  75     -25.625   4.407   6.981  1.00 15.00      A    C  
ATOM    150  OE1 GLN A  75     -25.295   3.349   7.513  1.00 15.00      A    O  
ATOM    151  NE2 GLN A  75     -26.187   4.452   5.782  1.00 15.00      A    N  
ATOM    152 HE21 GLN A  75     -26.429   5.334   5.417  1.00 15.00      A    H  
ATOM    153 HE22 GLN A  75     -26.339   3.607   5.312  1.00 15.00      A    H  
ATOM    154  C   GLN A  75     -22.293   7.913   8.236  1.00 15.00      A    C  
ATOM    155  O   GLN A  75     -21.782   7.715   9.335  1.00 15.00      A    O  
ATOM    156  N   ILE A  76     -21.612   8.344   7.182  1.00 15.00      A    N  
ATOM    157  HN  ILE A  76     -22.086   8.482   6.334  1.00 15.00      A    H  
ATOM    158  CA  ILE A  76     -20.181   8.611   7.243  1.00 15.00      A    C  
ATOM    159  CB  ILE A  76     -19.628   8.992   5.850  1.00 15.00      A    C  
ATOM    160  CG1 ILE A  76     -19.893   7.864   4.847  1.00 15.00      A    C  
ATOM    161  CG2 ILE A  76     -18.141   9.303   5.923  1.00 15.00      A    C  
ATOM    162  CD1 ILE A  76     -19.571   8.225   3.413  1.00 15.00      A    C  
ATOM    163  C   ILE A  76     -19.888   9.732   8.242  1.00 15.00      A    C  
ATOM    164  O   ILE A  76     -18.863   9.727   8.925  1.00 15.00      A    O  
ATOM    165  N   LYS A  77     -20.804  10.686   8.343  1.00 15.00      A    N  
ATOM    166  HN  LYS A  77     -21.609  10.637   7.781  1.00 15.00      A    H  
ATOM    167  CA  LYS A  77     -20.638  11.803   9.262  1.00 15.00      A    C  
ATOM    168  CB  LYS A  77     -21.511  12.996   8.849  1.00 15.00      A    C  
ATOM    169  CG  LYS A  77     -21.378  14.210   9.763  1.00 15.00      A    C  
ATOM    170  CD  LYS A  77     -22.261  15.363   9.313  1.00 15.00      A    C  
ATOM    171  CE  LYS A  77     -22.603  16.290  10.474  1.00 15.00      A    C  
ATOM    172  NZ  LYS A  77     -21.407  17.001  11.013  1.00 15.00      A    N  
ATOM    173  HZ1 LYS A  77     -21.213  17.854  10.451  1.00 15.00      A    H  
ATOM    174  HZ2 LYS A  77     -20.574  16.382  10.982  1.00 15.00      A    H  
ATOM    175  HZ3 LYS A  77     -21.576  17.284  12.006  1.00 15.00      A    H  
ATOM    176  C   LYS A  77     -20.935  11.392  10.707  1.00 15.00      A    C  
ATOM    177  O   LYS A  77     -20.480  12.045  11.648  1.00 15.00      A    O  
ATOM    178  N   LYS A  78     -21.664  10.294  10.873  1.00 15.00      A    N  
ATOM    179  HN  LYS A  78     -21.953   9.787  10.083  1.00 15.00      A    H  
ATOM    180  CA  LYS A  78     -22.036   9.806  12.200  1.00 15.00      A    C  
ATOM    181  CB  LYS A  78     -23.482   9.291  12.198  1.00 15.00      A    C  
ATOM    182  CG  LYS A  78     -24.533  10.361  11.941  1.00 15.00      A    C  
ATOM    183  CD  LYS A  78     -25.913   9.750  11.739  1.00 15.00      A    C  
ATOM    184  CE  LYS A  78     -26.900  10.779  11.210  1.00 15.00      A    C  
ATOM    185  NZ  LYS A  78     -28.232  10.183  10.915  1.00 15.00      A    N  
ATOM    186  HZ1 LYS A  78     -28.882  10.916  10.565  1.00 15.00      A    H  
ATOM    187  HZ2 LYS A  78     -28.634   9.754  11.766  1.00 15.00      A    H  
ATOM    188  HZ3 LYS A  78     -28.140   9.450  10.172  1.00 15.00      A    H  
ATOM    189  C   LYS A  78     -21.087   8.711  12.692  1.00 15.00      A    C  
ATOM    190  O   LYS A  78     -21.429   7.931  13.584  1.00 15.00      A    O  
ATOM    191  N   MET A  79     -19.896   8.647  12.110  1.00 15.00      A    N  
ATOM    192  HN  MET A  79     -19.671   9.284  11.401  1.00 15.00      A    H  
ATOM    193  CA  MET A  79     -18.915   7.649  12.514  1.00 15.00      A    C  
ATOM    194  CB  MET A  79     -18.833   6.479  11.525  1.00 15.00      A    C  
ATOM    195  CG  MET A  79     -18.386   6.845  10.118  1.00 15.00      A    C  
ATOM    196  SD  MET A  79     -18.531   5.467   8.960  1.00 15.00      A    S  
ATOM    197  CE  MET A  79     -17.293   4.344   9.598  1.00 15.00      A    C  
ATOM    198  C   MET A  79     -17.548   8.279  12.762  1.00 15.00      A    C  
ATOM    199  O   MET A  79     -17.031   9.014  11.922  1.00 15.00      A    O  
ATOM    200  N   PRO A  80     -16.966   8.012  13.942  1.00 15.00      A    N  
ATOM    201  CA  PRO A  80     -15.657   8.551  14.337  1.00 15.00      A    C  
ATOM    202  CB  PRO A  80     -15.438   7.977  15.741  1.00 15.00      A    C  
ATOM    203  CG  PRO A  80     -16.803   7.617  16.218  1.00 15.00      A    C  
ATOM    204  CD  PRO A  80     -17.549   7.171  14.998  1.00 15.00      A    C  
ATOM    205  C   PRO A  80     -14.534   8.110  13.404  1.00 15.00      A    C  
ATOM    206  O   PRO A  80     -14.222   6.919  13.298  1.00 15.00      A    O  
ATOM    207  N   THR A  81     -13.940   9.077  12.725  1.00 15.00      A    N  
ATOM    208  HN  THR A  81     -14.242  10.002  12.848  1.00 15.00      A    H  
ATOM    209  CA  THR A  81     -12.853   8.813  11.800  1.00 15.00      A    C  
ATOM    210  CB  THR A  81     -13.290   9.106  10.348  1.00 15.00      A    C  
ATOM    211  OG1 THR A  81     -14.061  10.320  10.307  1.00 15.00      A    O  
ATOM    212  HG1 THR A  81     -14.743  10.237   9.640  1.00 15.00      A    H  
ATOM    213  CG2 THR A  81     -14.126   7.964   9.796  1.00 15.00      A    C  
ATOM    214  C   THR A  81     -11.645   9.678  12.137  1.00 15.00      A    C  
ATOM    215  O   THR A  81     -11.782  10.740  12.747  1.00 15.00      A    O  
ATOM    216  N   GLY A  82     -10.465   9.215  11.751  1.00 15.00      A    N  
ATOM    217  HN  GLY A  82     -10.411   8.348  11.276  1.00 15.00      A    H  
ATOM    218  CA  GLY A  82      -9.254   9.963  12.004  1.00 15.00      A    C  
ATOM    219  C   GLY A  82      -8.697  10.524  10.716  1.00 15.00      A    C  
ATOM    220  O   GLY A  82      -8.683  11.740  10.510  1.00 15.00      A    O  
ATOM    221  N   ASN A  83      -8.262   9.637   9.840  1.00 15.00      A    N  
ATOM    222  HN  ASN A  83      -8.339   8.674  10.052  1.00 15.00      A    H  
ATOM    223  CA  ASN A  83      -7.719  10.033   8.554  1.00 15.00      A    C  
ATOM    224  CB  ASN A  83      -6.427   9.272   8.244  1.00 15.00      A    C  
ATOM    225  CG  ASN A  83      -5.200  10.169   8.231  1.00 15.00      A    C  
ATOM    226  OD1 ASN A  83      -5.044  11.056   9.073  1.00 15.00      A    O  
ATOM    227  ND2 ASN A  83      -4.314   9.940   7.275  1.00 15.00      A    N  
ATOM    228 HD21 ASN A  83      -4.496   9.215   6.641  1.00 15.00      A    H  
ATOM    229 HD22 ASN A  83      -3.512  10.509   7.235  1.00 15.00      A    H  
ATOM    230  C   ASN A  83      -8.761   9.767   7.478  1.00 15.00      A    C  
ATOM    231  O   ASN A  83      -9.215   8.633   7.311  1.00 15.00      A    O  
ATOM    232  N   GLY A  84      -9.142  10.817   6.764  1.00 15.00      A    N  
ATOM    233  HN  GLY A  84      -8.720  11.683   6.928  1.00 15.00      A    H  
ATOM    234  CA  GLY A  84     -10.151  10.698   5.732  1.00 15.00      A    C  
ATOM    235  C   GLY A  84      -9.730   9.795   4.595  1.00 15.00      A    C  
ATOM    236  O   GLY A  84      -8.967  10.201   3.718  1.00 15.00      A    O  
ATOM    237  N   SER A  85     -10.224   8.571   4.615  1.00 15.00      A    N  
ATOM    238  HN  SER A  85     -10.816   8.305   5.350  1.00 15.00      A    H  
ATOM    239  CA  SER A  85      -9.907   7.605   3.588  1.00 15.00      A    C  
ATOM    240  CB  SER A  85      -8.660   6.811   3.986  1.00 15.00      A    C  
ATOM    241  OG  SER A  85      -8.834   6.189   5.248  1.00 15.00      A    O  
ATOM    242  HG  SER A  85      -8.847   6.862   5.943  1.00 15.00      A    H  
ATOM    243  C   SER A  85     -11.075   6.658   3.377  1.00 15.00      A    C  
ATOM    244  O   SER A  85     -11.903   6.467   4.269  1.00 15.00      A    O  
ATOM    245  N   VAL A  86     -11.132   6.071   2.193  1.00 15.00      A    N  
ATOM    246  HN  VAL A  86     -10.455   6.289   1.522  1.00 15.00      A    H  
ATOM    247  CA  VAL A  86     -12.185   5.127   1.854  1.00 15.00      A    C  
ATOM    248  CB  VAL A  86     -12.150   4.776   0.348  1.00 15.00      A    C  
ATOM    249  CG1 VAL A  86     -13.417   4.045  -0.068  1.00 15.00      A    C  
ATOM    250  CG2 VAL A  86     -11.941   6.024  -0.500  1.00 15.00      A    C  
ATOM    251  C   VAL A  86     -12.028   3.839   2.663  1.00 15.00      A    C  
ATOM    252  O   VAL A  86     -13.003   3.135   2.922  1.00 15.00      A    O  
ATOM    253  N   THR A  87     -10.801   3.545   3.084  1.00 15.00      A    N  
ATOM    254  HN  THR A  87     -10.062   4.157   2.883  1.00 15.00      A    H  
ATOM    255  CA  THR A  87     -10.533   2.333   3.845  1.00 15.00      A    C  
ATOM    256  CB  THR A  87      -9.069   1.868   3.722  1.00 15.00      A    C  
ATOM    257  OG1 THR A  87      -8.239   2.961   3.299  1.00 15.00      A    O  
ATOM    258  HG1 THR A  87      -7.317   2.711   3.419  1.00 15.00      A    H  
ATOM    259  CG2 THR A  87      -8.960   0.738   2.709  1.00 15.00      A    C  
ATOM    260  C   THR A  87     -10.941   2.437   5.313  1.00 15.00      A    C  
ATOM    261  O   THR A  87     -11.438   1.466   5.884  1.00 15.00      A    O  
ATOM    262  N   GLU A  88     -10.761   3.612   5.916  1.00 15.00      A    N  
ATOM    263  HN  GLU A  88     -10.365   4.356   5.414  1.00 15.00      A    H  
ATOM    264  CA  GLU A  88     -11.116   3.808   7.324  1.00 15.00      A    C  
ATOM    265  CB  GLU A  88     -10.698   5.198   7.809  1.00 15.00      A    C  
ATOM    266  CG  GLU A  88      -9.855   5.186   9.075  1.00 15.00      A    C  
ATOM    267  CD  GLU A  88     -10.239   6.285  10.040  1.00 15.00      A    C  
ATOM    268  OE1 GLU A  88      -9.392   7.156  10.337  1.00 15.00      A    O  
ATOM    269  OE2 GLU A  88     -11.392   6.278  10.523  1.00 15.00      A    O  
ATOM    270  C   GLU A  88     -12.612   3.594   7.561  1.00 15.00      A    C  
ATOM    271  O   GLU A  88     -13.040   3.280   8.670  1.00 15.00      A    O  
ATOM    272  N   LEU A  89     -13.404   3.740   6.504  1.00 15.00      A    N  
ATOM    273  HN  LEU A  89     -13.005   3.964   5.637  1.00 15.00      A    H  
ATOM    274  CA  LEU A  89     -14.849   3.567   6.601  1.00 15.00      A    C  
ATOM    275  CB  LEU A  89     -15.548   4.225   5.408  1.00 15.00      A    C  
ATOM    276  CG  LEU A  89     -15.223   5.702   5.168  1.00 15.00      A    C  
ATOM    277  CD1 LEU A  89     -15.954   6.222   3.941  1.00 15.00      A    C  
ATOM    278  CD2 LEU A  89     -15.566   6.538   6.393  1.00 15.00      A    C  
ATOM    279  C   LEU A  89     -15.219   2.089   6.679  1.00 15.00      A    C  
ATOM    280  O   LEU A  89     -16.318   1.730   7.102  1.00 15.00      A    O  
ATOM    281  N   LEU A  90     -14.278   1.232   6.304  1.00 15.00      A    N  
ATOM    282  HN  LEU A  90     -13.402   1.578   6.026  1.00 15.00      A    H  
ATOM    283  CA  LEU A  90     -14.501  -0.208   6.311  1.00 15.00      A    C  
ATOM    284  CB  LEU A  90     -13.631  -0.903   5.258  1.00 15.00      A    C  
ATOM    285  CG  LEU A  90     -14.271  -1.117   3.881  1.00 15.00      A    C  
ATOM    286  CD1 LEU A  90     -14.532   0.209   3.182  1.00 15.00      A    C  
ATOM    287  CD2 LEU A  90     -13.400  -2.016   3.020  1.00 15.00      A    C  
ATOM    288  C   LEU A  90     -14.253  -0.806   7.692  1.00 15.00      A    C  
ATOM    289  O   LEU A  90     -14.307  -2.022   7.871  1.00 15.00      A    O  
ATOM    290  N   LYS A  91     -14.002   0.057   8.675  1.00 15.00      A    N  
ATOM    291  HN  LYS A  91     -13.968   1.016   8.469  1.00 15.00      A    H  
ATOM    292  CA  LYS A  91     -13.758  -0.387  10.046  1.00 15.00      A    C  
ATOM    293  CB  LYS A  91     -13.197   0.760  10.901  1.00 15.00      A    C  
ATOM    294  CG  LYS A  91     -14.241   1.783  11.339  1.00 15.00      A    C  
ATOM    295  CD  LYS A  91     -13.675   2.785  12.336  1.00 15.00      A    C  
ATOM    296  CE  LYS A  91     -12.762   3.790  11.655  1.00 15.00      A    C  
ATOM    297  NZ  LYS A  91     -12.452   4.955  12.525  1.00 15.00      A    N  
ATOM    298  HZ1 LYS A  91     -11.875   5.648  11.990  1.00 15.00      A    H  
ATOM    299  HZ2 LYS A  91     -11.921   4.649  13.363  1.00 15.00      A    H  
ATOM    300  HZ3 LYS A  91     -13.332   5.423  12.834  1.00 15.00      A    H  
ATOM    301  C   LYS A  91     -15.032  -0.940  10.690  1.00 15.00      A    C  
ATOM    302  O   LYS A  91     -15.014  -1.388  11.839  1.00 15.00      A    O  
ATOM    303  N   ASN A  92     -16.137  -0.897   9.957  1.00 15.00      A    N  
ATOM    304  HN  ASN A  92     -16.097  -0.524   9.050  1.00 15.00      A    H  
ATOM    305  CA  ASN A  92     -17.408  -1.392  10.468  1.00 15.00      A    C  
ATOM    306  CB  ASN A  92     -18.439  -0.265  10.567  1.00 15.00      A    C  
ATOM    307  CG  ASN A  92     -18.556   0.288  11.975  1.00 15.00      A    C  
ATOM    308  OD1 ASN A  92     -17.747   1.114  12.402  1.00 15.00      A    O  
ATOM    309  ND2 ASN A  92     -19.563  -0.162  12.709  1.00 15.00      A    N  
ATOM    310 HD21 ASN A  92     -20.170  -0.819  12.309  1.00 15.00      A    H  
ATOM    311 HD22 ASN A  92     -19.667   0.190  13.625  1.00 15.00      A    H  
ATOM    312  C   ASN A  92     -17.944  -2.556   9.641  1.00 15.00      A    C  
ATOM    313  O   ASN A  92     -19.154  -2.775   9.572  1.00 15.00      A    O  
ATOM    314  N   ASN A  93     -17.041  -3.296   9.008  1.00 15.00      A    N  
ATOM    315  HN  ASN A  93     -16.090  -3.055   9.075  1.00 15.00      A    H  
ATOM    316  CA  ASN A  93     -17.424  -4.458   8.209  1.00 15.00      A    C  
ATOM    317  CB  ASN A  93     -17.007  -4.291   6.743  1.00 15.00      A    C  
ATOM    318  CG  ASN A  93     -17.594  -5.359   5.830  1.00 15.00      A    C  
ATOM    319  OD1 ASN A  93     -17.378  -6.552   6.027  1.00 15.00      A    O  
ATOM    320  ND2 ASN A  93     -18.346  -4.938   4.826  1.00 15.00      A    N  
ATOM    321 HD21 ASN A  93     -18.488  -3.970   4.726  1.00 15.00      A    H  
ATOM    322 HD22 ASN A  93     -18.729  -5.609   4.221  1.00 15.00      A    H  
ATOM    323  C   ASN A  93     -16.814  -5.724   8.812  1.00 15.00      A    C  
ATOM    324  O   ASN A  93     -15.594  -5.841   8.927  1.00 15.00      A    O  
ATOM    325  N   PRO A  94     -17.663  -6.687   9.205  1.00 15.00      A    N  
ATOM    326  CA  PRO A  94     -17.217  -7.941   9.831  1.00 15.00      A    C  
ATOM    327  CB  PRO A  94     -18.528  -8.626  10.236  1.00 15.00      A    C  
ATOM    328  CG  PRO A  94     -19.560  -8.043   9.336  1.00 15.00      A    C  
ATOM    329  CD  PRO A  94     -19.132  -6.628   9.073  1.00 15.00      A    C  
ATOM    330  C   PRO A  94     -16.403  -8.851   8.904  1.00 15.00      A    C  
ATOM    331  O   PRO A  94     -15.685  -9.736   9.371  1.00 15.00      A    O  
ATOM    332  N   ASN A  95     -16.498  -8.623   7.604  1.00 15.00      A    N  
ATOM    333  HN  ASN A  95     -17.047  -7.873   7.284  1.00 15.00      A    H  
ATOM    334  CA  ASN A  95     -15.784  -9.445   6.633  1.00 15.00      A    C  
ATOM    335  CB  ASN A  95     -16.703  -9.814   5.459  1.00 15.00      A    C  
ATOM    336  CG  ASN A  95     -17.610 -10.992   5.776  1.00 15.00      A    C  
ATOM    337  OD1 ASN A  95     -17.610 -11.512   6.890  1.00 15.00      A    O  
ATOM    338  ND2 ASN A  95     -18.413 -11.412   4.809  1.00 15.00      A    N  
ATOM    339 HD21 ASN A  95     -18.393 -10.936   3.934  1.00 15.00      A    H  
ATOM    340 HD22 ASN A  95     -18.983 -12.184   4.988  1.00 15.00      A    H  
ATOM    341  C   ASN A  95     -14.518  -8.751   6.139  1.00 15.00      A    C  
ATOM    342  O   ASN A  95     -13.861  -9.214   5.202  1.00 15.00      A    O  
ATOM    343  N   VAL A  96     -14.166  -7.651   6.792  1.00 15.00      A    N  
ATOM    344  HN  VAL A  96     -14.714  -7.347   7.548  1.00 15.00      A    H  
ATOM    345  CA  VAL A  96     -12.987  -6.882   6.421  1.00 15.00      A    C  
ATOM    346  CB  VAL A  96     -13.352  -5.405   6.148  1.00 15.00      A    C  
ATOM    347  CG1 VAL A  96     -12.113  -4.523   6.095  1.00 15.00      A    C  
ATOM    348  CG2 VAL A  96     -14.138  -5.287   4.852  1.00 15.00      A    C  
ATOM    349  C   VAL A  96     -11.900  -6.959   7.495  1.00 15.00      A    C  
ATOM    350  O   VAL A  96     -12.176  -6.832   8.690  1.00 15.00      A    O  
ATOM    351  N   GLN A  97     -10.666  -7.188   7.059  1.00 15.00      A    N  
ATOM    352  HN  GLN A  97     -10.517  -7.307   6.094  1.00 15.00      A    H  
ATOM    353  CA  GLN A  97      -9.526  -7.260   7.965  1.00 15.00      A    C  
ATOM    354  CB  GLN A  97      -8.945  -8.678   8.011  1.00 15.00      A    C  
ATOM    355  CG  GLN A  97      -9.897  -9.721   8.580  1.00 15.00      A    C  
ATOM    356  CD  GLN A  97      -9.285 -10.534   9.706  1.00 15.00      A    C  
ATOM    357  OE1 GLN A  97      -8.418 -10.060  10.436  1.00 15.00      A    O  
ATOM    358  NE2 GLN A  97      -9.746 -11.765   9.866  1.00 15.00      A    N  
ATOM    359 HE21 GLN A  97     -10.447 -12.078   9.258  1.00 15.00      A    H  
ATOM    360 HE22 GLN A  97      -9.367 -12.314  10.586  1.00 15.00      A    H  
ATOM    361  C   GLN A  97      -8.456  -6.256   7.539  1.00 15.00      A    C  
ATOM    362  O   GLN A  97      -8.187  -6.097   6.347  1.00 15.00      A    O  
ATOM    363  N   PHE A  98      -7.860  -5.575   8.511  1.00 15.00      A    N  
ATOM    364  HN  PHE A  98      -8.108  -5.755   9.439  1.00 15.00      A    H  
ATOM    365  CA  PHE A  98      -6.830  -4.577   8.233  1.00 15.00      A    C  
ATOM    366  CB  PHE A  98      -7.039  -3.332   9.102  1.00 15.00      A    C  
ATOM    367  CG  PHE A  98      -8.222  -2.491   8.709  1.00 15.00      A    C  
ATOM    368  CD1 PHE A  98      -9.510  -2.875   9.049  1.00 15.00      A    C  
ATOM    369  CD2 PHE A  98      -8.046  -1.311   8.006  1.00 15.00      A    C  
ATOM    370  CE1 PHE A  98     -10.598  -2.101   8.694  1.00 15.00      A    C  
ATOM    371  CE2 PHE A  98      -9.129  -0.532   7.647  1.00 15.00      A    C  
ATOM    372  CZ  PHE A  98     -10.408  -0.927   7.992  1.00 15.00      A    C  
ATOM    373  C   PHE A  98      -5.437  -5.147   8.479  1.00 15.00      A    C  
ATOM    374  O   PHE A  98      -5.288  -6.178   9.135  1.00 15.00      A    O  
ATOM    375  N   SER A  99      -4.423  -4.471   7.944  1.00 15.00      A    N  
ATOM    376  HN  SER A  99      -4.613  -3.664   7.422  1.00 15.00      A    H  
ATOM    377  CA  SER A  99      -3.041  -4.902   8.107  1.00 15.00      A    C  
ATOM    378  CB  SER A  99      -2.123  -4.183   7.107  1.00 15.00      A    C  
ATOM    379  OG  SER A  99      -1.164  -5.075   6.554  1.00 15.00      A    O  
ATOM    380  HG  SER A  99      -0.275  -4.695   6.635  1.00 15.00      A    H  
ATOM    381  C   SER A  99      -2.563  -4.649   9.533  1.00 15.00      A    C  
ATOM    382  O   SER A  99      -3.002  -3.702  10.190  1.00 15.00      A    O  
ATOM    383  N   ASN A 100      -1.660  -5.498   9.996  1.00 15.00      A    N  
ATOM    384  HN  ASN A 100      -1.371  -6.239   9.418  1.00 15.00      A    H  
ATOM    385  CA  ASN A 100      -1.101  -5.395  11.340  1.00 15.00      A    C  
ATOM    386  CB  ASN A 100      -0.096  -6.526  11.568  1.00 15.00      A    C  
ATOM    387  CG  ASN A 100      -0.742  -7.864  11.867  1.00 15.00      A    C  
ATOM    388  OD1 ASN A 100      -1.926  -8.079  11.605  1.00 15.00      A    O  
ATOM    389  ND2 ASN A 100       0.044  -8.783  12.401  1.00 15.00      A    N  
ATOM    390 HD21 ASN A 100       0.982  -8.548  12.568  1.00 15.00      A    H  
ATOM    391 HD22 ASN A 100      -0.340  -9.665  12.597  1.00 15.00      A    H  
ATOM    392  C   ASN A 100      -0.399  -4.057  11.565  1.00 15.00      A    C  
ATOM    393  O   ASN A 100      -0.380  -3.533  12.680  1.00 15.00      A    O  
ATOM    394  N   THR A 101       0.168  -3.501  10.500  1.00 15.00      A    N  
ATOM    395  HN  THR A 101       0.101  -3.954   9.633  1.00 15.00      A    H  
ATOM    396  CA  THR A 101       0.893  -2.240  10.588  1.00 15.00      A    C  
ATOM    397  CB  THR A 101       2.168  -2.293   9.723  1.00 15.00      A    C  
ATOM    398  OG1 THR A 101       1.800  -2.537   8.358  1.00 15.00      A    O  
ATOM    399  HG1 THR A 101       2.044  -3.445   8.101  1.00 15.00      A    H  
ATOM    400  CG2 THR A 101       3.102  -3.393  10.204  1.00 15.00      A    C  
ATOM    401  C   THR A 101       0.050  -1.053  10.122  1.00 15.00      A    C  
ATOM    402  O   THR A 101       0.565   0.054   9.972  1.00 15.00      A    O  
ATOM    403  N   ALA A 102      -1.243  -1.280   9.908  1.00 15.00      A    N  
ATOM    404  HN  ALA A 102      -1.606  -2.177  10.072  1.00 15.00      A    H  
ATOM    405  CA  ALA A 102      -2.136  -0.220   9.438  1.00 15.00      A    C  
ATOM    406  CB  ALA A 102      -3.494  -0.789   9.054  1.00 15.00      A    C  
ATOM    407  C   ALA A 102      -2.291   0.907  10.455  1.00 15.00      A    C  
ATOM    408  O   ALA A 102      -2.121   2.078  10.125  1.00 15.00      A    O  
ATOM    409  N   SER A 103      -2.595   0.552  11.694  1.00 15.00      A    N  
ATOM    410  HN  SER A 103      -2.684  -0.397  11.914  1.00 15.00      A    H  
ATOM    411  CA  SER A 103      -2.790   1.548  12.734  1.00 15.00      A    C  
ATOM    412  CB  SER A 103      -4.226   1.479  13.266  1.00 15.00      A    C  
ATOM    413  OG  SER A 103      -4.720   2.768  13.590  1.00 15.00      A    O  
ATOM    414  HG  SER A 103      -5.089   3.176  12.799  1.00 15.00      A    H  
ATOM    415  C   SER A 103      -1.787   1.374  13.874  1.00 15.00      A    C  
ATOM    416  O   SER A 103      -1.867   0.416  14.644  1.00 15.00      A    O  
ATOM    417  N   SER A 104      -0.839   2.298  13.970  1.00 15.00      A    N  
ATOM    418  HN  SER A 104      -0.813   3.026  13.311  1.00 15.00      A    H  
ATOM    419  CA  SER A 104       0.164   2.259  15.021  1.00 15.00      A    C  
ATOM    420  CB  SER A 104       1.453   1.615  14.505  1.00 15.00      A    C  
ATOM    421  OG  SER A 104       2.287   2.566  13.863  1.00 15.00      A    O  
ATOM    422  HG  SER A 104       2.080   2.591  12.923  1.00 15.00      A    H  
ATOM    423  C   SER A 104       0.447   3.668  15.535  1.00 15.00      A    C  
ATOM    424  O   SER A 104       0.131   4.651  14.863  1.00 15.00      A    O  
ATOM    425  N   SER A 105       1.031   3.768  16.722  1.00 15.00      A    N  
ATOM    426  HN  SER A 105       1.246   2.947  17.225  1.00 15.00      A    H  
ATOM    427  CA  SER A 105       1.355   5.065  17.307  1.00 15.00      A    C  
ATOM    428  CB  SER A 105       1.297   4.990  18.832  1.00 15.00      A    C  
ATOM    429  OG  SER A 105       0.406   3.978  19.261  1.00 15.00      A    O  
ATOM    430  HG  SER A 105      -0.028   3.587  18.495  1.00 15.00      A    H  
ATOM    431  C   SER A 105       2.744   5.531  16.882  1.00 15.00      A    C  
ATOM    432  O   SER A 105       3.194   6.603  17.282  1.00 15.00      A    O  
ATOM    433  N   ASN A 106       3.414   4.718  16.076  1.00 15.00      A    N  
ATOM    434  HN  ASN A 106       2.996   3.883  15.780  1.00 15.00      A    H  
ATOM    435  CA  ASN A 106       4.756   5.045  15.611  1.00 15.00      A    C  
ATOM    436  CB  ASN A 106       5.589   3.774  15.373  1.00 15.00      A    C  
ATOM    437  CG  ASN A 106       5.598   2.799  16.538  1.00 15.00      A    C  
ATOM    438  OD1 ASN A 106       5.217   3.131  17.659  1.00 15.00      A    O  
ATOM    439  ND2 ASN A 106       6.051   1.582  16.279  1.00 15.00      A    N  
ATOM    440 HD21 ASN A 106       6.349   1.384  15.366  1.00 15.00      A    H  
ATOM    441 HD22 ASN A 106       6.071   0.931  17.011  1.00 15.00      A    H  
ATOM    442  C   ASN A 106       4.693   5.832  14.315  1.00 15.00      A    C  
ATOM    443  O   ASN A 106       5.650   6.506  13.946  1.00 15.00      A    O  
ATOM    444  N   ILE A 107       3.555   5.751  13.632  1.00 15.00      A    N  
ATOM    445  HN  ILE A 107       2.811   5.231  13.998  1.00 15.00      A    H  
ATOM    446  CA  ILE A 107       3.391   6.431  12.349  1.00 15.00      A    C  
ATOM    447  CB  ILE A 107       3.192   5.414  11.207  1.00 15.00      A    C  
ATOM    448  CG1 ILE A 107       3.998   4.137  11.480  1.00 15.00      A    C  
ATOM    449  CG2 ILE A 107       3.610   6.023   9.879  1.00 15.00      A    C  
ATOM    450  CD1 ILE A 107       3.551   2.943  10.668  1.00 15.00      A    C  
ATOM    451  C   ILE A 107       2.224   7.430  12.356  1.00 15.00      A    C  
ATOM    452  O   ILE A 107       1.181   7.190  11.738  1.00 15.00      A    O  
ATOM    453  N   PRO A 108       2.373   8.552  13.072  1.00 15.00      A    N  
ATOM    454  CA  PRO A 108       1.364   9.592  13.157  1.00 15.00      A    C  
ATOM    455  CB  PRO A 108       1.474  10.009  14.630  1.00 15.00      A    C  
ATOM    456  CG  PRO A 108       2.806   9.495  15.104  1.00 15.00      A    C  
ATOM    457  CD  PRO A 108       3.506   8.894  13.918  1.00 15.00      A    C  
ATOM    458  C   PRO A 108       1.691  10.786  12.253  1.00 15.00      A    C  
ATOM    459  O   PRO A 108       2.643  11.529  12.495  1.00 15.00      A    O  
ATOM    460  N   GLY A 109       0.900  10.964  11.205  1.00 15.00      A    N  
ATOM    461  HN  GLY A 109       0.170  10.336  11.040  1.00 15.00      A    H  
ATOM    462  CA  GLY A 109       1.128  12.071  10.299  1.00 15.00      A    C  
ATOM    463  C   GLY A 109       0.997  11.663   8.850  1.00 15.00      A    C  
ATOM    464  O   GLY A 109       0.922  12.514   7.965  1.00 15.00      A    O  
ATOM    465  N   GLU A 110       0.967  10.359   8.611  1.00 15.00      A    N  
ATOM    466  HN  GLU A 110       1.051   9.733   9.359  1.00 15.00      A    H  
ATOM    467  CA  GLU A 110       0.842   9.836   7.256  1.00 15.00      A    C  
ATOM    468  CB  GLU A 110       1.096   8.330   7.209  1.00 15.00      A    C  
ATOM    469  CG  GLU A 110       2.561   7.932   7.264  1.00 15.00      A    C  
ATOM    470  CD  GLU A 110       3.474   8.865   6.490  1.00 15.00      A    C  
ATOM    471  OE1 GLU A 110       3.075   9.346   5.404  1.00 15.00      A    O  
ATOM    472  OE2 GLU A 110       4.594   9.122   6.970  1.00 15.00      A    O  
ATOM    473  C   GLU A 110      -0.516  10.145   6.640  1.00 15.00      A    C  
ATOM    474  O   GLU A 110      -1.511  10.339   7.347  1.00 15.00      A    O  
ATOM    475  N   LEU A 111      -0.541  10.176   5.315  1.00 15.00      A    N  
ATOM    476  HN  LEU A 111       0.292  10.007   4.823  1.00 15.00      A    H  
ATOM    477  CA  LEU A 111      -1.756  10.455   4.561  1.00 15.00      A    C  
ATOM    478  CB  LEU A 111      -1.567  11.722   3.725  1.00 15.00      A    C  
ATOM    479  CG  LEU A 111      -2.422  12.934   4.110  1.00 15.00      A    C  
ATOM    480  CD1 LEU A 111      -2.337  13.211   5.604  1.00 15.00      A    C  
ATOM    481  CD2 LEU A 111      -1.985  14.155   3.321  1.00 15.00      A    C  
ATOM    482  C   LEU A 111      -2.086   9.276   3.654  1.00 15.00      A    C  
ATOM    483  O   LEU A 111      -2.926   9.374   2.759  1.00 15.00      A    O  
ATOM    484  N   ALA A 112      -1.420   8.159   3.902  1.00 15.00      A    N  
ATOM    485  HN  ALA A 112      -0.785   8.139   4.645  1.00 15.00      A    H  
ATOM    486  CA  ALA A 112      -1.623   6.956   3.115  1.00 15.00      A    C  
ATOM    487  CB  ALA A 112      -0.354   6.117   3.106  1.00 15.00      A    C  
ATOM    488  C   ALA A 112      -2.787   6.150   3.673  1.00 15.00      A    C  
ATOM    489  O   ALA A 112      -2.948   6.046   4.889  1.00 15.00      A    O  
ATOM    490  N   PRO A 113      -3.631   5.599   2.792  1.00 15.00      A    N  
ATOM    491  CA  PRO A 113      -4.776   4.786   3.195  1.00 15.00      A    C  
ATOM    492  CB  PRO A 113      -5.611   4.667   1.908  1.00 15.00      A    C  
ATOM    493  CG  PRO A 113      -4.989   5.612   0.932  1.00 15.00      A    C  
ATOM    494  CD  PRO A 113      -3.550   5.733   1.334  1.00 15.00      A    C  
ATOM    495  C   PRO A 113      -4.326   3.403   3.661  1.00 15.00      A    C  
ATOM    496  O   PRO A 113      -3.340   2.861   3.158  1.00 15.00      A    O  
ATOM    497  N   GLU A 114      -5.045   2.843   4.625  1.00 15.00      A    N  
ATOM    498  HN  GLU A 114      -5.804   3.334   5.002  1.00 15.00      A    H  
ATOM    499  CA  GLU A 114      -4.722   1.525   5.162  1.00 15.00      A    C  
ATOM    500  CB  GLU A 114      -5.553   1.248   6.413  1.00 15.00      A    C  
ATOM    501  CG  GLU A 114      -5.549   2.366   7.437  1.00 15.00      A    C  
ATOM    502  CD  GLU A 114      -6.661   2.200   8.449  1.00 15.00      A    C  
ATOM    503  OE1 GLU A 114      -6.376   1.744   9.577  1.00 15.00      A    O  
ATOM    504  OE2 GLU A 114      -7.822   2.506   8.105  1.00 15.00      A    O  
ATOM    505  C   GLU A 114      -4.991   0.422   4.141  1.00 15.00      A    C  
ATOM    506  O   GLU A 114      -5.764   0.605   3.198  1.00 15.00      A    O  
ATOM    507  N   ASN A 115      -4.354  -0.725   4.345  1.00 15.00      A    N  
ATOM    508  HN  ASN A 115      -3.753  -0.803   5.114  1.00 15.00      A    H  
ATOM    509  CA  ASN A 115      -4.532  -1.872   3.464  1.00 15.00      A    C  
ATOM    510  CB  ASN A 115      -3.215  -2.630   3.279  1.00 15.00      A    C  
ATOM    511  CG  ASN A 115      -2.302  -1.955   2.273  1.00 15.00      A    C  
ATOM    512  OD1 ASN A 115      -2.759  -1.424   1.262  1.00 15.00      A    O  
ATOM    513  ND2 ASN A 115      -1.005  -1.966   2.545  1.00 15.00      A    N  
ATOM    514 HD21 ASN A 115      -0.706  -2.405   3.368  1.00 15.00      A    H  
ATOM    515 HD22 ASN A 115      -0.398  -1.525   1.915  1.00 15.00      A    H  
ATOM    516  C   ASN A 115      -5.613  -2.785   4.024  1.00 15.00      A    C  
ATOM    517  O   ASN A 115      -5.573  -3.161   5.198  1.00 15.00      A    O  
ATOM    518  N   VAL A 116      -6.574  -3.134   3.183  1.00 15.00      A    N  
ATOM    519  HN  VAL A 116      -6.529  -2.830   2.254  1.00 15.00      A    H  
ATOM    520  CA  VAL A 116      -7.690  -3.970   3.596  1.00 15.00      A    C  
ATOM    521  CB  VAL A 116      -9.030  -3.219   3.383  1.00 15.00      A    C  
ATOM    522  CG1 VAL A 116     -10.196  -4.173   3.162  1.00 15.00      A    C  
ATOM    523  CG2 VAL A 116      -9.314  -2.298   4.559  1.00 15.00      A    C  
ATOM    524  C   VAL A 116      -7.711  -5.303   2.851  1.00 15.00      A    C  
ATOM    525  O   VAL A 116      -7.442  -5.363   1.651  1.00 15.00      A    O  
ATOM    526  N   SER A 117      -8.016  -6.367   3.581  1.00 15.00      A    N  
ATOM    527  HN  SER A 117      -8.187  -6.250   4.543  1.00 15.00      A    H  
ATOM    528  CA  SER A 117      -8.109  -7.697   3.010  1.00 15.00      A    C  
ATOM    529  CB  SER A 117      -7.154  -8.656   3.725  1.00 15.00      A    C  
ATOM    530  OG  SER A 117      -7.411 -10.003   3.366  1.00 15.00      A    O  
ATOM    531  HG  SER A 117      -6.895 -10.232   2.577  1.00 15.00      A    H  
ATOM    532  C   SER A 117      -9.541  -8.201   3.136  1.00 15.00      A    C  
ATOM    533  O   SER A 117     -10.195  -7.985   4.160  1.00 15.00      A    O  
ATOM    534  N   PHE A 118     -10.029  -8.856   2.094  1.00 15.00      A    N  
ATOM    535  HN  PHE A 118      -9.461  -8.994   1.308  1.00 15.00      A    H  
ATOM    536  CA  PHE A 118     -11.379  -9.392   2.093  1.00 15.00      A    C  
ATOM    537  CB  PHE A 118     -12.115  -9.002   0.810  1.00 15.00      A    C  
ATOM    538  CG  PHE A 118     -12.753  -7.643   0.846  1.00 15.00      A    C  
ATOM    539  CD1 PHE A 118     -12.013  -6.505   0.573  1.00 15.00      A    C  
ATOM    540  CD2 PHE A 118     -14.099  -7.505   1.140  1.00 15.00      A    C  
ATOM    541  CE1 PHE A 118     -12.602  -5.255   0.592  1.00 15.00      A    C  
ATOM    542  CE2 PHE A 118     -14.695  -6.259   1.165  1.00 15.00      A    C  
ATOM    543  CZ  PHE A 118     -13.945  -5.132   0.889  1.00 15.00      A    C  
ATOM    544  C   PHE A 118     -11.346 -10.907   2.227  1.00 15.00      A    C  
ATOM    545  O   PHE A 118     -10.847 -11.602   1.341  1.00 15.00      A    O  
ATOM    546  N   HIS A 119     -11.848 -11.404   3.356  1.00 15.00      A    N  
ATOM    547  HN  HIS A 119     -12.207 -10.782   4.024  1.00 15.00      A    H  
ATOM    548  CA  HIS A 119     -11.903 -12.845   3.635  1.00 15.00      A    C  
ATOM    549  CB  HIS A 119     -12.743 -13.591   2.588  1.00 15.00      A    C  
ATOM    550  CG  HIS A 119     -14.184 -13.183   2.538  1.00 15.00      A    C  
ATOM    551  ND1 HIS A 119     -14.697 -12.506   1.456  1.00 15.00      A    N  
ATOM    552  CD2 HIS A 119     -15.173 -13.395   3.439  1.00 15.00      A    C  
ATOM    553  CE1 HIS A 119     -15.977 -12.322   1.718  1.00 15.00      A    C  
ATOM    554  NE2 HIS A 119     -16.308 -12.842   2.907  1.00 15.00      A    N  
ATOM    555  HE2 HIS A 119     -17.197 -12.830   3.317  1.00 15.00      A    H  
ATOM    556  C   HIS A 119     -10.518 -13.490   3.752  1.00 15.00      A    C  
ATOM    557  O   HIS A 119     -10.407 -14.710   3.833  1.00 15.00      A    O  
ATOM    558  N   GLY A 120      -9.471 -12.675   3.772  1.00 15.00      A    N  
ATOM    559  HN  GLY A 120      -9.610 -11.709   3.711  1.00 15.00      A    H  
ATOM    560  CA  GLY A 120      -8.124 -13.208   3.875  1.00 15.00      A    C  
ATOM    561  C   GLY A 120      -7.396 -13.178   2.546  1.00 15.00      A    C  
ATOM    562  O   GLY A 120      -6.240 -13.593   2.450  1.00 15.00      A    O  
ATOM    563  N   GLU A 121      -8.079 -12.688   1.519  1.00 15.00      A    N  
ATOM    564  HN  GLU A 121      -9.002 -12.387   1.662  1.00 15.00      A    H  
ATOM    565  CA  GLU A 121      -7.503 -12.590   0.186  1.00 15.00      A    C  
ATOM    566  CB  GLU A 121      -8.596 -12.277  -0.838  1.00 15.00      A    C  
ATOM    567  CG  GLU A 121      -8.984 -13.451  -1.718  1.00 15.00      A    C  
ATOM    568  CD  GLU A 121      -7.793 -14.050  -2.435  1.00 15.00      A    C  
ATOM    569  OE1 GLU A 121      -7.503 -15.242  -2.212  1.00 15.00      A    O  
ATOM    570  OE2 GLU A 121      -7.137 -13.325  -3.219  1.00 15.00      A    O  
ATOM    571  C   GLU A 121      -6.435 -11.503   0.135  1.00 15.00      A    C  
ATOM    572  O   GLU A 121      -6.324 -10.681   1.050  1.00 15.00      A    O  
ATOM    573  N   LYS A 122      -5.653 -11.504  -0.935  1.00 15.00      A    N  
ATOM    574  HN  LYS A 122      -5.793 -12.191  -1.626  1.00 15.00      A    H  
ATOM    575  CA  LYS A 122      -4.602 -10.510  -1.121  1.00 15.00      A    C  
ATOM    576  CB  LYS A 122      -3.871 -10.757  -2.444  1.00 15.00      A    C  
ATOM    577  CG  LYS A 122      -2.531 -11.474  -2.316  1.00 15.00      A    C  
ATOM    578  CD  LYS A 122      -2.669 -12.860  -1.702  1.00 15.00      A    C  
ATOM    579  CE  LYS A 122      -1.429 -13.704  -1.969  1.00 15.00      A    C  
ATOM    580  NZ  LYS A 122      -0.951 -14.412  -0.749  1.00 15.00      A    N  
ATOM    581  HZ1 LYS A 122      -0.687 -13.721  -0.015  1.00 15.00      A    H  
ATOM    582  HZ2 LYS A 122      -0.115 -14.991  -0.974  1.00 15.00      A    H  
ATOM    583  HZ3 LYS A 122      -1.697 -15.032  -0.376  1.00 15.00      A    H  
ATOM    584  C   LYS A 122      -5.203  -9.101  -1.101  1.00 15.00      A    C  
ATOM    585  O   LYS A 122      -6.216  -8.845  -1.747  1.00 15.00      A    O  
ATOM    586  N   PHE A 123      -4.570  -8.193  -0.361  1.00 15.00      A    N  
ATOM    587  HN  PHE A 123      -3.761  -8.454   0.121  1.00 15.00      A    H  
ATOM    588  CA  PHE A 123      -5.058  -6.816  -0.235  1.00 15.00      A    C  
ATOM    589  CB  PHE A 123      -4.245  -6.029   0.801  1.00 15.00      A    C  
ATOM    590  CG  PHE A 123      -2.794  -5.851   0.450  1.00 15.00      A    C  
ATOM    591  CD1 PHE A 123      -2.352  -4.689  -0.163  1.00 15.00      A    C  
ATOM    592  CD2 PHE A 123      -1.873  -6.845   0.734  1.00 15.00      A    C  
ATOM    593  CE1 PHE A 123      -1.020  -4.523  -0.487  1.00 15.00      A    C  
ATOM    594  CE2 PHE A 123      -0.541  -6.686   0.412  1.00 15.00      A    C  
ATOM    595  CZ  PHE A 123      -0.114  -5.523  -0.200  1.00 15.00      A    C  
ATOM    596  C   PHE A 123      -5.100  -6.072  -1.569  1.00 15.00      A    C  
ATOM    597  O   PHE A 123      -5.946  -5.204  -1.775  1.00 15.00      A    O  
ATOM    598  N   TYR A 124      -4.191  -6.413  -2.474  1.00 15.00      A    N  
ATOM    599  HN  TYR A 124      -3.544  -7.114  -2.262  1.00 15.00      A    H  
ATOM    600  CA  TYR A 124      -4.141  -5.763  -3.780  1.00 15.00      A    C  
ATOM    601  CB  TYR A 124      -2.699  -5.619  -4.282  1.00 15.00      A    C  
ATOM    602  CG  TYR A 124      -1.886  -6.896  -4.253  1.00 15.00      A    C  
ATOM    603  CD1 TYR A 124      -1.099  -7.212  -3.155  1.00 15.00      A    C  
ATOM    604  CD2 TYR A 124      -1.901  -7.784  -5.322  1.00 15.00      A    C  
ATOM    605  CE1 TYR A 124      -0.353  -8.371  -3.118  1.00 15.00      A    C  
ATOM    606  CE2 TYR A 124      -1.157  -8.949  -5.295  1.00 15.00      A    C  
ATOM    607  CZ  TYR A 124      -0.385  -9.237  -4.189  1.00 15.00      A    C  
ATOM    608  OH  TYR A 124       0.359 -10.394  -4.149  1.00 15.00      A    O  
ATOM    609  HH  TYR A 124       0.243 -10.814  -3.292  1.00 15.00      A    H  
ATOM    610  C   TYR A 124      -5.004  -6.503  -4.797  1.00 15.00      A    C  
ATOM    611  O   TYR A 124      -4.967  -6.214  -5.988  1.00 15.00      A    O  
ATOM    612  N   ASN A 125      -5.789  -7.453  -4.308  1.00 15.00      A    N  
ATOM    613  HN  ASN A 125      -5.788  -7.625  -3.343  1.00 15.00      A    H  
ATOM    614  CA  ASN A 125      -6.667  -8.236  -5.165  1.00 15.00      A    C  
ATOM    615  CB  ASN A 125      -6.528  -9.731  -4.865  1.00 15.00      A    C  
ATOM    616  CG  ASN A 125      -5.391 -10.394  -5.621  1.00 15.00      A    C  
ATOM    617  OD1 ASN A 125      -4.344  -9.796  -5.850  1.00 15.00      A    O  
ATOM    618  ND2 ASN A 125      -5.594 -11.643  -6.013  1.00 15.00      A    N  
ATOM    619 HD21 ASN A 125      -6.460 -12.061  -5.795  1.00 15.00      A    H  
ATOM    620 HD22 ASN A 125      -4.877 -12.100  -6.499  1.00 15.00      A    H  
ATOM    621  C   ASN A 125      -8.112  -7.793  -4.980  1.00 15.00      A    C  
ATOM    622  O   ASN A 125      -9.054  -8.563  -5.195  1.00 15.00      A    O  
ATOM    623  N   ASN A 126      -8.273  -6.542  -4.578  1.00 15.00      A    N  
ATOM    624  HN  ASN A 126      -7.479  -5.982  -4.447  1.00 15.00      A    H  
ATOM    625  CA  ASN A 126      -9.586  -5.955  -4.358  1.00 15.00      A    C  
ATOM    626  CB  ASN A 126      -9.634  -5.270  -2.991  1.00 15.00      A    C  
ATOM    627  CG  ASN A 126      -9.555  -6.241  -1.834  1.00 15.00      A    C  
ATOM    628  OD1 ASN A 126     -10.176  -7.304  -1.851  1.00 15.00      A    O  
ATOM    629  ND2 ASN A 126      -8.777  -5.889  -0.823  1.00 15.00      A    N  
ATOM    630 HD21 ASN A 126      -8.300  -5.033  -0.880  1.00 15.00      A    H  
ATOM    631 HD22 ASN A 126      -8.706  -6.496  -0.060  1.00 15.00      A    H  
ATOM    632  C   ASN A 126      -9.847  -4.921  -5.437  1.00 15.00      A    C  
ATOM    633  O   ASN A 126      -8.917  -4.267  -5.900  1.00 15.00      A    O  
ATOM    634  N   ASN A 127     -11.098  -4.764  -5.834  1.00 15.00      A    N  
ATOM    635  HN  ASN A 127     -11.812  -5.296  -5.418  1.00 15.00      A    H  
ATOM    636  CA  ASN A 127     -11.429  -3.797  -6.866  1.00 15.00      A    C  
ATOM    637  CB  ASN A 127     -12.455  -4.347  -7.862  1.00 15.00      A    C  
ATOM    638  CG  ASN A 127     -12.532  -3.524  -9.142  1.00 15.00      A    C  
ATOM    639  OD1 ASN A 127     -12.344  -2.306  -9.135  1.00 15.00      A    O  
ATOM    640  ND2 ASN A 127     -12.794  -4.184 -10.258  1.00 15.00      A    N  
ATOM    641 HD21 ASN A 127     -12.923  -5.160 -10.205  1.00 15.00      A    H  
ATOM    642 HD22 ASN A 127     -12.841  -3.680 -11.093  1.00 15.00      A    H  
ATOM    643  C   ASN A 127     -11.908  -2.486  -6.263  1.00 15.00      A    C  
ATOM    644  O   ASN A 127     -13.051  -2.371  -5.813  1.00 15.00      A    O  
ATOM    645  N   PHE A 128     -11.015  -1.513  -6.232  1.00 15.00      A    N  
ATOM    646  HN  PHE A 128     -10.107  -1.687  -6.574  1.00 15.00      A    H  
ATOM    647  CA  PHE A 128     -11.333  -0.197  -5.720  1.00 15.00      A    C  
ATOM    648  CB  PHE A 128     -10.105   0.447  -5.079  1.00 15.00      A    C  
ATOM    649  CG  PHE A 128      -9.764  -0.118  -3.733  1.00 15.00      A    C  
ATOM    650  CD1 PHE A 128     -10.496   0.242  -2.614  1.00 15.00      A    C  
ATOM    651  CD2 PHE A 128      -8.714  -1.008  -3.585  1.00 15.00      A    C  
ATOM    652  CE1 PHE A 128     -10.187  -0.275  -1.371  1.00 15.00      A    C  
ATOM    653  CE2 PHE A 128      -8.399  -1.529  -2.344  1.00 15.00      A    C  
ATOM    654  CZ  PHE A 128      -9.137  -1.162  -1.236  1.00 15.00      A    C  
ATOM    655  C   PHE A 128     -11.838   0.668  -6.859  1.00 15.00      A    C  
ATOM    656  O   PHE A 128     -11.101   0.970  -7.800  1.00 15.00      A    O  
ATOM    657  N   MET A 129     -13.096   1.048  -6.783  1.00 15.00      A    N  
ATOM    658  HN  MET A 129     -13.634   0.790  -5.998  1.00 15.00      A    H  
ATOM    659  CA  MET A 129     -13.698   1.861  -7.814  1.00 15.00      A    C  
ATOM    660  CB  MET A 129     -14.873   1.134  -8.473  1.00 15.00      A    C  
ATOM    661  CG  MET A 129     -14.475   0.055  -9.465  1.00 15.00      A    C  
ATOM    662  SD  MET A 129     -15.713  -0.195 -10.753  1.00 15.00      A    S  
ATOM    663  CE  MET A 129     -15.046  -1.621 -11.601  1.00 15.00      A    C  
ATOM    664  C   MET A 129     -14.164   3.194  -7.263  1.00 15.00      A    C  
ATOM    665  O   MET A 129     -14.397   3.346  -6.066  1.00 15.00      A    O  
ATOM    666  N   VAL A 130     -14.267   4.157  -8.152  1.00 15.00      A    N  
ATOM    667  HN  VAL A 130     -14.033   3.964  -9.085  1.00 15.00      A    H  
ATOM    668  CA  VAL A 130     -14.729   5.490  -7.814  1.00 15.00      A    C  
ATOM    669  CB  VAL A 130     -13.573   6.466  -7.498  1.00 15.00      A    C  
ATOM    670  CG1 VAL A 130     -13.157   6.350  -6.041  1.00 15.00      A    C  
ATOM    671  CG2 VAL A 130     -12.382   6.221  -8.410  1.00 15.00      A    C  
ATOM    672  C   VAL A 130     -15.542   6.014  -8.983  1.00 15.00      A    C  
ATOM    673  O   VAL A 130     -15.052   6.037 -10.119  1.00 15.00      A    O  
ATOM    674  N   ASP A 131     -16.782   6.394  -8.709  1.00 15.00      A    N  
ATOM    675  HN  ASP A 131     -17.096   6.344  -7.780  1.00 15.00      A    H  
ATOM    676  CA  ASP A 131     -17.695   6.892  -9.737  1.00 15.00      A    C  
ATOM    677  CB  ASP A 131     -17.130   8.132 -10.448  1.00 15.00      A    C  
ATOM    678  CG  ASP A 131     -17.414   9.429  -9.713  1.00 15.00      A    C  
ATOM    679  OD1 ASP A 131     -18.008   9.386  -8.613  1.00 15.00      A    O  
ATOM    680  OD2 ASP A 131     -17.040  10.501 -10.232  1.00 15.00      A    O  
ATOM    681  C   ASP A 131     -18.011   5.789 -10.744  1.00 15.00      A    C  
ATOM    682  O   ASP A 131     -18.337   6.058 -11.900  1.00 15.00      A    O  
ATOM    683  N   GLY A 132     -17.909   4.539 -10.293  1.00 15.00      A    N  
ATOM    684  HN  GLY A 132     -17.668   4.382  -9.347  1.00 15.00      A    H  
ATOM    685  CA  GLY A 132     -18.177   3.408 -11.160  1.00 15.00      A    C  
ATOM    686  C   GLY A 132     -17.026   3.101 -12.104  1.00 15.00      A    C  
ATOM    687  O   GLY A 132     -17.197   2.372 -13.088  1.00 15.00      A    O  
ATOM    688  N   LEU A 133     -15.858   3.667 -11.822  1.00 15.00      A    N  
ATOM    689  HN  LEU A 133     -15.791   4.252 -11.036  1.00 15.00      A    H  
ATOM    690  CA  LEU A 133     -14.675   3.446 -12.648  1.00 15.00      A    C  
ATOM    691  CB  LEU A 133     -14.316   4.695 -13.460  1.00 15.00      A    C  
ATOM    692  CG  LEU A 133     -15.061   4.888 -14.784  1.00 15.00      A    C  
ATOM    693  CD1 LEU A 133     -16.361   5.648 -14.571  1.00 15.00      A    C  
ATOM    694  CD2 LEU A 133     -14.178   5.598 -15.799  1.00 15.00      A    C  
ATOM    695  C   LEU A 133     -13.487   2.986 -11.803  1.00 15.00      A    C  
ATOM    696  O   LEU A 133     -13.360   3.362 -10.638  1.00 15.00      A    O  
ATOM    697  N   SER A 134     -12.611   2.199 -12.417  1.00 15.00      A    N  
ATOM    698  HN  SER A 134     -12.758   1.986 -13.362  1.00 15.00      A    H  
ATOM    699  CA  SER A 134     -11.435   1.638 -11.750  1.00 15.00      A    C  
ATOM    700  CB  SER A 134     -10.694   0.703 -12.714  1.00 15.00      A    C  
ATOM    701  OG  SER A 134      -9.607   0.047 -12.081  1.00 15.00      A    O  
ATOM    702  HG  SER A 134      -8.955  -0.197 -12.747  1.00 15.00      A    H  
ATOM    703  C   SER A 134     -10.475   2.694 -11.186  1.00 15.00      A    C  
ATOM    704  O   SER A 134     -10.212   3.723 -11.815  1.00 15.00      A    O  
ATOM    705  N   ASN A 135      -9.963   2.415  -9.988  1.00 15.00      A    N  
ATOM    706  HN  ASN A 135     -10.246   1.587  -9.538  1.00 15.00      A    H  
ATOM    707  CA  ASN A 135      -9.010   3.285  -9.297  1.00 15.00      A    C  
ATOM    708  CB  ASN A 135      -9.717   4.022  -8.148  1.00 15.00      A    C  
ATOM    709  CG  ASN A 135      -8.846   5.061  -7.456  1.00 15.00      A    C  
ATOM    710  OD1 ASN A 135      -7.961   5.656  -8.066  1.00 15.00      A    O  
ATOM    711  ND2 ASN A 135      -9.094   5.284  -6.172  1.00 15.00      A    N  
ATOM    712 HD21 ASN A 135      -9.813   4.774  -5.745  1.00 15.00      A    H  
ATOM    713 HD22 ASN A 135      -8.548   5.953  -5.701  1.00 15.00      A    H  
ATOM    714  C   ASN A 135      -7.889   2.409  -8.738  1.00 15.00      A    C  
ATOM    715  O   ASN A 135      -7.220   2.747  -7.759  1.00 15.00      A    O  
ATOM    716  N   ASN A 136      -7.692   1.270  -9.385  1.00 15.00      A    N  
ATOM    717  HN  ASN A 136      -8.235   1.073 -10.174  1.00 15.00      A    H  
ATOM    718  CA  ASN A 136      -6.685   0.308  -8.958  1.00 15.00      A    C  
ATOM    719  CB  ASN A 136      -7.157  -1.122  -9.242  1.00 15.00      A    C  
ATOM    720  CG  ASN A 136      -8.518  -1.425  -8.648  1.00 15.00      A    C  
ATOM    721  OD1 ASN A 136      -8.639  -1.695  -7.457  1.00 15.00      A    O  
ATOM    722  ND2 ASN A 136      -9.553  -1.387  -9.478  1.00 15.00      A    N  
ATOM    723 HD21 ASN A 136      -9.386  -1.167 -10.419  1.00 15.00      A    H  
ATOM    724 HD22 ASN A 136     -10.445  -1.588  -9.117  1.00 15.00      A    H  
ATOM    725  C   ASN A 136      -5.344   0.541  -9.639  1.00 15.00      A    C  
ATOM    726  O   ASN A 136      -5.279   1.035 -10.767  1.00 15.00      A    O  
ATOM    727  N   ASN A 137      -4.277   0.186  -8.938  1.00 15.00      A    N  
ATOM    728  HN  ASN A 137      -4.403  -0.180  -8.035  1.00 15.00      A    H  
ATOM    729  CA  ASN A 137      -2.924   0.318  -9.462  1.00 15.00      A    C  
ATOM    730  CB  ASN A 137      -1.960   0.741  -8.347  1.00 15.00      A    C  
ATOM    731  CG  ASN A 137      -0.528   0.965  -8.816  1.00 15.00      A    C  
ATOM    732  OD1 ASN A 137      -0.141   0.569  -9.914  1.00 15.00      A    O  
ATOM    733  ND2 ASN A 137       0.277   1.582  -7.964  1.00 15.00      A    N  
ATOM    734 HD21 ASN A 137      -0.088   1.851  -7.095  1.00 15.00      A    H  
ATOM    735 HD22 ASN A 137       1.206   1.751  -8.238  1.00 15.00      A    H  
ATOM    736  C   ASN A 137      -2.486  -1.021 -10.043  1.00 15.00      A    C  
ATOM    737  O   ASN A 137      -2.104  -1.929  -9.309  1.00 15.00      A    O  
ATOM    738  N   ASN A 138      -2.541  -1.132 -11.360  1.00 15.00      A    N  
ATOM    739  HN  ASN A 138      -2.832  -0.364 -11.890  1.00 15.00      A    H  
ATOM    740  CA  ASN A 138      -2.166  -2.367 -12.042  1.00 15.00      A    C  
ATOM    741  CB  ASN A 138      -3.026  -2.570 -13.296  1.00 15.00      A    C  
ATOM    742  CG  ASN A 138      -4.478  -2.886 -12.981  1.00 15.00      A    C  
ATOM    743  OD1 ASN A 138      -4.791  -3.505 -11.968  1.00 15.00      A    O  
ATOM    744  ND2 ASN A 138      -5.380  -2.456 -13.854  1.00 15.00      A    N  
ATOM    745 HD21 ASN A 138      -5.065  -1.964 -14.640  1.00 15.00      A    H  
ATOM    746 HD22 ASN A 138      -6.323  -2.656 -13.679  1.00 15.00      A    H  
ATOM    747  C   ASN A 138      -0.689  -2.370 -12.416  1.00 15.00      A    C  
ATOM    748  O   ASN A 138      -0.322  -2.723 -13.538  1.00 15.00      A    O  
ATOM    749  N   ILE A 139       0.155  -1.956 -11.478  1.00 15.00      A    N  
ATOM    750  HN  ILE A 139      -0.199  -1.674 -10.609  1.00 15.00      A    H  
ATOM    751  CA  ILE A 139       1.596  -1.918 -11.704  1.00 15.00      A    C  
ATOM    752  CB  ILE A 139       2.116  -0.485 -11.979  1.00 15.00      A    C  
ATOM    753  CG1 ILE A 139       1.361   0.163 -13.143  1.00 15.00      A    C  
ATOM    754  CG2 ILE A 139       3.614  -0.506 -12.264  1.00 15.00      A    C  
ATOM    755  CD1 ILE A 139       1.708   1.619 -13.364  1.00 15.00      A    C  
ATOM    756  C   ILE A 139       2.348  -2.499 -10.509  1.00 15.00      A    C  
ATOM    757  O   ILE A 139       2.936  -3.574 -10.595  1.00 15.00      A    O  
ATOM    758  N   ASN A 140       2.312  -1.788  -9.389  1.00 15.00      A    N  
ATOM    759  HN  ASN A 140       1.804  -0.950  -9.372  1.00 15.00      A    H  
ATOM    760  CA  ASN A 140       3.011  -2.223  -8.180  1.00 15.00      A    C  
ATOM    761  CB  ASN A 140       4.379  -1.530  -8.128  1.00 15.00      A    C  
ATOM    762  CG  ASN A 140       5.327  -2.109  -7.097  1.00 15.00      A    C  
ATOM    763  OD1 ASN A 140       5.250  -3.288  -6.745  1.00 15.00      A    O  
ATOM    764  ND2 ASN A 140       6.246  -1.282  -6.621  1.00 15.00      A    N  
ATOM    765 HD21 ASN A 140       6.259  -0.358  -6.962  1.00 15.00      A    H  
ATOM    766 HD22 ASN A 140       6.871  -1.618  -5.947  1.00 15.00      A    H  
ATOM    767  C   ASN A 140       2.184  -1.874  -6.938  1.00 15.00      A    C  
ATOM    768  O   ASN A 140       2.581  -1.038  -6.128  1.00 15.00      A    O  
ATOM    769  N   PRO A 141       1.024  -2.530  -6.762  1.00 15.00      A    N  
ATOM    770  CA  PRO A 141       0.120  -2.257  -5.642  1.00 15.00      A    C  
ATOM    771  CB  PRO A 141      -1.221  -2.743  -6.191  1.00 15.00      A    C  
ATOM    772  CG  PRO A 141      -0.861  -3.902  -7.058  1.00 15.00      A    C  
ATOM    773  CD  PRO A 141       0.496  -3.596  -7.640  1.00 15.00      A    C  
ATOM    774  C   PRO A 141       0.457  -3.012  -4.357  1.00 15.00      A    C  
ATOM    775  O   PRO A 141      -0.118  -2.734  -3.306  1.00 15.00      A    O  
ATOM    776  N   GLY A 142       1.384  -3.956  -4.430  1.00 15.00      A    N  
ATOM    777  HN  GLY A 142       1.842  -4.129  -5.284  1.00 15.00      A    H  
ATOM    778  CA  GLY A 142       1.731  -4.725  -3.251  1.00 15.00      A    C  
ATOM    779  C   GLY A 142       3.199  -4.648  -2.898  1.00 15.00      A    C  
ATOM    780  O   GLY A 142       3.758  -5.601  -2.357  1.00 15.00      A    O  
ATOM    781  N   ALA A 143       3.828  -3.522  -3.203  1.00 15.00      A    N  
ATOM    782  HN  ALA A 143       3.329  -2.796  -3.632  1.00 15.00      A    H  
ATOM    783  CA  ALA A 143       5.242  -3.338  -2.908  1.00 15.00      A    C  
ATOM    784  CB  ALA A 143       5.725  -1.991  -3.410  1.00 15.00      A    C  
ATOM    785  C   ALA A 143       5.508  -3.471  -1.415  1.00 15.00      A    C  
ATOM    786  O   ALA A 143       4.787  -2.900  -0.594  1.00 15.00      A    O  
ATOM    787  N   ASN A 144       6.530  -4.254  -1.075  1.00 15.00      A    N  
ATOM    788  HN  ASN A 144       7.044  -4.691  -1.784  1.00 15.00      A    H  
ATOM    789  CA  ASN A 144       6.920  -4.480   0.319  1.00 15.00      A    C  
ATOM    790  CB  ASN A 144       7.380  -3.175   0.988  1.00 15.00      A    C  
ATOM    791  CG  ASN A 144       8.566  -2.537   0.282  1.00 15.00      A    C  
ATOM    792  OD1 ASN A 144       9.711  -2.941   0.479  1.00 15.00      A    O  
ATOM    793  ND2 ASN A 144       8.299  -1.527  -0.539  1.00 15.00      A    N  
ATOM    794 HD21 ASN A 144       7.367  -1.246  -0.642  1.00 15.00      A    H  
ATOM    795 HD22 ASN A 144       9.046  -1.102  -1.016  1.00 15.00      A    H  
ATOM    796  C   ASN A 144       5.795  -5.143   1.114  1.00 15.00      A    C  
ATOM    797  O   ASN A 144       5.735  -5.028   2.337  1.00 15.00      A    O  
ATOM    798  N   ASN A 145       4.902  -5.830   0.395  1.00 15.00      A    N  
ATOM    799  HN  ASN A 145       5.009  -5.857  -0.579  1.00 15.00      A    H  
ATOM    800  CA  ASN A 145       3.760  -6.532   0.994  1.00 15.00      A    C  
ATOM    801  CB  ASN A 145       4.205  -7.603   1.999  1.00 15.00      A    C  
ATOM    802  CG  ASN A 145       3.122  -8.631   2.287  1.00 15.00      A    C  
ATOM    803  OD1 ASN A 145       2.577  -9.254   1.372  1.00 15.00      A    O  
ATOM    804  ND2 ASN A 145       2.797  -8.810   3.559  1.00 15.00      A    N  
ATOM    805 HD21 ASN A 145       3.267  -8.273   4.238  1.00 15.00      A    H  
ATOM    806 HD22 ASN A 145       2.100  -9.459   3.770  1.00 15.00      A    H  
ATOM    807  C   ASN A 145       2.767  -5.563   1.637  1.00 15.00      A    C  
ATOM    808  O   ASN A 145       1.881  -5.967   2.387  1.00 15.00      A    O  
ATOM    809  N   GLY A 146       2.907  -4.282   1.326  1.00 15.00      A    N  
ATOM    810  HN  GLY A 146       3.628  -4.008   0.720  1.00 15.00      A    H  
ATOM    811  CA  GLY A 146       2.015  -3.289   1.885  1.00 15.00      A    C  
ATOM    812  C   GLY A 146       2.568  -2.680   3.156  1.00 15.00      A    C  
ATOM    813  O   GLY A 146       2.061  -1.665   3.636  1.00 15.00      A    O  
ATOM    814  N   GLU A 147       3.604  -3.305   3.698  1.00 15.00      A    N  
ATOM    815  HN  GLU A 147       3.949  -4.116   3.269  1.00 15.00      A    H  
ATOM    816  CA  GLU A 147       4.243  -2.827   4.912  1.00 15.00      A    C  
ATOM    817  CB  GLU A 147       5.019  -3.959   5.593  1.00 15.00      A    C  
ATOM    818  CG  GLU A 147       4.379  -4.489   6.871  1.00 15.00      A    C  
ATOM    819  CD  GLU A 147       3.092  -5.263   6.637  1.00 15.00      A    C  
ATOM    820  OE1 GLU A 147       2.031  -4.825   7.145  1.00 15.00      A    O  
ATOM    821  OE2 GLU A 147       3.140  -6.316   5.967  1.00 15.00      A    O  
ATOM    822  C   GLU A 147       5.170  -1.652   4.598  1.00 15.00      A    C  
ATOM    823  O   GLU A 147       5.560  -1.444   3.447  1.00 15.00      A    O  
ATOM    824  N   LEU A 148       5.525  -0.892   5.624  1.00 15.00      A    N  
ATOM    825  HN  LEU A 148       5.208  -1.127   6.519  1.00 15.00      A    H  
ATOM    826  CA  LEU A 148       6.384   0.273   5.456  1.00 15.00      A    C  
ATOM    827  CB  LEU A 148       6.075   1.333   6.523  1.00 15.00      A    C  
ATOM    828  CG  LEU A 148       4.676   1.958   6.497  1.00 15.00      A    C  
ATOM    829  CD1 LEU A 148       3.690   1.124   7.304  1.00 15.00      A    C  
ATOM    830  CD2 LEU A 148       4.721   3.386   7.016  1.00 15.00      A    C  
ATOM    831  C   LEU A 148       7.862  -0.097   5.523  1.00 15.00      A    C  
ATOM    832  O   LEU A 148       8.298  -0.780   6.448  1.00 15.00      A    O  
ATOM    833  N   ASN A 149       8.623   0.358   4.537  1.00 15.00      A    N  
ATOM    834  HN  ASN A 149       8.211   0.882   3.821  1.00 15.00      A    H  
ATOM    835  CA  ASN A 149      10.059   0.103   4.491  1.00 15.00      A    C  
ATOM    836  CB  ASN A 149      10.489  -0.328   3.079  1.00 15.00      A    C  
ATOM    837  CG  ASN A 149      11.997  -0.470   2.917  1.00 15.00      A    C  
ATOM    838  OD1 ASN A 149      12.725  -0.725   3.877  1.00 15.00      A    O  
ATOM    839  ND2 ASN A 149      12.479  -0.310   1.696  1.00 15.00      A    N  
ATOM    840 HD21 ASN A 149      11.847  -0.112   0.970  1.00 15.00      A    H  
ATOM    841 HD22 ASN A 149      13.447  -0.391   1.564  1.00 15.00      A    H  
ATOM    842  C   ASN A 149      10.814   1.357   4.921  1.00 15.00      A    C  
ATOM    843  O   ASN A 149      10.374   2.472   4.644  1.00 15.00      A    O  
ATOM    844  N   GLN A 150      11.941   1.165   5.602  1.00 15.00      A    N  
ATOM    845  HN  GLN A 150      12.234   0.246   5.777  1.00 15.00      A    H  
ATOM    846  CA  GLN A 150      12.763   2.272   6.081  1.00 15.00      A    C  
ATOM    847  CB  GLN A 150      13.974   1.749   6.856  1.00 15.00      A    C  
ATOM    848  CG  GLN A 150      13.645   1.281   8.265  1.00 15.00      A    C  
ATOM    849  CD  GLN A 150      13.050   2.385   9.123  1.00 15.00      A    C  
ATOM    850  OE1 GLN A 150      12.229   2.132  10.001  1.00 15.00      A    O  
ATOM    851  NE2 GLN A 150      13.466   3.619   8.878  1.00 15.00      A    N  
ATOM    852 HE21 GLN A 150      14.126   3.753   8.168  1.00 15.00      A    H  
ATOM    853 HE22 GLN A 150      13.092   4.350   9.421  1.00 15.00      A    H  
ATOM    854  C   GLN A 150      13.212   3.183   4.941  1.00 15.00      A    C  
ATOM    855  O   GLN A 150      13.352   4.392   5.122  1.00 15.00      A    O  
ATOM    856  N   GLN A 151      13.448   2.595   3.777  1.00 15.00      A    N  
ATOM    857  HN  GLN A 151      13.336   1.624   3.701  1.00 15.00      A    H  
ATOM    858  CA  GLN A 151      13.858   3.353   2.605  1.00 15.00      A    C  
ATOM    859  CB  GLN A 151      15.185   2.826   2.054  1.00 15.00      A    C  
ATOM    860  CG  GLN A 151      16.380   3.101   2.954  1.00 15.00      A    C  
ATOM    861  CD  GLN A 151      17.583   2.247   2.610  1.00 15.00      A    C  
ATOM    862  OE1 GLN A 151      17.760   1.159   3.150  1.00 15.00      A    O  
ATOM    863  NE2 GLN A 151      18.421   2.736   1.708  1.00 15.00      A    N  
ATOM    864 HE21 GLN A 151      18.223   3.611   1.317  1.00 15.00      A    H  
ATOM    865 HE22 GLN A 151      19.200   2.196   1.464  1.00 15.00      A    H  
ATOM    866  C   GLN A 151      12.759   3.283   1.547  1.00 15.00      A    C  
ATOM    867  O   GLN A 151      12.705   2.337   0.765  1.00 15.00      A    O  
ATOM    868  N   PRO A 152      11.855   4.278   1.541  1.00 15.00      A    N  
ATOM    869  CA  PRO A 152      10.726   4.338   0.598  1.00 15.00      A    C  
ATOM    870  CB  PRO A 152      10.176   5.752   0.802  1.00 15.00      A    C  
ATOM    871  CG  PRO A 152      10.540   6.089   2.206  1.00 15.00      A    C  
ATOM    872  CD  PRO A 152      11.868   5.435   2.455  1.00 15.00      A    C  
ATOM    873  C   PRO A 152      11.150   4.148  -0.854  1.00 15.00      A    C  
ATOM    874  O   PRO A 152      12.196   4.655  -1.269  1.00 15.00      A    O  
ATOM    875  N   ASP A 153      10.329   3.408  -1.605  1.00 15.00      A    N  
ATOM    876  HN  ASP A 153       9.528   3.015  -1.191  1.00 15.00      A    H  
ATOM    877  CA  ASP A 153      10.584   3.137  -3.022  1.00 15.00      A    C  
ATOM    878  CB  ASP A 153       9.355   2.484  -3.677  1.00 15.00      A    C  
ATOM    879  CG  ASP A 153       8.789   1.317  -2.886  1.00 15.00      A    C  
ATOM    880  OD1 ASP A 153       8.180   1.562  -1.820  1.00 15.00      A    O  
ATOM    881  OD2 ASP A 153       8.940   0.159  -3.331  1.00 15.00      A    O  
ATOM    882  C   ASP A 153      10.919   4.433  -3.748  1.00 15.00      A    C  
ATOM    883  O   ASP A 153      10.071   5.321  -3.877  1.00 15.00      A    O  
ATOM    884  N   GLY A 154      12.161   4.546  -4.190  1.00 15.00      A    N  
ATOM    885  HN  GLY A 154      12.797   3.804  -4.043  1.00 15.00      A    H  
ATOM    886  CA  GLY A 154      12.605   5.741  -4.878  1.00 15.00      A    C  
ATOM    887  C   GLY A 154      13.892   6.270  -4.276  1.00 15.00      A    C  
ATOM    888  O   GLY A 154      14.473   7.241  -4.763  1.00 15.00      A    O  
ATOM    889  N   TYR A 155      14.323   5.620  -3.205  1.00 15.00      A    N  
ATOM    890  HN  TYR A 155      13.796   4.860  -2.875  1.00 15.00      A    H  
ATOM    891  CA  TYR A 155      15.544   5.980  -2.503  1.00 15.00      A    C  
ATOM    892  CB  TYR A 155      15.587   5.218  -1.175  1.00 15.00      A    C  
ATOM    893  CG  TYR A 155      16.387   5.879  -0.076  1.00 15.00      A    C  
ATOM    894  CD1 TYR A 155      17.773   5.790  -0.044  1.00 15.00      A    C  
ATOM    895  CD2 TYR A 155      15.752   6.578   0.942  1.00 15.00      A    C  
ATOM    896  CE1 TYR A 155      18.503   6.377   0.970  1.00 15.00      A    C  
ATOM    897  CE2 TYR A 155      16.474   7.172   1.958  1.00 15.00      A    C  
ATOM    898  CZ  TYR A 155      17.848   7.068   1.968  1.00 15.00      A    C  
ATOM    899  OH  TYR A 155      18.571   7.652   2.981  1.00 15.00      A    O  
ATOM    900  HH  TYR A 155      18.546   7.087   3.758  1.00 15.00      A    H  
ATOM    901  C   TYR A 155      16.754   5.599  -3.351  1.00 15.00      A    C  
ATOM    902  O   TYR A 155      17.729   6.348  -3.441  1.00 15.00      A    O  
ATOM    903  N   SER A 156      16.678   4.426  -3.964  1.00 15.00      A    N  
ATOM    904  HN  SER A 156      15.865   3.874  -3.844  1.00 15.00      A    H  
ATOM    905  CA  SER A 156      17.744   3.925  -4.815  1.00 15.00      A    C  
ATOM    906  CB  SER A 156      17.877   2.407  -4.651  1.00 15.00      A    C  
ATOM    907  OG  SER A 156      17.273   1.974  -3.444  1.00 15.00      A    O  
ATOM    908  HG  SER A 156      16.374   1.647  -3.636  1.00 15.00      A    H  
ATOM    909  C   SER A 156      17.454   4.282  -6.275  1.00 15.00      A    C  
ATOM    910  O   SER A 156      16.297   4.423  -6.668  1.00 15.00      A    O  
ATOM    911  N   PRO A 157      18.501   4.421  -7.103  1.00 15.00      A    N  
ATOM    912  CA  PRO A 157      18.350   4.781  -8.522  1.00 15.00      A    C  
ATOM    913  CB  PRO A 157      19.790   5.057  -8.966  1.00 15.00      A    C  
ATOM    914  CG  PRO A 157      20.628   4.242  -8.043  1.00 15.00      A    C  
ATOM    915  CD  PRO A 157      19.915   4.245  -6.722  1.00 15.00      A    C  
ATOM    916  C   PRO A 157      17.746   3.657  -9.370  1.00 15.00      A    C  
ATOM    917  O   PRO A 157      17.424   3.857 -10.547  1.00 15.00      A    O  
ATOM    918  N   ALA A 158      17.603   2.480  -8.775  1.00 15.00      A    N  
ATOM    919  HN  ALA A 158      17.875   2.381  -7.839  1.00 15.00      A    H  
ATOM    920  CA  ALA A 158      17.048   1.330  -9.476  1.00 15.00      A    C  
ATOM    921  CB  ALA A 158      18.036   0.173  -9.457  1.00 15.00      A    C  
ATOM    922  C   ALA A 158      15.713   0.905  -8.870  1.00 15.00      A    C  
ATOM    923  O   ALA A 158      15.154  -0.126  -9.243  1.00 15.00      A    O  
ATOM    924  N   ASP A 159      15.201   1.712  -7.948  1.00 15.00      A    N  
ATOM    925  HN  ASP A 159      15.688   2.526  -7.702  1.00 15.00      A    H  
ATOM    926  CA  ASP A 159      13.930   1.418  -7.286  1.00 15.00      A    C  
ATOM    927  CB  ASP A 159      13.684   2.381  -6.120  1.00 15.00      A    C  
ATOM    928  CG  ASP A 159      14.471   2.055  -4.867  1.00 15.00      A    C  
ATOM    929  OD1 ASP A 159      15.083   0.974  -4.800  1.00 15.00      A    O  
ATOM    930  OD2 ASP A 159      14.484   2.894  -3.942  1.00 15.00      A    O  
ATOM    931  C   ASP A 159      12.761   1.521  -8.257  1.00 15.00      A    C  
ATOM    932  O   ASP A 159      12.883   2.089  -9.344  1.00 15.00      A    O  
ATOM    933  N   LEU A 160      11.624   0.974  -7.853  1.00 15.00      A    N  
ATOM    934  HN  LEU A 160      11.589   0.542  -6.973  1.00 15.00      A    H  
ATOM    935  CA  LEU A 160      10.421   1.014  -8.670  1.00 15.00      A    C  
ATOM    936  CB  LEU A 160      10.043  -0.391  -9.148  1.00 15.00      A    C  
ATOM    937  CG  LEU A 160       8.857  -0.471 -10.113  1.00 15.00      A    C  
ATOM    938  CD1 LEU A 160       9.295  -0.169 -11.538  1.00 15.00      A    C  
ATOM    939  CD2 LEU A 160       8.177  -1.830 -10.027  1.00 15.00      A    C  
ATOM    940  C   LEU A 160       9.276   1.613  -7.862  1.00 15.00      A    C  
ATOM    941  O   LEU A 160       8.933   1.096  -6.799  1.00 15.00      A    O  
ATOM    942  N   PRO A 161       8.683   2.717  -8.351  1.00 15.00      A    N  
ATOM    943  CA  PRO A 161       7.572   3.394  -7.668  1.00 15.00      A    C  
ATOM    944  CB  PRO A 161       7.093   4.416  -8.699  1.00 15.00      A    C  
ATOM    945  CG  PRO A 161       8.306   4.700  -9.516  1.00 15.00      A    C  
ATOM    946  CD  PRO A 161       9.049   3.397  -9.607  1.00 15.00      A    C  
ATOM    947  C   PRO A 161       6.447   2.430  -7.287  1.00 15.00      A    C  
ATOM    948  O   PRO A 161       6.045   1.575  -8.080  1.00 15.00      A    O  
ATOM    949  N   ALA A 162       5.965   2.561  -6.059  1.00 15.00      A    N  
ATOM    950  HN  ALA A 162       6.340   3.247  -5.472  1.00 15.00      A    H  
ATOM    951  CA  ALA A 162       4.903   1.705  -5.556  1.00 15.00      A    C  
ATOM    952  CB  ALA A 162       5.158   1.356  -4.099  1.00 15.00      A    C  
ATOM    953  C   ALA A 162       3.529   2.348  -5.708  1.00 15.00      A    C  
ATOM    954  O   ALA A 162       2.705   1.894  -6.501  1.00 15.00      A    O  
ATOM    955  N   GLY A 163       3.286   3.402  -4.939  1.00 15.00      A    N  
ATOM    956  HN  GLY A 163       3.983   3.730  -4.343  1.00 15.00      A    H  
ATOM    957  CA  GLY A 163       2.005   4.080  -4.986  1.00 15.00      A    C  
ATOM    958  C   GLY A 163       1.004   3.458  -4.034  1.00 15.00      A    C  
ATOM    959  O   GLY A 163       0.502   4.117  -3.125  1.00 15.00      A    O  
ATOM    960  N   GLY A 164       0.734   2.175  -4.227  1.00 15.00      A    N  
ATOM    961  HN  GLY A 164       1.178   1.699  -4.963  1.00 15.00      A    H  
ATOM    962  CA  GLY A 164      -0.209   1.476  -3.379  1.00 15.00      A    C  
ATOM    963  C   GLY A 164      -1.296   0.822  -4.200  1.00 15.00      A    C  
ATOM    964  O   GLY A 164      -1.205   0.803  -5.422  1.00 15.00      A    O  
ATOM    965  N   PRO A 165      -2.335   0.270  -3.561  1.00 15.00      A    N  
ATOM    966  CA  PRO A 165      -3.433  -0.383  -4.278  1.00 15.00      A    C  
ATOM    967  CB  PRO A 165      -4.202  -1.107  -3.168  1.00 15.00      A    C  
ATOM    968  CG  PRO A 165      -3.894  -0.344  -1.926  1.00 15.00      A    C  
ATOM    969  CD  PRO A 165      -2.508   0.211  -2.097  1.00 15.00      A    C  
ATOM    970  C   PRO A 165      -4.343   0.613  -5.002  1.00 15.00      A    C  
ATOM    971  O   PRO A 165      -4.915   0.300  -6.045  1.00 15.00      A    O  
ATOM    972  N   GLN A 166      -4.450   1.819  -4.458  1.00 15.00      A    N  
ATOM    973  HN  GLN A 166      -3.931   2.030  -3.656  1.00 15.00      A    H  
ATOM    974  CA  GLN A 166      -5.304   2.845  -5.042  1.00 15.00      A    C  
ATOM    975  CB  GLN A 166      -6.230   3.428  -3.976  1.00 15.00      A    C  
ATOM    976  CG  GLN A 166      -6.953   2.389  -3.135  1.00 15.00      A    C  
ATOM    977  CD  GLN A 166      -7.688   3.007  -1.964  1.00 15.00      A    C  
ATOM    978  OE1 GLN A 166      -8.189   4.126  -2.049  1.00 15.00      A    O  
ATOM    979  NE2 GLN A 166      -7.749   2.286  -0.854  1.00 15.00      A    N  
ATOM    980 HE21 GLN A 166      -7.325   1.402  -0.852  1.00 15.00      A    H  
ATOM    981 HE22 GLN A 166      -8.213   2.668  -0.082  1.00 15.00      A    H  
ATOM    982  C   GLN A 166      -4.478   3.966  -5.656  1.00 15.00      A    C  
ATOM    983  O   GLN A 166      -3.482   4.401  -5.075  1.00 15.00      A    O  
ATOM    984  N   SER A 167      -4.893   4.420  -6.832  1.00 15.00      A    N  
ATOM    985  HN  SER A 167      -5.678   4.005  -7.255  1.00 15.00      A    H  
ATOM    986  CA  SER A 167      -4.208   5.501  -7.522  1.00 15.00      A    C  
ATOM    987  CB  SER A 167      -4.552   5.465  -9.011  1.00 15.00      A    C  
ATOM    988  OG  SER A 167      -5.220   4.258  -9.350  1.00 15.00      A    O  
ATOM    989  HG  SER A 167      -4.607   3.523  -9.305  1.00 15.00      A    H  
ATOM    990  C   SER A 167      -4.593   6.854  -6.921  1.00 15.00      A    C  
ATOM    991  O   SER A 167      -3.729   7.643  -6.534  1.00 15.00      A    O  
ATOM    992  N   PHE A 168      -5.894   7.118  -6.844  1.00 15.00      A    N  
ATOM    993  HN  PHE A 168      -6.539   6.451  -7.173  1.00 15.00      A    H  
ATOM    994  CA  PHE A 168      -6.393   8.371  -6.285  1.00 15.00      A    C  
ATOM    995  CB  PHE A 168      -7.614   8.872  -7.063  1.00 15.00      A    C  
ATOM    996  CG  PHE A 168      -7.397   9.049  -8.538  1.00 15.00      A    C  
ATOM    997  CD1 PHE A 168      -6.290   9.729  -9.017  1.00 15.00      A    C  
ATOM    998  CD2 PHE A 168      -8.311   8.541  -9.446  1.00 15.00      A    C  
ATOM    999  CE1 PHE A 168      -6.099   9.896 -10.374  1.00 15.00      A    C  
ATOM   1000  CE2 PHE A 168      -8.126   8.703 -10.803  1.00 15.00      A    C  
ATOM   1001  CZ  PHE A 168      -7.019   9.382 -11.269  1.00 15.00      A    C  
ATOM   1002  C   PHE A 168      -6.779   8.186  -4.825  1.00 15.00      A    C  
ATOM   1003  O   PHE A 168      -7.639   7.362  -4.503  1.00 15.00      A    O  
ATOM   1004  N   TRP A 169      -6.148   8.952  -3.947  1.00 15.00      A    N  
ATOM   1005  HN  TRP A 169      -5.473   9.586  -4.263  1.00 15.00      A    H  
ATOM   1006  CA  TRP A 169      -6.435   8.873  -2.521  1.00 15.00      A    C  
ATOM   1007  CB  TRP A 169      -5.162   9.091  -1.691  1.00 15.00      A    C  
ATOM   1008  CG  TRP A 169      -4.048   8.123  -1.987  1.00 15.00      A    C  
ATOM   1009  CD1 TRP A 169      -4.105   7.016  -2.787  1.00 15.00      A    C  
ATOM   1010  CD2 TRP A 169      -2.708   8.178  -1.479  1.00 15.00      A    C  
ATOM   1011  NE1 TRP A 169      -2.887   6.386  -2.815  1.00 15.00      A    N  
ATOM   1012  HE1 TRP A 169      -2.678   5.571  -3.325  1.00 15.00      A    H  
ATOM   1013  CE2 TRP A 169      -2.012   7.077  -2.018  1.00 15.00      A    C  
ATOM   1014  CE3 TRP A 169      -2.028   9.050  -0.624  1.00 15.00      A    C  
ATOM   1015  CZ2 TRP A 169      -0.672   6.827  -1.729  1.00 15.00      A    C  
ATOM   1016  CZ3 TRP A 169      -0.699   8.800  -0.339  1.00 15.00      A    C  
ATOM   1017  CH2 TRP A 169      -0.034   7.698  -0.889  1.00 15.00      A    C  
ATOM   1018  C   TRP A 169      -7.497   9.905  -2.143  1.00 15.00      A    C  
ATOM   1019  O   TRP A 169      -7.179  11.058  -1.851  1.00 15.00      A    O  
ATOM   1020  N   ILE A 170      -8.757   9.487  -2.162  1.00 15.00      A    N  
ATOM   1021  HN  ILE A 170      -8.946   8.553  -2.400  1.00 15.00      A    H  
ATOM   1022  CA  ILE A 170      -9.869  10.384  -1.838  1.00 15.00      A    C  
ATOM   1023  CB  ILE A 170     -11.174   9.976  -2.568  1.00 15.00      A    C  
ATOM   1024  CG1 ILE A 170     -10.932   9.896  -4.080  1.00 15.00      A    C  
ATOM   1025  CG2 ILE A 170     -12.298  10.959  -2.265  1.00 15.00      A    C  
ATOM   1026  CD1 ILE A 170     -12.185   9.646  -4.899  1.00 15.00      A    C  
ATOM   1027  C   ILE A 170     -10.115  10.463  -0.331  1.00 15.00      A    C  
ATOM   1028  O   ILE A 170      -9.957   9.474   0.392  1.00 15.00      A    O  
ATOM   1029  N   ASN A 171     -10.483  11.659   0.129  1.00 15.00      A    N  
ATOM   1030  HN  ASN A 171     -10.569  12.396  -0.506  1.00 15.00      A    H  
ATOM   1031  CA  ASN A 171     -10.778  11.911   1.541  1.00 15.00      A    C  
ATOM   1032  CB  ASN A 171     -10.796  13.433   1.781  1.00 15.00      A    C  
ATOM   1033  CG  ASN A 171     -10.455  13.853   3.204  1.00 15.00      A    C  
ATOM   1034  OD1 ASN A 171     -10.753  13.153   4.167  1.00 15.00      A    O  
ATOM   1035  ND2 ASN A 171      -9.842  15.018   3.342  1.00 15.00      A    N  
ATOM   1036 HD21 ASN A 171      -9.648  15.541   2.527  1.00 15.00      A    H  
ATOM   1037 HD22 ASN A 171      -9.596  15.307   4.244  1.00 15.00      A    H  
ATOM   1038  C   ASN A 171     -12.141  11.304   1.909  1.00 15.00      A    C  
ATOM   1039  O   ASN A 171     -12.800  10.710   1.072  1.00 15.00      A    O  
ATOM   1040  N   SER A 172     -12.559  11.471   3.162  1.00 15.00      A    N  
ATOM   1041  HN  SER A 172     -11.983  11.962   3.796  1.00 15.00      A    H  
ATOM   1042  CA  SER A 172     -13.837  10.947   3.625  1.00 15.00      A    C  
ATOM   1043  CB  SER A 172     -13.868  10.906   5.156  1.00 15.00      A    C  
ATOM   1044  OG  SER A 172     -14.919  10.076   5.627  1.00 15.00      A    O  
ATOM   1045  HG  SER A 172     -15.635  10.050   4.969  1.00 15.00      A    H  
ATOM   1046  C   SER A 172     -14.992  11.795   3.099  1.00 15.00      A    C  
ATOM   1047  O   SER A 172     -16.163  11.454   3.273  1.00 15.00      A    O  
ATOM   1048  N   GLU A 173     -14.647  12.913   2.477  1.00 15.00      A    N  
ATOM   1049  HN  GLU A 173     -13.701  13.118   2.366  1.00 15.00      A    H  
ATOM   1050  CA  GLU A 173     -15.636  13.817   1.912  1.00 15.00      A    C  
ATOM   1051  CB  GLU A 173     -15.292  15.273   2.237  1.00 15.00      A    C  
ATOM   1052  CG  GLU A 173     -15.065  15.535   3.717  1.00 15.00      A    C  
ATOM   1053  CD  GLU A 173     -15.714  16.822   4.197  1.00 15.00      A    C  
ATOM   1054  OE1 GLU A 173     -15.809  17.781   3.403  1.00 15.00      A    O  
ATOM   1055  OE2 GLU A 173     -16.147  16.881   5.370  1.00 15.00      A    O  
ATOM   1056  C   GLU A 173     -15.698  13.595   0.405  1.00 15.00      A    C  
ATOM   1057  O   GLU A 173     -15.101  12.644  -0.098  1.00 15.00      A    O  
ATOM   1058  N   LEU A 174     -16.430  14.449  -0.308  1.00 15.00      A    N  
ATOM   1059  HN  LEU A 174     -16.875  15.191   0.153  1.00 15.00      A    H  
ATOM   1060  CA  LEU A 174     -16.578  14.332  -1.766  1.00 15.00      A    C  
ATOM   1061  CB  LEU A 174     -15.217  14.279  -2.476  1.00 15.00      A    C  
ATOM   1062  CG  LEU A 174     -14.314  15.503  -2.337  1.00 15.00      A    C  
ATOM   1063  CD1 LEU A 174     -12.883  15.066  -2.056  1.00 15.00      A    C  
ATOM   1064  CD2 LEU A 174     -14.372  16.345  -3.599  1.00 15.00      A    C  
ATOM   1065  C   LEU A 174     -17.421  13.120  -2.180  1.00 15.00      A    C  
ATOM   1066  O   LEU A 174     -17.889  13.044  -3.314  1.00 15.00      A    O  
ATOM   1067  N   ILE A 175     -17.606  12.181  -1.264  1.00 15.00      A    N  
ATOM   1068  HN  ILE A 175     -17.219  12.303  -0.372  1.00 15.00      A    H  
ATOM   1069  CA  ILE A 175     -18.366  10.972  -1.535  1.00 15.00      A    C  
ATOM   1070  CB  ILE A 175     -17.691   9.740  -0.882  1.00 15.00      A    C  
ATOM   1071  CG1 ILE A 175     -18.526   8.472  -1.077  1.00 15.00      A    C  
ATOM   1072  CG2 ILE A 175     -17.409   9.987   0.595  1.00 15.00      A    C  
ATOM   1073  CD1 ILE A 175     -17.846   7.215  -0.581  1.00 15.00      A    C  
ATOM   1074  C   ILE A 175     -19.810  11.103  -1.052  1.00 15.00      A    C  
ATOM   1075  O   ILE A 175     -20.064  11.571   0.056  1.00 15.00      A    O  
ATOM   1076  N   GLU A 176     -20.748  10.704  -1.900  1.00 15.00      A    N  
ATOM   1077  HN  GLU A 176     -20.481  10.350  -2.777  1.00 15.00      A    H  
ATOM   1078  CA  GLU A 176     -22.163  10.772  -1.564  1.00 15.00      A    C  
ATOM   1079  CB  GLU A 176     -22.968  11.195  -2.796  1.00 15.00      A    C  
ATOM   1080  CG  GLU A 176     -24.371  11.698  -2.498  1.00 15.00      A    C  
ATOM   1081  CD  GLU A 176     -24.474  13.211  -2.569  1.00 15.00      A    C  
ATOM   1082  OE1 GLU A 176     -24.571  13.758  -3.693  1.00 15.00      A    O  
ATOM   1083  OE2 GLU A 176     -24.473  13.861  -1.509  1.00 15.00      A    O  
ATOM   1084  C   GLU A 176     -22.648   9.412  -1.067  1.00 15.00      A    C  
ATOM   1085  O   GLU A 176     -23.437   9.323  -0.123  1.00 15.00      A    O  
ATOM   1086  N   SER A 177     -22.152   8.353  -1.696  1.00 15.00      A    N  
ATOM   1087  HN  SER A 177     -21.500   8.487  -2.417  1.00 15.00      A    H  
ATOM   1088  CA  SER A 177     -22.542   7.000  -1.334  1.00 15.00      A    C  
ATOM   1089  CB  SER A 177     -23.786   6.582  -2.128  1.00 15.00      A    C  
ATOM   1090  OG  SER A 177     -24.401   5.433  -1.567  1.00 15.00      A    O  
ATOM   1091  HG  SER A 177     -24.150   4.657  -2.074  1.00 15.00      A    H  
ATOM   1092  C   SER A 177     -21.401   6.016  -1.575  1.00 15.00      A    C  
ATOM   1093  O   SER A 177     -20.674   6.118  -2.563  1.00 15.00      A    O  
ATOM   1094  N   LEU A 178     -21.248   5.074  -0.661  1.00 15.00      A    N  
ATOM   1095  HN  LEU A 178     -21.861   5.051   0.112  1.00 15.00      A    H  
ATOM   1096  CA  LEU A 178     -20.209   4.066  -0.764  1.00 15.00      A    C  
ATOM   1097  CB  LEU A 178     -19.287   4.135   0.455  1.00 15.00      A    C  
ATOM   1098  CG  LEU A 178     -18.133   3.131   0.494  1.00 15.00      A    C  
ATOM   1099  CD1 LEU A 178     -17.166   3.376  -0.653  1.00 15.00      A    C  
ATOM   1100  CD2 LEU A 178     -17.409   3.202   1.829  1.00 15.00      A    C  
ATOM   1101  C   LEU A 178     -20.825   2.681  -0.855  1.00 15.00      A    C  
ATOM   1102  O   LEU A 178     -21.656   2.311  -0.021  1.00 15.00      A    O  
ATOM   1103  N   GLU A 179     -20.431   1.926  -1.869  1.00 15.00      A    N  
ATOM   1104  HN  GLU A 179     -19.777   2.285  -2.513  1.00 15.00      A    H  
ATOM   1105  CA  GLU A 179     -20.942   0.578  -2.052  1.00 15.00      A    C  
ATOM   1106  CB  GLU A 179     -21.736   0.450  -3.353  1.00 15.00      A    C  
ATOM   1107  CG  GLU A 179     -23.163   0.967  -3.249  1.00 15.00      A    C  
ATOM   1108  CD  GLU A 179     -23.607   1.699  -4.494  1.00 15.00      A    C  
ATOM   1109  OE1 GLU A 179     -23.901   1.035  -5.510  1.00 15.00      A    O  
ATOM   1110  OE2 GLU A 179     -23.662   2.948  -4.469  1.00 15.00      A    O  
ATOM   1111  C   GLU A 179     -19.822  -0.451  -1.981  1.00 15.00      A    C  
ATOM   1112  O   GLU A 179     -18.878  -0.431  -2.773  1.00 15.00      A    O  
ATOM   1113  N   VAL A 180     -19.935  -1.343  -1.012  1.00 15.00      A    N  
ATOM   1114  HN  VAL A 180     -20.718  -1.303  -0.420  1.00 15.00      A    H  
ATOM   1115  CA  VAL A 180     -18.945  -2.386  -0.801  1.00 15.00      A    C  
ATOM   1116  CB  VAL A 180     -18.387  -2.329   0.638  1.00 15.00      A    C  
ATOM   1117  CG1 VAL A 180     -17.251  -3.325   0.822  1.00 15.00      A    C  
ATOM   1118  CG2 VAL A 180     -17.924  -0.919   0.979  1.00 15.00      A    C  
ATOM   1119  C   VAL A 180     -19.568  -3.754  -1.039  1.00 15.00      A    C  
ATOM   1120  O   VAL A 180     -20.679  -4.021  -0.593  1.00 15.00      A    O  
ATOM   1121  N   PHE A 181     -18.859  -4.604  -1.758  1.00 15.00      A    N  
ATOM   1122  HN  PHE A 181     -17.980  -4.324  -2.097  1.00 15.00      A    H  
ATOM   1123  CA  PHE A 181     -19.332  -5.944  -2.052  1.00 15.00      A    C  
ATOM   1124  CB  PHE A 181     -19.477  -6.128  -3.568  1.00 15.00      A    C  
ATOM   1125  CG  PHE A 181     -20.360  -5.112  -4.236  1.00 15.00      A    C  
ATOM   1126  CD1 PHE A 181     -19.852  -3.883  -4.629  1.00 15.00      A    C  
ATOM   1127  CD2 PHE A 181     -21.697  -5.385  -4.473  1.00 15.00      A    C  
ATOM   1128  CE1 PHE A 181     -20.659  -2.947  -5.244  1.00 15.00      A    C  
ATOM   1129  CE2 PHE A 181     -22.510  -4.453  -5.087  1.00 15.00      A    C  
ATOM   1130  CZ  PHE A 181     -21.991  -3.232  -5.473  1.00 15.00      A    C  
ATOM   1131  C   PHE A 181     -18.329  -6.946  -1.507  1.00 15.00      A    C  
ATOM   1132  O   PHE A 181     -17.133  -6.843  -1.793  1.00 15.00      A    O  
ATOM   1133  N   ASP A 182     -18.803  -7.895  -0.715  1.00 15.00      A    N  
ATOM   1134  HN  ASP A 182     -19.766  -7.922  -0.515  1.00 15.00      A    H  
ATOM   1135  CA  ASP A 182     -17.924  -8.900  -0.130  1.00 15.00      A    C  
ATOM   1136  CB  ASP A 182     -17.869  -8.785   1.403  1.00 15.00      A    C  
ATOM   1137  CG  ASP A 182     -19.134  -9.250   2.106  1.00 15.00      A    C  
ATOM   1138  OD1 ASP A 182     -20.075  -8.443   2.243  1.00 15.00      A    O  
ATOM   1139  OD2 ASP A 182     -19.182 -10.419   2.540  1.00 15.00      A    O  
ATOM   1140  C   ASP A 182     -18.293 -10.315  -0.566  1.00 15.00      A    C  
ATOM   1141  O   ASP A 182     -17.419 -11.126  -0.870  1.00 15.00      A    O  
ATOM   1142  N   SER A 183     -19.584 -10.602  -0.627  1.00 15.00      A    N  
ATOM   1143  HN  SER A 183     -20.241  -9.908  -0.409  1.00 15.00      A    H  
ATOM   1144  CA  SER A 183     -20.045 -11.926  -1.016  1.00 15.00      A    C  
ATOM   1145  CB  SER A 183     -20.511 -12.707   0.216  1.00 15.00      A    C  
ATOM   1146  OG  SER A 183     -19.640 -13.785   0.503  1.00 15.00      A    O  
ATOM   1147  HG  SER A 183     -19.097 -13.983  -0.284  1.00 15.00      A    H  
ATOM   1148  C   SER A 183     -21.179 -11.842  -2.025  1.00 15.00      A    C  
ATOM   1149  O   SER A 183     -21.944 -10.875  -2.025  1.00 15.00      A    O  
ATOM   1150  N   ASN A 184     -21.274 -12.860  -2.883  1.00 15.00      A    N  
ATOM   1151  HN  ASN A 184     -20.610 -13.587  -2.834  1.00 15.00      A    H  
ATOM   1152  CA  ASN A 184     -22.320 -12.931  -3.904  1.00 15.00      A    C  
ATOM   1153  CB  ASN A 184     -23.700 -13.105  -3.268  1.00 15.00      A    C  
ATOM   1154  CG  ASN A 184     -23.918 -14.501  -2.725  1.00 15.00      A    C  
ATOM   1155  OD1 ASN A 184     -23.341 -15.471  -3.216  1.00 15.00      A    O  
ATOM   1156  ND2 ASN A 184     -24.769 -14.617  -1.720  1.00 15.00      A    N  
ATOM   1157 HD21 ASN A 184     -25.206 -13.804  -1.390  1.00 15.00      A    H  
ATOM   1158 HD22 ASN A 184     -24.930 -15.510  -1.353  1.00 15.00      A    H  
ATOM   1159  C   ASN A 184     -22.297 -11.709  -4.805  1.00 15.00      A    C  
ATOM   1160  O   ASN A 184     -23.335 -11.134  -5.132  1.00 15.00      A    O  
ATOM   1161  N   ILE A 185     -21.100 -11.325  -5.208  1.00 15.00      A    N  
ATOM   1162  HN  ILE A 185     -20.311 -11.840  -4.920  1.00 15.00      A    H  
ATOM   1163  CA  ILE A 185     -20.916 -10.167  -6.062  1.00 15.00      A    C  
ATOM   1164  CB  ILE A 185     -19.446  -9.702  -6.034  1.00 15.00      A    C  
ATOM   1165  CG1 ILE A 185     -19.050  -9.381  -4.588  1.00 15.00      A    C  
ATOM   1166  CG2 ILE A 185     -19.247  -8.486  -6.925  1.00 15.00      A    C  
ATOM   1167  CD1 ILE A 185     -17.569  -9.464  -4.310  1.00 15.00      A    C  
ATOM   1168  C   ILE A 185     -21.371 -10.453  -7.495  1.00 15.00      A    C  
ATOM   1169  O   ILE A 185     -20.983 -11.458  -8.097  1.00 15.00      A    O  
ATOM   1170  N   SER A 186     -22.209  -9.563  -8.021  1.00 15.00      A    N  
ATOM   1171  HN  SER A 186     -22.485  -8.801  -7.473  1.00 15.00      A    H  
ATOM   1172  CA  SER A 186     -22.743  -9.680  -9.374  1.00 15.00      A    C  
ATOM   1173  CB  SER A 186     -23.623  -8.467  -9.699  1.00 15.00      A    C  
ATOM   1174  OG  SER A 186     -24.073  -8.508 -11.043  1.00 15.00      A    O  
ATOM   1175  HG  SER A 186     -25.034  -8.385 -11.066  1.00 15.00      A    H  
ATOM   1176  C   SER A 186     -21.634  -9.825 -10.419  1.00 15.00      A    C  
ATOM   1177  O   SER A 186     -20.518  -9.337 -10.231  1.00 15.00      A    O  
ATOM   1178  N   ALA A 187     -21.970 -10.462 -11.545  1.00 15.00      A    N  
ATOM   1179  HN  ALA A 187     -22.897 -10.756 -11.664  1.00 15.00      A    H  
ATOM   1180  CA  ALA A 187     -21.012 -10.693 -12.626  1.00 15.00      A    C  
ATOM   1181  CB  ALA A 187     -21.602 -11.635 -13.666  1.00 15.00      A    C  
ATOM   1182  C   ALA A 187     -20.596  -9.380 -13.274  1.00 15.00      A    C  
ATOM   1183  O   ALA A 187     -19.652  -9.331 -14.063  1.00 15.00      A    O  
ATOM   1184  N   LYS A 188     -21.311  -8.321 -12.931  1.00 15.00      A    N  
ATOM   1185  HN  LYS A 188     -22.061  -8.435 -12.309  1.00 15.00      A    H  
ATOM   1186  CA  LYS A 188     -21.027  -7.000 -13.453  1.00 15.00      A    C  
ATOM   1187  CB  LYS A 188     -22.117  -6.028 -12.996  1.00 15.00      A    C  
ATOM   1188  CG  LYS A 188     -21.868  -4.588 -13.395  1.00 15.00      A    C  
ATOM   1189  CD  LYS A 188     -23.116  -3.746 -13.234  1.00 15.00      A    C  
ATOM   1190  CE  LYS A 188     -22.882  -2.351 -13.773  1.00 15.00      A    C  
ATOM   1191  NZ  LYS A 188     -24.114  -1.523 -13.726  1.00 15.00      A    N  
ATOM   1192  HZ1 LYS A 188     -24.268  -1.162 -12.766  1.00 15.00      A    H  
ATOM   1193  HZ2 LYS A 188     -24.938  -2.092 -14.010  1.00 15.00      A    H  
ATOM   1194  HZ3 LYS A 188     -24.019  -0.715 -14.385  1.00 15.00      A    H  
ATOM   1195  C   LYS A 188     -19.659  -6.514 -12.983  1.00 15.00      A    C  
ATOM   1196  O   LYS A 188     -19.020  -5.700 -13.640  1.00 15.00      A    O  
ATOM   1197  N   TYR A 189     -19.206  -7.037 -11.851  1.00 15.00      A    N  
ATOM   1198  HN  TYR A 189     -19.741  -7.714 -11.386  1.00 15.00      A    H  
ATOM   1199  CA  TYR A 189     -17.922  -6.640 -11.298  1.00 15.00      A    C  
ATOM   1200  CB  TYR A 189     -18.089  -6.165  -9.852  1.00 15.00      A    C  
ATOM   1201  CG  TYR A 189     -19.140  -5.088  -9.687  1.00 15.00      A    C  
ATOM   1202  CD1 TYR A 189     -18.912  -3.792 -10.135  1.00 15.00      A    C  
ATOM   1203  CD2 TYR A 189     -20.366  -5.368  -9.093  1.00 15.00      A    C  
ATOM   1204  CE1 TYR A 189     -19.873  -2.808  -9.997  1.00 15.00      A    C  
ATOM   1205  CE2 TYR A 189     -21.331  -4.389  -8.949  1.00 15.00      A    C  
ATOM   1206  CZ  TYR A 189     -21.080  -3.111  -9.404  1.00 15.00      A    C  
ATOM   1207  OH  TYR A 189     -22.040  -2.134  -9.268  1.00 15.00      A    O  
ATOM   1208  HH  TYR A 189     -22.166  -1.936  -8.333  1.00 15.00      A    H  
ATOM   1209  C   TYR A 189     -16.902  -7.771 -11.383  1.00 15.00      A    C  
ATOM   1210  O   TYR A 189     -17.182  -8.914 -11.000  1.00 15.00      A    O  
ATOM   1211  N   GLY A 190     -15.725  -7.448 -11.901  1.00 15.00      A    N  
ATOM   1212  HN  GLY A 190     -15.571  -6.526 -12.200  1.00 15.00      A    H  
ATOM   1213  CA  GLY A 190     -14.663  -8.425 -12.031  1.00 15.00      A    C  
ATOM   1214  C   GLY A 190     -13.317  -7.803 -11.726  1.00 15.00      A    C  
ATOM   1215  O   GLY A 190     -13.265  -6.732 -11.120  1.00 15.00      A    O  
ATOM   1216  N   ASP A 191     -12.241  -8.472 -12.137  1.00 15.00      A    N  
ATOM   1217  HN  ASP A 191     -12.362  -9.315 -12.618  1.00 15.00      A    H  
ATOM   1218  CA  ASP A 191     -10.879  -7.981 -11.914  1.00 15.00      A    C  
ATOM   1219  CB  ASP A 191     -10.632  -6.664 -12.663  1.00 15.00      A    C  
ATOM   1220  CG  ASP A 191     -10.642  -6.835 -14.173  1.00 15.00      A    C  
ATOM   1221  OD1 ASP A 191     -11.737  -7.051 -14.742  1.00 15.00      A    O  
ATOM   1222  OD2 ASP A 191      -9.561  -6.752 -14.788  1.00 15.00      A    O  
ATOM   1223  C   ASP A 191     -10.579  -7.833 -10.422  1.00 15.00      A    C  
ATOM   1224  O   ASP A 191     -10.183  -6.764  -9.956  1.00 15.00      A    O  
ATOM   1225  N   PHE A 192     -10.768  -8.927  -9.686  1.00 15.00      A    N  
ATOM   1226  HN  PHE A 192     -11.055  -9.755 -10.137  1.00 15.00      A    H  
ATOM   1227  CA  PHE A 192     -10.543  -8.961  -8.245  1.00 15.00      A    C  
ATOM   1228  CB  PHE A 192     -11.454  -7.946  -7.534  1.00 15.00      A    C  
ATOM   1229  CG  PHE A 192     -12.877  -8.416  -7.386  1.00 15.00      A    C  
ATOM   1230  CD1 PHE A 192     -13.770  -8.309  -8.438  1.00 15.00      A    C  
ATOM   1231  CD2 PHE A 192     -13.314  -8.981  -6.200  1.00 15.00      A    C  
ATOM   1232  CE1 PHE A 192     -15.069  -8.756  -8.313  1.00 15.00      A    C  
ATOM   1233  CE2 PHE A 192     -14.612  -9.427  -6.066  1.00 15.00      A    C  
ATOM   1234  CZ  PHE A 192     -15.491  -9.316  -7.126  1.00 15.00      A    C  
ATOM   1235  C   PHE A 192     -10.864 -10.354  -7.711  1.00 15.00      A    C  
ATOM   1236  O   PHE A 192     -11.613 -11.108  -8.335  1.00 15.00      A    O  
ATOM   1237  N   THR A 193     -10.300 -10.694  -6.565  1.00 15.00      A    N  
ATOM   1238  HN  THR A 193      -9.683 -10.069  -6.125  1.00 15.00      A    H  
ATOM   1239  CA  THR A 193     -10.570 -11.981  -5.946  1.00 15.00      A    C  
ATOM   1240  CB  THR A 193      -9.328 -12.893  -5.896  1.00 15.00      A    C  
ATOM   1241  OG1 THR A 193      -8.218 -12.177  -5.348  1.00 15.00      A    O  
ATOM   1242  HG1 THR A 193      -7.901 -12.634  -4.543  1.00 15.00      A    H  
ATOM   1243  CG2 THR A 193      -8.970 -13.380  -7.291  1.00 15.00      A    C  
ATOM   1244  C   THR A 193     -11.143 -11.777  -4.547  1.00 15.00      A    C  
ATOM   1245  O   THR A 193     -11.830 -12.645  -4.011  1.00 15.00      A    O  
ATOM   1246  N   GLY A 194     -10.862 -10.612  -3.969  1.00 15.00      A    N  
ATOM   1247  HN  GLY A 194     -10.300  -9.964  -4.445  1.00 15.00      A    H  
ATOM   1248  CA  GLY A 194     -11.361 -10.294  -2.647  1.00 15.00      A    C  
ATOM   1249  C   GLY A 194     -12.742  -9.666  -2.692  1.00 15.00      A    C  
ATOM   1250  O   GLY A 194     -13.749 -10.374  -2.745  1.00 15.00      A    O  
ATOM   1251  N   GLY A 195     -12.791  -8.338  -2.685  1.00 15.00      A    N  
ATOM   1252  HN  GLY A 195     -11.954  -7.825  -2.653  1.00 15.00      A    H  
ATOM   1253  CA  GLY A 195     -14.064  -7.640  -2.721  1.00 15.00      A    C  
ATOM   1254  C   GLY A 195     -14.026  -6.407  -3.606  1.00 15.00      A    C  
ATOM   1255  O   GLY A 195     -12.980  -6.068  -4.164  1.00 15.00      A    O  
ATOM   1256  N   VAL A 196     -15.165  -5.733  -3.730  1.00 15.00      A    N  
ATOM   1257  HN  VAL A 196     -15.958  -6.044  -3.239  1.00 15.00      A    H  
ATOM   1258  CA  VAL A 196     -15.271  -4.530  -4.555  1.00 15.00      A    C  
ATOM   1259  CB  VAL A 196     -16.275  -4.722  -5.718  1.00 15.00      A    C  
ATOM   1260  CG1 VAL A 196     -16.320  -3.489  -6.610  1.00 15.00      A    C  
ATOM   1261  CG2 VAL A 196     -15.933  -5.953  -6.534  1.00 15.00      A    C  
ATOM   1262  C   VAL A 196     -15.740  -3.353  -3.710  1.00 15.00      A    C  
ATOM   1263  O   VAL A 196     -16.660  -3.492  -2.907  1.00 15.00      A    O  
ATOM   1264  N   VAL A 197     -15.105  -2.201  -3.887  1.00 15.00      A    N  
ATOM   1265  HN  VAL A 197     -14.368  -2.154  -4.540  1.00 15.00      A    H  
ATOM   1266  CA  VAL A 197     -15.471  -0.999  -3.146  1.00 15.00      A    C  
ATOM   1267  CB  VAL A 197     -14.419  -0.655  -2.063  1.00 15.00      A    C  
ATOM   1268  CG1 VAL A 197     -14.899   0.494  -1.190  1.00 15.00      A    C  
ATOM   1269  CG2 VAL A 197     -14.079  -1.870  -1.213  1.00 15.00      A    C  
ATOM   1270  C   VAL A 197     -15.589   0.188  -4.101  1.00 15.00      A    C  
ATOM   1271  O   VAL A 197     -14.577   0.724  -4.546  1.00 15.00      A    O  
ATOM   1272  N   ASP A 198     -16.817   0.591  -4.417  1.00 15.00      A    N  
ATOM   1273  HN  ASP A 198     -17.592   0.134  -4.019  1.00 15.00      A    H  
ATOM   1274  CA  ASP A 198     -17.041   1.721  -5.323  1.00 15.00      A    C  
ATOM   1275  CB  ASP A 198     -18.065   1.384  -6.415  1.00 15.00      A    C  
ATOM   1276  CG  ASP A 198     -18.352   2.558  -7.347  1.00 15.00      A    C  
ATOM   1277  OD1 ASP A 198     -17.409   3.308  -7.689  1.00 15.00      A    O  
ATOM   1278  OD2 ASP A 198     -19.522   2.725  -7.749  1.00 15.00      A    O  
ATOM   1279  C   ASP A 198     -17.478   2.958  -4.553  1.00 15.00      A    C  
ATOM   1280  O   ASP A 198     -18.460   2.930  -3.806  1.00 15.00      A    O  
ATOM   1281  N   ALA A 199     -16.734   4.036  -4.730  1.00 15.00      A    N  
ATOM   1282  HN  ALA A 199     -15.967   3.988  -5.345  1.00 15.00      A    H  
ATOM   1283  CA  ALA A 199     -17.027   5.288  -4.060  1.00 15.00      A    C  
ATOM   1284  CB  ALA A 199     -15.789   5.808  -3.347  1.00 15.00      A    C  
ATOM   1285  C   ALA A 199     -17.537   6.314  -5.057  1.00 15.00      A    C  
ATOM   1286  O   ALA A 199     -16.781   6.817  -5.888  1.00 15.00      A    O  
ATOM   1287  N   LYS A 200     -18.822   6.607  -4.986  1.00 15.00      A    N  
ATOM   1288  HN  LYS A 200     -19.380   6.156  -4.315  1.00 15.00      A    H  
ATOM   1289  CA  LYS A 200     -19.428   7.576  -5.882  1.00 15.00      A    C  
ATOM   1290  CB  LYS A 200     -20.866   7.184  -6.205  1.00 15.00      A    C  
ATOM   1291  CG  LYS A 200     -20.970   5.962  -7.098  1.00 15.00      A    C  
ATOM   1292  CD  LYS A 200     -22.273   5.225  -6.867  1.00 15.00      A    C  
ATOM   1293  CE  LYS A 200     -22.280   3.891  -7.589  1.00 15.00      A    C  
ATOM   1294  NZ  LYS A 200     -23.403   3.036  -7.135  1.00 15.00      A    N  
ATOM   1295  HZ1 LYS A 200     -24.286   3.329  -7.585  1.00 15.00      A    H  
ATOM   1296  HZ2 LYS A 200     -23.515   3.112  -6.095  1.00 15.00      A    H  
ATOM   1297  HZ3 LYS A 200     -23.215   2.040  -7.368  1.00 15.00      A    H  
ATOM   1298  C   LYS A 200     -19.376   8.973  -5.289  1.00 15.00      A    C  
ATOM   1299  O   LYS A 200     -19.776   9.191  -4.140  1.00 15.00      A    O  
ATOM   1300  N   THR A 201     -18.881   9.911  -6.074  1.00 15.00      A    N  
ATOM   1301  HN  THR A 201     -18.586   9.667  -6.986  1.00 15.00      A    H  
ATOM   1302  CA  THR A 201     -18.760  11.291  -5.639  1.00 15.00      A    C  
ATOM   1303  CB  THR A 201     -17.793  12.073  -6.549  1.00 15.00      A    C  
ATOM   1304  OG1 THR A 201     -18.225  11.973  -7.915  1.00 15.00      A    O  
ATOM   1305  HG1 THR A 201     -17.910  11.131  -8.297  1.00 15.00      A    H  
ATOM   1306  CG2 THR A 201     -16.379  11.526  -6.421  1.00 15.00      A    C  
ATOM   1307  C   THR A 201     -20.113  11.997  -5.619  1.00 15.00      A    C  
ATOM   1308  O   THR A 201     -21.067  11.554  -6.264  1.00 15.00      A    O  
ATOM   1309  N   MET A 202     -20.182  13.088  -4.858  1.00 15.00      A    N  
ATOM   1310  HN  MET A 202     -19.387  13.357  -4.348  1.00 15.00      A    H  
ATOM   1311  CA  MET A 202     -21.399  13.888  -4.745  1.00 15.00      A    C  
ATOM   1312  CB  MET A 202     -21.139  15.141  -3.899  1.00 15.00      A    C  
ATOM   1313  CG  MET A 202     -20.617  14.879  -2.496  1.00 15.00      A    C  
ATOM   1314  SD  MET A 202     -20.004  16.381  -1.700  1.00 15.00      A    S  
ATOM   1315  CE  MET A 202     -18.804  16.944  -2.906  1.00 15.00      A    C  
ATOM   1316  C   MET A 202     -21.869  14.325  -6.125  1.00 15.00      A    C  
ATOM   1317  O   MET A 202     -21.059  14.714  -6.973  1.00 15.00      A    O  
ATOM   1318  N   ASP A 203     -23.169  14.259  -6.352  1.00 15.00      A    N  
ATOM   1319  HN  ASP A 203     -23.764  13.937  -5.637  1.00 15.00      A    H  
ATOM   1320  CA  ASP A 203     -23.739  14.652  -7.633  1.00 15.00      A    C  
ATOM   1321  CB  ASP A 203     -24.787  13.638  -8.113  1.00 15.00      A    C  
ATOM   1322  CG  ASP A 203     -24.208  12.633  -9.097  1.00 15.00      A    C  
ATOM   1323  OD1 ASP A 203     -24.737  11.514  -9.198  1.00 15.00      A    O  
ATOM   1324  OD2 ASP A 203     -23.219  12.968  -9.774  1.00 15.00      A    O  
ATOM   1325  C   ASP A 203     -24.312  16.069  -7.553  1.00 15.00      A    C  
ATOM   1326  O   ASP A 203     -24.667  16.537  -6.465  1.00 15.00      A    O  
ATOM   1327  N   PRO A 204     -24.391  16.779  -8.695  1.00 15.00      A    N  
ATOM   1328  CA  PRO A 204     -24.896  18.158  -8.746  1.00 15.00      A    C  
ATOM   1329  CB  PRO A 204     -24.529  18.640 -10.160  1.00 15.00      A    C  
ATOM   1330  CG  PRO A 204     -23.664  17.573 -10.747  1.00 15.00      A    C  
ATOM   1331  CD  PRO A 204     -24.001  16.301 -10.026  1.00 15.00      A    C  
ATOM   1332  C   PRO A 204     -26.405  18.265  -8.544  1.00 15.00      A    C  
ATOM   1333  O   PRO A 204     -27.183  17.566  -9.190  1.00 15.00      A    O  
ATOM   1334  N   LYS A 205     -26.810  19.152  -7.644  1.00 15.00      A    N  
ATOM   1335  HN  LYS A 205     -26.144  19.677  -7.154  1.00 15.00      A    H  
ATOM   1336  CA  LYS A 205     -28.221  19.372  -7.372  1.00 15.00      A    C  
ATOM   1337  CB  LYS A 205     -28.462  19.657  -5.886  1.00 15.00      A    C  
ATOM   1338  CG  LYS A 205     -28.431  18.419  -4.993  1.00 15.00      A    C  
ATOM   1339  CD  LYS A 205     -27.006  17.970  -4.701  1.00 15.00      A    C  
ATOM   1340  CE  LYS A 205     -26.968  16.603  -4.029  1.00 15.00      A    C  
ATOM   1341  NZ  LYS A 205     -25.571  16.151  -3.777  1.00 15.00      A    N  
ATOM   1342  HZ1 LYS A 205     -24.988  16.307  -4.626  1.00 15.00      A    H  
ATOM   1343  HZ2 LYS A 205     -25.548  15.128  -3.545  1.00 15.00      A    H  
ATOM   1344  HZ3 LYS A 205     -25.159  16.678  -2.983  1.00 15.00      A    H  
ATOM   1345  C   LYS A 205     -28.730  20.516  -8.243  1.00 15.00      A    C  
ATOM   1346  O   LYS A 205     -27.981  21.445  -8.554  1.00 15.00      A    O  
ATOM   1347  N   LEU A 206     -29.989  20.435  -8.653  1.00 15.00      A    N  
ATOM   1348  HN  LEU A 206     -30.534  19.671  -8.372  1.00 15.00      A    H  
ATOM   1349  CA  LEU A 206     -30.580  21.454  -9.511  1.00 15.00      A    C  
ATOM   1350  CB  LEU A 206     -31.133  20.807 -10.785  1.00 15.00      A    C  
ATOM   1351  CG  LEU A 206     -30.185  19.862 -11.527  1.00 15.00      A    C  
ATOM   1352  CD1 LEU A 206     -30.893  19.204 -12.700  1.00 15.00      A    C  
ATOM   1353  CD2 LEU A 206     -28.944  20.605 -11.996  1.00 15.00      A    C  
ATOM   1354  C   LEU A 206     -31.689  22.213  -8.793  1.00 15.00      A    C  
ATOM   1355  O   LEU A 206     -32.526  22.857  -9.425  1.00 15.00      A    O  
ATOM   1356  N   ASP A 207     -31.690  22.130  -7.472  1.00 15.00      A    N  
ATOM   1357  HN  ASP A 207     -30.998  21.601  -7.022  1.00 15.00      A    H  
ATOM   1358  CA  ASP A 207     -32.695  22.807  -6.667  1.00 15.00      A    C  
ATOM   1359  CB  ASP A 207     -33.237  21.876  -5.572  1.00 15.00      A    C  
ATOM   1360  CG  ASP A 207     -32.202  21.522  -4.520  1.00 15.00      A    C  
ATOM   1361  OD1 ASP A 207     -31.065  21.165  -4.899  1.00 15.00      A    O  
ATOM   1362  OD2 ASP A 207     -32.518  21.614  -3.318  1.00 15.00      A    O  
ATOM   1363  C   ASP A 207     -32.145  24.095  -6.059  1.00 15.00      A    C  
ATOM   1364  O   ASP A 207     -32.777  25.148  -6.139  1.00 15.00      A    O  
ATOM   1365  N   LYS A 208     -30.962  24.014  -5.456  1.00 15.00      A    N  
ATOM   1366  HN  LYS A 208     -30.503  23.143  -5.415  1.00 15.00      A    H  
ATOM   1367  CA  LYS A 208     -30.341  25.178  -4.837  1.00 15.00      A    C  
ATOM   1368  CB  LYS A 208     -30.646  25.211  -3.336  1.00 15.00      A    C  
ATOM   1369  CG  LYS A 208     -31.997  25.805  -2.958  1.00 15.00      A    C  
ATOM   1370  CD  LYS A 208     -32.933  24.763  -2.349  1.00 15.00      A    C  
ATOM   1371  CE  LYS A 208     -32.203  23.770  -1.448  1.00 15.00      A    C  
ATOM   1372  NZ  LYS A 208     -31.416  24.435  -0.376  1.00 15.00      A    N  
ATOM   1373  HZ1 LYS A 208     -30.737  25.100  -0.796  1.00 15.00      A    H  
ATOM   1374  HZ2 LYS A 208     -30.891  23.723   0.172  1.00 15.00      A    H  
ATOM   1375  HZ3 LYS A 208     -32.048  24.954   0.263  1.00 15.00      A    H  
ATOM   1376  C   LYS A 208     -28.831  25.171  -5.020  1.00 15.00      A    C  
ATOM   1377  O   LYS A 208     -28.222  24.120  -5.214  1.00 15.00      A    O  
ATOM   1378  N   SER A 209     -28.238  26.357  -4.953  1.00 15.00      A    N  
ATOM   1379  HN  SER A 209     -28.786  27.157  -4.833  1.00 15.00      A    H  
ATOM   1380  CA  SER A 209     -26.798  26.508  -5.071  1.00 15.00      A    C  
ATOM   1381  CB  SER A 209     -26.451  27.948  -5.456  1.00 15.00      A    C  
ATOM   1382  OG  SER A 209     -27.279  28.406  -6.516  1.00 15.00      A    O  
ATOM   1383  HG  SER A 209     -26.726  28.799  -7.200  1.00 15.00      A    H  
ATOM   1384  C   SER A 209     -26.138  26.144  -3.741  1.00 15.00      A    C  
ATOM   1385  O   SER A 209     -25.831  27.014  -2.923  1.00 15.00      A    O  
ATOM   1386  N   SER A 210     -25.956  24.851  -3.523  1.00 15.00      A    N  
ATOM   1387  HN  SER A 210     -26.231  24.210  -4.213  1.00 15.00      A    H  
ATOM   1388  CA  SER A 210     -25.359  24.356  -2.294  1.00 15.00      A    C  
ATOM   1389  CB  SER A 210     -25.618  22.855  -2.156  1.00 15.00      A    C  
ATOM   1390  OG  SER A 210     -26.990  22.559  -2.365  1.00 15.00      A    O  
ATOM   1391  HG  SER A 210     -27.164  22.490  -3.312  1.00 15.00      A    H  
ATOM   1392  C   SER A 210     -23.861  24.642  -2.233  1.00 15.00      A    C  
ATOM   1393  O   SER A 210     -23.175  24.668  -3.255  1.00 15.00      A    O  
ATOM   1394  N   GLY A 211     -23.362  24.864  -1.029  1.00 15.00      A    N  
ATOM   1395  HN  GLY A 211     -23.957  24.853  -0.251  1.00 15.00      A    H  
ATOM   1396  CA  GLY A 211     -21.954  25.131  -0.848  1.00 15.00      A    C  
ATOM   1397  C   GLY A 211     -21.518  24.837   0.569  1.00 15.00      A    C  
ATOM   1398  O   GLY A 211     -22.327  24.917   1.495  1.00 15.00      A    O  
ATOM   1399  N   LYS A 212     -20.246  24.503   0.742  1.00 15.00      A    N  
ATOM   1400  HN  LYS A 212     -19.645  24.486  -0.036  1.00 15.00      A    H  
ATOM   1401  CA  LYS A 212     -19.713  24.180   2.061  1.00 15.00      A    C  
ATOM   1402  CB  LYS A 212     -20.084  22.740   2.442  1.00 15.00      A    C  
ATOM   1403  CG  LYS A 212     -19.472  22.260   3.753  1.00 15.00      A    C  
ATOM   1404  CD  LYS A 212     -19.170  20.769   3.715  1.00 15.00      A    C  
ATOM   1405  CE  LYS A 212     -18.238  20.359   4.847  1.00 15.00      A    C  
ATOM   1406  NZ  LYS A 212     -17.786  18.948   4.711  1.00 15.00      A    N  
ATOM   1407  HZ1 LYS A 212     -17.193  18.835   3.856  1.00 15.00      A    H  
ATOM   1408  HZ2 LYS A 212     -18.599  18.313   4.635  1.00 15.00      A    H  
ATOM   1409  HZ3 LYS A 212     -17.219  18.665   5.537  1.00 15.00      A    H  
ATOM   1410  C   LYS A 212     -18.196  24.329   2.098  1.00 15.00      A    C  
ATOM   1411  O   LYS A 212     -17.504  23.940   1.159  1.00 15.00      A    O  
ATOM   1412  N   ILE A 213     -17.696  24.902   3.182  1.00 15.00      A    N  
ATOM   1413  HN  ILE A 213     -18.314  25.225   3.878  1.00 15.00      A    H  
ATOM   1414  CA  ILE A 213     -16.262  25.078   3.386  1.00 15.00      A    C  
ATOM   1415  CB  ILE A 213     -15.854  26.565   3.250  1.00 15.00      A    C  
ATOM   1416  CG1 ILE A 213     -16.281  27.120   1.887  1.00 15.00      A    C  
ATOM   1417  CG2 ILE A 213     -14.353  26.734   3.447  1.00 15.00      A    C  
ATOM   1418  CD1 ILE A 213     -16.082  28.614   1.743  1.00 15.00      A    C  
ATOM   1419  C   ILE A 213     -15.935  24.594   4.797  1.00 15.00      A    C  
ATOM   1420  O   ILE A 213     -16.662  24.919   5.736  1.00 15.00      A    O  
ATOM   1421  N   SER A 214     -14.876  23.806   4.960  1.00 15.00      A    N  
ATOM   1422  HN  SER A 214     -14.318  23.567   4.186  1.00 15.00      A    H  
ATOM   1423  CA  SER A 214     -14.533  23.299   6.286  1.00 15.00      A    C  
ATOM   1424  CB  SER A 214     -15.215  21.950   6.544  1.00 15.00      A    C  
ATOM   1425  OG  SER A 214     -14.756  20.957   5.641  1.00 15.00      A    O  
ATOM   1426  HG  SER A 214     -13.805  21.062   5.508  1.00 15.00      A    H  
ATOM   1427  C   SER A 214     -13.031  23.177   6.515  1.00 15.00      A    C  
ATOM   1428  O   SER A 214     -12.253  23.039   5.570  1.00 15.00      A    O  
ATOM   1429  N   TYR A 215     -12.647  23.216   7.787  1.00 15.00      A    N  
ATOM   1430  HN  TYR A 215     -13.332  23.333   8.486  1.00 15.00      A    H  
ATOM   1431  CA  TYR A 215     -11.255  23.090   8.189  1.00 15.00      A    C  
ATOM   1432  CB  TYR A 215     -10.690  24.444   8.634  1.00 15.00      A    C  
ATOM   1433  CG  TYR A 215      -9.347  24.349   9.327  1.00 15.00      A    C  
ATOM   1434  CD1 TYR A 215      -8.239  23.829   8.669  1.00 15.00      A    C  
ATOM   1435  CD2 TYR A 215      -9.188  24.770  10.642  1.00 15.00      A    C  
ATOM   1436  CE1 TYR A 215      -7.014  23.730   9.299  1.00 15.00      A    C  
ATOM   1437  CE2 TYR A 215      -7.965  24.677  11.279  1.00 15.00      A    C  
ATOM   1438  CZ  TYR A 215      -6.882  24.155  10.603  1.00 15.00      A    C  
ATOM   1439  OH  TYR A 215      -5.660  24.057  11.233  1.00 15.00      A    O  
ATOM   1440  HH  TYR A 215      -4.968  23.929  10.572  1.00 15.00      A    H  
ATOM   1441  C   TYR A 215     -11.128  22.071   9.319  1.00 15.00      A    C  
ATOM   1442  O   TYR A 215     -11.796  22.183  10.348  1.00 15.00      A    O  
ATOM   1443  N   ARG A 216     -10.279  21.075   9.110  1.00 15.00      A    N  
ATOM   1444  HN  ARG A 216      -9.782  21.046   8.262  1.00 15.00      A    H  
ATOM   1445  CA  ARG A 216     -10.046  20.028  10.100  1.00 15.00      A    C  
ATOM   1446  CB  ARG A 216     -10.477  18.677   9.515  1.00 15.00      A    C  
ATOM   1447  CG  ARG A 216     -10.380  17.493  10.462  1.00 15.00      A    C  
ATOM   1448  CD  ARG A 216     -11.331  16.387  10.028  1.00 15.00      A    C  
ATOM   1449  NE  ARG A 216     -10.904  15.061  10.474  1.00 15.00      A    N  
ATOM   1450  HE  ARG A 216     -10.105  14.678  10.049  1.00 15.00      A    H  
ATOM   1451  CZ  ARG A 216     -11.539  14.346  11.404  1.00 15.00      A    C  
ATOM   1452  NH1 ARG A 216     -12.622  14.841  11.995  1.00 15.00      A    N  
ATOM   1453 HH11 ARG A 216     -13.133  14.283  12.737  1.00 15.00      A    H  
ATOM   1454 HH12 ARG A 216     -12.975  15.781  11.736  1.00 15.00      A    H  
ATOM   1455  NH2 ARG A 216     -11.084  13.146  11.741  1.00 15.00      A    N  
ATOM   1456 HH21 ARG A 216     -10.230  12.757  11.280  1.00 15.00      A    H  
ATOM   1457 HH22 ARG A 216     -11.579  12.575  12.468  1.00 15.00      A    H  
ATOM   1458  C   ARG A 216      -8.565  20.006  10.464  1.00 15.00      A    C  
ATOM   1459  O   ARG A 216      -7.713  20.089   9.582  1.00 15.00      A    O  
ATOM   1460  N   THR A 217      -8.249  19.903  11.748  1.00 15.00      A    N  
ATOM   1461  HN  THR A 217      -8.961  19.830  12.424  1.00 15.00      A    H  
ATOM   1462  CA  THR A 217      -6.855  19.902  12.165  1.00 15.00      A    C  
ATOM   1463  CB  THR A 217      -6.360  21.330  12.502  1.00 15.00      A    C  
ATOM   1464  OG1 THR A 217      -4.953  21.318  12.809  1.00 15.00      A    O  
ATOM   1465  HG1 THR A 217      -4.455  21.079  12.011  1.00 15.00      A    H  
ATOM   1466  CG2 THR A 217      -7.133  21.917  13.675  1.00 15.00      A    C  
ATOM   1467  C   THR A 217      -6.573  18.967  13.341  1.00 15.00      A    C  
ATOM   1468  O   THR A 217      -7.470  18.595  14.100  1.00 15.00      A    O  
ATOM   1469  N   THR A 218      -5.302  18.605  13.446  1.00 15.00      A    N  
ATOM   1470  HN  THR A 218      -4.669  18.944  12.778  1.00 15.00      A    H  
ATOM   1471  CA  THR A 218      -4.782  17.752  14.496  1.00 15.00      A    C  
ATOM   1472  CB  THR A 218      -5.109  16.261  14.259  1.00 15.00      A    C  
ATOM   1473  OG1 THR A 218      -5.092  15.564  15.509  1.00 15.00      A    O  
ATOM   1474  HG1 THR A 218      -5.925  15.719  15.978  1.00 15.00      A    H  
ATOM   1475  CG2 THR A 218      -4.101  15.619  13.318  1.00 15.00      A    C  
ATOM   1476  C   THR A 218      -3.270  17.976  14.535  1.00 15.00      A    C  
ATOM   1477  O   THR A 218      -2.720  18.588  13.615  1.00 15.00      A    O  
ATOM   1478  N   ARG A 219      -2.595  17.487  15.562  1.00 15.00      A    N  
ATOM   1479  HN  ARG A 219      -3.060  16.953  16.245  1.00 15.00      A    H  
ATOM   1480  CA  ARG A 219      -1.158  17.703  15.680  1.00 15.00      A    C  
ATOM   1481  CB  ARG A 219      -0.907  19.140  16.165  1.00 15.00      A    C  
ATOM   1482  CG  ARG A 219      -1.937  19.623  17.181  1.00 15.00      A    C  
ATOM   1483  CD  ARG A 219      -1.710  21.064  17.619  1.00 15.00      A    C  
ATOM   1484  NE  ARG A 219      -1.695  22.019  16.502  1.00 15.00      A    N  
ATOM   1485  HE  ARG A 219      -0.848  22.477  16.331  1.00 15.00      A    H  
ATOM   1486  CZ  ARG A 219      -2.750  22.306  15.724  1.00 15.00      A    C  
ATOM   1487  NH1 ARG A 219      -3.924  21.716  15.927  1.00 15.00      A    N  
ATOM   1488 HH11 ARG A 219      -4.038  21.023  16.696  1.00 15.00      A    H  
ATOM   1489 HH12 ARG A 219      -4.738  21.940  15.311  1.00 15.00      A    H  
ATOM   1490  NH2 ARG A 219      -2.628  23.204  14.749  1.00 15.00      A    N  
ATOM   1491 HH21 ARG A 219      -3.445  23.430  14.138  1.00 15.00      A    H  
ATOM   1492 HH22 ARG A 219      -1.720  23.685  14.589  1.00 15.00      A    H  
ATOM   1493  C   ARG A 219      -0.543  16.724  16.666  1.00 15.00      A    C  
ATOM   1494  O   ARG A 219      -1.227  15.831  17.173  1.00 15.00      A    O  
ATOM   1495  N   ASP A 220       0.754  16.893  16.916  1.00 15.00      A    N  
ATOM   1496  HN  ASP A 220       1.247  17.588  16.430  1.00 15.00      A    H  
ATOM   1497  CA  ASP A 220       1.466  16.064  17.879  1.00 15.00      A    C  
ATOM   1498  CB  ASP A 220       2.962  16.402  17.896  1.00 15.00      A    C  
ATOM   1499  CG  ASP A 220       3.278  17.815  18.364  1.00 15.00      A    C  
ATOM   1500  OD1 ASP A 220       2.657  18.773  17.852  1.00 15.00      A    O  
ATOM   1501  OD2 ASP A 220       4.168  17.973  19.228  1.00 15.00      A    O  
ATOM   1502  C   ASP A 220       0.842  16.298  19.243  1.00 15.00      A    C  
ATOM   1503  O   ASP A 220       0.773  15.403  20.083  1.00 15.00      A    O  
ATOM   1504  N   SER A 221       0.389  17.527  19.442  1.00 15.00      A    N  
ATOM   1505  HN  SER A 221       0.527  18.201  18.745  1.00 15.00      A    H  
ATOM   1506  CA  SER A 221      -0.297  17.900  20.652  1.00 15.00      A    C  
ATOM   1507  CB  SER A 221      -0.249  19.423  20.807  1.00 15.00      A    C  
ATOM   1508  OG  SER A 221       0.580  20.010  19.809  1.00 15.00      A    O  
ATOM   1509  HG  SER A 221       1.391  19.490  19.709  1.00 15.00      A    H  
ATOM   1510  C   SER A 221      -1.741  17.420  20.499  1.00 15.00      A    C  
ATOM   1511  O   SER A 221      -2.314  17.580  19.422  1.00 15.00      A    O  
ATOM   1512  N   TRP A 222      -2.282  16.807  21.561  1.00 15.00      A    N  
ATOM   1513  HN  TRP A 222      -1.727  16.712  22.360  1.00 15.00      A    H  
ATOM   1514  CA  TRP A 222      -3.654  16.243  21.604  1.00 15.00      A    C  
ATOM   1515  CB  TRP A 222      -4.640  16.817  20.563  1.00 15.00      A    C  
ATOM   1516  CG  TRP A 222      -4.982  18.273  20.700  1.00 15.00      A    C  
ATOM   1517  CD1 TRP A 222      -4.831  19.061  21.803  1.00 15.00      A    C  
ATOM   1518  CD2 TRP A 222      -5.544  19.113  19.681  1.00 15.00      A    C  
ATOM   1519  NE1 TRP A 222      -5.260  20.340  21.533  1.00 15.00      A    N  
ATOM   1520  HE1 TRP A 222      -5.251  21.089  22.165  1.00 15.00      A    H  
ATOM   1521  CE2 TRP A 222      -5.703  20.396  20.237  1.00 15.00      A    C  
ATOM   1522  CE3 TRP A 222      -5.927  18.902  18.351  1.00 15.00      A    C  
ATOM   1523  CZ2 TRP A 222      -6.227  21.464  19.512  1.00 15.00      A    C  
ATOM   1524  CZ3 TRP A 222      -6.446  19.963  17.633  1.00 15.00      A    C  
ATOM   1525  CH2 TRP A 222      -6.592  21.228  18.214  1.00 15.00      A    C  
ATOM   1526  C   TRP A 222      -3.603  14.724  21.458  1.00 15.00      A    C  
ATOM   1527  O   TRP A 222      -4.536  14.020  21.841  1.00 15.00      A    O  
ATOM   1528  N   THR A 223      -2.499  14.229  20.915  1.00 15.00      A    N  
ATOM   1529  HN  THR A 223      -1.777  14.840  20.657  1.00 15.00      A    H  
ATOM   1530  CA  THR A 223      -2.324  12.803  20.695  1.00 15.00      A    C  
ATOM   1531  CB  THR A 223      -1.777  12.547  19.275  1.00 15.00      A    C  
ATOM   1532  OG1 THR A 223      -2.455  13.403  18.342  1.00 15.00      A    O  
ATOM   1533  HG1 THR A 223      -1.886  14.149  18.114  1.00 15.00      A    H  
ATOM   1534  CG2 THR A 223      -1.985  11.095  18.864  1.00 15.00      A    C  
ATOM   1535  C   THR A 223      -1.363  12.197  21.718  1.00 15.00      A    C  
ATOM   1536  O   THR A 223      -0.471  12.877  22.227  1.00 15.00      A    O  
ATOM   1537  N   LYS A 224      -1.569  10.926  22.041  1.00 15.00      A    N  
ATOM   1538  HN  LYS A 224      -2.329  10.447  21.643  1.00 15.00      A    H  
ATOM   1539  CA  LYS A 224      -0.704  10.230  22.979  1.00 15.00      A    C  
ATOM   1540  CB  LYS A 224      -1.471   9.766  24.217  1.00 15.00      A    C  
ATOM   1541  CG  LYS A 224      -0.571   9.459  25.407  1.00 15.00      A    C  
ATOM   1542  CD  LYS A 224      -1.363   9.330  26.697  1.00 15.00      A    C  
ATOM   1543  CE  LYS A 224      -1.909  10.669  27.164  1.00 15.00      A    C  
ATOM   1544  NZ  LYS A 224      -0.840  11.535  27.734  1.00 15.00      A    N  
ATOM   1545  HZ1 LYS A 224      -1.225  12.473  27.965  1.00 15.00      A    H  
ATOM   1546  HZ2 LYS A 224      -0.070  11.649  27.046  1.00 15.00      A    H  
ATOM   1547  HZ3 LYS A 224      -0.457  11.106  28.600  1.00 15.00      A    H  
ATOM   1548  C   LYS A 224      -0.009   9.060  22.290  1.00 15.00      A    C  
ATOM   1549  O   LYS A 224      -0.656   8.212  21.671  1.00 15.00      A    O  
ATOM   1550  N   TYR A 225       1.311   9.029  22.395  1.00 15.00      A    N  
ATOM   1551  HN  TYR A 225       1.763   9.731  22.907  1.00 15.00      A    H  
ATOM   1552  CA  TYR A 225       2.109   7.983  21.776  1.00 15.00      A    C  
ATOM   1553  CB  TYR A 225       3.477   8.534  21.375  1.00 15.00      A    C  
ATOM   1554  CG  TYR A 225       3.369   9.673  20.392  1.00 15.00      A    C  
ATOM   1555  CD1 TYR A 225       3.243  10.987  20.826  1.00 15.00      A    C  
ATOM   1556  CD2 TYR A 225       3.362   9.432  19.028  1.00 15.00      A    C  
ATOM   1557  CE1 TYR A 225       3.114  12.027  19.926  1.00 15.00      A    C  
ATOM   1558  CE2 TYR A 225       3.240  10.464  18.124  1.00 15.00      A    C  
ATOM   1559  CZ  TYR A 225       3.112  11.758  18.575  1.00 15.00      A    C  
ATOM   1560  OH  TYR A 225       2.979  12.784  17.672  1.00 15.00      A    O  
ATOM   1561  HH  TYR A 225       3.626  13.467  17.870  1.00 15.00      A    H  
ATOM   1562  C   TYR A 225       2.245   6.778  22.690  1.00 15.00      A    C  
ATOM   1563  O   TYR A 225       2.283   6.915  23.915  1.00 15.00      A    O  
ATOM   1564  N   HIS A 226       2.308   5.597  22.090  1.00 15.00      A    N  
ATOM   1565  HN  HIS A 226       2.296   5.556  21.109  1.00 15.00      A    H  
ATOM   1566  CA  HIS A 226       2.414   4.359  22.849  1.00 15.00      A    C  
ATOM   1567  CB  HIS A 226       1.069   3.611  22.866  1.00 15.00      A    C  
ATOM   1568  CG  HIS A 226       0.017   4.227  23.748  1.00 15.00      A    C  
ATOM   1569  ND1 HIS A 226       0.307   5.116  24.765  1.00 15.00      A    N  
ATOM   1570  HD1 HIS A 226       1.202   5.454  24.992  1.00 15.00      A    H  
ATOM   1571  CD2 HIS A 226      -1.332   4.068  23.769  1.00 15.00      A    C  
ATOM   1572  CE1 HIS A 226      -0.813   5.478  25.367  1.00 15.00      A    C  
ATOM   1573  NE2 HIS A 226      -1.817   4.858  24.786  1.00 15.00      A    N  
ATOM   1574  HE2 HIS A 226      -2.766   4.950  25.042  1.00 15.00      A    H  
ATOM   1575  C   HIS A 226       3.520   3.458  22.300  1.00 15.00      A    C  
ATOM   1576  O   HIS A 226       3.254   2.551  21.518  1.00 15.00      A    O  
ATOM   1577  N   ILE A 227       4.758   3.743  22.690  1.00 15.00      A    N  
ATOM   1578  HN  ILE A 227       4.907   4.507  23.281  1.00 15.00      A    H  
ATOM   1579  CA  ILE A 227       5.904   2.939  22.271  1.00 15.00      A    C  
ATOM   1580  CB  ILE A 227       7.085   3.791  21.737  1.00 15.00      A    C  
ATOM   1581  CG1 ILE A 227       6.591   4.968  20.892  1.00 15.00      A    C  
ATOM   1582  CG2 ILE A 227       8.056   2.930  20.935  1.00 15.00      A    C  
ATOM   1583  CD1 ILE A 227       6.569   6.289  21.634  1.00 15.00      A    C  
ATOM   1584  C   ILE A 227       6.393   2.132  23.469  1.00 15.00      A    C  
ATOM   1585  O   ILE A 227       6.330   2.609  24.599  1.00 15.00      A    O  
ATOM   1586  N   SER A 228       6.872   0.921  23.236  1.00 15.00      A    N  
ATOM   1587  HN  SER A 228       6.904   0.583  22.317  1.00 15.00      A    H  
ATOM   1588  CA  SER A 228       7.354   0.078  24.325  1.00 15.00      A    C  
ATOM   1589  CB  SER A 228       6.955  -1.384  24.121  1.00 15.00      A    C  
ATOM   1590  OG  SER A 228       7.031  -1.740  22.755  1.00 15.00      A    O  
ATOM   1591  HG  SER A 228       7.915  -1.547  22.434  1.00 15.00      A    H  
ATOM   1592  C   SER A 228       8.863   0.201  24.512  1.00 15.00      A    C  
ATOM   1593  O   SER A 228       9.609  -0.728  24.188  1.00 15.00      A    O  
ATOM   1594  N   GLU A 229       9.294   1.350  25.020  1.00 15.00      A    N  
ATOM   1595  HN  GLU A 229       8.637   2.049  25.233  1.00 15.00      A    H  
ATOM   1596  CA  GLU A 229      10.704   1.619  25.292  1.00 15.00      A    C  
ATOM   1597  CB  GLU A 229      11.161   0.878  26.551  1.00 15.00      A    C  
ATOM   1598  CG  GLU A 229      10.806   1.583  27.856  1.00 15.00      A    C  
ATOM   1599  CD  GLU A 229       9.496   2.357  27.789  1.00 15.00      A    C  
ATOM   1600  OE1 GLU A 229       8.507   1.909  28.401  1.00 15.00      A    O  
ATOM   1601  OE2 GLU A 229       9.459   3.412  27.113  1.00 15.00      A    O  
ATOM   1602  C   GLU A 229      11.596   1.293  24.099  1.00 15.00      A    C  
ATOM   1603  O   GLU A 229      11.121   1.295  22.966  1.00 15.00      A    O  
ATOM   1604  N   VAL A 230      12.891   1.029  24.386  1.00 15.00      A    N  
ATOM   1605  HN  VAL A 230      13.160   1.065  25.322  1.00 15.00      A    H  
ATOM   1606  CA  VAL A 230      13.931   0.693  23.391  1.00 15.00      A    C  
ATOM   1607  CB  VAL A 230      13.980  -0.797  22.950  1.00 15.00      A    C  
ATOM   1608  CG1 VAL A 230      14.464  -1.678  24.092  1.00 15.00      A    C  
ATOM   1609  CG2 VAL A 230      12.646  -1.294  22.408  1.00 15.00      A    C  
ATOM   1610  C   VAL A 230      14.043   1.660  22.205  1.00 15.00      A    C  
ATOM   1611  O   VAL A 230      15.079   2.288  21.992  1.00 15.00      A    O  
ATOM   1612  N   ILE A 231      12.971   1.761  21.444  1.00 15.00      A    N  
ATOM   1613  HN  ILE A 231      12.178   1.233  21.688  1.00 15.00      A    H  
ATOM   1614  CA  ILE A 231      12.892   2.627  20.292  1.00 15.00      A    C  
ATOM   1615  CB  ILE A 231      11.681   2.213  19.423  1.00 15.00      A    C  
ATOM   1616  CG1 ILE A 231      11.819   0.759  18.968  1.00 15.00      A    C  
ATOM   1617  CG2 ILE A 231      11.503   3.138  18.228  1.00 15.00      A    C  
ATOM   1618  CD1 ILE A 231      10.545   0.174  18.401  1.00 15.00      A    C  
ATOM   1619  C   ILE A 231      12.699   4.075  20.737  1.00 15.00      A    C  
ATOM   1620  O   ILE A 231      12.943   4.995  19.967  1.00 15.00      A    O  
ATOM   1621  N   SER A 232      12.272   4.269  21.991  1.00 15.00      A    N  
ATOM   1622  HN  SER A 232      12.121   3.490  22.571  1.00 15.00      A    H  
ATOM   1623  CA  SER A 232      12.031   5.611  22.533  1.00 15.00      A    C  
ATOM   1624  CB  SER A 232      11.761   5.565  24.041  1.00 15.00      A    C  
ATOM   1625  OG  SER A 232      12.339   4.412  24.634  1.00 15.00      A    O  
ATOM   1626  HG  SER A 232      11.899   4.234  25.476  1.00 15.00      A    H  
ATOM   1627  C   SER A 232      13.151   6.601  22.196  1.00 15.00      A    C  
ATOM   1628  O   SER A 232      12.879   7.728  21.784  1.00 15.00      A    O  
ATOM   1629  N   GLU A 233      14.400   6.162  22.342  1.00 15.00      A    N  
ATOM   1630  HN  GLU A 233      14.547   5.251  22.670  1.00 15.00      A    H  
ATOM   1631  CA  GLU A 233      15.558   7.004  22.042  1.00 15.00      A    C  
ATOM   1632  CB  GLU A 233      16.850   6.230  22.331  1.00 15.00      A    C  
ATOM   1633  CG  GLU A 233      18.083   7.103  22.513  1.00 15.00      A    C  
ATOM   1634  CD  GLU A 233      18.024   7.941  23.777  1.00 15.00      A    C  
ATOM   1635  OE1 GLU A 233      17.323   7.533  24.727  1.00 15.00      A    O  
ATOM   1636  OE2 GLU A 233      18.683   9.001  23.817  1.00 15.00      A    O  
ATOM   1637  C   GLU A 233      15.538   7.446  20.576  1.00 15.00      A    C  
ATOM   1638  O   GLU A 233      15.564   8.639  20.267  1.00 15.00      A    O  
ATOM   1639  N   GLU A 234      15.462   6.472  19.679  1.00 15.00      A    N  
ATOM   1640  HN  GLU A 234      15.418   5.544  19.990  1.00 15.00      A    H  
ATOM   1641  CA  GLU A 234      15.440   6.739  18.245  1.00 15.00      A    C  
ATOM   1642  CB  GLU A 234      15.480   5.418  17.474  1.00 15.00      A    C  
ATOM   1643  CG  GLU A 234      15.895   5.554  16.020  1.00 15.00      A    C  
ATOM   1644  CD  GLU A 234      15.632   4.296  15.218  1.00 15.00      A    C  
ATOM   1645  OE1 GLU A 234      15.095   4.414  14.096  1.00 15.00      A    O  
ATOM   1646  OE2 GLU A 234      15.952   3.192  15.711  1.00 15.00      A    O  
ATOM   1647  C   GLU A 234      14.191   7.529  17.854  1.00 15.00      A    C  
ATOM   1648  O   GLU A 234      14.271   8.530  17.142  1.00 15.00      A    O  
ATOM   1649  N   PHE A 235      13.052   7.082  18.359  1.00 15.00      A    N  
ATOM   1650  HN  PHE A 235      13.079   6.296  18.951  1.00 15.00      A    H  
ATOM   1651  CA  PHE A 235      11.762   7.699  18.076  1.00 15.00      A    C  
ATOM   1652  CB  PHE A 235      10.658   6.959  18.842  1.00 15.00      A    C  
ATOM   1653  CG  PHE A 235       9.258   7.347  18.458  1.00 15.00      A    C  
ATOM   1654  CD1 PHE A 235       8.600   8.376  19.114  1.00 15.00      A    C  
ATOM   1655  CD2 PHE A 235       8.595   6.678  17.443  1.00 15.00      A    C  
ATOM   1656  CE1 PHE A 235       7.311   8.730  18.765  1.00 15.00      A    C  
ATOM   1657  CE2 PHE A 235       7.307   7.027  17.088  1.00 15.00      A    C  
ATOM   1658  CZ  PHE A 235       6.663   8.054  17.750  1.00 15.00      A    C  
ATOM   1659  C   PHE A 235      11.734   9.183  18.433  1.00 15.00      A    C  
ATOM   1660  O   PHE A 235      11.342  10.016  17.618  1.00 15.00      A    O  
ATOM   1661  N   TYR A 236      12.172   9.515  19.639  1.00 15.00      A    N  
ATOM   1662  HN  TYR A 236      12.524   8.816  20.237  1.00 15.00      A    H  
ATOM   1663  CA  TYR A 236      12.149  10.900  20.094  1.00 15.00      A    C  
ATOM   1664  CB  TYR A 236      12.060  10.996  21.617  1.00 15.00      A    C  
ATOM   1665  CG  TYR A 236      10.694  10.633  22.148  1.00 15.00      A    C  
ATOM   1666  CD1 TYR A 236       9.600  11.459  21.922  1.00 15.00      A    C  
ATOM   1667  CD2 TYR A 236      10.493   9.462  22.866  1.00 15.00      A    C  
ATOM   1668  CE1 TYR A 236       8.345  11.127  22.395  1.00 15.00      A    C  
ATOM   1669  CE2 TYR A 236       9.243   9.123  23.345  1.00 15.00      A    C  
ATOM   1670  CZ  TYR A 236       8.173   9.958  23.105  1.00 15.00      A    C  
ATOM   1671  OH  TYR A 236       6.927   9.623  23.580  1.00 15.00      A    O  
ATOM   1672  HH  TYR A 236       6.992   9.388  24.508  1.00 15.00      A    H  
ATOM   1673  C   TYR A 236      13.283  11.749  19.538  1.00 15.00      A    C  
ATOM   1674  O   TYR A 236      13.293  12.965  19.718  1.00 15.00      A    O  
ATOM   1675  N   SER A 237      14.238  11.124  18.864  1.00 15.00      A    N  
ATOM   1676  HN  SER A 237      14.207  10.149  18.768  1.00 15.00      A    H  
ATOM   1677  CA  SER A 237      15.339  11.874  18.281  1.00 15.00      A    C  
ATOM   1678  CB  SER A 237      16.600  11.014  18.159  1.00 15.00      A    C  
ATOM   1679  OG  SER A 237      16.452  10.016  17.164  1.00 15.00      A    O  
ATOM   1680  HG  SER A 237      15.746   9.407  17.418  1.00 15.00      A    H  
ATOM   1681  C   SER A 237      14.924  12.437  16.923  1.00 15.00      A    C  
ATOM   1682  O   SER A 237      15.502  13.408  16.434  1.00 15.00      A    O  
ATOM   1683  N   GLY A 238      13.900  11.818  16.329  1.00 15.00      A    N  
ATOM   1684  HN  GLY A 238      13.475  11.060  16.783  1.00 15.00      A    H  
ATOM   1685  CA  GLY A 238      13.400  12.251  15.036  1.00 15.00      A    C  
ATOM   1686  C   GLY A 238      14.372  11.965  13.909  1.00 15.00      A    C  
ATOM   1687  O   GLY A 238      14.355  12.635  12.877  1.00 15.00      A    O  
ATOM   1688  N   THR A 239      15.213  10.960  14.099  1.00 15.00      A    N  
ATOM   1689  HN  THR A 239      15.173  10.453  14.938  1.00 15.00      A    H  
ATOM   1690  CA  THR A 239      16.204  10.595  13.098  1.00 15.00      A    C  
ATOM   1691  CB  THR A 239      17.491  10.085  13.768  1.00 15.00      A    C  
ATOM   1692  OG1 THR A 239      17.147   9.120  14.769  1.00 15.00      A    O  
ATOM   1693  HG1 THR A 239      17.274   9.505  15.649  1.00 15.00      A    H  
ATOM   1694  CG2 THR A 239      18.253  11.234  14.413  1.00 15.00      A    C  
ATOM   1695  C   THR A 239      15.672   9.525  12.146  1.00 15.00      A    C  
ATOM   1696  O   THR A 239      16.392   9.049  11.265  1.00 15.00      A    O  
ATOM   1697  N   ASN A 240      14.407   9.162  12.315  1.00 15.00      A    N  
ATOM   1698  HN  ASN A 240      13.875   9.603  13.011  1.00 15.00      A    H  
ATOM   1699  CA  ASN A 240      13.780   8.142  11.481  1.00 15.00      A    C  
ATOM   1700  CB  ASN A 240      13.366   6.938  12.336  1.00 15.00      A    C  
ATOM   1701  CG  ASN A 240      13.015   5.697  11.526  1.00 15.00      A    C  
ATOM   1702  OD1 ASN A 240      12.393   5.777  10.463  1.00 15.00      A    O  
ATOM   1703  ND2 ASN A 240      13.428   4.539  12.015  1.00 15.00      A    N  
ATOM   1704 HD21 ASN A 240      13.945   4.544  12.869  1.00 15.00      A    H  
ATOM   1705 HD22 ASN A 240      13.202   3.720  11.529  1.00 15.00      A    H  
ATOM   1706  C   ASN A 240      12.581   8.732  10.743  1.00 15.00      A    C  
ATOM   1707  O   ASN A 240      11.797   9.484  11.319  1.00 15.00      A    O  
ATOM   1708  N   LEU A 241      12.450   8.386   9.467  1.00 15.00      A    N  
ATOM   1709  HN  LEU A 241      13.094   7.759   9.080  1.00 15.00      A    H  
ATOM   1710  CA  LEU A 241      11.371   8.897   8.626  1.00 15.00      A    C  
ATOM   1711  CB  LEU A 241      11.584   8.479   7.166  1.00 15.00      A    C  
ATOM   1712  CG  LEU A 241      12.858   8.987   6.483  1.00 15.00      A    C  
ATOM   1713  CD1 LEU A 241      13.127   8.199   5.211  1.00 15.00      A    C  
ATOM   1714  CD2 LEU A 241      12.749  10.473   6.174  1.00 15.00      A    C  
ATOM   1715  C   LEU A 241       9.988   8.442   9.091  1.00 15.00      A    C  
ATOM   1716  O   LEU A 241       9.027   9.205   9.011  1.00 15.00      A    O  
ATOM   1717  N   TYR A 242       9.889   7.213   9.589  1.00 15.00      A    N  
ATOM   1718  HN  TYR A 242      10.695   6.661   9.677  1.00 15.00      A    H  
ATOM   1719  CA  TYR A 242       8.601   6.674  10.020  1.00 15.00      A    C  
ATOM   1720  CB  TYR A 242       8.325   5.321   9.366  1.00 15.00      A    C  
ATOM   1721  CG  TYR A 242       8.088   5.425   7.877  1.00 15.00      A    C  
ATOM   1722  CD1 TYR A 242       7.108   6.272   7.370  1.00 15.00      A    C  
ATOM   1723  CD2 TYR A 242       8.843   4.686   6.979  1.00 15.00      A    C  
ATOM   1724  CE1 TYR A 242       6.889   6.377   6.010  1.00 15.00      A    C  
ATOM   1725  CE2 TYR A 242       8.630   4.785   5.619  1.00 15.00      A    C  
ATOM   1726  CZ  TYR A 242       7.654   5.630   5.139  1.00 15.00      A    C  
ATOM   1727  OH  TYR A 242       7.442   5.726   3.783  1.00 15.00      A    O  
ATOM   1728  HH  TYR A 242       7.436   4.846   3.400  1.00 15.00      A    H  
ATOM   1729  C   TYR A 242       8.450   6.605  11.535  1.00 15.00      A    C  
ATOM   1730  O   TYR A 242       7.658   5.821  12.055  1.00 15.00      A    O  
ATOM   1731  N   TYR A 243       9.223   7.422  12.230  1.00 15.00      A    N  
ATOM   1732  HN  TYR A 243       9.848   8.003  11.751  1.00 15.00      A    H  
ATOM   1733  CA  TYR A 243       9.161   7.503  13.685  1.00 15.00      A    C  
ATOM   1734  CB  TYR A 243      10.479   7.044  14.327  1.00 15.00      A    C  
ATOM   1735  CG  TYR A 243      10.637   5.540  14.469  1.00 15.00      A    C  
ATOM   1736  CD1 TYR A 243       9.581   4.674  14.210  1.00 15.00      A    C  
ATOM   1737  CD2 TYR A 243      11.849   4.987  14.863  1.00 15.00      A    C  
ATOM   1738  CE1 TYR A 243       9.729   3.306  14.338  1.00 15.00      A    C  
ATOM   1739  CE2 TYR A 243      12.006   3.619  14.993  1.00 15.00      A    C  
ATOM   1740  CZ  TYR A 243      10.942   2.783  14.729  1.00 15.00      A    C  
ATOM   1741  OH  TYR A 243      11.093   1.419  14.860  1.00 15.00      A    O  
ATOM   1742  HH  TYR A 243      11.263   1.035  13.996  1.00 15.00      A    H  
ATOM   1743  C   TYR A 243       8.880   8.953  14.052  1.00 15.00      A    C  
ATOM   1744  O   TYR A 243       9.709   9.631  14.657  1.00 15.00      A    O  
ATOM   1745  N   GLN A 244       7.707   9.418  13.652  1.00 15.00      A    N  
ATOM   1746  HN  GLN A 244       7.084   8.806  13.199  1.00 15.00      A    H  
ATOM   1747  CA  GLN A 244       7.298  10.798  13.869  1.00 15.00      A    C  
ATOM   1748  CB  GLN A 244       6.232  11.192  12.844  1.00 15.00      A    C  
ATOM   1749  CG  GLN A 244       6.620  10.925  11.398  1.00 15.00      A    C  
ATOM   1750  CD  GLN A 244       5.965   9.690  10.815  1.00 15.00      A    C  
ATOM   1751  OE1 GLN A 244       5.777   8.686  11.498  1.00 15.00      A    O  
ATOM   1752  NE2 GLN A 244       5.595   9.767   9.545  1.00 15.00      A    N  
ATOM   1753 HE21 GLN A 244       5.758  10.604   9.066  1.00 15.00      A    H  
ATOM   1754 HE22 GLN A 244       5.181   8.978   9.129  1.00 15.00      A    H  
ATOM   1755  C   GLN A 244       6.769  11.051  15.277  1.00 15.00      A    C  
ATOM   1756  O   GLN A 244       5.712  10.552  15.651  1.00 15.00      A    O  
ATOM   1757  N   PRO A 245       7.506  11.826  16.084  1.00 15.00      A    N  
ATOM   1758  CA  PRO A 245       7.081  12.169  17.432  1.00 15.00      A    C  
ATOM   1759  CB  PRO A 245       8.415  12.348  18.155  1.00 15.00      A    C  
ATOM   1760  CG  PRO A 245       9.353  12.859  17.108  1.00 15.00      A    C  
ATOM   1761  CD  PRO A 245       8.835  12.385  15.769  1.00 15.00      A    C  
ATOM   1762  C   PRO A 245       6.288  13.480  17.448  1.00 15.00      A    C  
ATOM   1763  O   PRO A 245       5.602  13.795  18.419  1.00 15.00      A    O  
ATOM   1764  N   LYS A 246       6.385  14.237  16.355  1.00 15.00      A    N  
ATOM   1765  HN  LYS A 246       6.921  13.913  15.601  1.00 15.00      A    H  
ATOM   1766  CA  LYS A 246       5.696  15.518  16.227  1.00 15.00      A    C  
ATOM   1767  CB  LYS A 246       6.622  16.673  16.644  1.00 15.00      A    C  
ATOM   1768  CG  LYS A 246       7.158  16.571  18.067  1.00 15.00      A    C  
ATOM   1769  CD  LYS A 246       8.121  17.701  18.396  1.00 15.00      A    C  
ATOM   1770  CE  LYS A 246       7.384  18.963  18.820  1.00 15.00      A    C  
ATOM   1771  NZ  LYS A 246       6.497  18.727  19.992  1.00 15.00      A    N  
ATOM   1772  HZ1 LYS A 246       6.963  18.101  20.677  1.00 15.00      A    H  
ATOM   1773  HZ2 LYS A 246       5.599  18.279  19.681  1.00 15.00      A    H  
ATOM   1774  HZ3 LYS A 246       6.271  19.627  20.456  1.00 15.00      A    H  
ATOM   1775  C   LYS A 246       5.237  15.720  14.787  1.00 15.00      A    C  
ATOM   1776  O   LYS A 246       5.975  15.413  13.853  1.00 15.00      A    O  
ATOM   1777  N   PHE A 247       4.021  16.231  14.613  1.00 15.00      A    N  
ATOM   1778  HN  PHE A 247       3.476  16.448  15.398  1.00 15.00      A    H  
ATOM   1779  CA  PHE A 247       3.467  16.468  13.283  1.00 15.00      A    C  
ATOM   1780  CB  PHE A 247       2.981  15.146  12.675  1.00 15.00      A    C  
ATOM   1781  CG  PHE A 247       1.753  14.582  13.338  1.00 15.00      A    C  
ATOM   1782  CD1 PHE A 247       0.504  14.741  12.761  1.00 15.00      A    C  
ATOM   1783  CD2 PHE A 247       1.847  13.898  14.540  1.00 15.00      A    C  
ATOM   1784  CE1 PHE A 247      -0.626  14.232  13.368  1.00 15.00      A    C  
ATOM   1785  CE2 PHE A 247       0.720  13.385  15.152  1.00 15.00      A    C  
ATOM   1786  CZ  PHE A 247      -0.519  13.552  14.565  1.00 15.00      A    C  
ATOM   1787  C   PHE A 247       2.299  17.450  13.358  1.00 15.00      A    C  
ATOM   1788  O   PHE A 247       1.866  17.824  14.449  1.00 15.00      A    O  
ATOM   1789  N   LYS A 248       1.802  17.871  12.198  1.00 15.00      A    N  
ATOM   1790  HN  LYS A 248       2.221  17.567  11.359  1.00 15.00      A    H  
ATOM   1791  CA  LYS A 248       0.666  18.788  12.125  1.00 15.00      A    C  
ATOM   1792  CB  LYS A 248       1.132  20.247  12.173  1.00 15.00      A    C  
ATOM   1793  CG  LYS A 248       1.312  20.785  13.584  1.00 15.00      A    C  
ATOM   1794  CD  LYS A 248       2.337  21.904  13.634  1.00 15.00      A    C  
ATOM   1795  CE  LYS A 248       2.734  22.212  15.069  1.00 15.00      A    C  
ATOM   1796  NZ  LYS A 248       3.767  23.279  15.148  1.00 15.00      A    N  
ATOM   1797  HZ1 LYS A 248       4.663  22.941  14.741  1.00 15.00      A    H  
ATOM   1798  HZ2 LYS A 248       3.929  23.545  16.140  1.00 15.00      A    H  
ATOM   1799  HZ3 LYS A 248       3.455  24.120  14.622  1.00 15.00      A    H  
ATOM   1800  C   LYS A 248      -0.152  18.530  10.864  1.00 15.00      A    C  
ATOM   1801  O   LYS A 248       0.387  18.521   9.762  1.00 15.00      A    O  
ATOM   1802  N   LYS A 249      -1.450  18.304  11.033  1.00 15.00      A    N  
ATOM   1803  HN  LYS A 249      -1.828  18.324  11.939  1.00 15.00      A    H  
ATOM   1804  CA  LYS A 249      -2.330  18.043   9.898  1.00 15.00      A    C  
ATOM   1805  CB  LYS A 249      -3.099  16.732  10.086  1.00 15.00      A    C  
ATOM   1806  CG  LYS A 249      -2.248  15.473  10.080  1.00 15.00      A    C  
ATOM   1807  CD  LYS A 249      -3.132  14.237  10.112  1.00 15.00      A    C  
ATOM   1808  CE  LYS A 249      -2.362  12.996  10.527  1.00 15.00      A    C  
ATOM   1809  NZ  LYS A 249      -3.277  11.911  10.979  1.00 15.00      A    N  
ATOM   1810  HZ1 LYS A 249      -3.671  12.139  11.916  1.00 15.00      A    H  
ATOM   1811  HZ2 LYS A 249      -2.765  11.011  11.040  1.00 15.00      A    H  
ATOM   1812  HZ3 LYS A 249      -4.065  11.801  10.302  1.00 15.00      A    H  
ATOM   1813  C   LYS A 249      -3.325  19.178   9.696  1.00 15.00      A    C  
ATOM   1814  O   LYS A 249      -3.907  19.686  10.661  1.00 15.00      A    O  
ATOM   1815  N   HIS A 250      -3.516  19.561   8.441  1.00 15.00      A    N  
ATOM   1816  HN  HIS A 250      -3.004  19.114   7.726  1.00 15.00      A    H  
ATOM   1817  CA  HIS A 250      -4.449  20.622   8.081  1.00 15.00      A    C  
ATOM   1818  CB  HIS A 250      -3.707  21.920   7.734  1.00 15.00      A    C  
ATOM   1819  CG  HIS A 250      -2.690  22.357   8.744  1.00 15.00      A    C  
ATOM   1820  ND1 HIS A 250      -3.042  23.091   9.856  1.00 15.00      A    N  
ATOM   1821  CD2 HIS A 250      -1.352  22.142   8.757  1.00 15.00      A    C  
ATOM   1822  CE1 HIS A 250      -1.915  23.305  10.514  1.00 15.00      A    C  
ATOM   1823  NE2 HIS A 250      -0.870  22.749   9.885  1.00 15.00      A    N  
ATOM   1824  HE2 HIS A 250       0.067  22.775  10.171  1.00 15.00      A    H  
ATOM   1825  C   HIS A 250      -5.289  20.184   6.886  1.00 15.00      A    C  
ATOM   1826  O   HIS A 250      -4.789  20.094   5.763  1.00 15.00      A    O  
ATOM   1827  N   PHE A 251      -6.556  19.891   7.131  1.00 15.00      A    N  
ATOM   1828  HN  PHE A 251      -6.898  19.977   8.050  1.00 15.00      A    H  
ATOM   1829  CA  PHE A 251      -7.461  19.457   6.074  1.00 15.00      A    C  
ATOM   1830  CB  PHE A 251      -8.313  18.267   6.536  1.00 15.00      A    C  
ATOM   1831  CG  PHE A 251      -7.544  17.012   6.858  1.00 15.00      A    C  
ATOM   1832  CD1 PHE A 251      -6.212  16.872   6.498  1.00 15.00      A    C  
ATOM   1833  CD2 PHE A 251      -8.161  15.968   7.527  1.00 15.00      A    C  
ATOM   1834  CE1 PHE A 251      -5.514  15.718   6.795  1.00 15.00      A    C  
ATOM   1835  CE2 PHE A 251      -7.469  14.811   7.828  1.00 15.00      A    C  
ATOM   1836  CZ  PHE A 251      -6.143  14.686   7.463  1.00 15.00      A    C  
ATOM   1837  C   PHE A 251      -8.371  20.601   5.643  1.00 15.00      A    C  
ATOM   1838  O   PHE A 251      -9.053  21.207   6.472  1.00 15.00      A    O  
ATOM   1839  N   TYR A 252      -8.380  20.888   4.349  1.00 15.00      A    N  
ATOM   1840  HN  TYR A 252      -7.823  20.354   3.737  1.00 15.00      A    H  
ATOM   1841  CA  TYR A 252      -9.205  21.958   3.802  1.00 15.00      A    C  
ATOM   1842  CB  TYR A 252      -8.332  22.997   3.087  1.00 15.00      A    C  
ATOM   1843  CG  TYR A 252      -7.112  23.455   3.857  1.00 15.00      A    C  
ATOM   1844  CD1 TYR A 252      -7.235  24.157   5.049  1.00 15.00      A    C  
ATOM   1845  CD2 TYR A 252      -5.833  23.198   3.378  1.00 15.00      A    C  
ATOM   1846  CE1 TYR A 252      -6.119  24.589   5.742  1.00 15.00      A    C  
ATOM   1847  CE2 TYR A 252      -4.712  23.623   4.065  1.00 15.00      A    C  
ATOM   1848  CZ  TYR A 252      -4.861  24.319   5.245  1.00 15.00      A    C  
ATOM   1849  OH  TYR A 252      -3.748  24.750   5.929  1.00 15.00      A    O  
ATOM   1850  HH  TYR A 252      -3.152  25.202   5.326  1.00 15.00      A    H  
ATOM   1851  C   TYR A 252     -10.204  21.388   2.800  1.00 15.00      A    C  
ATOM   1852  O   TYR A 252      -9.899  20.421   2.099  1.00 15.00      A    O  
ATOM   1853  N   SER A 253     -11.390  21.979   2.734  1.00 15.00      A    N  
ATOM   1854  HN  SER A 253     -11.588  22.735   3.329  1.00 15.00      A    H  
ATOM   1855  CA  SER A 253     -12.409  21.526   1.799  1.00 15.00      A    C  
ATOM   1856  CB  SER A 253     -13.270  20.415   2.415  1.00 15.00      A    C  
ATOM   1857  OG  SER A 253     -14.462  20.932   2.984  1.00 15.00      A    O  
ATOM   1858  HG  SER A 253     -14.690  20.426   3.773  1.00 15.00      A    H  
ATOM   1859  C   SER A 253     -13.283  22.689   1.338  1.00 15.00      A    C  
ATOM   1860  O   SER A 253     -13.537  23.627   2.099  1.00 15.00      A    O  
ATOM   1861  N   ALA A 254     -13.712  22.629   0.084  1.00 15.00      A    N  
ATOM   1862  HN  ALA A 254     -13.431  21.872  -0.478  1.00 15.00      A    H  
ATOM   1863  CA  ALA A 254     -14.569  23.653  -0.496  1.00 15.00      A    C  
ATOM   1864  CB  ALA A 254     -13.728  24.769  -1.102  1.00 15.00      A    C  
ATOM   1865  C   ALA A 254     -15.480  23.035  -1.553  1.00 15.00      A    C  
ATOM   1866  O   ALA A 254     -15.004  22.492  -2.549  1.00 15.00      A    O  
ATOM   1867  N   THR A 255     -16.783  23.096  -1.318  1.00 15.00      A    N  
ATOM   1868  HN  THR A 255     -17.100  23.528  -0.492  1.00 15.00      A    H  
ATOM   1869  CA  THR A 255     -17.760  22.541  -2.248  1.00 15.00      A    C  
ATOM   1870  CB  THR A 255     -18.637  21.485  -1.546  1.00 15.00      A    C  
ATOM   1871  OG1 THR A 255     -17.807  20.663  -0.710  1.00 15.00      A    O  
ATOM   1872  HG1 THR A 255     -17.057  21.181  -0.401  1.00 15.00      A    H  
ATOM   1873  CG2 THR A 255     -19.345  20.608  -2.568  1.00 15.00      A    C  
ATOM   1874  C   THR A 255     -18.655  23.644  -2.818  1.00 15.00      A    C  
ATOM   1875  O   THR A 255     -19.159  24.486  -2.074  1.00 15.00      A    O  
ATOM   1876  N   PHE A 256     -18.836  23.637  -4.138  1.00 15.00      A    N  
ATOM   1877  HN  PHE A 256     -18.395  22.942  -4.678  1.00 15.00      A    H  
ATOM   1878  CA  PHE A 256     -19.661  24.630  -4.815  1.00 15.00      A    C  
ATOM   1879  CB  PHE A 256     -18.782  25.658  -5.539  1.00 15.00      A    C  
ATOM   1880  CG  PHE A 256     -18.026  26.589  -4.635  1.00 15.00      A    C  
ATOM   1881  CD1 PHE A 256     -16.729  26.299  -4.246  1.00 15.00      A    C  
ATOM   1882  CD2 PHE A 256     -18.610  27.759  -4.180  1.00 15.00      A    C  
ATOM   1883  CE1 PHE A 256     -16.028  27.156  -3.420  1.00 15.00      A    C  
ATOM   1884  CE2 PHE A 256     -17.916  28.621  -3.354  1.00 15.00      A    C  
ATOM   1885  CZ  PHE A 256     -16.623  28.320  -2.972  1.00 15.00      A    C  
ATOM   1886  C   PHE A 256     -20.595  23.978  -5.834  1.00 15.00      A    C  
ATOM   1887  O   PHE A 256     -20.157  23.522  -6.889  1.00 15.00      A    O  
ATOM   1888  N   ASN A 257     -21.875  23.920  -5.509  1.00 15.00      A    N  
ATOM   1889  HN  ASN A 257     -22.166  24.278  -4.637  1.00 15.00      A    H  
ATOM   1890  CA  ASN A 257     -22.875  23.355  -6.408  1.00 15.00      A    C  
ATOM   1891  CB  ASN A 257     -23.774  22.365  -5.649  1.00 15.00      A    C  
ATOM   1892  CG  ASN A 257     -25.148  22.122  -6.268  1.00 15.00      A    C  
ATOM   1893  OD1 ASN A 257     -26.133  21.994  -5.547  1.00 15.00      A    O  
ATOM   1894  ND2 ASN A 257     -25.227  22.015  -7.590  1.00 15.00      A    N  
ATOM   1895 HD21 ASN A 257     -24.404  22.093  -8.117  1.00 15.00      A    H  
ATOM   1896 HD22 ASN A 257     -26.119  21.877  -7.989  1.00 15.00      A    H  
ATOM   1897  C   ASN A 257     -23.686  24.498  -7.002  1.00 15.00      A    C  
ATOM   1898  O   ASN A 257     -24.418  25.182  -6.293  1.00 15.00      A    O  
ATOM   1899  N   GLN A 258     -23.530  24.722  -8.296  1.00 15.00      A    N  
ATOM   1900  HN  GLN A 258     -22.938  24.142  -8.820  1.00 15.00      A    H  
ATOM   1901  CA  GLN A 258     -24.235  25.804  -8.961  1.00 15.00      A    C  
ATOM   1902  CB  GLN A 258     -23.246  26.867  -9.448  1.00 15.00      A    C  
ATOM   1903  CG  GLN A 258     -23.870  27.966 -10.299  1.00 15.00      A    C  
ATOM   1904  CD  GLN A 258     -24.803  28.872  -9.515  1.00 15.00      A    C  
ATOM   1905  OE1 GLN A 258     -24.604  29.114  -8.324  1.00 15.00      A    O  
ATOM   1906  NE2 GLN A 258     -25.840  29.366 -10.174  1.00 15.00      A    N  
ATOM   1907 HE21 GLN A 258     -25.952  29.116 -11.119  1.00 15.00      A    H  
ATOM   1908 HE22 GLN A 258     -26.448  29.967  -9.699  1.00 15.00      A    H  
ATOM   1909  C   GLN A 258     -25.077  25.299 -10.125  1.00 15.00      A    C  
ATOM   1910  O   GLN A 258     -24.551  24.768 -11.105  1.00 15.00      A    O  
ATOM   1911  N   PRO A 259     -26.403  25.428 -10.012  1.00 15.00      A    N  
ATOM   1912  CA  PRO A 259     -27.324  25.030 -11.072  1.00 15.00      A    C  
ATOM   1913  CB  PRO A 259     -28.708  25.102 -10.403  1.00 15.00      A    C  
ATOM   1914  CG  PRO A 259     -28.438  25.256  -8.942  1.00 15.00      A    C  
ATOM   1915  CD  PRO A 259     -27.115  25.951  -8.841  1.00 15.00      A    C  
ATOM   1916  C   PRO A 259     -27.246  26.031 -12.221  1.00 15.00      A    C  
ATOM   1917  O   PRO A 259     -26.902  27.198 -12.015  1.00 15.00      A    O  
ATOM   1918  N   LEU A 260     -27.552  25.582 -13.425  1.00 15.00      A    N  
ATOM   1919  HN  LEU A 260     -27.840  24.649 -13.534  1.00 15.00      A    H  
ATOM   1920  CA  LEU A 260     -27.498  26.454 -14.589  1.00 15.00      A    C  
ATOM   1921  CB  LEU A 260     -26.595  25.860 -15.676  1.00 15.00      A    C  
ATOM   1922  CG  LEU A 260     -25.096  25.803 -15.362  1.00 15.00      A    C  
ATOM   1923  CD1 LEU A 260     -24.346  25.082 -16.473  1.00 15.00      A    C  
ATOM   1924  CD2 LEU A 260     -24.534  27.201 -15.158  1.00 15.00      A    C  
ATOM   1925  C   LEU A 260     -28.895  26.696 -15.141  1.00 15.00      A    C  
ATOM   1926  O   LEU A 260     -29.208  27.784 -15.617  1.00 15.00      A    O  
ATOM   1927  N   SER A 261     -29.729  25.670 -15.078  1.00 15.00      A    N  
ATOM   1928  HN  SER A 261     -29.423  24.825 -14.678  1.00 15.00      A    H  
ATOM   1929  CA  SER A 261     -31.094  25.754 -15.572  1.00 15.00      A    C  
ATOM   1930  CB  SER A 261     -31.124  25.453 -17.076  1.00 15.00      A    C  
ATOM   1931  OG  SER A 261     -29.941  25.900 -17.711  1.00 15.00      A    O  
ATOM   1932  HG  SER A 261     -29.611  26.683 -17.255  1.00 15.00      A    H  
ATOM   1933  C   SER A 261     -31.958  24.741 -14.835  1.00 15.00      A    C  
ATOM   1934  O   SER A 261     -31.513  24.136 -13.859  1.00 15.00      A    O  
ATOM   1935  N   ASP A 262     -33.174  24.550 -15.315  1.00 15.00      A    N  
ATOM   1936  HN  ASP A 262     -33.464  25.057 -16.110  1.00 15.00      A    H  
ATOM   1937  CA  ASP A 262     -34.101  23.601 -14.720  1.00 15.00      A    C  
ATOM   1938  CB  ASP A 262     -35.488  23.772 -15.357  1.00 15.00      A    C  
ATOM   1939  CG  ASP A 262     -35.462  23.585 -16.865  1.00 15.00      A    C  
ATOM   1940  OD1 ASP A 262     -34.680  24.296 -17.540  1.00 15.00      A    O  
ATOM   1941  OD2 ASP A 262     -36.204  22.725 -17.376  1.00 15.00      A    O  
ATOM   1942  C   ASP A 262     -33.607  22.183 -14.962  1.00 15.00      A    C  
ATOM   1943  O   ASP A 262     -33.747  21.305 -14.114  1.00 15.00      A    O  
ATOM   1944  N   LYS A 263     -33.005  21.976 -16.121  1.00 15.00      A    N  
ATOM   1945  HN  LYS A 263     -32.922  22.720 -16.755  1.00 15.00      A    H  
ATOM   1946  CA  LYS A 263     -32.497  20.669 -16.486  1.00 15.00      A    C  
ATOM   1947  CB  LYS A 263     -33.265  20.149 -17.703  1.00 15.00      A    C  
ATOM   1948  CG  LYS A 263     -33.258  21.093 -18.895  1.00 15.00      A    C  
ATOM   1949  CD  LYS A 263     -34.536  20.963 -19.703  1.00 15.00      A    C  
ATOM   1950  CE  LYS A 263     -34.355  21.489 -21.116  1.00 15.00      A    C  
ATOM   1951  NZ  LYS A 263     -33.767  20.456 -22.008  1.00 15.00      A    N  
ATOM   1952  HZ1 LYS A 263     -33.881  20.733 -23.014  1.00 15.00      A    H  
ATOM   1953  HZ2 LYS A 263     -34.247  19.549 -21.860  1.00 15.00      A    H  
ATOM   1954  HZ3 LYS A 263     -32.756  20.334 -21.806  1.00 15.00      A    H  
ATOM   1955  C   LYS A 263     -30.999  20.712 -16.772  1.00 15.00      A    C  
ATOM   1956  O   LYS A 263     -30.487  19.930 -17.576  1.00 15.00      A    O  
ATOM   1957  N   ALA A 264     -30.293  21.613 -16.101  1.00 15.00      A    N  
ATOM   1958  HN  ALA A 264     -30.745  22.189 -15.447  1.00 15.00      A    H  
ATOM   1959  CA  ALA A 264     -28.855  21.751 -16.298  1.00 15.00      A    C  
ATOM   1960  CB  ALA A 264     -28.569  22.638 -17.501  1.00 15.00      A    C  
ATOM   1961  C   ALA A 264     -28.182  22.314 -15.053  1.00 15.00      A    C  
ATOM   1962  O   ALA A 264     -28.744  23.164 -14.363  1.00 15.00      A    O  
ATOM   1963  N   GLY A 265     -26.979  21.838 -14.763  1.00 15.00      A    N  
ATOM   1964  HN  GLY A 265     -26.579  21.148 -15.340  1.00 15.00      A    H  
ATOM   1965  CA  GLY A 265     -26.252  22.314 -13.597  1.00 15.00      A    C  
ATOM   1966  C   GLY A 265     -24.917  21.621 -13.437  1.00 15.00      A    C  
ATOM   1967  O   GLY A 265     -24.655  20.618 -14.106  1.00 15.00      A    O  
ATOM   1968  N   PHE A 266     -24.072  22.143 -12.555  1.00 15.00      A    N  
ATOM   1969  HN  PHE A 266     -24.338  22.937 -12.039  1.00 15.00      A    H  
ATOM   1970  CA  PHE A 266     -22.757  21.561 -12.329  1.00 15.00      A    C  
ATOM   1971  CB  PHE A 266     -21.709  22.203 -13.253  1.00 15.00      A    C  
ATOM   1972  CG  PHE A 266     -21.314  23.608 -12.883  1.00 15.00      A    C  
ATOM   1973  CD1 PHE A 266     -20.160  23.845 -12.154  1.00 15.00      A    C  
ATOM   1974  CD2 PHE A 266     -22.089  24.689 -13.268  1.00 15.00      A    C  
ATOM   1975  CE1 PHE A 266     -19.787  25.131 -11.814  1.00 15.00      A    C  
ATOM   1976  CE2 PHE A 266     -21.723  25.979 -12.931  1.00 15.00      A    C  
ATOM   1977  CZ  PHE A 266     -20.570  26.200 -12.203  1.00 15.00      A    C  
ATOM   1978  C   PHE A 266     -22.332  21.680 -10.866  1.00 15.00      A    C  
ATOM   1979  O   PHE A 266     -22.951  22.403 -10.080  1.00 15.00      A    O  
ATOM   1980  N   ILE A 267     -21.283  20.955 -10.504  1.00 15.00      A    N  
ATOM   1981  HN  ILE A 267     -20.848  20.376 -11.173  1.00 15.00      A    H  
ATOM   1982  CA  ILE A 267     -20.759  20.984  -9.148  1.00 15.00      A    C  
ATOM   1983  CB  ILE A 267     -21.333  19.842  -8.271  1.00 15.00      A    C  
ATOM   1984  CG1 ILE A 267     -20.924  20.025  -6.805  1.00 15.00      A    C  
ATOM   1985  CG2 ILE A 267     -20.900  18.473  -8.784  1.00 15.00      A    C  
ATOM   1986  CD1 ILE A 267     -21.618  19.076  -5.850  1.00 15.00      A    C  
ATOM   1987  C   ILE A 267     -19.229  20.940  -9.147  1.00 15.00      A    C  
ATOM   1988  O   ILE A 267     -18.617  20.121  -9.837  1.00 15.00      A    O  
ATOM   1989  N   PHE A 268     -18.628  21.847  -8.395  1.00 15.00      A    N  
ATOM   1990  HN  PHE A 268     -19.179  22.492  -7.894  1.00 15.00      A    H  
ATOM   1991  CA  PHE A 268     -17.180  21.920  -8.272  1.00 15.00      A    C  
ATOM   1992  CB  PHE A 268     -16.669  23.294  -8.729  1.00 15.00      A    C  
ATOM   1993  CG  PHE A 268     -15.188  23.497  -8.543  1.00 15.00      A    C  
ATOM   1994  CD1 PHE A 268     -14.281  22.930  -9.424  1.00 15.00      A    C  
ATOM   1995  CD2 PHE A 268     -14.705  24.252  -7.485  1.00 15.00      A    C  
ATOM   1996  CE1 PHE A 268     -12.921  23.112  -9.255  1.00 15.00      A    C  
ATOM   1997  CE2 PHE A 268     -13.346  24.438  -7.311  1.00 15.00      A    C  
ATOM   1998  CZ  PHE A 268     -12.453  23.866  -8.197  1.00 15.00      A    C  
ATOM   1999  C   PHE A 268     -16.794  21.674  -6.820  1.00 15.00      A    C  
ATOM   2000  O   PHE A 268     -17.433  22.197  -5.909  1.00 15.00      A    O  
ATOM   2001  N   ALA A 269     -15.767  20.874  -6.603  1.00 15.00      A    N  
ATOM   2002  HN  ALA A 269     -15.290  20.476  -7.368  1.00 15.00      A    H  
ATOM   2003  CA  ALA A 269     -15.327  20.571  -5.254  1.00 15.00      A    C  
ATOM   2004  CB  ALA A 269     -15.982  19.293  -4.757  1.00 15.00      A    C  
ATOM   2005  C   ALA A 269     -13.812  20.460  -5.171  1.00 15.00      A    C  
ATOM   2006  O   ALA A 269     -13.167  19.900  -6.060  1.00 15.00      A    O  
ATOM   2007  N   TYR A 270     -13.255  21.011  -4.106  1.00 15.00      A    N  
ATOM   2008  HN  TYR A 270     -13.830  21.463  -3.447  1.00 15.00      A    H  
ATOM   2009  CA  TYR A 270     -11.823  20.966  -3.878  1.00 15.00      A    C  
ATOM   2010  CB  TYR A 270     -11.175  22.339  -4.099  1.00 15.00      A    C  
ATOM   2011  CG  TYR A 270      -9.702  22.375  -3.742  1.00 15.00      A    C  
ATOM   2012  CD1 TYR A 270      -8.803  21.502  -4.340  1.00 15.00      A    C  
ATOM   2013  CD2 TYR A 270      -9.214  23.269  -2.796  1.00 15.00      A    C  
ATOM   2014  CE1 TYR A 270      -7.463  21.516  -4.007  1.00 15.00      A    C  
ATOM   2015  CE2 TYR A 270      -7.872  23.293  -2.460  1.00 15.00      A    C  
ATOM   2016  CZ  TYR A 270      -7.001  22.412  -3.067  1.00 15.00      A    C  
ATOM   2017  OH  TYR A 270      -5.664  22.426  -2.734  1.00 15.00      A    O  
ATOM   2018  HH  TYR A 270      -5.143  22.092  -3.492  1.00 15.00      A    H  
ATOM   2019  C   TYR A 270     -11.535  20.466  -2.470  1.00 15.00      A    C  
ATOM   2020  O   TYR A 270     -12.181  20.880  -1.506  1.00 15.00      A    O  
ATOM   2021  N   ASN A 271     -10.584  19.559  -2.366  1.00 15.00      A    N  
ATOM   2022  HN  ASN A 271     -10.130  19.250  -3.180  1.00 15.00      A    H  
ATOM   2023  CA  ASN A 271     -10.189  18.999  -1.085  1.00 15.00      A    C  
ATOM   2024  CB  ASN A 271     -10.729  17.574  -0.945  1.00 15.00      A    C  
ATOM   2025  CG  ASN A 271     -10.768  17.094   0.493  1.00 15.00      A    C  
ATOM   2026  OD1 ASN A 271      -9.804  16.519   0.999  1.00 15.00      A    O  
ATOM   2027  ND2 ASN A 271     -11.891  17.320   1.162  1.00 15.00      A    N  
ATOM   2028 HD21 ASN A 271     -12.623  17.779   0.697  1.00 15.00      A    H  
ATOM   2029 HD22 ASN A 271     -11.943  17.024   2.094  1.00 15.00      A    H  
ATOM   2030  C   ASN A 271      -8.674  18.986  -0.991  1.00 15.00      A    C  
ATOM   2031  O   ASN A 271      -7.995  18.694  -1.975  1.00 15.00      A    O  
ATOM   2032  N   ARG A 272      -8.144  19.327   0.172  1.00 15.00      A    N  
ATOM   2033  HN  ARG A 272      -8.733  19.567   0.922  1.00 15.00      A    H  
ATOM   2034  CA  ARG A 272      -6.705  19.342   0.361  1.00 15.00      A    C  
ATOM   2035  CB  ARG A 272      -6.118  20.740   0.166  1.00 15.00      A    C  
ATOM   2036  CG  ARG A 272      -4.609  20.762   0.349  1.00 15.00      A    C  
ATOM   2037  CD  ARG A 272      -4.050  22.168   0.448  1.00 15.00      A    C  
ATOM   2038  NE  ARG A 272      -2.589  22.139   0.426  1.00 15.00      A    N  
ATOM   2039  HE  ARG A 272      -2.125  21.989   1.280  1.00 15.00      A    H  
ATOM   2040  CZ  ARG A 272      -1.868  22.286  -0.681  1.00 15.00      A    C  
ATOM   2041  NH1 ARG A 272      -2.473  22.491  -1.847  1.00 15.00      A    N  
ATOM   2042 HH11 ARG A 272      -1.913  22.595  -2.726  1.00 15.00      A    H  
ATOM   2043 HH12 ARG A 272      -3.516  22.540  -1.900  1.00 15.00      A    H  
ATOM   2044  NH2 ARG A 272      -0.545  22.193  -0.625  1.00 15.00      A    N  
ATOM   2045 HH21 ARG A 272       0.025  22.306  -1.490  1.00 15.00      A    H  
ATOM   2046 HH22 ARG A 272      -0.069  21.999   0.288  1.00 15.00      A    H  
ATOM   2047  C   ARG A 272      -6.311  18.831   1.733  1.00 15.00      A    C  
ATOM   2048  O   ARG A 272      -6.788  19.327   2.753  1.00 15.00      A    O  
ATOM   2049  N   GLN A 273      -5.444  17.840   1.746  1.00 15.00      A    N  
ATOM   2050  HN  GLN A 273      -5.134  17.465   0.889  1.00 15.00      A    H  
ATOM   2051  CA  GLN A 273      -4.942  17.279   2.982  1.00 15.00      A    C  
ATOM   2052  CB  GLN A 273      -5.152  15.764   3.014  1.00 15.00      A    C  
ATOM   2053  CG  GLN A 273      -6.610  15.339   3.005  1.00 15.00      A    C  
ATOM   2054  CD  GLN A 273      -6.800  13.879   3.368  1.00 15.00      A    C  
ATOM   2055  OE1 GLN A 273      -6.920  13.531   4.541  1.00 15.00      A    O  
ATOM   2056  NE2 GLN A 273      -6.849  13.017   2.364  1.00 15.00      A    N  
ATOM   2057 HE21 GLN A 273      -6.764  13.363   1.450  1.00 15.00      A    H  
ATOM   2058 HE22 GLN A 273      -6.970  12.067   2.578  1.00 15.00      A    H  
ATOM   2059  C   GLN A 273      -3.460  17.611   3.112  1.00 15.00      A    C  
ATOM   2060  O   GLN A 273      -2.652  17.187   2.286  1.00 15.00      A    O  
ATOM   2061  N   GLN A 274      -3.119  18.408   4.114  1.00 15.00      A    N  
ATOM   2062  HN  GLN A 274      -3.818  18.745   4.718  1.00 15.00      A    H  
ATOM   2063  CA  GLN A 274      -1.735  18.799   4.351  1.00 15.00      A    C  
ATOM   2064  CB  GLN A 274      -1.613  20.330   4.364  1.00 15.00      A    C  
ATOM   2065  CG  GLN A 274      -0.200  20.869   4.575  1.00 15.00      A    C  
ATOM   2066  CD  GLN A 274       0.624  20.918   3.299  1.00 15.00      A    C  
ATOM   2067  OE1 GLN A 274       0.078  21.018   2.193  1.00 15.00      A    O  
ATOM   2068  NE2 GLN A 274       1.945  20.877   3.448  1.00 15.00      A    N  
ATOM   2069 HE21 GLN A 274       2.307  20.820   4.366  1.00 15.00      A    H  
ATOM   2070 HE22 GLN A 274       2.514  20.915   2.640  1.00 15.00      A    H  
ATOM   2071  C   GLN A 274      -1.257  18.219   5.675  1.00 15.00      A    C  
ATOM   2072  O   GLN A 274      -2.026  18.137   6.634  1.00 15.00      A    O  
ATOM   2073  N   SER A 275      -0.004  17.801   5.717  1.00 15.00      A    N  
ATOM   2074  HN  SER A 275       0.553  17.878   4.915  1.00 15.00      A    H  
ATOM   2075  CA  SER A 275       0.574  17.232   6.921  1.00 15.00      A    C  
ATOM   2076  CB  SER A 275       0.259  15.735   6.998  1.00 15.00      A    C  
ATOM   2077  OG  SER A 275       0.474  15.222   8.300  1.00 15.00      A    O  
ATOM   2078  HG  SER A 275       1.145  14.533   8.260  1.00 15.00      A    H  
ATOM   2079  C   SER A 275       2.081  17.471   6.938  1.00 15.00      A    C  
ATOM   2080  O   SER A 275       2.805  16.989   6.061  1.00 15.00      A    O  
ATOM   2081  N   ASP A 276       2.540  18.231   7.926  1.00 15.00      A    N  
ATOM   2082  HN  ASP A 276       1.903  18.589   8.584  1.00 15.00      A    H  
ATOM   2083  CA  ASP A 276       3.957  18.554   8.065  1.00 15.00      A    C  
ATOM   2084  CB  ASP A 276       4.155  20.051   8.369  1.00 15.00      A    C  
ATOM   2085  CG  ASP A 276       2.965  20.921   7.994  1.00 15.00      A    C  
ATOM   2086  OD1 ASP A 276       2.663  21.039   6.784  1.00 15.00      A    O  
ATOM   2087  OD2 ASP A 276       2.331  21.491   8.913  1.00 15.00      A    O  
ATOM   2088  C   ASP A 276       4.578  17.724   9.182  1.00 15.00      A    C  
ATOM   2089  O   ASP A 276       3.990  17.580  10.258  1.00 15.00      A    O  
ATOM   2090  N   ILE A 277       5.761  17.169   8.926  1.00 15.00      A    N  
ATOM   2091  HN  ILE A 277       6.181  17.319   8.051  1.00 15.00      A    H  
ATOM   2092  CA  ILE A 277       6.453  16.350   9.918  1.00 15.00      A    C  
ATOM   2093  CB  ILE A 277       6.263  14.845   9.650  1.00 15.00      A    C  
ATOM   2094  CG1 ILE A 277       4.778  14.468   9.632  1.00 15.00      A    C  
ATOM   2095  CG2 ILE A 277       7.002  14.042  10.705  1.00 15.00      A    C  
ATOM   2096  CD1 ILE A 277       4.501  13.099   9.052  1.00 15.00      A    C  
ATOM   2097  C   ILE A 277       7.956  16.640   9.932  1.00 15.00      A    C  
ATOM   2098  O   ILE A 277       8.652  16.363   8.957  1.00 15.00      A    O  
ATOM   2099  N   PRO A 278       8.473  17.179  11.046  1.00 15.00      A    N  
ATOM   2100  CA  PRO A 278       9.903  17.498  11.188  1.00 15.00      A    C  
ATOM   2101  CB  PRO A 278       9.977  18.256  12.522  1.00 15.00      A    C  
ATOM   2102  CG  PRO A 278       8.570  18.630  12.840  1.00 15.00      A    C  
ATOM   2103  CD  PRO A 278       7.714  17.555  12.242  1.00 15.00      A    C  
ATOM   2104  C   PRO A 278      10.784  16.245  11.250  1.00 15.00      A    C  
ATOM   2105  O   PRO A 278      10.410  15.231  11.845  1.00 15.00      A    O  
ATOM   2106  N   TYR A 279      11.954  16.330  10.627  1.00 15.00      A    N  
ATOM   2107  HN  TYR A 279      12.182  17.170  10.160  1.00 15.00      A    H  
ATOM   2108  CA  TYR A 279      12.914  15.232  10.599  1.00 15.00      A    C  
ATOM   2109  CB  TYR A 279      12.877  14.544   9.228  1.00 15.00      A    C  
ATOM   2110  CG  TYR A 279      13.901  13.442   9.048  1.00 15.00      A    C  
ATOM   2111  CD1 TYR A 279      13.669  12.164   9.536  1.00 15.00      A    C  
ATOM   2112  CD2 TYR A 279      15.101  13.681   8.390  1.00 15.00      A    C  
ATOM   2113  CE1 TYR A 279      14.602  11.157   9.372  1.00 15.00      A    C  
ATOM   2114  CE2 TYR A 279      16.039  12.680   8.223  1.00 15.00      A    C  
ATOM   2115  CZ  TYR A 279      15.785  11.420   8.717  1.00 15.00      A    C  
ATOM   2116  OH  TYR A 279      16.718  10.416   8.553  1.00 15.00      A    O  
ATOM   2117  HH  TYR A 279      16.349   9.730   7.992  1.00 15.00      A    H  
ATOM   2118  C   TYR A 279      14.317  15.769  10.886  1.00 15.00      A    C  
ATOM   2119  O   TYR A 279      14.693  16.827  10.385  1.00 15.00      A    O  
ATOM   2120  N   TYR A 280      15.086  15.052  11.695  1.00 15.00      A    N  
ATOM   2121  HN  TYR A 280      14.741  14.211  12.075  1.00 15.00      A    H  
ATOM   2122  CA  TYR A 280      16.435  15.486  12.037  1.00 15.00      A    C  
ATOM   2123  CB  TYR A 280      16.601  15.567  13.558  1.00 15.00      A    C  
ATOM   2124  CG  TYR A 280      17.975  16.023  14.002  1.00 15.00      A    C  
ATOM   2125  CD1 TYR A 280      18.431  17.300  13.704  1.00 15.00      A    C  
ATOM   2126  CD2 TYR A 280      18.815  15.178  14.716  1.00 15.00      A    C  
ATOM   2127  CE1 TYR A 280      19.683  17.723  14.102  1.00 15.00      A    C  
ATOM   2128  CE2 TYR A 280      20.070  15.593  15.120  1.00 15.00      A    C  
ATOM   2129  CZ  TYR A 280      20.498  16.867  14.809  1.00 15.00      A    C  
ATOM   2130  OH  TYR A 280      21.747  17.286  15.205  1.00 15.00      A    O  
ATOM   2131  HH  TYR A 280      21.669  18.117  15.679  1.00 15.00      A    H  
ATOM   2132  C   TYR A 280      17.506  14.574  11.440  1.00 15.00      A    C  
ATOM   2133  O   TYR A 280      17.413  13.349  11.526  1.00 15.00      A    O  
ATOM   2134  N   HIS A 281      18.518  15.186  10.832  1.00 15.00      A    N  
ATOM   2135  HN  HIS A 281      18.519  16.169  10.782  1.00 15.00      A    H  
ATOM   2136  CA  HIS A 281      19.628  14.444  10.243  1.00 15.00      A    C  
ATOM   2137  CB  HIS A 281      20.130  15.120   8.959  1.00 15.00      A    C  
ATOM   2138  CG  HIS A 281      19.144  15.226   7.834  1.00 15.00      A    C  
ATOM   2139  ND1 HIS A 281      18.896  14.169   6.987  1.00 15.00      A    N  
ATOM   2140  CD2 HIS A 281      18.420  16.299   7.430  1.00 15.00      A    C  
ATOM   2141  CE1 HIS A 281      18.043  14.624   6.084  1.00 15.00      A    C  
ATOM   2142  NE2 HIS A 281      17.732  15.908   6.312  1.00 15.00      A    N  
ATOM   2143  HE2 HIS A 281      17.138  16.480   5.762  1.00 15.00      A    H  
ATOM   2144  C   HIS A 281      20.782  14.405  11.238  1.00 15.00      A    C  
ATOM   2145  O   HIS A 281      21.136  15.434  11.819  1.00 15.00      A    O  
ATOM   2146  N   GLU A 282      21.378  13.238  11.423  1.00 15.00      A    N  
ATOM   2147  HN  GLU A 282      21.097  12.461  10.888  1.00 15.00      A    H  
ATOM   2148  CA  GLU A 282      22.491  13.098  12.346  1.00 15.00      A    C  
ATOM   2149  CB  GLU A 282      22.478  11.721  13.013  1.00 15.00      A    C  
ATOM   2150  CG  GLU A 282      23.429  11.592  14.193  1.00 15.00      A    C  
ATOM   2151  CD  GLU A 282      22.956  10.581  15.218  1.00 15.00      A    C  
ATOM   2152  OE1 GLU A 282      22.288   9.600  14.824  1.00 15.00      A    O  
ATOM   2153  OE2 GLU A 282      23.250  10.773  16.415  1.00 15.00      A    O  
ATOM   2154  C   GLU A 282      23.789  13.327  11.585  1.00 15.00      A    C  
ATOM   2155  O   GLU A 282      23.831  13.132  10.374  1.00 15.00      A    O  
ATOM   2156  N   TYR A 283      24.832  13.771  12.287  1.00 15.00      A    N  
ATOM   2157  HN  TYR A 283      24.725  13.901  13.251  1.00 15.00      A    H  
ATOM   2158  CA  TYR A 283      26.140  14.055  11.674  1.00 15.00      A    C  
ATOM   2159  CB  TYR A 283      26.706  12.844  10.922  1.00 15.00      A    C  
ATOM   2160  CG  TYR A 283      26.699  11.568  11.735  1.00 15.00      A    C  
ATOM   2161  CD1 TYR A 283      27.386  11.485  12.939  1.00 15.00      A    C  
ATOM   2162  CD2 TYR A 283      26.000  10.450  11.301  1.00 15.00      A    C  
ATOM   2163  CE1 TYR A 283      27.379  10.324  13.687  1.00 15.00      A    C  
ATOM   2164  CE2 TYR A 283      25.986   9.284  12.042  1.00 15.00      A    C  
ATOM   2165  CZ  TYR A 283      26.678   9.226  13.234  1.00 15.00      A    C  
ATOM   2166  OH  TYR A 283      26.671   8.068  13.975  1.00 15.00      A    O  
ATOM   2167  HH  TYR A 283      26.616   7.314  13.386  1.00 15.00      A    H  
ATOM   2168  C   TYR A 283      26.083  15.297  10.780  1.00 15.00      A    C  
ATOM   2169  O   TYR A 283      26.951  16.165  10.857  1.00 15.00      A    O  
ATOM   2170  N   LEU A 284      25.061  15.361   9.934  1.00 15.00      A    N  
ATOM   2171  HN  LEU A 284      24.433  14.601   9.895  1.00 15.00      A    H  
ATOM   2172  CA  LEU A 284      24.842  16.491   9.047  1.00 15.00      A    C  
ATOM   2173  CB  LEU A 284      23.830  16.102   7.965  1.00 15.00      A    C  
ATOM   2174  CG  LEU A 284      23.465  17.181   6.945  1.00 15.00      A    C  
ATOM   2175  CD1 LEU A 284      24.669  17.546   6.094  1.00 15.00      A    C  
ATOM   2176  CD2 LEU A 284      22.312  16.717   6.068  1.00 15.00      A    C  
ATOM   2177  C   LEU A 284      24.303  17.656   9.867  1.00 15.00      A    C  
ATOM   2178  O   LEU A 284      24.546  18.819   9.553  1.00 15.00      A    O  
ATOM   2179  N   GLN A 285      23.562  17.309  10.922  1.00 15.00      A    N  
ATOM   2180  HN  GLN A 285      23.394  16.358  11.081  1.00 15.00      A    H  
ATOM   2181  CA  GLN A 285      22.980  18.286  11.837  1.00 15.00      A    C  
ATOM   2182  CB  GLN A 285      24.073  19.001  12.638  1.00 15.00      A    C  
ATOM   2183  CG  GLN A 285      24.851  18.080  13.566  1.00 15.00      A    C  
ATOM   2184  CD  GLN A 285      26.200  18.644  13.968  1.00 15.00      A    C  
ATOM   2185  OE1 GLN A 285      26.395  19.855  14.021  1.00 15.00      A    O  
ATOM   2186  NE2 GLN A 285      27.144  17.763  14.262  1.00 15.00      A    N  
ATOM   2187 HE21 GLN A 285      26.923  16.813  14.204  1.00 15.00      A    H  
ATOM   2188 HE22 GLN A 285      28.023  18.102  14.524  1.00 15.00      A    H  
ATOM   2189  C   GLN A 285      22.071  19.277  11.120  1.00 15.00      A    C  
ATOM   2190  O   GLN A 285      22.380  20.463  11.010  1.00 15.00      A    O  
ATOM   2191  N   GLN A 286      20.944  18.779  10.634  1.00 15.00      A    N  
ATOM   2192  HN  GLN A 286      20.747  17.828  10.764  1.00 15.00      A    H  
ATOM   2193  CA  GLN A 286      19.986  19.608   9.923  1.00 15.00      A    C  
ATOM   2194  CB  GLN A 286      20.234  19.551   8.414  1.00 15.00      A    C  
ATOM   2195  CG  GLN A 286      21.124  20.667   7.894  1.00 15.00      A    C  
ATOM   2196  CD  GLN A 286      21.517  20.488   6.441  1.00 15.00      A    C  
ATOM   2197  OE1 GLN A 286      20.792  19.887   5.653  1.00 15.00      A    O  
ATOM   2198  NE2 GLN A 286      22.677  21.012   6.078  1.00 15.00      A    N  
ATOM   2199 HE21 GLN A 286      23.208  21.474   6.760  1.00 15.00      A    H  
ATOM   2200 HE22 GLN A 286      22.953  20.920   5.145  1.00 15.00      A    H  
ATOM   2201  C   GLN A 286      18.560  19.182  10.234  1.00 15.00      A    C  
ATOM   2202  O   GLN A 286      18.293  18.001  10.470  1.00 15.00      A    O  
ATOM   2203  N   TRP A 287      17.659  20.151  10.254  1.00 15.00      A    N  
ATOM   2204  HN  TRP A 287      17.946  21.069  10.074  1.00 15.00      A    H  
ATOM   2205  CA  TRP A 287      16.253  19.893  10.512  1.00 15.00      A    C  
ATOM   2206  CB  TRP A 287      15.720  20.832  11.599  1.00 15.00      A    C  
ATOM   2207  CG  TRP A 287      15.877  20.307  12.996  1.00 15.00      A    C  
ATOM   2208  CD1 TRP A 287      16.833  20.661  13.905  1.00 15.00      A    C  
ATOM   2209  CD2 TRP A 287      15.047  19.335  13.646  1.00 15.00      A    C  
ATOM   2210  NE1 TRP A 287      16.646  19.973  15.081  1.00 15.00      A    N  
ATOM   2211  HE1 TRP A 287      17.201  20.057  15.884  1.00 15.00      A    H  
ATOM   2212  CE2 TRP A 287      15.558  19.151  14.947  1.00 15.00      A    C  
ATOM   2213  CE3 TRP A 287      13.921  18.604  13.255  1.00 15.00      A    C  
ATOM   2214  CZ2 TRP A 287      14.981  18.268  15.857  1.00 15.00      A    C  
ATOM   2215  CZ3 TRP A 287      13.351  17.727  14.160  1.00 15.00      A    C  
ATOM   2216  CH2 TRP A 287      13.881  17.567  15.446  1.00 15.00      A    C  
ATOM   2217  C   TRP A 287      15.459  20.075   9.224  1.00 15.00      A    C  
ATOM   2218  O   TRP A 287      15.331  21.190   8.720  1.00 15.00      A    O  
ATOM   2219  N   ASP A 288      14.950  18.973   8.695  1.00 15.00      A    N  
ATOM   2220  HN  ASP A 288      15.070  18.119   9.164  1.00 15.00      A    H  
ATOM   2221  CA  ASP A 288      14.182  18.991   7.457  1.00 15.00      A    C  
ATOM   2222  CB  ASP A 288      14.673  17.887   6.520  1.00 15.00      A    C  
ATOM   2223  CG  ASP A 288      15.295  18.416   5.245  1.00 15.00      A    C  
ATOM   2224  OD1 ASP A 288      14.632  19.209   4.538  1.00 15.00      A    O  
ATOM   2225  OD2 ASP A 288      16.438  18.013   4.936  1.00 15.00      A    O  
ATOM   2226  C   ASP A 288      12.713  18.766   7.763  1.00 15.00      A    C  
ATOM   2227  O   ASP A 288      12.373  18.286   8.843  1.00 15.00      A    O  
ATOM   2228  N   ASP A 289      11.848  19.092   6.816  1.00 15.00      A    N  
ATOM   2229  HN  ASP A 289      12.178  19.465   5.971  1.00 15.00      A    H  
ATOM   2230  CA  ASP A 289      10.413  18.919   7.011  1.00 15.00      A    C  
ATOM   2231  CB  ASP A 289       9.693  20.265   7.070  1.00 15.00      A    C  
ATOM   2232  CG  ASP A 289       9.546  20.773   8.489  1.00 15.00      A    C  
ATOM   2233  OD1 ASP A 289       9.074  19.999   9.350  1.00 15.00      A    O  
ATOM   2234  OD2 ASP A 289       9.902  21.942   8.743  1.00 15.00      A    O  
ATOM   2235  C   ASP A 289       9.789  18.025   5.949  1.00 15.00      A    C  
ATOM   2236  O   ASP A 289       9.922  18.271   4.748  1.00 15.00      A    O  
ATOM   2237  N   GLN A 290       9.107  16.983   6.401  1.00 15.00      A    N  
ATOM   2238  HN  GLN A 290       9.030  16.853   7.376  1.00 15.00      A    H  
ATOM   2239  CA  GLN A 290       8.449  16.043   5.507  1.00 15.00      A    C  
ATOM   2240  CB  GLN A 290       8.378  14.650   6.137  1.00 15.00      A    C  
ATOM   2241  CG  GLN A 290       9.718  13.977   6.371  1.00 15.00      A    C  
ATOM   2242  CD  GLN A 290       9.552  12.561   6.890  1.00 15.00      A    C  
ATOM   2243  OE1 GLN A 290       9.491  11.607   6.114  1.00 15.00      A    O  
ATOM   2244  NE2 GLN A 290       9.462  12.418   8.204  1.00 15.00      A    N  
ATOM   2245 HE21 GLN A 290       9.507  13.225   8.762  1.00 15.00      A    H  
ATOM   2246 HE22 GLN A 290       9.346  11.512   8.567  1.00 15.00      A    H  
ATOM   2247  C   GLN A 290       7.036  16.515   5.204  1.00 15.00      A    C  
ATOM   2248  O   GLN A 290       6.212  16.643   6.108  1.00 15.00      A    O  
ATOM   2249  N   GLU A 291       6.757  16.759   3.938  1.00 15.00      A    N  
ATOM   2250  HN  GLU A 291       7.453  16.640   3.261  1.00 15.00      A    H  
ATOM   2251  CA  GLU A 291       5.441  17.213   3.531  1.00 15.00      A    C  
ATOM   2252  CB  GLU A 291       5.543  18.347   2.513  1.00 15.00      A    C  
ATOM   2253  CG  GLU A 291       5.699  19.726   3.129  1.00 15.00      A    C  
ATOM   2254  CD  GLU A 291       5.556  20.831   2.104  1.00 15.00      A    C  
ATOM   2255  OE1 GLU A 291       4.405  21.223   1.811  1.00 15.00      A    O  
ATOM   2256  OE2 GLU A 291       6.591  21.299   1.589  1.00 15.00      A    O  
ATOM   2257  C   GLU A 291       4.611  16.078   2.954  1.00 15.00      A    C  
ATOM   2258  O   GLU A 291       5.134  15.178   2.288  1.00 15.00      A    O  
ATOM   2259  N   ARG A 292       3.324  16.118   3.249  1.00 15.00      A    N  
ATOM   2260  HN  ARG A 292       2.999  16.844   3.829  1.00 15.00      A    H  
ATOM   2261  CA  ARG A 292       2.363  15.145   2.754  1.00 15.00      A    C  
ATOM   2262  CB  ARG A 292       1.858  14.244   3.892  1.00 15.00      A    C  
ATOM   2263  CG  ARG A 292       2.940  13.475   4.635  1.00 15.00      A    C  
ATOM   2264  CD  ARG A 292       3.630  12.458   3.738  1.00 15.00      A    C  
ATOM   2265  NE  ARG A 292       5.080  12.644   3.729  1.00 15.00      A    N  
ATOM   2266  HE  ARG A 292       5.431  13.416   3.230  1.00 15.00      A    H  
ATOM   2267  CZ  ARG A 292       5.940  11.836   4.356  1.00 15.00      A    C  
ATOM   2268  NH1 ARG A 292       5.494  10.794   5.047  1.00 15.00      A    N  
ATOM   2269 HH11 ARG A 292       4.467  10.584   5.100  1.00 15.00      A    H  
ATOM   2270 HH12 ARG A 292       6.160  10.165   5.543  1.00 15.00      A    H  
ATOM   2271  NH2 ARG A 292       7.246  12.063   4.279  1.00 15.00      A    N  
ATOM   2272 HH21 ARG A 292       7.613  12.866   3.719  1.00 15.00      A    H  
ATOM   2273 HH22 ARG A 292       7.919  11.437   4.779  1.00 15.00      A    H  
ATOM   2274  C   ARG A 292       1.198  15.931   2.174  1.00 15.00      A    C  
ATOM   2275  O   ARG A 292       0.415  16.520   2.920  1.00 15.00      A    O  
ATOM   2276  N   ILE A 293       1.104  15.981   0.853  1.00 15.00      A    N  
ATOM   2277  HN  ILE A 293       1.752  15.489   0.299  1.00 15.00      A    H  
ATOM   2278  CA  ILE A 293       0.051  16.747   0.206  1.00 15.00      A    C  
ATOM   2279  CB  ILE A 293       0.636  17.860  -0.687  1.00 15.00      A    C  
ATOM   2280  CG1 ILE A 293       1.637  18.712   0.101  1.00 15.00      A    C  
ATOM   2281  CG2 ILE A 293      -0.476  18.733  -1.254  1.00 15.00      A    C  
ATOM   2282  CD1 ILE A 293       2.435  19.671  -0.759  1.00 15.00      A    C  
ATOM   2283  C   ILE A 293      -0.872  15.876  -0.635  1.00 15.00      A    C  
ATOM   2284  O   ILE A 293      -0.423  15.142  -1.513  1.00 15.00      A    O  
ATOM   2285  N   ASN A 294      -2.164  15.972  -0.351  1.00 15.00      A    N  
ATOM   2286  HN  ASN A 294      -2.444  16.561   0.385  1.00 15.00      A    H  
ATOM   2287  CA  ASN A 294      -3.185  15.232  -1.085  1.00 15.00      A    C  
ATOM   2288  CB  ASN A 294      -3.861  14.185  -0.189  1.00 15.00      A    C  
ATOM   2289  CG  ASN A 294      -3.083  12.887  -0.066  1.00 15.00      A    C  
ATOM   2290  OD1 ASN A 294      -1.863  12.884   0.083  1.00 15.00      A    O  
ATOM   2291  ND2 ASN A 294      -3.788  11.769  -0.130  1.00 15.00      A    N  
ATOM   2292 HD21 ASN A 294      -4.757  11.839  -0.254  1.00 15.00      A    H  
ATOM   2293 HD22 ASN A 294      -3.311  10.917  -0.051  1.00 15.00      A    H  
ATOM   2294  C   ASN A 294      -4.236  16.215  -1.583  1.00 15.00      A    C  
ATOM   2295  O   ASN A 294      -4.987  16.776  -0.783  1.00 15.00      A    O  
ATOM   2296  N   GLU A 295      -4.275  16.444  -2.888  1.00 15.00      A    N  
ATOM   2297  HN  GLU A 295      -3.647  15.972  -3.481  1.00 15.00      A    H  
ATOM   2298  CA  GLU A 295      -5.234  17.380  -3.466  1.00 15.00      A    C  
ATOM   2299  CB  GLU A 295      -4.518  18.442  -4.307  1.00 15.00      A    C  
ATOM   2300  CG  GLU A 295      -3.550  19.314  -3.518  1.00 15.00      A    C  
ATOM   2301  CD  GLU A 295      -3.296  20.656  -4.177  1.00 15.00      A    C  
ATOM   2302  OE1 GLU A 295      -4.273  21.300  -4.603  1.00 15.00      A    O  
ATOM   2303  OE2 GLU A 295      -2.127  21.084  -4.236  1.00 15.00      A    O  
ATOM   2304  C   GLU A 295      -6.282  16.660  -4.309  1.00 15.00      A    C  
ATOM   2305  O   GLU A 295      -5.992  15.645  -4.944  1.00 15.00      A    O  
ATOM   2306  N   THR A 296      -7.504  17.178  -4.297  1.00 15.00      A    N  
ATOM   2307  HN  THR A 296      -7.682  17.965  -3.735  1.00 15.00      A    H  
ATOM   2308  CA  THR A 296      -8.592  16.596  -5.068  1.00 15.00      A    C  
ATOM   2309  CB  THR A 296      -9.492  15.700  -4.189  1.00 15.00      A    C  
ATOM   2310  OG1 THR A 296      -8.683  14.746  -3.483  1.00 15.00      A    O  
ATOM   2311  HG1 THR A 296      -8.266  14.150  -4.118  1.00 15.00      A    H  
ATOM   2312  CG2 THR A 296     -10.508  14.955  -5.044  1.00 15.00      A    C  
ATOM   2313  C   THR A 296      -9.446  17.682  -5.732  1.00 15.00      A    C  
ATOM   2314  O   THR A 296     -10.164  18.421  -5.058  1.00 15.00      A    O  
ATOM   2315  N   TYR A 297      -9.335  17.784  -7.053  1.00 15.00      A    N  
ATOM   2316  HN  TYR A 297      -8.710  17.189  -7.524  1.00 15.00      A    H  
ATOM   2317  CA  TYR A 297     -10.104  18.749  -7.831  1.00 15.00      A    C  
ATOM   2318  CB  TYR A 297      -9.202  19.450  -8.854  1.00 15.00      A    C  
ATOM   2319  CG  TYR A 297      -8.124  20.317  -8.248  1.00 15.00      A    C  
ATOM   2320  CD1 TYR A 297      -6.925  19.768  -7.810  1.00 15.00      A    C  
ATOM   2321  CD2 TYR A 297      -8.304  21.687  -8.120  1.00 15.00      A    C  
ATOM   2322  CE1 TYR A 297      -5.938  20.560  -7.258  1.00 15.00      A    C  
ATOM   2323  CE2 TYR A 297      -7.323  22.487  -7.571  1.00 15.00      A    C  
ATOM   2324  CZ  TYR A 297      -6.143  21.920  -7.142  1.00 15.00      A    C  
ATOM   2325  OH  TYR A 297      -5.169  22.714  -6.589  1.00 15.00      A    O  
ATOM   2326  HH  TYR A 297      -4.688  22.207  -5.908  1.00 15.00      A    H  
ATOM   2327  C   TYR A 297     -11.215  18.014  -8.569  1.00 15.00      A    C  
ATOM   2328  O   TYR A 297     -10.940  17.121  -9.375  1.00 15.00      A    O  
ATOM   2329  N   LEU A 298     -12.459  18.371  -8.292  1.00 15.00      A    N  
ATOM   2330  HN  LEU A 298     -12.624  19.091  -7.638  1.00 15.00      A    H  
ATOM   2331  CA  LEU A 298     -13.592  17.714  -8.929  1.00 15.00      A    C  
ATOM   2332  CB  LEU A 298     -14.340  16.850  -7.909  1.00 15.00      A    C  
ATOM   2333  CG  LEU A 298     -15.547  16.071  -8.435  1.00 15.00      A    C  
ATOM   2334  CD1 LEU A 298     -15.109  14.989  -9.409  1.00 15.00      A    C  
ATOM   2335  CD2 LEU A 298     -16.341  15.475  -7.284  1.00 15.00      A    C  
ATOM   2336  C   LEU A 298     -14.553  18.707  -9.574  1.00 15.00      A    C  
ATOM   2337  O   LEU A 298     -14.928  19.709  -8.966  1.00 15.00      A    O  
ATOM   2338  N   LEU A 299     -14.934  18.419 -10.812  1.00 15.00      A    N  
ATOM   2339  HN  LEU A 299     -14.561  17.620 -11.251  1.00 15.00      A    H  
ATOM   2340  CA  LEU A 299     -15.871  19.249 -11.558  1.00 15.00      A    C  
ATOM   2341  CB  LEU A 299     -15.116  20.191 -12.501  1.00 15.00      A    C  
ATOM   2342  CG  LEU A 299     -15.976  21.138 -13.341  1.00 15.00      A    C  
ATOM   2343  CD1 LEU A 299     -16.693  22.146 -12.454  1.00 15.00      A    C  
ATOM   2344  CD2 LEU A 299     -15.132  21.844 -14.389  1.00 15.00      A    C  
ATOM   2345  C   LEU A 299     -16.822  18.356 -12.356  1.00 15.00      A    C  
ATOM   2346  O   LEU A 299     -16.423  17.737 -13.341  1.00 15.00      A    O  
ATOM   2347  N   LYS A 300     -18.072  18.279 -11.920  1.00 15.00      A    N  
ATOM   2348  HN  LYS A 300     -18.340  18.809 -11.136  1.00 15.00      A    H  
ATOM   2349  CA  LYS A 300     -19.065  17.444 -12.587  1.00 15.00      A    C  
ATOM   2350  CB  LYS A 300     -19.628  16.405 -11.610  1.00 15.00      A    C  
ATOM   2351  CG  LYS A 300     -18.587  15.445 -11.058  1.00 15.00      A    C  
ATOM   2352  CD  LYS A 300     -19.134  14.638  -9.891  1.00 15.00      A    C  
ATOM   2353  CE  LYS A 300     -20.256  13.713 -10.328  1.00 15.00      A    C  
ATOM   2354  NZ  LYS A 300     -20.785  12.915  -9.195  1.00 15.00      A    N  
ATOM   2355  HZ1 LYS A 300     -20.104  12.183  -8.917  1.00 15.00      A    H  
ATOM   2356  HZ2 LYS A 300     -21.687  12.459  -9.471  1.00 15.00      A    H  
ATOM   2357  HZ3 LYS A 300     -20.971  13.533  -8.378  1.00 15.00      A    H  
ATOM   2358  C   LYS A 300     -20.201  18.294 -13.146  1.00 15.00      A    C  
ATOM   2359  O   LYS A 300     -20.639  19.246 -12.506  1.00 15.00      A    O  
ATOM   2360  N   GLY A 301     -20.667  17.949 -14.340  1.00 15.00      A    N  
ATOM   2361  HN  GLY A 301     -20.266  17.182 -14.810  1.00 15.00      A    H  
ATOM   2362  CA  GLY A 301     -21.754  18.682 -14.962  1.00 15.00      A    C  
ATOM   2363  C   GLY A 301     -22.806  17.745 -15.523  1.00 15.00      A    C  
ATOM   2364  O   GLY A 301     -22.473  16.694 -16.077  1.00 15.00      A    O  
ATOM   2365  N   THR A 302     -24.072  18.117 -15.383  1.00 15.00      A    N  
ATOM   2366  HN  THR A 302     -24.277  18.973 -14.941  1.00 15.00      A    H  
ATOM   2367  CA  THR A 302     -25.168  17.290 -15.871  1.00 15.00      A    C  
ATOM   2368  CB  THR A 302     -25.920  16.633 -14.695  1.00 15.00      A    C  
ATOM   2369  OG1 THR A 302     -26.081  17.589 -13.640  1.00 15.00      A    O  
ATOM   2370  HG1 THR A 302     -26.273  18.452 -14.018  1.00 15.00      A    H  
ATOM   2371  CG2 THR A 302     -25.152  15.430 -14.166  1.00 15.00      A    C  
ATOM   2372  C   THR A 302     -26.157  18.109 -16.699  1.00 15.00      A    C  
ATOM   2373  O   THR A 302     -26.559  19.205 -16.295  1.00 15.00      A    O  
ATOM   2374  N   TYR A 303     -26.543  17.578 -17.855  1.00 15.00      A    N  
ATOM   2375  HN  TYR A 303     -26.182  16.703 -18.127  1.00 15.00      A    H  
ATOM   2376  CA  TYR A 303     -27.489  18.255 -18.734  1.00 15.00      A    C  
ATOM   2377  CB  TYR A 303     -26.776  18.878 -19.941  1.00 15.00      A    C  
ATOM   2378  CG  TYR A 303     -27.718  19.473 -20.974  1.00 15.00      A    C  
ATOM   2379  CD1 TYR A 303     -28.375  20.674 -20.735  1.00 15.00      A    C  
ATOM   2380  CD2 TYR A 303     -27.954  18.831 -22.186  1.00 15.00      A    C  
ATOM   2381  CE1 TYR A 303     -29.236  21.218 -21.669  1.00 15.00      A    C  
ATOM   2382  CE2 TYR A 303     -28.814  19.369 -23.127  1.00 15.00      A    C  
ATOM   2383  CZ  TYR A 303     -29.453  20.563 -22.862  1.00 15.00      A    C  
ATOM   2384  OH  TYR A 303     -30.312  21.103 -23.793  1.00 15.00      A    O  
ATOM   2385  HH  TYR A 303     -30.044  22.005 -23.995  1.00 15.00      A    H  
ATOM   2386  C   TYR A 303     -28.571  17.298 -19.216  1.00 15.00      A    C  
ATOM   2387  O   TYR A 303     -28.277  16.213 -19.725  1.00 15.00      A    O  
ATOM   2388  N   LEU A 304     -29.818  17.702 -19.047  1.00 15.00      A    N  
ATOM   2389  HN  LEU A 304     -29.988  18.570 -18.613  1.00 15.00      A    H  
ATOM   2390  CA  LEU A 304     -30.944  16.900 -19.487  1.00 15.00      A    C  
ATOM   2391  CB  LEU A 304     -32.098  16.990 -18.483  1.00 15.00      A    C  
ATOM   2392  CG  LEU A 304     -33.347  16.163 -18.804  1.00 15.00      A    C  
ATOM   2393  CD1 LEU A 304     -33.056  14.678 -18.675  1.00 15.00      A    C  
ATOM   2394  CD2 LEU A 304     -34.504  16.563 -17.902  1.00 15.00      A    C  
ATOM   2395  C   LEU A 304     -31.398  17.380 -20.858  1.00 15.00      A    C  
ATOM   2396  O   LEU A 304     -31.704  18.562 -21.044  1.00 15.00      A    O  
ATOM   2397  N   THR A 305     -31.417  16.471 -21.819  1.00 15.00      A    N  
ATOM   2398  HN  THR A 305     -31.153  15.546 -21.608  1.00 15.00      A    H  
ATOM   2399  CA  THR A 305     -31.831  16.804 -23.174  1.00 15.00      A    C  
ATOM   2400  CB  THR A 305     -31.435  15.691 -24.163  1.00 15.00      A    C  
ATOM   2401  OG1 THR A 305     -32.050  14.461 -23.766  1.00 15.00      A    O  
ATOM   2402  HG1 THR A 305     -31.545  14.066 -23.038  1.00 15.00      A    H  
ATOM   2403  CG2 THR A 305     -29.925  15.511 -24.204  1.00 15.00      A    C  
ATOM   2404  C   THR A 305     -33.346  17.000 -23.230  1.00 15.00      A    C  
ATOM   2405  O   THR A 305     -34.044  16.765 -22.243  1.00 15.00      A    O  
ATOM   2406  N   ASP A 306     -33.851  17.429 -24.382  1.00 15.00      A    N  
ATOM   2407  HN  ASP A 306     -33.250  17.614 -25.133  1.00 15.00      A    H  
ATOM   2408  CA  ASP A 306     -35.289  17.644 -24.552  1.00 15.00      A    C  
ATOM   2409  CB  ASP A 306     -35.578  18.729 -25.596  1.00 15.00      A    C  
ATOM   2410  CG  ASP A 306     -35.183  20.115 -25.121  1.00 15.00      A    C  
ATOM   2411  OD1 ASP A 306     -34.075  20.255 -24.555  1.00 15.00      A    O  
ATOM   2412  OD2 ASP A 306     -35.973  21.060 -25.303  1.00 15.00      A    O  
ATOM   2413  C   ASP A 306     -35.966  16.337 -24.926  1.00 15.00      A    C  
ATOM   2414  O   ASP A 306     -37.188  16.251 -25.016  1.00 15.00      A    O  
ATOM   2415  N   SER A 307     -35.145  15.321 -25.145  1.00 15.00      A    N  
ATOM   2416  HN  SER A 307     -34.181  15.469 -25.073  1.00 15.00      A    H  
ATOM   2417  CA  SER A 307     -35.630  13.997 -25.481  1.00 15.00      A    C  
ATOM   2418  CB  SER A 307     -34.565  13.255 -26.300  1.00 15.00      A    C  
ATOM   2419  OG  SER A 307     -35.094  12.108 -26.938  1.00 15.00      A    O  
ATOM   2420  HG  SER A 307     -34.686  11.318 -26.560  1.00 15.00      A    H  
ATOM   2421  C   SER A 307     -35.925  13.243 -24.185  1.00 15.00      A    C  
ATOM   2422  O   SER A 307     -36.794  12.374 -24.136  1.00 15.00      A    O  
ATOM   2423  N   GLY A 308     -35.209  13.618 -23.127  1.00 15.00      A    N  
ATOM   2424  HN  GLY A 308     -34.555  14.338 -23.226  1.00 15.00      A    H  
ATOM   2425  CA  GLY A 308     -35.387  12.984 -21.836  1.00 15.00      A    C  
ATOM   2426  C   GLY A 308     -34.120  12.300 -21.367  1.00 15.00      A    C  
ATOM   2427  O   GLY A 308     -33.986  11.951 -20.194  1.00 15.00      A    O  
ATOM   2428  N   ASP A 309     -33.182  12.127 -22.286  1.00 15.00      A    N  
ATOM   2429  HN  ASP A 309     -33.349  12.443 -23.200  1.00 15.00      A    H  
ATOM   2430  CA  ASP A 309     -31.915  11.468 -21.985  1.00 15.00      A    C  
ATOM   2431  CB  ASP A 309     -31.265  10.955 -23.267  1.00 15.00      A    C  
ATOM   2432  CG  ASP A 309     -32.234  10.134 -24.093  1.00 15.00      A    C  
ATOM   2433  OD1 ASP A 309     -32.648   9.052 -23.626  1.00 15.00      A    O  
ATOM   2434  OD2 ASP A 309     -32.595  10.584 -25.199  1.00 15.00      A    O  
ATOM   2435  C   ASP A 309     -30.976  12.399 -21.227  1.00 15.00      A    C  
ATOM   2436  O   ASP A 309     -30.994  13.617 -21.428  1.00 15.00      A    O  
ATOM   2437  N   ILE A 310     -30.147  11.823 -20.370  1.00 15.00      A    N  
ATOM   2438  HN  ILE A 310     -30.142  10.842 -20.292  1.00 15.00      A    H  
ATOM   2439  CA  ILE A 310     -29.229  12.610 -19.556  1.00 15.00      A    C  
ATOM   2440  CB  ILE A 310     -29.333  12.230 -18.060  1.00 15.00      A    C  
ATOM   2441  CG1 ILE A 310     -30.799  12.033 -17.658  1.00 15.00      A    C  
ATOM   2442  CG2 ILE A 310     -28.682  13.300 -17.193  1.00 15.00      A    C  
ATOM   2443  CD1 ILE A 310     -30.986  11.361 -16.314  1.00 15.00      A    C  
ATOM   2444  C   ILE A 310     -27.777  12.463 -20.001  1.00 15.00      A    C  
ATOM   2445  O   ILE A 310     -27.287  11.355 -20.217  1.00 15.00      A    O  
ATOM   2446  N   ILE A 311     -27.100  13.595 -20.136  1.00 15.00      A    N  
ATOM   2447  HN  ILE A 311     -27.561  14.448 -19.970  1.00 15.00      A    H  
ATOM   2448  CA  ILE A 311     -25.694  13.622 -20.517  1.00 15.00      A    C  
ATOM   2449  CB  ILE A 311     -25.450  14.587 -21.701  1.00 15.00      A    C  
ATOM   2450  CG1 ILE A 311     -26.348  14.215 -22.888  1.00 15.00      A    C  
ATOM   2451  CG2 ILE A 311     -23.983  14.572 -22.116  1.00 15.00      A    C  
ATOM   2452  CD1 ILE A 311     -26.252  15.171 -24.059  1.00 15.00      A    C  
ATOM   2453  C   ILE A 311     -24.879  14.085 -19.312  1.00 15.00      A    C  
ATOM   2454  O   ILE A 311     -25.250  15.057 -18.646  1.00 15.00      A    O  
ATOM   2455  N   ARG A 312     -23.789  13.391 -19.015  1.00 15.00      A    N  
ATOM   2456  HN  ARG A 312     -23.529  12.630 -19.585  1.00 15.00      A    H  
ATOM   2457  CA  ARG A 312     -22.959  13.746 -17.870  1.00 15.00      A    C  
ATOM   2458  CB  ARG A 312     -23.114  12.717 -16.742  1.00 15.00      A    C  
ATOM   2459  CG  ARG A 312     -24.541  12.556 -16.241  1.00 15.00      A    C  
ATOM   2460  CD  ARG A 312     -24.635  11.553 -15.100  1.00 15.00      A    C  
ATOM   2461  NE  ARG A 312     -26.025  11.325 -14.700  1.00 15.00      A    N  
ATOM   2462  HE  ARG A 312     -26.476  12.043 -14.209  1.00 15.00      A    H  
ATOM   2463  CZ  ARG A 312     -26.686  10.191 -14.945  1.00 15.00      A    C  
ATOM   2464  NH1 ARG A 312     -26.085   9.187 -15.562  1.00 15.00      A    N  
ATOM   2465 HH11 ARG A 312     -26.618   8.298 -15.754  1.00 15.00      A    H  
ATOM   2466 HH12 ARG A 312     -25.070   9.260 -15.857  1.00 15.00      A    H  
ATOM   2467  NH2 ARG A 312     -27.961  10.054 -14.588  1.00 15.00      A    N  
ATOM   2468 HH21 ARG A 312     -28.465  10.826 -14.111  1.00 15.00      A    H  
ATOM   2469 HH22 ARG A 312     -28.460   9.150 -14.792  1.00 15.00      A    H  
ATOM   2470  C   ARG A 312     -21.490  13.905 -18.249  1.00 15.00      A    C  
ATOM   2471  O   ARG A 312     -20.939  13.101 -19.001  1.00 15.00      A    O  
ATOM   2472  N   MET A 313     -20.869  14.950 -17.726  1.00 15.00      A    N  
ATOM   2473  HN  MET A 313     -21.371  15.562 -17.142  1.00 15.00      A    H  
ATOM   2474  CA  MET A 313     -19.462  15.220 -17.982  1.00 15.00      A    C  
ATOM   2475  CB  MET A 313     -19.303  16.503 -18.800  1.00 15.00      A    C  
ATOM   2476  CG  MET A 313     -17.887  16.754 -19.298  1.00 15.00      A    C  
ATOM   2477  SD  MET A 313     -17.699  18.376 -20.065  1.00 15.00      A    S  
ATOM   2478  CE  MET A 313     -17.946  19.450 -18.652  1.00 15.00      A    C  
ATOM   2479  C   MET A 313     -18.733  15.356 -16.654  1.00 15.00      A    C  
ATOM   2480  O   MET A 313     -19.118  16.166 -15.808  1.00 15.00      A    O  
ATOM   2481  N   THR A 314     -17.690  14.565 -16.468  1.00 15.00      A    N  
ATOM   2482  HN  THR A 314     -17.420  13.948 -17.185  1.00 15.00      A    H  
ATOM   2483  CA  THR A 314     -16.937  14.587 -15.228  1.00 15.00      A    C  
ATOM   2484  CB  THR A 314     -17.082  13.246 -14.475  1.00 15.00      A    C  
ATOM   2485  OG1 THR A 314     -18.472  12.933 -14.301  1.00 15.00      A    O  
ATOM   2486  HG1 THR A 314     -18.564  12.240 -13.640  1.00 15.00      A    H  
ATOM   2487  CG2 THR A 314     -16.409  13.314 -13.113  1.00 15.00      A    C  
ATOM   2488  C   THR A 314     -15.453  14.873 -15.449  1.00 15.00      A    C  
ATOM   2489  O   THR A 314     -14.778  14.175 -16.206  1.00 15.00      A    O  
ATOM   2490  N   GLY A 315     -14.964  15.908 -14.784  1.00 15.00      A    N  
ATOM   2491  HN  GLY A 315     -15.569  16.447 -14.225  1.00 15.00      A    H  
ATOM   2492  CA  GLY A 315     -13.565  16.267 -14.857  1.00 15.00      A    C  
ATOM   2493  C   GLY A 315     -12.950  16.135 -13.480  1.00 15.00      A    C  
ATOM   2494  O   GLY A 315     -13.502  16.651 -12.508  1.00 15.00      A    O  
ATOM   2495  N   MET A 316     -11.830  15.440 -13.374  1.00 15.00      A    N  
ATOM   2496  HN  MET A 316     -11.412  15.058 -14.181  1.00 15.00      A    H  
ATOM   2497  CA  MET A 316     -11.201  15.239 -12.078  1.00 15.00      A    C  
ATOM   2498  CB  MET A 316     -11.641  13.890 -11.492  1.00 15.00      A    C  
ATOM   2499  CG  MET A 316     -11.122  13.602 -10.090  1.00 15.00      A    C  
ATOM   2500  SD  MET A 316     -11.354  11.880  -9.600  1.00 15.00      A    S  
ATOM   2501  CE  MET A 316     -13.132  11.824  -9.375  1.00 15.00      A    C  
ATOM   2502  C   MET A 316      -9.681  15.300 -12.160  1.00 15.00      A    C  
ATOM   2503  O   MET A 316      -9.087  14.972 -13.185  1.00 15.00      A    O  
ATOM   2504  N   TYR A 317      -9.071  15.739 -11.071  1.00 15.00      A    N  
ATOM   2505  HN  TYR A 317      -9.621  16.021 -10.305  1.00 15.00      A    H  
ATOM   2506  CA  TYR A 317      -7.625  15.835 -10.960  1.00 15.00      A    C  
ATOM   2507  CB  TYR A 317      -7.133  17.192 -11.482  1.00 15.00      A    C  
ATOM   2508  CG  TYR A 317      -5.627  17.364 -11.467  1.00 15.00      A    C  
ATOM   2509  CD1 TYR A 317      -4.791  16.409 -12.034  1.00 15.00      A    C  
ATOM   2510  CD2 TYR A 317      -5.041  18.483 -10.888  1.00 15.00      A    C  
ATOM   2511  CE1 TYR A 317      -3.417  16.562 -12.024  1.00 15.00      A    C  
ATOM   2512  CE2 TYR A 317      -3.668  18.644 -10.874  1.00 15.00      A    C  
ATOM   2513  CZ  TYR A 317      -2.861  17.681 -11.443  1.00 15.00      A    C  
ATOM   2514  OH  TYR A 317      -1.493  17.837 -11.430  1.00 15.00      A    O  
ATOM   2515  HH  TYR A 317      -1.142  17.682 -12.310  1.00 15.00      A    H  
ATOM   2516  C   TYR A 317      -7.252  15.663  -9.495  1.00 15.00      A    C  
ATOM   2517  O   TYR A 317      -7.556  16.520  -8.670  1.00 15.00      A    O  
ATOM   2518  N   SER A 318      -6.623  14.549  -9.163  1.00 15.00      A    N  
ATOM   2519  HN  SER A 318      -6.391  13.894  -9.859  1.00 15.00      A    H  
ATOM   2520  CA  SER A 318      -6.247  14.292  -7.784  1.00 15.00      A    C  
ATOM   2521  CB  SER A 318      -7.173  13.250  -7.143  1.00 15.00      A    C  
ATOM   2522  OG  SER A 318      -7.385  13.529  -5.767  1.00 15.00      A    O  
ATOM   2523  HG  SER A 318      -6.772  14.225  -5.482  1.00 15.00      A    H  
ATOM   2524  C   SER A 318      -4.788  13.872  -7.664  1.00 15.00      A    C  
ATOM   2525  O   SER A 318      -4.459  12.688  -7.748  1.00 15.00      A    O  
ATOM   2526  N   PRO A 319      -3.890  14.853  -7.513  1.00 15.00      A    N  
ATOM   2527  CA  PRO A 319      -2.469  14.602  -7.354  1.00 15.00      A    C  
ATOM   2528  CB  PRO A 319      -1.855  15.849  -7.993  1.00 15.00      A    C  
ATOM   2529  CG  PRO A 319      -2.836  16.944  -7.715  1.00 15.00      A    C  
ATOM   2530  CD  PRO A 319      -4.187  16.296  -7.513  1.00 15.00      A    C  
ATOM   2531  C   PRO A 319      -2.084  14.529  -5.874  1.00 15.00      A    C  
ATOM   2532  O   PRO A 319      -2.685  15.196  -5.026  1.00 15.00      A    O  
ATOM   2533  N   HIS A 320      -1.099  13.704  -5.563  1.00 15.00      A    N  
ATOM   2534  HN  HIS A 320      -0.665  13.180  -6.274  1.00 15.00      A    H  
ATOM   2535  CA  HIS A 320      -0.630  13.561  -4.192  1.00 15.00      A    C  
ATOM   2536  CB  HIS A 320      -1.357  12.426  -3.448  1.00 15.00      A    C  
ATOM   2537  CG  HIS A 320      -1.288  11.073  -4.099  1.00 15.00      A    C  
ATOM   2538  ND1 HIS A 320      -0.187  10.261  -3.959  1.00 15.00      A    N  
ATOM   2539  CD2 HIS A 320      -2.217  10.434  -4.855  1.00 15.00      A    C  
ATOM   2540  CE1 HIS A 320      -0.464   9.154  -4.622  1.00 15.00      A    C  
ATOM   2541  NE2 HIS A 320      -1.682   9.214  -5.180  1.00 15.00      A    N  
ATOM   2542  HE2 HIS A 320      -2.115   8.511  -5.713  1.00 15.00      A    H  
ATOM   2543  C   HIS A 320       0.878  13.356  -4.181  1.00 15.00      A    C  
ATOM   2544  O   HIS A 320       1.426  12.757  -5.101  1.00 15.00      A    O  
ATOM   2545  N   GLU A 321       1.553  13.877  -3.168  1.00 15.00      A    N  
ATOM   2546  HN  GLU A 321       1.074  14.375  -2.467  1.00 15.00      A    H  
ATOM   2547  CA  GLU A 321       2.997  13.727  -3.085  1.00 15.00      A    C  
ATOM   2548  CB  GLU A 321       3.722  14.798  -3.899  1.00 15.00      A    C  
ATOM   2549  CG  GLU A 321       3.366  16.227  -3.534  1.00 15.00      A    C  
ATOM   2550  CD  GLU A 321       4.159  17.226  -4.346  1.00 15.00      A    C  
ATOM   2551  OE1 GLU A 321       5.216  17.678  -3.860  1.00 15.00      A    O  
ATOM   2552  OE2 GLU A 321       3.735  17.540  -5.477  1.00 15.00      A    O  
ATOM   2553  C   GLU A 321       3.505  13.703  -1.651  1.00 15.00      A    C  
ATOM   2554  O   GLU A 321       2.935  14.333  -0.756  1.00 15.00      A    O  
ATOM   2555  N   SER A 322       4.576  12.953  -1.446  1.00 15.00      A    N  
ATOM   2556  HN  SER A 322       4.965  12.463  -2.206  1.00 15.00      A    H  
ATOM   2557  CA  SER A 322       5.197  12.823  -0.142  1.00 15.00      A    C  
ATOM   2558  CB  SER A 322       5.056  11.382   0.349  1.00 15.00      A    C  
ATOM   2559  OG  SER A 322       3.761  10.878   0.067  1.00 15.00      A    O  
ATOM   2560  HG  SER A 322       3.415  11.304  -0.723  1.00 15.00      A    H  
ATOM   2561  C   SER A 322       6.673  13.203  -0.229  1.00 15.00      A    C  
ATOM   2562  O   SER A 322       7.442  12.572  -0.957  1.00 15.00      A    O  
ATOM   2563  N   LYS A 323       7.058  14.244   0.499  1.00 15.00      A    N  
ATOM   2564  HN  LYS A 323       6.394  14.713   1.051  1.00 15.00      A    H  
ATOM   2565  CA  LYS A 323       8.439  14.707   0.507  1.00 15.00      A    C  
ATOM   2566  CB  LYS A 323       8.495  16.179   0.936  1.00 15.00      A    C  
ATOM   2567  CG  LYS A 323       9.837  16.865   0.708  1.00 15.00      A    C  
ATOM   2568  CD  LYS A 323       9.972  17.349  -0.728  1.00 15.00      A    C  
ATOM   2569  CE  LYS A 323      10.988  18.477  -0.856  1.00 15.00      A    C  
ATOM   2570  NZ  LYS A 323      12.361  18.046  -0.483  1.00 15.00      A    N  
ATOM   2571  HZ1 LYS A 323      12.329  17.140   0.016  1.00 15.00      A    H  
ATOM   2572  HZ2 LYS A 323      12.800  18.752   0.141  1.00 15.00      A    H  
ATOM   2573  HZ3 LYS A 323      12.957  17.938  -1.341  1.00 15.00      A    H  
ATOM   2574  C   LYS A 323       9.264  13.863   1.468  1.00 15.00      A    C  
ATOM   2575  O   LYS A 323       8.935  13.758   2.652  1.00 15.00      A    O  
ATOM   2576  N   PHE A 324      10.315  13.249   0.948  1.00 15.00      A    N  
ATOM   2577  HN  PHE A 324      10.509  13.362  -0.012  1.00 15.00      A    H  
ATOM   2578  CA  PHE A 324      11.208  12.425   1.747  1.00 15.00      A    C  
ATOM   2579  CB  PHE A 324      11.206  10.971   1.257  1.00 15.00      A    C  
ATOM   2580  CG  PHE A 324       9.907  10.240   1.483  1.00 15.00      A    C  
ATOM   2581  CD1 PHE A 324       9.513   9.877   2.761  1.00 15.00      A    C  
ATOM   2582  CD2 PHE A 324       9.084   9.911   0.418  1.00 15.00      A    C  
ATOM   2583  CE1 PHE A 324       8.326   9.203   2.975  1.00 15.00      A    C  
ATOM   2584  CE2 PHE A 324       7.893   9.237   0.623  1.00 15.00      A    C  
ATOM   2585  CZ  PHE A 324       7.513   8.883   1.904  1.00 15.00      A    C  
ATOM   2586  C   PHE A 324      12.615  13.011   1.679  1.00 15.00      A    C  
ATOM   2587  O   PHE A 324      12.852  13.974   0.939  1.00 15.00      A    O  
ATOM   2588  N   TYR A 325      13.549  12.438   2.432  1.00 15.00      A    N  
ATOM   2589  HN  TYR A 325      13.321  11.649   2.964  1.00 15.00      A    H  
ATOM   2590  CA  TYR A 325      14.923  12.935   2.462  1.00 15.00      A    C  
ATOM   2591  CB  TYR A 325      15.091  13.991   3.564  1.00 15.00      A    C  
ATOM   2592  CG  TYR A 325      14.421  15.308   3.253  1.00 15.00      A    C  
ATOM   2593  CD1 TYR A 325      14.990  16.200   2.353  1.00 15.00      A    C  
ATOM   2594  CD2 TYR A 325      13.206  15.649   3.840  1.00 15.00      A    C  
ATOM   2595  CE1 TYR A 325      14.371  17.387   2.048  1.00 15.00      A    C  
ATOM   2596  CE2 TYR A 325      12.582  16.842   3.534  1.00 15.00      A    C  
ATOM   2597  CZ  TYR A 325      13.170  17.705   2.638  1.00 15.00      A    C  
ATOM   2598  OH  TYR A 325      12.557  18.902   2.336  1.00 15.00      A    O  
ATOM   2599  HH  TYR A 325      12.764  19.540   3.039  1.00 15.00      A    H  
ATOM   2600  C   TYR A 325      15.906  11.802   2.707  1.00 15.00      A    C  
ATOM   2601  O   TYR A 325      15.655  10.933   3.545  1.00 15.00      A    O  
ATOM   2602  N   LYS A 326      17.014  11.797   1.964  1.00 15.00      A    N  
ATOM   2603  HN  LYS A 326      17.147  12.499   1.294  1.00 15.00      A    H  
ATOM   2604  CA  LYS A 326      18.040  10.775   2.143  1.00 15.00      A    C  
ATOM   2605  CB  LYS A 326      18.969  10.652   0.924  1.00 15.00      A    C  
ATOM   2606  CG  LYS A 326      18.326   9.975  -0.286  1.00 15.00      A    C  
ATOM   2607  CD  LYS A 326      19.338   9.666  -1.384  1.00 15.00      A    C  
ATOM   2608  CE  LYS A 326      19.885  10.926  -2.042  1.00 15.00      A    C  
ATOM   2609  NZ  LYS A 326      18.814  11.768  -2.648  1.00 15.00      A    N  
ATOM   2610  HZ1 LYS A 326      19.232  12.622  -3.071  1.00 15.00      A    H  
ATOM   2611  HZ2 LYS A 326      18.128  12.058  -1.918  1.00 15.00      A    H  
ATOM   2612  HZ3 LYS A 326      18.309  11.238  -3.391  1.00 15.00      A    H  
ATOM   2613  C   LYS A 326      18.816  11.089   3.416  1.00 15.00      A    C  
ATOM   2614  O   LYS A 326      19.371  12.179   3.562  1.00 15.00      A    O  
ATOM   2615  N   LYS A 327      18.830  10.128   4.321  1.00 15.00      A    N  
ATOM   2616  HN  LYS A 327      18.411   9.270   4.096  1.00 15.00      A    H  
ATOM   2617  CA  LYS A 327      19.464  10.273   5.623  1.00 15.00      A    C  
ATOM   2618  CB  LYS A 327      19.399   8.957   6.407  1.00 15.00      A    C  
ATOM   2619  CG  LYS A 327      20.070   9.024   7.768  1.00 15.00      A    C  
ATOM   2620  CD  LYS A 327      19.849   7.762   8.581  1.00 15.00      A    C  
ATOM   2621  CE  LYS A 327      18.979   8.038   9.799  1.00 15.00      A    C  
ATOM   2622  NZ  LYS A 327      19.315   9.335  10.451  1.00 15.00      A    N  
ATOM   2623  HZ1 LYS A 327      18.870   9.386  11.388  1.00 15.00      A    H  
ATOM   2624  HZ2 LYS A 327      18.967  10.127   9.872  1.00 15.00      A    H  
ATOM   2625  HZ3 LYS A 327      20.347   9.429  10.560  1.00 15.00      A    H  
ATOM   2626  C   LYS A 327      20.893  10.815   5.590  1.00 15.00      A    C  
ATOM   2627  O   LYS A 327      21.784  10.231   4.969  1.00 15.00      A    O  
ATOM   2628  N   ASP A 328      21.067  11.959   6.256  1.00 15.00      A    N  
ATOM   2629  HN  ASP A 328      20.282  12.380   6.666  1.00 15.00      A    H  
ATOM   2630  CA  ASP A 328      22.363  12.626   6.418  1.00 15.00      A    C  
ATOM   2631  CB  ASP A 328      23.281  11.821   7.358  1.00 15.00      A    C  
ATOM   2632  CG  ASP A 328      22.536  11.143   8.507  1.00 15.00      A    C  
ATOM   2633  OD1 ASP A 328      21.588  11.748   9.070  1.00 15.00      A    O  
ATOM   2634  OD2 ASP A 328      22.885   9.992   8.845  1.00 15.00      A    O  
ATOM   2635  C   ASP A 328      23.070  12.969   5.100  1.00 15.00      A    C  
ATOM   2636  O   ASP A 328      24.289  13.155   5.069  1.00 15.00      A    O  
ATOM   2637  N   VAL A 329      22.309  13.085   4.019  1.00 15.00      A    N  
ATOM   2638  HN  VAL A 329      21.340  12.942   4.098  1.00 15.00      A    H  
ATOM   2639  CA  VAL A 329      22.879  13.412   2.715  1.00 15.00      A    C  
ATOM   2640  CB  VAL A 329      22.331  12.479   1.609  1.00 15.00      A    C  
ATOM   2641  CG1 VAL A 329      22.933  12.822   0.255  1.00 15.00      A    C  
ATOM   2642  CG2 VAL A 329      22.590  11.021   1.954  1.00 15.00      A    C  
ATOM   2643  C   VAL A 329      22.583  14.864   2.337  1.00 15.00      A    C  
ATOM   2644  O   VAL A 329      21.422  15.279   2.310  1.00 15.00      A    O  
ATOM   2645  N   LYS A 330      23.633  15.629   2.035  1.00 15.00      A    N  
ATOM   2646  HN  LYS A 330      24.535  15.240   2.067  1.00 15.00      A    H  
ATOM   2647  CA  LYS A 330      23.475  17.026   1.649  1.00 15.00      A    C  
ATOM   2648  CB  LYS A 330      24.845  17.681   1.481  1.00 15.00      A    C  
ATOM   2649  CG  LYS A 330      24.862  19.173   1.743  1.00 15.00      A    C  
ATOM   2650  CD  LYS A 330      26.236  19.739   1.474  1.00 15.00      A    C  
ATOM   2651  CE  LYS A 330      26.437  21.044   2.198  1.00 15.00      A    C  
ATOM   2652  NZ  LYS A 330      27.843  21.467   2.112  1.00 15.00      A    N  
ATOM   2653  HZ1 LYS A 330      28.448  20.676   1.823  1.00 15.00      A    H  
ATOM   2654  HZ2 LYS A 330      28.173  21.799   3.052  1.00 15.00      A    H  
ATOM   2655  HZ3 LYS A 330      27.956  22.247   1.437  1.00 15.00      A    H  
ATOM   2656  C   LYS A 330      22.688  17.115   0.344  1.00 15.00      A    C  
ATOM   2657  O   LYS A 330      23.130  16.601  -0.688  1.00 15.00      A    O  
ATOM   2658  N   ASN A 331      21.516  17.753   0.405  1.00 15.00      A    N  
ATOM   2659  HN  ASN A 331      21.229  18.131   1.264  1.00 15.00      A    H  
ATOM   2660  CA  ASN A 331      20.638  17.905  -0.762  1.00 15.00      A    C  
ATOM   2661  CB  ASN A 331      21.356  18.605  -1.927  1.00 15.00      A    C  
ATOM   2662  CG  ASN A 331      22.127  19.842  -1.513  1.00 15.00      A    C  
ATOM   2663  OD1 ASN A 331      21.622  20.696  -0.790  1.00 15.00      A    O  
ATOM   2664  ND2 ASN A 331      23.373  19.932  -1.958  1.00 15.00      A    N  
ATOM   2665 HD21 ASN A 331      23.718  19.203  -2.518  1.00 15.00      A    H  
ATOM   2666 HD22 ASN A 331      23.892  20.723  -1.717  1.00 15.00      A    H  
ATOM   2667  C   ASN A 331      20.147  16.535  -1.216  1.00 15.00      A    C  
ATOM   2668  O   ASN A 331      19.891  16.308  -2.398  1.00 15.00      A    O  
ATOM   2669  N   GLY A 332      19.999  15.627  -0.261  1.00 15.00      A    N  
ATOM   2670  HN  GLY A 332      20.189  15.874   0.673  1.00 15.00      A    H  
ATOM   2671  CA  GLY A 332      19.570  14.283  -0.574  1.00 15.00      A    C  
ATOM   2672  C   GLY A 332      18.069  14.094  -0.548  1.00 15.00      A    C  
ATOM   2673  O   GLY A 332      17.591  12.965  -0.491  1.00 15.00      A    O  
ATOM   2674  N   GLY A 333      17.322  15.176  -0.614  1.00 15.00      A    N  
ATOM   2675  HN  GLY A 333      17.748  16.055  -0.686  1.00 15.00      A    H  
ATOM   2676  CA  GLY A 333      15.878  15.068  -0.591  1.00 15.00      A    C  
ATOM   2677  C   GLY A 333      15.306  14.479  -1.868  1.00 15.00      A    C  
ATOM   2678  O   GLY A 333      16.012  14.352  -2.876  1.00 15.00      A    O  
ATOM   2679  N   PHE A 334      14.039  14.095  -1.808  1.00 15.00      A    N  
ATOM   2680  HN  PHE A 334      13.551  14.195  -0.961  1.00 15.00      A    H  
ATOM   2681  CA  PHE A 334      13.337  13.535  -2.953  1.00 15.00      A    C  
ATOM   2682  CB  PHE A 334      13.876  12.153  -3.355  1.00 15.00      A    C  
ATOM   2683  CG  PHE A 334      13.668  11.046  -2.356  1.00 15.00      A    C  
ATOM   2684  CD1 PHE A 334      14.504  10.912  -1.259  1.00 15.00      A    C  
ATOM   2685  CD2 PHE A 334      12.647  10.124  -2.530  1.00 15.00      A    C  
ATOM   2686  CE1 PHE A 334      14.325   9.882  -0.355  1.00 15.00      A    C  
ATOM   2687  CE2 PHE A 334      12.459   9.095  -1.628  1.00 15.00      A    C  
ATOM   2688  CZ  PHE A 334      13.301   8.972  -0.539  1.00 15.00      A    C  
ATOM   2689  C   PHE A 334      11.841  13.491  -2.681  1.00 15.00      A    C  
ATOM   2690  O   PHE A 334      11.410  13.163  -1.574  1.00 15.00      A    O  
ATOM   2691  N   THR A 335      11.054  13.838  -3.677  1.00 15.00      A    N  
ATOM   2692  HN  THR A 335      11.453  14.100  -4.539  1.00 15.00      A    H  
ATOM   2693  CA  THR A 335       9.613  13.846  -3.532  1.00 15.00      A    C  
ATOM   2694  CB  THR A 335       9.023  15.191  -3.991  1.00 15.00      A    C  
ATOM   2695  OG1 THR A 335       9.920  16.248  -3.625  1.00 15.00      A    O  
ATOM   2696  HG1 THR A 335      10.057  16.826  -4.382  1.00 15.00      A    H  
ATOM   2697  CG2 THR A 335       7.670  15.431  -3.338  1.00 15.00      A    C  
ATOM   2698  C   THR A 335       8.974  12.720  -4.330  1.00 15.00      A    C  
ATOM   2699  O   THR A 335       9.251  12.551  -5.519  1.00 15.00      A    O  
ATOM   2700  N   ASN A 336       8.144  11.938  -3.659  1.00 15.00      A    N  
ATOM   2701  HN  ASN A 336       7.997  12.108  -2.702  1.00 15.00      A    H  
ATOM   2702  CA  ASN A 336       7.436  10.841  -4.297  1.00 15.00      A    C  
ATOM   2703  CB  ASN A 336       7.406   9.612  -3.381  1.00 15.00      A    C  
ATOM   2704  CG  ASN A 336       8.345   8.508  -3.829  1.00 15.00      A    C  
ATOM   2705  OD1 ASN A 336       8.717   8.425  -4.997  1.00 15.00      A    O  
ATOM   2706  ND2 ASN A 336       8.727   7.642  -2.899  1.00 15.00      A    N  
ATOM   2707 HD21 ASN A 336       8.389   7.761  -1.988  1.00 15.00      A    H  
ATOM   2708 HD22 ASN A 336       9.326   6.905  -3.169  1.00 15.00      A    H  
ATOM   2709  C   ASN A 336       6.015  11.292  -4.596  1.00 15.00      A    C  
ATOM   2710  O   ASN A 336       5.176  11.352  -3.696  1.00 15.00      A    O  
ATOM   2711  N   SER A 337       5.757  11.641  -5.844  1.00 15.00      A    N  
ATOM   2712  HN  SER A 337       6.466  11.567  -6.524  1.00 15.00      A    H  
ATOM   2713  CA  SER A 337       4.440  12.103  -6.245  1.00 15.00      A    C  
ATOM   2714  CB  SER A 337       4.554  13.381  -7.079  1.00 15.00      A    C  
ATOM   2715  OG  SER A 337       5.686  13.339  -7.935  1.00 15.00      A    O  
ATOM   2716  HG  SER A 337       6.054  14.219  -8.019  1.00 15.00      A    H  
ATOM   2717  C   SER A 337       3.681  11.028  -7.011  1.00 15.00      A    C  
ATOM   2718  O   SER A 337       4.278  10.216  -7.714  1.00 15.00      A    O  
ATOM   2719  N   GLY A 338       2.369  11.024  -6.857  1.00 15.00      A    N  
ATOM   2720  HN  GLY A 338       1.953  11.691  -6.265  1.00 15.00      A    H  
ATOM   2721  CA  GLY A 338       1.537  10.059  -7.536  1.00 15.00      A    C  
ATOM   2722  C   GLY A 338       0.172  10.634  -7.851  1.00 15.00      A    C  
ATOM   2723  O   GLY A 338      -0.075  11.824  -7.629  1.00 15.00      A    O  
ATOM   2724  N   GLY A 339      -0.720   9.797  -8.357  1.00 15.00      A    N  
ATOM   2725  HN  GLY A 339      -0.465   8.863  -8.510  1.00 15.00      A    H  
ATOM   2726  CA  GLY A 339      -2.054  10.248  -8.693  1.00 15.00      A    C  
ATOM   2727  C   GLY A 339      -2.193  10.542 -10.172  1.00 15.00      A    C  
ATOM   2728  O   GLY A 339      -1.505   9.936 -10.994  1.00 15.00      A    O  
ATOM   2729  N   GLY A 340      -3.077  11.469 -10.515  1.00 15.00      A    N  
ATOM   2730  HN  GLY A 340      -3.600  11.920  -9.816  1.00 15.00      A    H  
ATOM   2731  CA  GLY A 340      -3.283  11.821 -11.907  1.00 15.00      A    C  
ATOM   2732  C   GLY A 340      -4.591  12.557 -12.125  1.00 15.00      A    C  
ATOM   2733  O   GLY A 340      -5.128  13.168 -11.198  1.00 15.00      A    O  
ATOM   2734  N   TYR A 341      -5.112  12.486 -13.343  1.00 15.00      A    N  
ATOM   2735  HN  TYR A 341      -4.656  11.951 -14.029  1.00 15.00      A    H  
ATOM   2736  CA  TYR A 341      -6.363  13.156 -13.680  1.00 15.00      A    C  
ATOM   2737  CB  TYR A 341      -6.141  14.377 -14.584  1.00 15.00      A    C  
ATOM   2738  CG  TYR A 341      -5.111  14.192 -15.678  1.00 15.00      A    C  
ATOM   2739  CD1 TYR A 341      -5.450  13.609 -16.892  1.00 15.00      A    C  
ATOM   2740  CD2 TYR A 341      -3.800  14.617 -15.499  1.00 15.00      A    C  
ATOM   2741  CE1 TYR A 341      -4.513  13.453 -17.896  1.00 15.00      A    C  
ATOM   2742  CE2 TYR A 341      -2.857  14.463 -16.495  1.00 15.00      A    C  
ATOM   2743  CZ  TYR A 341      -3.217  13.882 -17.692  1.00 15.00      A    C  
ATOM   2744  OH  TYR A 341      -2.280  13.730 -18.686  1.00 15.00      A    O  
ATOM   2745  HH  TYR A 341      -2.707  13.789 -19.544  1.00 15.00      A    H  
ATOM   2746  C   TYR A 341      -7.367  12.185 -14.294  1.00 15.00      A    C  
ATOM   2747  O   TYR A 341      -7.037  11.027 -14.562  1.00 15.00      A    O  
ATOM   2748  N   ARG A 342      -8.584  12.663 -14.514  1.00 15.00      A    N  
ATOM   2749  HN  ARG A 342      -8.776  13.605 -14.300  1.00 15.00      A    H  
ATOM   2750  CA  ARG A 342      -9.647  11.840 -15.071  1.00 15.00      A    C  
ATOM   2751  CB  ARG A 342     -10.418  11.183 -13.924  1.00 15.00      A    C  
ATOM   2752  CG  ARG A 342     -10.486   9.669 -13.971  1.00 15.00      A    C  
ATOM   2753  CD  ARG A 342     -11.529   9.161 -12.992  1.00 15.00      A    C  
ATOM   2754  NE  ARG A 342     -11.344   7.754 -12.649  1.00 15.00      A    N  
ATOM   2755  HE  ARG A 342     -10.557   7.291 -13.034  1.00 15.00      A    H  
ATOM   2756  CZ  ARG A 342     -12.170   7.073 -11.860  1.00 15.00      A    C  
ATOM   2757  NH1 ARG A 342     -13.240   7.669 -11.343  1.00 15.00      A    N  
ATOM   2758 HH11 ARG A 342     -13.431   8.671 -11.548  1.00 15.00      A    H  
ATOM   2759 HH12 ARG A 342     -13.898   7.133 -10.725  1.00 15.00      A    H  
ATOM   2760  NH2 ARG A 342     -11.922   5.803 -11.572  1.00 15.00      A    N  
ATOM   2761 HH21 ARG A 342     -12.571   5.269 -10.953  1.00 15.00      A    H  
ATOM   2762 HH22 ARG A 342     -11.071   5.328 -11.960  1.00 15.00      A    H  
ATOM   2763  C   ARG A 342     -10.617  12.699 -15.877  1.00 15.00      A    C  
ATOM   2764  O   ARG A 342     -10.800  13.881 -15.582  1.00 15.00      A    O  
ATOM   2765  N   PHE A 343     -11.227  12.096 -16.888  1.00 15.00      A    N  
ATOM   2766  HN  PHE A 343     -11.011  11.157 -17.085  1.00 15.00      A    H  
ATOM   2767  CA  PHE A 343     -12.200  12.778 -17.732  1.00 15.00      A    C  
ATOM   2768  CB  PHE A 343     -11.507  13.435 -18.930  1.00 15.00      A    C  
ATOM   2769  CG  PHE A 343     -12.401  14.347 -19.720  1.00 15.00      A    C  
ATOM   2770  CD1 PHE A 343     -12.725  15.605 -19.238  1.00 15.00      A    C  
ATOM   2771  CD2 PHE A 343     -12.918  13.949 -20.942  1.00 15.00      A    C  
ATOM   2772  CE1 PHE A 343     -13.547  16.449 -19.960  1.00 15.00      A    C  
ATOM   2773  CE2 PHE A 343     -13.741  14.788 -21.669  1.00 15.00      A    C  
ATOM   2774  CZ  PHE A 343     -14.056  16.041 -21.177  1.00 15.00      A    C  
ATOM   2775  C   PHE A 343     -13.237  11.768 -18.210  1.00 15.00      A    C  
ATOM   2776  O   PHE A 343     -12.914  10.858 -18.973  1.00 15.00      A    O  
ATOM   2777  N   ASN A 344     -14.474  11.919 -17.750  1.00 15.00      A    N  
ATOM   2778  HN  ASN A 344     -14.676  12.678 -17.158  1.00 15.00      A    H  
ATOM   2779  CA  ASN A 344     -15.542  10.991 -18.115  1.00 15.00      A    C  
ATOM   2780  CB  ASN A 344     -16.155  10.340 -16.864  1.00 15.00      A    C  
ATOM   2781  CG  ASN A 344     -15.163   9.582 -16.001  1.00 15.00      A    C  
ATOM   2782  OD1 ASN A 344     -14.097   9.179 -16.456  1.00 15.00      A    O  
ATOM   2783  ND2 ASN A 344     -15.516   9.375 -14.740  1.00 15.00      A    N  
ATOM   2784 HD21 ASN A 344     -16.383   9.721 -14.436  1.00 15.00      A    H  
ATOM   2785 HD22 ASN A 344     -14.904   8.871 -14.168  1.00 15.00      A    H  
ATOM   2786  C   ASN A 344     -16.659  11.676 -18.896  1.00 15.00      A    C  
ATOM   2787  O   ASN A 344     -17.046  12.804 -18.591  1.00 15.00      A    O  
ATOM   2788  N   MET A 345     -17.171  10.980 -19.898  1.00 15.00      A    N  
ATOM   2789  HN  MET A 345     -16.790  10.094 -20.109  1.00 15.00      A    H  
ATOM   2790  CA  MET A 345     -18.274  11.474 -20.711  1.00 15.00      A    C  
ATOM   2791  CB  MET A 345     -17.795  11.797 -22.131  1.00 15.00      A    C  
ATOM   2792  CG  MET A 345     -18.740  12.689 -22.925  1.00 15.00      A    C  
ATOM   2793  SD  MET A 345     -18.847  14.363 -22.263  1.00 15.00      A    S  
ATOM   2794  CE  MET A 345     -19.929  15.143 -23.458  1.00 15.00      A    C  
ATOM   2795  C   MET A 345     -19.343  10.385 -20.742  1.00 15.00      A    C  
ATOM   2796  O   MET A 345     -19.123   9.309 -21.304  1.00 15.00      A    O  
ATOM   2797  N   GLU A 346     -20.481  10.646 -20.119  1.00 15.00      A    N  
ATOM   2798  HN  GLU A 346     -20.613  11.525 -19.692  1.00 15.00      A    H  
ATOM   2799  CA  GLU A 346     -21.542   9.656 -20.046  1.00 15.00      A    C  
ATOM   2800  CB  GLU A 346     -21.814   9.330 -18.583  1.00 15.00      A    C  
ATOM   2801  CG  GLU A 346     -22.558   8.032 -18.348  1.00 15.00      A    C  
ATOM   2802  CD  GLU A 346     -22.895   7.845 -16.889  1.00 15.00      A    C  
ATOM   2803  OE1 GLU A 346     -23.674   8.667 -16.351  1.00 15.00      A    O  
ATOM   2804  OE2 GLU A 346     -22.375   6.889 -16.281  1.00 15.00      A    O  
ATOM   2805  C   GLU A 346     -22.831  10.103 -20.724  1.00 15.00      A    C  
ATOM   2806  O   GLU A 346     -23.097  11.298 -20.885  1.00 15.00      A    O  
ATOM   2807  N   TRP A 347     -23.625   9.116 -21.103  1.00 15.00      A    N  
ATOM   2808  HN  TRP A 347     -23.334   8.189 -20.937  1.00 15.00      A    H  
ATOM   2809  CA  TRP A 347     -24.900   9.334 -21.753  1.00 15.00      A    C  
ATOM   2810  CB  TRP A 347     -24.721   9.306 -23.275  1.00 15.00      A    C  
ATOM   2811  CG  TRP A 347     -26.003   9.410 -24.041  1.00 15.00      A    C  
ATOM   2812  CD1 TRP A 347     -26.919  10.420 -23.974  1.00 15.00      A    C  
ATOM   2813  CD2 TRP A 347     -26.514   8.467 -24.990  1.00 15.00      A    C  
ATOM   2814  NE1 TRP A 347     -27.968  10.162 -24.819  1.00 15.00      A    N  
ATOM   2815  HE1 TRP A 347     -28.752  10.736 -24.947  1.00 15.00      A    H  
ATOM   2816  CE2 TRP A 347     -27.743   8.970 -25.457  1.00 15.00      A    C  
ATOM   2817  CE3 TRP A 347     -26.050   7.245 -25.492  1.00 15.00      A    C  
ATOM   2818  CZ2 TRP A 347     -28.515   8.296 -26.399  1.00 15.00      A    C  
ATOM   2819  CZ3 TRP A 347     -26.818   6.579 -26.427  1.00 15.00      A    C  
ATOM   2820  CH2 TRP A 347     -28.037   7.105 -26.872  1.00 15.00      A    C  
ATOM   2821  C   TRP A 347     -25.891   8.254 -21.309  1.00 15.00      A    C  
ATOM   2822  O   TRP A 347     -25.725   7.071 -21.629  1.00 15.00      A    O  
ATOM   2823  N   GLU A 348     -26.904   8.664 -20.557  1.00 15.00      A    N  
ATOM   2824  HN  GLU A 348     -26.975   9.618 -20.331  1.00 15.00      A    H  
ATOM   2825  CA  GLU A 348     -27.924   7.743 -20.066  1.00 15.00      A    C  
ATOM   2826  CB  GLU A 348     -28.259   8.045 -18.599  1.00 15.00      A    C  
ATOM   2827  CG  GLU A 348     -28.960   6.908 -17.868  1.00 15.00      A    C  
ATOM   2828  CD  GLU A 348     -29.115   7.166 -16.381  1.00 15.00      A    C  
ATOM   2829  OE1 GLU A 348     -30.239   7.026 -15.860  1.00 15.00      A    O  
ATOM   2830  OE2 GLU A 348     -28.114   7.509 -15.725  1.00 15.00      A    O  
ATOM   2831  C   GLU A 348     -29.181   7.838 -20.928  1.00 15.00      A    C  
ATOM   2832  O   GLU A 348     -29.863   8.864 -20.935  1.00 15.00      A    O  
ATOM   2833  N   HIS A 349     -29.472   6.766 -21.653  1.00 15.00      A    N  
ATOM   2834  HN  HIS A 349     -28.896   5.973 -21.583  1.00 15.00      A    H  
ATOM   2835  CA  HIS A 349     -30.634   6.716 -22.533  1.00 15.00      A    C  
ATOM   2836  CB  HIS A 349     -30.259   6.032 -23.852  1.00 15.00      A    C  
ATOM   2837  CG  HIS A 349     -31.353   6.035 -24.875  1.00 15.00      A    C  
ATOM   2838  ND1 HIS A 349     -32.100   4.907 -25.133  1.00 15.00      A    N  
ATOM   2839  CD2 HIS A 349     -31.794   7.049 -25.657  1.00 15.00      A    C  
ATOM   2840  CE1 HIS A 349     -32.976   5.259 -26.056  1.00 15.00      A    C  
ATOM   2841  NE2 HIS A 349     -32.827   6.545 -26.401  1.00 15.00      A    N  
ATOM   2842  HE2 HIS A 349     -33.370   7.042 -27.042  1.00 15.00      A    H  
ATOM   2843  C   HIS A 349     -31.781   5.965 -21.865  1.00 15.00      A    C  
ATOM   2844  O   HIS A 349     -31.589   4.865 -21.334  1.00 15.00      A    O  
ATOM   2845  N   ASN A 350     -32.969   6.551 -21.904  1.00 15.00      A    N  
ATOM   2846  HN  ASN A 350     -33.065   7.415 -22.374  1.00 15.00      A    H  
ATOM   2847  CA  ASN A 350     -34.144   5.938 -21.292  1.00 15.00      A    C  
ATOM   2848  CB  ASN A 350     -34.832   6.915 -20.335  1.00 15.00      A    C  
ATOM   2849  CG  ASN A 350     -34.107   7.035 -19.009  1.00 15.00      A    C  
ATOM   2850  OD1 ASN A 350     -34.401   6.313 -18.058  1.00 15.00      A    O  
ATOM   2851  ND2 ASN A 350     -33.150   7.950 -18.935  1.00 15.00      A    N  
ATOM   2852 HD21 ASN A 350     -32.966   8.493 -19.732  1.00 15.00      A    H  
ATOM   2853 HD22 ASN A 350     -32.662   8.039 -18.092  1.00 15.00      A    H  
ATOM   2854  C   ASN A 350     -35.117   5.451 -22.354  1.00 15.00      A    C  
ATOM   2855  O   ASN A 350     -35.609   6.235 -23.164  1.00 15.00      A    O  
ATOM   2856  N   ALA A 351     -35.401   4.154 -22.345  1.00 15.00      A    N  
ATOM   2857  HN  ALA A 351     -35.009   3.579 -21.650  1.00 15.00      A    H  
ATOM   2858  CA  ALA A 351     -36.301   3.569 -23.325  1.00 15.00      A    C  
ATOM   2859  CB  ALA A 351     -35.521   2.720 -24.316  1.00 15.00      A    C  
ATOM   2860  C   ALA A 351     -37.404   2.749 -22.660  1.00 15.00      A    C  
ATOM   2861  O   ALA A 351     -37.484   2.668 -21.436  1.00 15.00      A    O  
ATOM   2862  N   SER A 352     -38.243   2.132 -23.483  1.00 15.00      A    N  
ATOM   2863  HN  SER A 352     -38.119   2.231 -24.450  1.00 15.00      A    H  
ATOM   2864  CA  SER A 352     -39.356   1.324 -23.004  1.00 15.00      A    C  
ATOM   2865  CB  SER A 352     -40.375   1.166 -24.131  1.00 15.00      A    C  
ATOM   2866  OG  SER A 352     -39.736   1.278 -25.396  1.00 15.00      A    O  
ATOM   2867  HG  SER A 352     -40.283   0.862 -26.069  1.00 15.00      A    H  
ATOM   2868  C   SER A 352     -38.901  -0.049 -22.511  1.00 15.00      A    C  
ATOM   2869  O   SER A 352     -39.505  -0.626 -21.606  1.00 15.00      A    O  
ATOM   2870  N   TRP A 353     -37.837  -0.574 -23.110  1.00 15.00      A    N  
ATOM   2871  HN  TRP A 353     -37.394  -0.075 -23.825  1.00 15.00      A    H  
ATOM   2872  CA  TRP A 353     -37.323  -1.882 -22.720  1.00 15.00      A    C  
ATOM   2873  CB  TRP A 353     -36.488  -2.513 -23.844  1.00 15.00      A    C  
ATOM   2874  CG  TRP A 353     -35.203  -1.798 -24.147  1.00 15.00      A    C  
ATOM   2875  CD1 TRP A 353     -34.046  -1.848 -23.423  1.00 15.00      A    C  
ATOM   2876  CD2 TRP A 353     -34.938  -0.937 -25.262  1.00 15.00      A    C  
ATOM   2877  NE1 TRP A 353     -33.084  -1.065 -24.007  1.00 15.00      A    N  
ATOM   2878  HE1 TRP A 353     -32.172  -0.936 -23.669  1.00 15.00      A    H  
ATOM   2879  CE2 TRP A 353     -33.605  -0.496 -25.140  1.00 15.00      A    C  
ATOM   2880  CE3 TRP A 353     -35.698  -0.494 -26.349  1.00 15.00      A    C  
ATOM   2881  CZ2 TRP A 353     -33.017   0.365 -26.063  1.00 15.00      A    C  
ATOM   2882  CZ3 TRP A 353     -35.112   0.359 -27.264  1.00 15.00      A    C  
ATOM   2883  CH2 TRP A 353     -33.786   0.780 -27.116  1.00 15.00      A    C  
ATOM   2884  C   TRP A 353     -36.524  -1.801 -21.423  1.00 15.00      A    C  
ATOM   2885  O   TRP A 353     -36.332  -2.805 -20.735  1.00 15.00      A    O  
ATOM   2886  N   GLY A 354     -36.062  -0.603 -21.098  1.00 15.00      A    N  
ATOM   2887  HN  GLY A 354     -36.245   0.160 -21.683  1.00 15.00      A    H  
ATOM   2888  CA  GLY A 354     -35.288  -0.406 -19.895  1.00 15.00      A    C  
ATOM   2889  C   GLY A 354     -34.405   0.816 -20.002  1.00 15.00      A    C  
ATOM   2890  O   GLY A 354     -34.807   1.829 -20.575  1.00 15.00      A    O  
ATOM   2891  N   LYS A 355     -33.193   0.719 -19.488  1.00 15.00      A    N  
ATOM   2892  HN  LYS A 355     -32.910  -0.131 -19.074  1.00 15.00      A    H  
ATOM   2893  CA  LYS A 355     -32.270   1.839 -19.522  1.00 15.00      A    C  
ATOM   2894  CB  LYS A 355     -32.139   2.444 -18.125  1.00 15.00      A    C  
ATOM   2895  CG  LYS A 355     -31.415   3.779 -18.080  1.00 15.00      A    C  
ATOM   2896  CD  LYS A 355     -31.355   4.312 -16.660  1.00 15.00      A    C  
ATOM   2897  CE  LYS A 355     -30.508   3.416 -15.776  1.00 15.00      A    C  
ATOM   2898  NZ  LYS A 355     -30.485   3.871 -14.359  1.00 15.00      A    N  
ATOM   2899  HZ1 LYS A 355     -29.810   4.654 -14.252  1.00 15.00      A    H  
ATOM   2900  HZ2 LYS A 355     -30.201   3.086 -13.737  1.00 15.00      A    H  
ATOM   2901  HZ3 LYS A 355     -31.429   4.197 -14.071  1.00 15.00      A    H  
ATOM   2902  C   LYS A 355     -30.902   1.427 -20.058  1.00 15.00      A    C  
ATOM   2903  O   LYS A 355     -30.395   0.348 -19.744  1.00 15.00      A    O  
ATOM   2904  N   MET A 356     -30.320   2.295 -20.876  1.00 15.00      A    N  
ATOM   2905  HN  MET A 356     -30.788   3.137 -21.086  1.00 15.00      A    H  
ATOM   2906  CA  MET A 356     -29.008   2.055 -21.465  1.00 15.00      A    C  
ATOM   2907  CB  MET A 356     -29.109   1.998 -22.994  1.00 15.00      A    C  
ATOM   2908  CG  MET A 356     -27.765   1.988 -23.708  1.00 15.00      A    C  
ATOM   2909  SD  MET A 356     -27.918   1.803 -25.497  1.00 15.00      A    S  
ATOM   2910  CE  MET A 356     -28.833   3.284 -25.920  1.00 15.00      A    C  
ATOM   2911  C   MET A 356     -28.031   3.151 -21.045  1.00 15.00      A    C  
ATOM   2912  O   MET A 356     -28.233   4.325 -21.349  1.00 15.00      A    O  
ATOM   2913  N   THR A 357     -26.972   2.765 -20.353  1.00 15.00      A    N  
ATOM   2914  HN  THR A 357     -26.851   1.811 -20.153  1.00 15.00      A    H  
ATOM   2915  CA  THR A 357     -25.978   3.722 -19.890  1.00 15.00      A    C  
ATOM   2916  CB  THR A 357     -25.710   3.560 -18.382  1.00 15.00      A    C  
ATOM   2917  OG1 THR A 357     -26.720   2.715 -17.809  1.00 15.00      A    O  
ATOM   2918  HG1 THR A 357     -26.507   1.798 -17.997  1.00 15.00      A    H  
ATOM   2919  CG2 THR A 357     -25.728   4.915 -17.690  1.00 15.00      A    C  
ATOM   2920  C   THR A 357     -24.669   3.556 -20.654  1.00 15.00      A    C  
ATOM   2921  O   THR A 357     -23.981   2.548 -20.509  1.00 15.00      A    O  
ATOM   2922  N   SER A 358     -24.335   4.542 -21.470  1.00 15.00      A    N  
ATOM   2923  HN  SER A 358     -24.918   5.331 -21.535  1.00 15.00      A    H  
ATOM   2924  CA  SER A 358     -23.108   4.504 -22.249  1.00 15.00      A    C  
ATOM   2925  CB  SER A 358     -23.407   4.840 -23.713  1.00 15.00      A    C  
ATOM   2926  OG  SER A 358     -24.576   4.166 -24.159  1.00 15.00      A    O  
ATOM   2927  HG  SER A 358     -25.354   4.623 -23.821  1.00 15.00      A    H  
ATOM   2928  C   SER A 358     -22.113   5.503 -21.674  1.00 15.00      A    C  
ATOM   2929  O   SER A 358     -22.452   6.667 -21.466  1.00 15.00      A    O  
ATOM   2930  N   LEU A 359     -20.896   5.052 -21.407  1.00 15.00      A    N  
ATOM   2931  HN  LEU A 359     -20.674   4.112 -21.596  1.00 15.00      A    H  
ATOM   2932  CA  LEU A 359     -19.881   5.926 -20.840  1.00 15.00      A    C  
ATOM   2933  CB  LEU A 359     -19.778   5.720 -19.323  1.00 15.00      A    C  
ATOM   2934  CG  LEU A 359     -18.627   6.446 -18.613  1.00 15.00      A    C  
ATOM   2935  CD1 LEU A 359     -19.106   7.066 -17.311  1.00 15.00      A    C  
ATOM   2936  CD2 LEU A 359     -17.468   5.494 -18.350  1.00 15.00      A    C  
ATOM   2937  C   LEU A 359     -18.517   5.716 -21.484  1.00 15.00      A    C  
ATOM   2938  O   LEU A 359     -18.090   4.584 -21.716  1.00 15.00      A    O  
ATOM   2939  N   ALA A 360     -17.847   6.821 -21.763  1.00 15.00      A    N  
ATOM   2940  HN  ALA A 360     -18.267   7.691 -21.568  1.00 15.00      A    H  
ATOM   2941  CA  ALA A 360     -16.513   6.808 -22.339  1.00 15.00      A    C  
ATOM   2942  CB  ALA A 360     -16.554   7.319 -23.772  1.00 15.00      A    C  
ATOM   2943  C   ALA A 360     -15.628   7.704 -21.485  1.00 15.00      A    C  
ATOM   2944  O   ALA A 360     -16.067   8.771 -21.057  1.00 15.00      A    O  
ATOM   2945  N   GLY A 361     -14.403   7.283 -21.215  1.00 15.00      A    N  
ATOM   2946  HN  GLY A 361     -14.084   6.425 -21.573  1.00 15.00      A    H  
ATOM   2947  CA  GLY A 361     -13.537   8.101 -20.388  1.00 15.00      A    C  
ATOM   2948  C   GLY A 361     -12.060   7.850 -20.599  1.00 15.00      A    C  
ATOM   2949  O   GLY A 361     -11.666   6.854 -21.210  1.00 15.00      A    O  
ATOM   2950  N   TYR A 362     -11.250   8.764 -20.082  1.00 15.00      A    N  
ATOM   2951  HN  TYR A 362     -11.645   9.526 -19.597  1.00 15.00      A    H  
ATOM   2952  CA  TYR A 362      -9.802   8.679 -20.183  1.00 15.00      A    C  
ATOM   2953  CB  TYR A 362      -9.276   9.719 -21.186  1.00 15.00      A    C  
ATOM   2954  CG  TYR A 362      -7.765   9.848 -21.211  1.00 15.00      A    C  
ATOM   2955  CD1 TYR A 362      -6.977   8.887 -21.831  1.00 15.00      A    C  
ATOM   2956  CD2 TYR A 362      -7.128  10.927 -20.607  1.00 15.00      A    C  
ATOM   2957  CE1 TYR A 362      -5.600   8.995 -21.848  1.00 15.00      A    C  
ATOM   2958  CE2 TYR A 362      -5.750  11.044 -20.623  1.00 15.00      A    C  
ATOM   2959  CZ  TYR A 362      -4.991  10.074 -21.243  1.00 15.00      A    C  
ATOM   2960  OH  TYR A 362      -3.619  10.180 -21.257  1.00 15.00      A    O  
ATOM   2961  HH  TYR A 362      -3.229   9.301 -21.382  1.00 15.00      A    H  
ATOM   2962  C   TYR A 362      -9.181   8.917 -18.811  1.00 15.00      A    C  
ATOM   2963  O   TYR A 362      -9.631   9.789 -18.062  1.00 15.00      A    O  
ATOM   2964  N   GLN A 363      -8.163   8.138 -18.481  1.00 15.00      A    N  
ATOM   2965  HN  GLN A 363      -7.855   7.451 -19.119  1.00 15.00      A    H  
ATOM   2966  CA  GLN A 363      -7.487   8.270 -17.199  1.00 15.00      A    C  
ATOM   2967  CB  GLN A 363      -8.017   7.236 -16.199  1.00 15.00      A    C  
ATOM   2968  CG  GLN A 363      -7.350   7.292 -14.835  1.00 15.00      A    C  
ATOM   2969  CD  GLN A 363      -8.057   6.459 -13.785  1.00 15.00      A    C  
ATOM   2970  OE1 GLN A 363      -9.287   6.380 -13.750  1.00 15.00      A    O  
ATOM   2971  NE2 GLN A 363      -7.281   5.824 -12.927  1.00 15.00      A    N  
ATOM   2972 HE21 GLN A 363      -6.309   5.926 -13.019  1.00 15.00      A    H  
ATOM   2973 HE22 GLN A 363      -7.706   5.275 -12.235  1.00 15.00      A    H  
ATOM   2974  C   GLN A 363      -5.974   8.145 -17.364  1.00 15.00      A    C  
ATOM   2975  O   GLN A 363      -5.492   7.369 -18.191  1.00 15.00      A    O  
ATOM   2976  N   TYR A 364      -5.237   8.921 -16.579  1.00 15.00      A    N  
ATOM   2977  HN  TYR A 364      -5.686   9.515 -15.942  1.00 15.00      A    H  
ATOM   2978  CA  TYR A 364      -3.780   8.909 -16.617  1.00 15.00      A    C  
ATOM   2979  CB  TYR A 364      -3.269  10.065 -17.489  1.00 15.00      A    C  
ATOM   2980  CG  TYR A 364      -1.757  10.184 -17.575  1.00 15.00      A    C  
ATOM   2981  CD1 TYR A 364      -1.075  11.172 -16.872  1.00 15.00      A    C  
ATOM   2982  CD2 TYR A 364      -1.014   9.316 -18.364  1.00 15.00      A    C  
ATOM   2983  CE1 TYR A 364       0.300  11.291 -16.954  1.00 15.00      A    C  
ATOM   2984  CE2 TYR A 364       0.361   9.426 -18.449  1.00 15.00      A    C  
ATOM   2985  CZ  TYR A 364       1.014  10.415 -17.743  1.00 15.00      A    C  
ATOM   2986  OH  TYR A 364       2.382  10.532 -17.834  1.00 15.00      A    O  
ATOM   2987  HH  TYR A 364       2.764  10.641 -16.944  1.00 15.00      A    H  
ATOM   2988  C   TYR A 364      -3.230   9.031 -15.201  1.00 15.00      A    C  
ATOM   2989  O   TYR A 364      -3.479  10.026 -14.517  1.00 15.00      A    O  
ATOM   2990  N   THR A 365      -2.518   8.010 -14.753  1.00 15.00      A    N  
ATOM   2991  HN  THR A 365      -2.376   7.230 -15.334  1.00 15.00      A    H  
ATOM   2992  CA  THR A 365      -1.930   8.013 -13.420  1.00 15.00      A    C  
ATOM   2993  CB  THR A 365      -2.507   6.872 -12.559  1.00 15.00      A    C  
ATOM   2994  OG1 THR A 365      -2.541   5.657 -13.324  1.00 15.00      A    O  
ATOM   2995  HG1 THR A 365      -1.857   5.062 -13.002  1.00 15.00      A    H  
ATOM   2996  CG2 THR A 365      -3.917   7.214 -12.101  1.00 15.00      A    C  
ATOM   2997  C   THR A 365      -0.418   7.859 -13.521  1.00 15.00      A    C  
ATOM   2998  O   THR A 365       0.069   7.156 -14.406  1.00 15.00      A    O  
ATOM   2999  N   GLU A 366       0.323   8.521 -12.640  1.00 15.00      A    N  
ATOM   3000  HN  GLU A 366      -0.113   9.083 -11.959  1.00 15.00      A    H  
ATOM   3001  CA  GLU A 366       1.776   8.437 -12.673  1.00 15.00      A    C  
ATOM   3002  CB  GLU A 366       2.355   9.546 -13.556  1.00 15.00      A    C  
ATOM   3003  CG  GLU A 366       3.877   9.587 -13.591  1.00 15.00      A    C  
ATOM   3004  CD  GLU A 366       4.407  10.611 -14.573  1.00 15.00      A    C  
ATOM   3005  OE1 GLU A 366       5.208  11.477 -14.164  1.00 15.00      A    O  
ATOM   3006  OE2 GLU A 366       4.022  10.544 -15.761  1.00 15.00      A    O  
ATOM   3007  C   GLU A 366       2.396   8.516 -11.284  1.00 15.00      A    C  
ATOM   3008  O   GLU A 366       2.107   9.435 -10.517  1.00 15.00      A    O  
ATOM   3009  N   ASP A 367       3.235   7.539 -10.976  1.00 15.00      A    N  
ATOM   3010  HN  ASP A 367       3.379   6.818 -11.627  1.00 15.00      A    H  
ATOM   3011  CA  ASP A 367       3.960   7.495  -9.713  1.00 15.00      A    C  
ATOM   3012  CB  ASP A 367       3.915   6.086  -9.112  1.00 15.00      A    C  
ATOM   3013  CG  ASP A 367       2.689   5.850  -8.252  1.00 15.00      A    C  
ATOM   3014  OD1 ASP A 367       2.725   6.202  -7.054  1.00 15.00      A    O  
ATOM   3015  OD2 ASP A 367       1.692   5.308  -8.773  1.00 15.00      A    O  
ATOM   3016  C   ASP A 367       5.396   7.879 -10.030  1.00 15.00      A    C  
ATOM   3017  O   ASP A 367       6.062   7.190 -10.809  1.00 15.00      A    O  
ATOM   3018  N   LYS A 368       5.872   8.970  -9.450  1.00 15.00      A    N  
ATOM   3019  HN  LYS A 368       5.313   9.457  -8.799  1.00 15.00      A    H  
ATOM   3020  CA  LYS A 368       7.207   9.461  -9.758  1.00 15.00      A    C  
ATOM   3021  CB  LYS A 368       7.060  10.707 -10.641  1.00 15.00      A    C  
ATOM   3022  CG  LYS A 368       8.286  11.596 -10.713  1.00 15.00      A    C  
ATOM   3023  CD  LYS A 368       7.904  13.008 -11.102  1.00 15.00      A    C  
ATOM   3024  CE  LYS A 368       7.689  13.137 -12.598  1.00 15.00      A    C  
ATOM   3025  NZ  LYS A 368       8.164  14.454 -13.093  1.00 15.00      A    N  
ATOM   3026  HZ1 LYS A 368       7.526  15.208 -12.778  1.00 15.00      A    H  
ATOM   3027  HZ2 LYS A 368       8.208  14.454 -14.128  1.00 15.00      A    H  
ATOM   3028  HZ3 LYS A 368       9.125  14.650 -12.713  1.00 15.00      A    H  
ATOM   3029  C   LYS A 368       8.063   9.795  -8.536  1.00 15.00      A    C  
ATOM   3030  O   LYS A 368       7.562  10.215  -7.492  1.00 15.00      A    O  
ATOM   3031  N   THR A 369       9.368   9.605  -8.700  1.00 15.00      A    N  
ATOM   3032  HN  THR A 369       9.686   9.226  -9.550  1.00 15.00      A    H  
ATOM   3033  CA  THR A 369      10.348   9.919  -7.676  1.00 15.00      A    C  
ATOM   3034  CB  THR A 369      11.153   8.672  -7.276  1.00 15.00      A    C  
ATOM   3035  OG1 THR A 369      10.257   7.582  -7.031  1.00 15.00      A    O  
ATOM   3036  HG1 THR A 369       9.599   7.851  -6.371  1.00 15.00      A    H  
ATOM   3037  CG2 THR A 369      11.962   8.953  -6.020  1.00 15.00      A    C  
ATOM   3038  C   THR A 369      11.311  10.970  -8.230  1.00 15.00      A    C  
ATOM   3039  O   THR A 369      12.143  10.669  -9.088  1.00 15.00      A    O  
ATOM   3040  N   GLU A 370      11.174  12.203  -7.762  1.00 15.00      A    N  
ATOM   3041  HN  GLU A 370      10.489  12.383  -7.081  1.00 15.00      A    H  
ATOM   3042  CA  GLU A 370      12.019  13.298  -8.222  1.00 15.00      A    C  
ATOM   3043  CB  GLU A 370      11.134  14.461  -8.690  1.00 15.00      A    C  
ATOM   3044  CG  GLU A 370      11.555  15.097 -10.007  1.00 15.00      A    C  
ATOM   3045  CD  GLU A 370      10.405  15.228 -10.991  1.00 15.00      A    C  
ATOM   3046  OE1 GLU A 370      10.546  14.756 -12.141  1.00 15.00      A    O  
ATOM   3047  OE2 GLU A 370       9.349  15.785 -10.623  1.00 15.00      A    O  
ATOM   3048  C   GLU A 370      12.950  13.762  -7.102  1.00 15.00      A    C  
ATOM   3049  O   GLU A 370      12.489  14.230  -6.060  1.00 15.00      A    O  
ATOM   3050  N   HIS A 371      14.256  13.608  -7.309  1.00 15.00      A    N  
ATOM   3051  HN  HIS A 371      14.565  13.215  -8.156  1.00 15.00      A    H  
ATOM   3052  CA  HIS A 371      15.246  14.023  -6.316  1.00 15.00      A    C  
ATOM   3053  CB  HIS A 371      16.480  13.107  -6.358  1.00 15.00      A    C  
ATOM   3054  CG  HIS A 371      16.255  11.708  -5.860  1.00 15.00      A    C  
ATOM   3055  ND1 HIS A 371      17.003  11.187  -4.824  1.00 15.00      A    N  
ATOM   3056  CD2 HIS A 371      15.382  10.762  -6.296  1.00 15.00      A    C  
ATOM   3057  CE1 HIS A 371      16.570   9.948  -4.656  1.00 15.00      A    C  
ATOM   3058  NE2 HIS A 371      15.595   9.650  -5.520  1.00 15.00      A    N  
ATOM   3059  HE2 HIS A 371      15.112   8.791  -5.581  1.00 15.00      A    H  
ATOM   3060  C   HIS A 371      15.676  15.465  -6.577  1.00 15.00      A    C  
ATOM   3061  O   HIS A 371      15.588  15.942  -7.710  1.00 15.00      A    O  
ATOM   3062  N   GLU A 372      16.149  16.151  -5.532  1.00 15.00      A    N  
ATOM   3063  HN  GLU A 372      16.180  15.719  -4.652  1.00 15.00      A    H  
ATOM   3064  CA  GLU A 372      16.596  17.544  -5.660  1.00 15.00      A    C  
ATOM   3065  CB  GLU A 372      16.964  18.144  -4.296  1.00 15.00      A    C  
ATOM   3066  CG  GLU A 372      16.314  17.481  -3.091  1.00 15.00      A    C  
ATOM   3067  CD  GLU A 372      14.953  18.053  -2.730  1.00 15.00      A    C  
ATOM   3068  OE1 GLU A 372      14.758  19.274  -2.855  1.00 15.00      A    O  
ATOM   3069  OE2 GLU A 372      14.079  17.276  -2.283  1.00 15.00      A    O  
ATOM   3070  C   GLU A 372      17.801  17.651  -6.598  1.00 15.00      A    C  
ATOM   3071  O   GLU A 372      18.046  18.697  -7.198  1.00 15.00      A    O  
ATOM   3072  N   ALA A 373      18.552  16.563  -6.712  1.00 15.00      A    N  
ATOM   3073  HN  ALA A 373      18.301  15.761  -6.216  1.00 15.00      A    H  
ATOM   3074  CA  ALA A 373      19.728  16.527  -7.570  1.00 15.00      A    C  
ATOM   3075  CB  ALA A 373      20.992  16.705  -6.744  1.00 15.00      A    C  
ATOM   3076  C   ALA A 373      19.781  15.216  -8.342  1.00 15.00      A    C  
ATOM   3077  O   ALA A 373      19.291  14.187  -7.867  1.00 15.00      A    O  
ATOM   3078  N   ASP A 374      20.364  15.254  -9.532  1.00 15.00      A    N  
ATOM   3079  HN  ASP A 374      20.720  16.109  -9.872  1.00 15.00      A    H  
ATOM   3080  CA  ASP A 374      20.481  14.066 -10.364  1.00 15.00      A    C  
ATOM   3081  CB  ASP A 374      20.313  14.398 -11.853  1.00 15.00      A    C  
ATOM   3082  CG  ASP A 374      21.242  15.492 -12.338  1.00 15.00      A    C  
ATOM   3083  OD1 ASP A 374      21.289  16.560 -11.688  1.00 15.00      A    O  
ATOM   3084  OD2 ASP A 374      21.911  15.288 -13.369  1.00 15.00      A    O  
ATOM   3085  C   ASP A 374      21.784  13.318 -10.104  1.00 15.00      A    C  
ATOM   3086  O   ASP A 374      21.810  12.088 -10.115  1.00 15.00      A    O  
ATOM   3087  N   SER A 375      22.861  14.053  -9.854  1.00 15.00      A    N  
ATOM   3088  HN  SER A 375      22.793  15.033  -9.864  1.00 15.00      A    H  
ATOM   3089  CA  SER A 375      24.149  13.433  -9.587  1.00 15.00      A    C  
ATOM   3090  CB  SER A 375      25.295  14.335 -10.060  1.00 15.00      A    C  
ATOM   3091  OG  SER A 375      25.174  15.649  -9.543  1.00 15.00      A    O  
ATOM   3092  HG  SER A 375      25.821  16.230  -9.989  1.00 15.00      A    H  
ATOM   3093  C   SER A 375      24.305  13.084  -8.106  1.00 15.00      A    C  
ATOM   3094  O   SER A 375      23.647  13.674  -7.246  1.00 15.00      A    O  
ATOM   3095  N   TYR A 376      25.156  12.106  -7.818  1.00 15.00      A    N  
ATOM   3096  HN  TYR A 376      25.625  11.652  -8.554  1.00 15.00      A    H  
ATOM   3097  CA  TYR A 376      25.413  11.680  -6.446  1.00 15.00      A    C  
ATOM   3098  CB  TYR A 376      24.686  10.364  -6.149  1.00 15.00      A    C  
ATOM   3099  CG  TYR A 376      24.712   9.942  -4.693  1.00 15.00      A    C  
ATOM   3100  CD1 TYR A 376      23.830  10.496  -3.774  1.00 15.00      A    C  
ATOM   3101  CD2 TYR A 376      25.609   8.981  -4.240  1.00 15.00      A    C  
ATOM   3102  CE1 TYR A 376      23.839  10.107  -2.448  1.00 15.00      A    C  
ATOM   3103  CE2 TYR A 376      25.628   8.587  -2.914  1.00 15.00      A    C  
ATOM   3104  CZ  TYR A 376      24.739   9.153  -2.023  1.00 15.00      A    C  
ATOM   3105  OH  TYR A 376      24.747   8.761  -0.704  1.00 15.00      A    O  
ATOM   3106  HH  TYR A 376      23.868   8.469  -0.452  1.00 15.00      A    H  
ATOM   3107  C   TYR A 376      26.912  11.509  -6.236  1.00 15.00      A    C  
ATOM   3108  O   TYR A 376      27.572  10.792  -6.990  1.00 15.00      A    O  
ATOM   3109  N   GLN A 377      27.446  12.177  -5.223  1.00 15.00      A    N  
ATOM   3110  HN  GLN A 377      26.865  12.730  -4.651  1.00 15.00      A    H  
ATOM   3111  CA  GLN A 377      28.871  12.104  -4.924  1.00 15.00      A    C  
ATOM   3112  CB  GLN A 377      29.558  13.447  -5.207  1.00 15.00      A    C  
ATOM   3113  CG  GLN A 377      29.316  14.026  -6.590  1.00 15.00      A    C  
ATOM   3114  CD  GLN A 377      28.416  15.245  -6.552  1.00 15.00      A    C  
ATOM   3115  OE1 GLN A 377      28.778  16.281  -5.996  1.00 15.00      A    O  
ATOM   3116  NE2 GLN A 377      27.239  15.130  -7.146  1.00 15.00      A    N  
ATOM   3117 HE21 GLN A 377      27.016  14.278  -7.571  1.00 15.00      A    H  
ATOM   3118 HE22 GLN A 377      26.643  15.908  -7.148  1.00 15.00      A    H  
ATOM   3119  C   GLN A 377      29.115  11.732  -3.464  1.00 15.00      A    C  
ATOM   3120  O   GLN A 377      28.247  11.919  -2.609  1.00 15.00      A    O  
ATOM   3121  N   THR A 378      30.301  11.213  -3.196  1.00 15.00      A    N  
ATOM   3122  HN  THR A 378      30.933  11.075  -3.930  1.00 15.00      A    H  
ATOM   3123  CA  THR A 378      30.702  10.832  -1.853  1.00 15.00      A    C  
ATOM   3124  CB  THR A 378      30.637   9.301  -1.671  1.00 15.00      A    C  
ATOM   3125  OG1 THR A 378      29.304   8.837  -1.941  1.00 15.00      A    O  
ATOM   3126  HG1 THR A 378      28.735   9.052  -1.190  1.00 15.00      A    H  
ATOM   3127  CG2 THR A 378      31.025   8.913  -0.255  1.00 15.00      A    C  
ATOM   3128  C   THR A 378      32.136  11.310  -1.620  1.00 15.00      A    C  
ATOM   3129  O   THR A 378      33.079  10.738  -2.165  1.00 15.00      A    O  
ATOM   3130  N   TRP A 379      32.296  12.361  -0.823  1.00 15.00      A    N  
ATOM   3131  HN  TRP A 379      31.510  12.758  -0.388  1.00 15.00      A    H  
ATOM   3132  CA  TRP A 379      33.615  12.928  -0.555  1.00 15.00      A    C  
ATOM   3133  CB  TRP A 379      33.584  14.441  -0.758  1.00 15.00      A    C  
ATOM   3134  CG  TRP A 379      33.074  14.848  -2.110  1.00 15.00      A    C  
ATOM   3135  CD1 TRP A 379      31.993  15.639  -2.382  1.00 15.00      A    C  
ATOM   3136  CD2 TRP A 379      33.625  14.476  -3.379  1.00 15.00      A    C  
ATOM   3137  NE1 TRP A 379      31.843  15.785  -3.741  1.00 15.00      A    N  
ATOM   3138  HE1 TRP A 379      31.139  16.308  -4.187  1.00 15.00      A    H  
ATOM   3139  CE2 TRP A 379      32.832  15.080  -4.374  1.00 15.00      A    C  
ATOM   3140  CE3 TRP A 379      34.715  13.695  -3.771  1.00 15.00      A    C  
ATOM   3141  CZ2 TRP A 379      33.093  14.921  -5.731  1.00 15.00      A    C  
ATOM   3142  CZ3 TRP A 379      34.971  13.539  -5.118  1.00 15.00      A    C  
ATOM   3143  CH2 TRP A 379      34.166  14.151  -6.081  1.00 15.00      A    C  
ATOM   3144  C   TRP A 379      34.096  12.586   0.847  1.00 15.00      A    C  
ATOM   3145  O   TRP A 379      33.312  12.132   1.679  1.00 15.00      A    O  
ATOM   3146  N   ARG A 380      35.390  12.793   1.096  1.00 15.00      A    N  
ATOM   3147  HN  ARG A 380      35.958  13.166   0.389  1.00 15.00      A    H  
ATOM   3148  CA  ARG A 380      35.992  12.500   2.389  1.00 15.00      A    C  
ATOM   3149  CB  ARG A 380      37.232  11.623   2.207  1.00 15.00      A    C  
ATOM   3150  CG  ARG A 380      37.689  10.905   3.465  1.00 15.00      A    C  
ATOM   3151  CD  ARG A 380      38.370   9.580   3.128  1.00 15.00      A    C  
ATOM   3152  NE  ARG A 380      37.417   8.580   2.641  1.00 15.00      A    N  
ATOM   3153  HE  ARG A 380      36.529   8.548   3.080  1.00 15.00      A    H  
ATOM   3154  CZ  ARG A 380      37.670   7.722   1.656  1.00 15.00      A    C  
ATOM   3155  NH1 ARG A 380      38.838   7.748   1.020  1.00 15.00      A    N  
ATOM   3156 HH11 ARG A 380      39.570   8.433   1.297  1.00 15.00      A    H  
ATOM   3157 HH12 ARG A 380      39.029   7.073   0.245  1.00 15.00      A    H  
ATOM   3158  NH2 ARG A 380      36.748   6.845   1.300  1.00 15.00      A    N  
ATOM   3159 HH21 ARG A 380      35.832   6.817   1.800  1.00 15.00      A    H  
ATOM   3160 HH22 ARG A 380      36.937   6.168   0.528  1.00 15.00      A    H  
ATOM   3161  C   ARG A 380      36.369  13.789   3.092  1.00 15.00      A    C  
ATOM   3162  O   ARG A 380      37.089  14.623   2.539  1.00 15.00      A    O  
ATOM   3163  N   ARG A 381      35.883  13.956   4.305  1.00 15.00      A    N  
ATOM   3164  HN  ARG A 381      35.312  13.261   4.689  1.00 15.00      A    H  
ATOM   3165  CA  ARG A 381      36.177  15.159   5.065  1.00 15.00      A    C  
ATOM   3166  CB  ARG A 381      35.161  15.419   6.173  1.00 15.00      A    C  
ATOM   3167  CG  ARG A 381      35.400  16.729   6.909  1.00 15.00      A    C  
ATOM   3168  CD  ARG A 381      34.147  17.570   6.988  1.00 15.00      A    C  
ATOM   3169  NE  ARG A 381      33.363  17.338   8.215  1.00 15.00      A    N  
ATOM   3170  HE  ARG A 381      33.131  16.388   8.455  1.00 15.00      A    H  
ATOM   3171  CZ  ARG A 381      32.911  18.315   8.984  1.00 15.00      A    C  
ATOM   3172  NH1 ARG A 381      33.188  19.579   8.658  1.00 15.00      A    N  
ATOM   3173 HH11 ARG A 381      32.822  20.384   9.242  1.00 15.00      A    H  
ATOM   3174 HH12 ARG A 381      33.794  19.768   7.811  1.00 15.00      A    H  
ATOM   3175  NH2 ARG A 381      32.123  18.043  10.017  1.00 15.00      A    N  
ATOM   3176 HH21 ARG A 381      31.767  18.802  10.621  1.00 15.00      A    H  
ATOM   3177 HH22 ARG A 381      31.838  17.062  10.206  1.00 15.00      A    H  
ATOM   3178  C   ARG A 381      37.568  15.112   5.647  1.00 15.00      A    C  
ATOM   3179  O   ARG A 381      38.339  16.041   5.462  1.00 15.00      A    O  
ATOM   3180  N   PHE A 382      37.877  14.048   6.375  1.00 15.00      A    N  
ATOM   3181  HN  PHE A 382      37.204  13.346   6.519  1.00 15.00      A    H  
ATOM   3182  CA  PHE A 382      39.202  13.903   6.960  1.00 15.00      A    C  
ATOM   3183  CB  PHE A 382      39.365  14.655   8.291  1.00 15.00      A    C  
ATOM   3184  CG  PHE A 382      38.595  14.091   9.446  1.00 15.00      A    C  
ATOM   3185  CD1 PHE A 382      39.110  13.050  10.200  1.00 15.00      A    C  
ATOM   3186  CD2 PHE A 382      37.358  14.608   9.776  1.00 15.00      A    C  
ATOM   3187  CE1 PHE A 382      38.402  12.532  11.262  1.00 15.00      A    C  
ATOM   3188  CE2 PHE A 382      36.643  14.098  10.836  1.00 15.00      A    C  
ATOM   3189  CZ  PHE A 382      37.166  13.058  11.580  1.00 15.00      A    C  
ATOM   3190  C   PHE A 382      39.602  12.448   7.081  1.00 15.00      A    C  
ATOM   3191  O   PHE A 382      38.746  11.560   7.058  1.00 15.00      A    O  
ATOM   3192  N   SER A 383      40.899  12.217   7.181  1.00 15.00      A    N  
ATOM   3193  HN  SER A 383      41.520  12.981   7.189  1.00 15.00      A    H  
ATOM   3194  CA  SER A 383      41.443  10.877   7.303  1.00 15.00      A    C  
ATOM   3195  CB  SER A 383      41.542  10.214   5.917  1.00 15.00      A    C  
ATOM   3196  OG  SER A 383      41.813   8.817   6.016  1.00 15.00      A    O  
ATOM   3197  HG  SER A 383      42.105   8.485   5.163  1.00 15.00      A    H  
ATOM   3198  C   SER A 383      42.823  10.974   7.932  1.00 15.00      A    C  
ATOM   3199  O   SER A 383      43.283  12.073   8.262  1.00 15.00      A    O  
ATOM   3200  N   SER A 384      43.488   9.844   8.085  1.00 15.00      A    N  
ATOM   3201  HN  SER A 384      43.079   9.006   7.788  1.00 15.00      A    H  
ATOM   3202  CA  SER A 384      44.812   9.818   8.677  1.00 15.00      A    C  
ATOM   3203  CB  SER A 384      45.248   8.372   8.915  1.00 15.00      A    C  
ATOM   3204  OG  SER A 384      46.020   8.259  10.097  1.00 15.00      A    O  
ATOM   3205  HG  SER A 384      46.876   7.883   9.885  1.00 15.00      A    H  
ATOM   3206  C   SER A 384      45.821  10.542   7.783  1.00 15.00      A    C  
ATOM   3207  O   SER A 384      46.376   9.954   6.854  1.00 15.00      A    O  
ATOM   3208  N   GLY A 385      46.026  11.827   8.052  1.00 15.00      A    N  
ATOM   3209  HN  GLY A 385      45.524  12.250   8.782  1.00 15.00      A    H  
ATOM   3210  CA  GLY A 385      46.965  12.609   7.273  1.00 15.00      A    C  
ATOM   3211  C   GLY A 385      46.291  13.388   6.160  1.00 15.00      A    C  
ATOM   3212  O   GLY A 385      46.948  13.821   5.215  1.00 15.00      A    O  
ATOM   3213  N   PHE A 386      44.980  13.569   6.272  1.00 15.00      A    N  
ATOM   3214  HN  PHE A 386      44.511  13.207   7.057  1.00 15.00      A    H  
ATOM   3215  CA  PHE A 386      44.222  14.300   5.267  1.00 15.00      A    C  
ATOM   3216  CB  PHE A 386      43.657  13.349   4.206  1.00 15.00      A    C  
ATOM   3217  CG  PHE A 386      42.735  14.022   3.223  1.00 15.00      A    C  
ATOM   3218  CD1 PHE A 386      43.235  14.897   2.271  1.00 15.00      A    C  
ATOM   3219  CD2 PHE A 386      41.369  13.786   3.257  1.00 15.00      A    C  
ATOM   3220  CE1 PHE A 386      42.393  15.525   1.374  1.00 15.00      A    C  
ATOM   3221  CE2 PHE A 386      40.522  14.410   2.361  1.00 15.00      A    C  
ATOM   3222  CZ  PHE A 386      41.035  15.281   1.419  1.00 15.00      A    C  
ATOM   3223  C   PHE A 386      43.091  15.096   5.906  1.00 15.00      A    C  
ATOM   3224  O   PHE A 386      42.384  14.596   6.780  1.00 15.00      A    O  
ATOM   3225  N   VAL A 387      42.929  16.331   5.457  1.00 15.00      A    N  
ATOM   3226  HN  VAL A 387      43.533  16.669   4.762  1.00 15.00      A    H  
ATOM   3227  CA  VAL A 387      41.879  17.206   5.952  1.00 15.00      A    C  
ATOM   3228  CB  VAL A 387      42.354  18.047   7.167  1.00 15.00      A    C  
ATOM   3229  CG1 VAL A 387      43.640  18.804   6.860  1.00 15.00      A    C  
ATOM   3230  CG2 VAL A 387      41.260  18.991   7.648  1.00 15.00      A    C  
ATOM   3231  C   VAL A 387      41.391  18.110   4.820  1.00 15.00      A    C  
ATOM   3232  O   VAL A 387      42.185  18.804   4.184  1.00 15.00      A    O  
ATOM   3233  N   SER A 388      40.097  18.064   4.540  1.00 15.00      A    N  
ATOM   3234  HN  SER A 388      39.508  17.479   5.064  1.00 15.00      A    H  
ATOM   3235  CA  SER A 388      39.529  18.874   3.475  1.00 15.00      A    C  
ATOM   3236  CB  SER A 388      38.310  18.190   2.859  1.00 15.00      A    C  
ATOM   3237  OG  SER A 388      37.363  17.849   3.852  1.00 15.00      A    O  
ATOM   3238  HG  SER A 388      37.707  17.119   4.378  1.00 15.00      A    H  
ATOM   3239  C   SER A 388      39.168  20.266   3.969  1.00 15.00      A    C  
ATOM   3240  O   SER A 388      38.929  20.479   5.160  1.00 15.00      A    O  
ATOM   3241  N   ASN A 389      39.134  21.206   3.043  1.00 15.00      A    N  
ATOM   3242  HN  ASN A 389      39.334  20.959   2.104  1.00 15.00      A    H  
ATOM   3243  CA  ASN A 389      38.810  22.586   3.355  1.00 15.00      A    C  
ATOM   3244  CB  ASN A 389      39.925  23.513   2.856  1.00 15.00      A    C  
ATOM   3245  CG  ASN A 389      41.290  23.149   3.409  1.00 15.00      A    C  
ATOM   3246  OD1 ASN A 389      41.735  23.702   4.412  1.00 15.00      A    O  
ATOM   3247  ND2 ASN A 389      41.964  22.212   2.755  1.00 15.00      A    N  
ATOM   3248 HD21 ASN A 389      41.548  21.809   1.962  1.00 15.00      A    H  
ATOM   3249 HD22 ASN A 389      42.844  21.955   3.095  1.00 15.00      A    H  
ATOM   3250  C   ASN A 389      37.504  22.962   2.678  1.00 15.00      A    C  
ATOM   3251  O   ASN A 389      36.892  23.981   2.993  1.00 15.00      A    O  
ATOM   3252  N   VAL A 390      37.088  22.128   1.737  1.00 15.00      A    N  
ATOM   3253  HN  VAL A 390      37.636  21.341   1.516  1.00 15.00      A    H  
ATOM   3254  CA  VAL A 390      35.860  22.366   0.998  1.00 15.00      A    C  
ATOM   3255  CB  VAL A 390      36.038  22.041  -0.504  1.00 15.00      A    C  
ATOM   3256  CG1 VAL A 390      34.860  22.556  -1.318  1.00 15.00      A    C  
ATOM   3257  CG2 VAL A 390      37.341  22.629  -1.028  1.00 15.00      A    C  
ATOM   3258  C   VAL A 390      34.683  21.568   1.572  1.00 15.00      A    C  
ATOM   3259  O   VAL A 390      33.522  21.894   1.324  1.00 15.00      A    O  
ATOM   3260  N   ILE A 391      34.969  20.538   2.358  1.00 15.00      A    N  
ATOM   3261  HN  ILE A 391      35.905  20.335   2.572  1.00 15.00      A    H  
ATOM   3262  CA  ILE A 391      33.904  19.717   2.925  1.00 15.00      A    C  
ATOM   3263  CB  ILE A 391      34.332  18.244   3.098  1.00 15.00      A    C  
ATOM   3264  CG1 ILE A 391      34.917  17.706   1.786  1.00 15.00      A    C  
ATOM   3265  CG2 ILE A 391      33.150  17.389   3.531  1.00 15.00      A    C  
ATOM   3266  CD1 ILE A 391      33.956  17.755   0.616  1.00 15.00      A    C  
ATOM   3267  C   ILE A 391      33.379  20.297   4.242  1.00 15.00      A    C  
ATOM   3268  O   ILE A 391      34.015  20.182   5.290  1.00 15.00      A    O  
ATOM   3269  N   ASP A 392      32.210  20.917   4.180  1.00 15.00      A    N  
ATOM   3270  HN  ASP A 392      31.742  20.977   3.318  1.00 15.00      A    H  
ATOM   3271  CA  ASP A 392      31.619  21.533   5.369  1.00 15.00      A    C  
ATOM   3272  CB  ASP A 392      30.775  22.758   5.015  1.00 15.00      A    C  
ATOM   3273  CG  ASP A 392      29.578  22.439   4.149  1.00 15.00      A    C  
ATOM   3274  OD1 ASP A 392      29.520  22.963   3.026  1.00 15.00      A    O  
ATOM   3275  OD2 ASP A 392      28.692  21.653   4.563  1.00 15.00      A    O  
ATOM   3276  C   ASP A 392      30.784  20.577   6.204  1.00 15.00      A    C  
ATOM   3277  O   ASP A 392      30.642  20.773   7.408  1.00 15.00      A    O  
ATOM   3278  N   TRP A 393      30.271  19.530   5.584  1.00 15.00      A    N  
ATOM   3279  HN  TRP A 393      30.484  19.379   4.645  1.00 15.00      A    H  
ATOM   3280  CA  TRP A 393      29.404  18.596   6.275  1.00 15.00      A    C  
ATOM   3281  CB  TRP A 393      28.067  18.502   5.534  1.00 15.00      A    C  
ATOM   3282  CG  TRP A 393      28.113  17.714   4.252  1.00 15.00      A    C  
ATOM   3283  CD1 TRP A 393      27.434  16.561   3.993  1.00 15.00      A    C  
ATOM   3284  CD2 TRP A 393      28.865  18.008   3.057  1.00 15.00      A    C  
ATOM   3285  NE1 TRP A 393      27.708  16.120   2.725  1.00 15.00      A    N  
ATOM   3286  HE1 TRP A 393      27.332  15.307   2.310  1.00 15.00      A    H  
ATOM   3287  CE2 TRP A 393      28.583  16.987   2.129  1.00 15.00      A    C  
ATOM   3288  CE3 TRP A 393      29.745  19.030   2.677  1.00 15.00      A    C  
ATOM   3289  CZ2 TRP A 393      29.145  16.956   0.855  1.00 15.00      A    C  
ATOM   3290  CZ3 TRP A 393      30.301  18.997   1.411  1.00 15.00      A    C  
ATOM   3291  CH2 TRP A 393      29.999  17.967   0.515  1.00 15.00      A    C  
ATOM   3292  C   TRP A 393      30.013  17.212   6.440  1.00 15.00      A    C  
ATOM   3293  O   TRP A 393      31.085  16.918   5.909  1.00 15.00      A    O  
ATOM   3294  N   SER A 394      29.295  16.369   7.170  1.00 15.00      A    N  
ATOM   3295  HN  SER A 394      28.442  16.677   7.542  1.00 15.00      A    H  
ATOM   3296  CA  SER A 394      29.706  15.003   7.430  1.00 15.00      A    C  
ATOM   3297  CB  SER A 394      30.282  14.881   8.841  1.00 15.00      A    C  
ATOM   3298  OG  SER A 394      31.617  15.348   8.904  1.00 15.00      A    O  
ATOM   3299  HG  SER A 394      32.143  14.732   9.436  1.00 15.00      A    H  
ATOM   3300  C   SER A 394      28.506  14.076   7.305  1.00 15.00      A    C  
ATOM   3301  O   SER A 394      27.398  14.428   7.707  1.00 15.00      A    O  
ATOM   3302  N   SER A 395      28.732  12.902   6.748  1.00 15.00      A    N  
ATOM   3303  HN  SER A 395      29.635  12.690   6.424  1.00 15.00      A    H  
ATOM   3304  CA  SER A 395      27.675  11.921   6.579  1.00 15.00      A    C  
ATOM   3305  CB  SER A 395      27.225  11.887   5.118  1.00 15.00      A    C  
ATOM   3306  OG  SER A 395      26.988  13.194   4.618  1.00 15.00      A    O  
ATOM   3307  HG  SER A 395      26.090  13.466   4.867  1.00 15.00      A    H  
ATOM   3308  C   SER A 395      28.177  10.543   6.988  1.00 15.00      A    C  
ATOM   3309  O   SER A 395      28.065   9.586   6.229  1.00 15.00      A    O  
ATOM   3310  N   SER A 396      28.748  10.448   8.183  1.00 15.00      A    N  
ATOM   3311  HN  SER A 396      28.805  11.240   8.753  1.00 15.00      A    H  
ATOM   3312  CA  SER A 396      29.271   9.178   8.667  1.00 15.00      A    C  
ATOM   3313  CB  SER A 396      30.595   8.863   7.973  1.00 15.00      A    C  
ATOM   3314  OG  SER A 396      31.360  10.045   7.803  1.00 15.00      A    O  
ATOM   3315  HG  SER A 396      30.977  10.568   7.080  1.00 15.00      A    H  
ATOM   3316  C   SER A 396      29.467   9.194  10.175  1.00 15.00      A    C  
ATOM   3317  O   SER A 396      28.890   8.383  10.892  1.00 15.00      A    O  
ATOM   3318  N   GLY A 397      30.292  10.119  10.647  1.00 15.00      A    N  
ATOM   3319  HN  GLY A 397      30.729  10.734  10.024  1.00 15.00      A    H  
ATOM   3320  CA  GLY A 397      30.553  10.219  12.068  1.00 15.00      A    C  
ATOM   3321  C   GLY A 397      31.697   9.326  12.506  1.00 15.00      A    C  
ATOM   3322  O   GLY A 397      31.761   8.911  13.658  1.00 15.00      A    O  
ATOM   3323  N   GLY A 398      32.597   9.027  11.575  1.00 15.00      A    N  
ATOM   3324  HN  GLY A 398      32.487   9.381  10.673  1.00 15.00      A    H  
ATOM   3325  CA  GLY A 398      33.740   8.189  11.887  1.00 15.00      A    C  
ATOM   3326  C   GLY A 398      34.722   8.891  12.806  1.00 15.00      A    C  
ATOM   3327  O   GLY A 398      34.806  10.120  12.811  1.00 15.00      A    O  
ATOM   3328  N   ALA A 399      35.465   8.115  13.579  1.00 15.00      A    N  
ATOM   3329  HN  ALA A 399      35.357   7.144  13.526  1.00 15.00      A    H  
ATOM   3330  CA  ALA A 399      36.434   8.674  14.513  1.00 15.00      A    C  
ATOM   3331  CB  ALA A 399      36.608   7.752  15.710  1.00 15.00      A    C  
ATOM   3332  C   ALA A 399      37.778   8.938  13.843  1.00 15.00      A    C  
ATOM   3333  O   ALA A 399      38.475   9.890  14.187  1.00 15.00      A    O  
ATOM   3334  N   ASN A 400      38.141   8.092  12.888  1.00 15.00      A    N  
ATOM   3335  HN  ASN A 400      37.545   7.352  12.649  1.00 15.00      A    H  
ATOM   3336  CA  ASN A 400      39.413   8.244  12.189  1.00 15.00      A    C  
ATOM   3337  CB  ASN A 400      40.160   6.911  12.153  1.00 15.00      A    C  
ATOM   3338  CG  ASN A 400      41.675   7.050  12.104  1.00 15.00      A    C  
ATOM   3339  OD1 ASN A 400      42.393   6.155  12.546  1.00 15.00      A    O  
ATOM   3340  ND2 ASN A 400      42.175   8.153  11.564  1.00 15.00      A    N  
ATOM   3341 HD21 ASN A 400      41.548   8.830  11.217  1.00 15.00      A    H  
ATOM   3342 HD22 ASN A 400      43.150   8.253  11.537  1.00 15.00      A    H  
ATOM   3343  C   ASN A 400      39.199   8.751  10.770  1.00 15.00      A    C  
ATOM   3344  O   ASN A 400      40.009   9.515  10.246  1.00 15.00      A    O  
ATOM   3345  N   GLY A 401      38.116   8.310  10.147  1.00 15.00      A    N  
ATOM   3346  HN  GLY A 401      37.506   7.697  10.611  1.00 15.00      A    H  
ATOM   3347  CA  GLY A 401      37.820   8.729   8.795  1.00 15.00      A    C  
ATOM   3348  C   GLY A 401      36.364   9.096   8.630  1.00 15.00      A    C  
ATOM   3349  O   GLY A 401      35.477   8.343   9.036  1.00 15.00      A    O  
ATOM   3350  N   GLN A 402      36.106  10.249   8.040  1.00 15.00      A    N  
ATOM   3351  HN  GLN A 402      36.852  10.811   7.729  1.00 15.00      A    H  
ATOM   3352  CA  GLN A 402      34.739  10.697   7.838  1.00 15.00      A    C  
ATOM   3353  CB  GLN A 402      34.414  11.912   8.707  1.00 15.00      A    C  
ATOM   3354  CG  GLN A 402      33.994  11.543  10.117  1.00 15.00      A    C  
ATOM   3355  CD  GLN A 402      33.539  12.728  10.943  1.00 15.00      A    C  
ATOM   3356  OE1 GLN A 402      33.006  13.704  10.416  1.00 15.00      A    O  
ATOM   3357  NE2 GLN A 402      33.742  12.644  12.247  1.00 15.00      A    N  
ATOM   3358 HE21 GLN A 402      34.171  11.826  12.599  1.00 15.00      A    H  
ATOM   3359 HE22 GLN A 402      33.463  13.394  12.809  1.00 15.00      A    H  
ATOM   3360  C   GLN A 402      34.436  10.982   6.379  1.00 15.00      A    C  
ATOM   3361  O   GLN A 402      35.182  11.686   5.701  1.00 15.00      A    O  
ATOM   3362  N   ASN A 403      33.339  10.419   5.906  1.00 15.00      A    N  
ATOM   3363  HN  ASN A 403      32.792   9.866   6.505  1.00 15.00      A    H  
ATOM   3364  CA  ASN A 403      32.899  10.614   4.535  1.00 15.00      A    C  
ATOM   3365  CB  ASN A 403      32.671   9.271   3.834  1.00 15.00      A    C  
ATOM   3366  CG  ASN A 403      33.815   8.883   2.913  1.00 15.00      A    C  
ATOM   3367  OD1 ASN A 403      34.759   8.207   3.324  1.00 15.00      A    O  
ATOM   3368  ND2 ASN A 403      33.742   9.307   1.661  1.00 15.00      A    N  
ATOM   3369 HD21 ASN A 403      32.963   9.844   1.399  1.00 15.00      A    H  
ATOM   3370 HD22 ASN A 403      34.467   9.073   1.049  1.00 15.00      A    H  
ATOM   3371  C   ASN A 403      31.616  11.429   4.536  1.00 15.00      A    C  
ATOM   3372  O   ASN A 403      30.852  11.393   5.503  1.00 15.00      A    O  
ATOM   3373  N   SER A 404      31.395  12.172   3.472  1.00 15.00      A    N  
ATOM   3374  HN  SER A 404      32.057  12.174   2.742  1.00 15.00      A    H  
ATOM   3375  CA  SER A 404      30.213  13.001   3.346  1.00 15.00      A    C  
ATOM   3376  CB  SER A 404      30.613  14.471   3.447  1.00 15.00      A    C  
ATOM   3377  OG  SER A 404      31.555  14.660   4.493  1.00 15.00      A    O  
ATOM   3378  HG  SER A 404      31.375  15.497   4.943  1.00 15.00      A    H  
ATOM   3379  C   SER A 404      29.502  12.719   2.023  1.00 15.00      A    C  
ATOM   3380  O   SER A 404      30.135  12.666   0.967  1.00 15.00      A    O  
ATOM   3381  N   ASN A 405      28.191  12.545   2.088  1.00 15.00      A    N  
ATOM   3382  HN  ASN A 405      27.738  12.638   2.958  1.00 15.00      A    H  
ATOM   3383  CA  ASN A 405      27.396  12.247   0.902  1.00 15.00      A    C  
ATOM   3384  CB  ASN A 405      26.422  11.098   1.185  1.00 15.00      A    C  
ATOM   3385  CG  ASN A 405      27.108   9.746   1.255  1.00 15.00      A    C  
ATOM   3386  OD1 ASN A 405      28.009   9.451   0.472  1.00 15.00      A    O  
ATOM   3387  ND2 ASN A 405      26.690   8.917   2.201  1.00 15.00      A    N  
ATOM   3388 HD21 ASN A 405      25.970   9.216   2.795  1.00 15.00      A    H  
ATOM   3389 HD22 ASN A 405      27.119   8.039   2.269  1.00 15.00      A    H  
ATOM   3390  C   ASN A 405      26.632  13.479   0.442  1.00 15.00      A    C  
ATOM   3391  O   ASN A 405      26.210  14.299   1.263  1.00 15.00      A    O  
ATOM   3392  N   ILE A 406      26.460  13.612  -0.866  1.00 15.00      A    N  
ATOM   3393  HN  ILE A 406      26.823  12.926  -1.472  1.00 15.00      A    H  
ATOM   3394  CA  ILE A 406      25.754  14.753  -1.433  1.00 15.00      A    C  
ATOM   3395  CB  ILE A 406      26.689  15.985  -1.554  1.00 15.00      A    C  
ATOM   3396  CG1 ILE A 406      25.962  17.176  -2.189  1.00 15.00      A    C  
ATOM   3397  CG2 ILE A 406      27.955  15.641  -2.331  1.00 15.00      A    C  
ATOM   3398  CD1 ILE A 406      26.794  18.439  -2.259  1.00 15.00      A    C  
ATOM   3399  C   ILE A 406      25.171  14.411  -2.805  1.00 15.00      A    C  
ATOM   3400  O   ILE A 406      25.810  13.727  -3.607  1.00 15.00      A    O  
ATOM   3401  N   GLY A 407      23.946  14.858  -3.056  1.00 15.00      A    N  
ATOM   3402  HN  GLY A 407      23.461  15.357  -2.363  1.00 15.00      A    H  
ATOM   3403  CA  GLY A 407      23.324  14.608  -4.341  1.00 15.00      A    C  
ATOM   3404  C   GLY A 407      22.057  13.777  -4.261  1.00 15.00      A    C  
ATOM   3405  O   GLY A 407      21.481  13.588  -3.185  1.00 15.00      A    O  
ATOM   3406  N   GLY A 408      21.629  13.278  -5.412  1.00 15.00      A    N  
ATOM   3407  HN  GLY A 408      22.154  13.451  -6.230  1.00 15.00      A    H  
ATOM   3408  CA  GLY A 408      20.431  12.472  -5.494  1.00 15.00      A    C  
ATOM   3409  C   GLY A 408      20.555  11.409  -6.562  1.00 15.00      A    C  
ATOM   3410  O   GLY A 408      21.653  10.933  -6.831  1.00 15.00      A    O  
ATOM   3411  N   TYR A 409      19.438  11.040  -7.175  1.00 15.00      A    N  
ATOM   3412  HN  TYR A 409      18.590  11.465  -6.930  1.00 15.00      A    H  
ATOM   3413  CA  TYR A 409      19.448  10.021  -8.217  1.00 15.00      A    C  
ATOM   3414  CB  TYR A 409      19.042   8.658  -7.650  1.00 15.00      A    C  
ATOM   3415  CG  TYR A 409      20.004   8.121  -6.613  1.00 15.00      A    C  
ATOM   3416  CD1 TYR A 409      21.262   7.656  -6.978  1.00 15.00      A    C  
ATOM   3417  CD2 TYR A 409      19.658   8.081  -5.271  1.00 15.00      A    C  
ATOM   3418  CE1 TYR A 409      22.146   7.165  -6.035  1.00 15.00      A    C  
ATOM   3419  CE2 TYR A 409      20.536   7.593  -4.322  1.00 15.00      A    C  
ATOM   3420  CZ  TYR A 409      21.777   7.136  -4.710  1.00 15.00      A    C  
ATOM   3421  OH  TYR A 409      22.651   6.650  -3.764  1.00 15.00      A    O  
ATOM   3422  HH  TYR A 409      23.554   6.841  -4.035  1.00 15.00      A    H  
ATOM   3423  C   TYR A 409      18.550  10.416  -9.383  1.00 15.00      A    C  
ATOM   3424  O   TYR A 409      17.976   9.563 -10.064  1.00 15.00      A    O  
ATOM   3425  N   GLY A 410      18.441  11.718  -9.608  1.00 15.00      A    N  
ATOM   3426  HN  GLY A 410      18.930  12.347  -9.034  1.00 15.00      A    H  
ATOM   3427  CA  GLY A 410      17.627  12.221 -10.696  1.00 15.00      A    C  
ATOM   3428  C   GLY A 410      16.148  11.994 -10.483  1.00 15.00      A    C  
ATOM   3429  O   GLY A 410      15.638  12.152  -9.371  1.00 15.00      A    O  
ATOM   3430  N   SER A 411      15.462  11.614 -11.548  1.00 15.00      A    N  
ATOM   3431  HN  SER A 411      15.929  11.487 -12.400  1.00 15.00      A    H  
ATOM   3432  CA  SER A 411      14.034  11.379 -11.487  1.00 15.00      A    C  
ATOM   3433  CB  SER A 411      13.281  12.652 -11.879  1.00 15.00      A    C  
ATOM   3434  OG  SER A 411      14.073  13.475 -12.724  1.00 15.00      A    O  
ATOM   3435  HG  SER A 411      13.781  14.389 -12.640  1.00 15.00      A    H  
ATOM   3436  C   SER A 411      13.614  10.218 -12.384  1.00 15.00      A    C  
ATOM   3437  O   SER A 411      14.110  10.063 -13.503  1.00 15.00      A    O  
ATOM   3438  N   PHE A 412      12.710   9.396 -11.875  1.00 15.00      A    N  
ATOM   3439  HN  PHE A 412      12.381   9.561 -10.963  1.00 15.00      A    H  
ATOM   3440  CA  PHE A 412      12.180   8.255 -12.614  1.00 15.00      A    C  
ATOM   3441  CB  PHE A 412      12.986   6.975 -12.352  1.00 15.00      A    C  
ATOM   3442  CG  PHE A 412      13.301   6.707 -10.905  1.00 15.00      A    C  
ATOM   3443  CD1 PHE A 412      14.459   7.206 -10.329  1.00 15.00      A    C  
ATOM   3444  CD2 PHE A 412      12.448   5.945 -10.123  1.00 15.00      A    C  
ATOM   3445  CE1 PHE A 412      14.759   6.953  -9.003  1.00 15.00      A    C  
ATOM   3446  CE2 PHE A 412      12.740   5.690  -8.796  1.00 15.00      A    C  
ATOM   3447  CZ  PHE A 412      13.898   6.195  -8.235  1.00 15.00      A    C  
ATOM   3448  C   PHE A 412      10.710   8.074 -12.262  1.00 15.00      A    C  
ATOM   3449  O   PHE A 412      10.292   8.435 -11.159  1.00 15.00      A    O  
ATOM   3450  N   ALA A 413       9.922   7.535 -13.186  1.00 15.00      A    N  
ATOM   3451  HN  ALA A 413      10.303   7.244 -14.045  1.00 15.00      A    H  
ATOM   3452  CA  ALA A 413       8.498   7.367 -12.934  1.00 15.00      A    C  
ATOM   3453  CB  ALA A 413       7.766   8.668 -13.217  1.00 15.00      A    C  
ATOM   3454  C   ALA A 413       7.867   6.243 -13.744  1.00 15.00      A    C  
ATOM   3455  O   ALA A 413       8.384   5.828 -14.786  1.00 15.00      A    O  
ATOM   3456  N   THR A 414       6.733   5.783 -13.239  1.00 15.00      A    N  
ATOM   3457  HN  THR A 414       6.399   6.184 -12.406  1.00 15.00      A    H  
ATOM   3458  CA  THR A 414       5.939   4.736 -13.863  1.00 15.00      A    C  
ATOM   3459  CB  THR A 414       5.899   3.474 -12.980  1.00 15.00      A    C  
ATOM   3460  OG1 THR A 414       6.174   3.839 -11.624  1.00 15.00      A    O  
ATOM   3461  HG1 THR A 414       5.723   4.657 -11.413  1.00 15.00      A    H  
ATOM   3462  CG2 THR A 414       6.923   2.445 -13.443  1.00 15.00      A    C  
ATOM   3463  C   THR A 414       4.516   5.274 -14.013  1.00 15.00      A    C  
ATOM   3464  O   THR A 414       3.881   5.634 -13.018  1.00 15.00      A    O  
ATOM   3465  N   ASN A 415       4.025   5.348 -15.238  1.00 15.00      A    N  
ATOM   3466  HN  ASN A 415       4.566   5.035 -15.996  1.00 15.00      A    H  
ATOM   3467  CA  ASN A 415       2.688   5.876 -15.483  1.00 15.00      A    C  
ATOM   3468  CB  ASN A 415       2.757   7.253 -16.151  1.00 15.00      A    C  
ATOM   3469  CG  ASN A 415       3.706   7.307 -17.334  1.00 15.00      A    C  
ATOM   3470  OD1 ASN A 415       3.854   6.343 -18.082  1.00 15.00      A    O  
ATOM   3471  ND2 ASN A 415       4.359   8.443 -17.514  1.00 15.00      A    N  
ATOM   3472 HD21 ASN A 415       4.194   9.186 -16.876  1.00 15.00      A    H  
ATOM   3473 HD22 ASN A 415       4.970   8.511 -18.269  1.00 15.00      A    H  
ATOM   3474  C   ASN A 415       1.831   4.936 -16.317  1.00 15.00      A    C  
ATOM   3475  O   ASN A 415       2.331   3.980 -16.913  1.00 15.00      A    O  
ATOM   3476  N   THR A 416       0.536   5.221 -16.352  1.00 15.00      A    N  
ATOM   3477  HN  THR A 416       0.201   5.991 -15.840  1.00 15.00      A    H  
ATOM   3478  CA  THR A 416      -0.408   4.423 -17.115  1.00 15.00      A    C  
ATOM   3479  CB  THR A 416      -1.096   3.350 -16.246  1.00 15.00      A    C  
ATOM   3480  OG1 THR A 416      -1.058   3.732 -14.863  1.00 15.00      A    O  
ATOM   3481  HG1 THR A 416      -1.774   4.355 -14.686  1.00 15.00      A    H  
ATOM   3482  CG2 THR A 416      -0.422   2.000 -16.425  1.00 15.00      A    C  
ATOM   3483  C   THR A 416      -1.476   5.301 -17.754  1.00 15.00      A    C  
ATOM   3484  O   THR A 416      -2.183   6.039 -17.064  1.00 15.00      A    O  
ATOM   3485  N   SER A 417      -1.566   5.232 -19.072  1.00 15.00      A    N  
ATOM   3486  HN  SER A 417      -0.936   4.657 -19.562  1.00 15.00      A    H  
ATOM   3487  CA  SER A 417      -2.561   5.985 -19.819  1.00 15.00      A    C  
ATOM   3488  CB  SER A 417      -1.883   6.714 -20.986  1.00 15.00      A    C  
ATOM   3489  OG  SER A 417      -2.788   7.558 -21.675  1.00 15.00      A    O  
ATOM   3490  HG  SER A 417      -3.108   7.107 -22.462  1.00 15.00      A    H  
ATOM   3491  C   SER A 417      -3.604   5.003 -20.346  1.00 15.00      A    C  
ATOM   3492  O   SER A 417      -3.253   4.054 -21.048  1.00 15.00      A    O  
ATOM   3493  N   SER A 418      -4.872   5.208 -20.006  1.00 15.00      A    N  
ATOM   3494  HN  SER A 418      -5.110   5.975 -19.439  1.00 15.00      A    H  
ATOM   3495  CA  SER A 418      -5.912   4.294 -20.451  1.00 15.00      A    C  
ATOM   3496  CB  SER A 418      -6.234   3.275 -19.355  1.00 15.00      A    C  
ATOM   3497  OG  SER A 418      -6.279   3.889 -18.078  1.00 15.00      A    O  
ATOM   3498  HG  SER A 418      -7.178   3.845 -17.737  1.00 15.00      A    H  
ATOM   3499  C   SER A 418      -7.188   4.986 -20.923  1.00 15.00      A    C  
ATOM   3500  O   SER A 418      -7.589   6.028 -20.398  1.00 15.00      A    O  
ATOM   3501  N   PHE A 419      -7.801   4.387 -21.934  1.00 15.00      A    N  
ATOM   3502  HN  PHE A 419      -7.393   3.576 -22.313  1.00 15.00      A    H  
ATOM   3503  CA  PHE A 419      -9.054   4.861 -22.502  1.00 15.00      A    C  
ATOM   3504  CB  PHE A 419      -8.849   5.243 -23.974  1.00 15.00      A    C  
ATOM   3505  CG  PHE A 419     -10.094   5.705 -24.680  1.00 15.00      A    C  
ATOM   3506  CD1 PHE A 419     -10.652   6.941 -24.395  1.00 15.00      A    C  
ATOM   3507  CD2 PHE A 419     -10.702   4.905 -25.634  1.00 15.00      A    C  
ATOM   3508  CE1 PHE A 419     -11.793   7.368 -25.049  1.00 15.00      A    C  
ATOM   3509  CE2 PHE A 419     -11.842   5.324 -26.290  1.00 15.00      A    C  
ATOM   3510  CZ  PHE A 419     -12.389   6.559 -25.997  1.00 15.00      A    C  
ATOM   3511  C   PHE A 419     -10.053   3.717 -22.382  1.00 15.00      A    C  
ATOM   3512  O   PHE A 419      -9.820   2.635 -22.923  1.00 15.00      A    O  
ATOM   3513  N   SER A 420     -11.146   3.941 -21.673  1.00 15.00      A    N  
ATOM   3514  HN  SER A 420     -11.302   4.829 -21.284  1.00 15.00      A    H  
ATOM   3515  CA  SER A 420     -12.123   2.883 -21.458  1.00 15.00      A    C  
ATOM   3516  CB  SER A 420     -12.241   2.588 -19.960  1.00 15.00      A    C  
ATOM   3517  OG  SER A 420     -11.032   2.909 -19.284  1.00 15.00      A    O  
ATOM   3518  HG  SER A 420     -10.501   2.099 -19.167  1.00 15.00      A    H  
ATOM   3519  C   SER A 420     -13.496   3.193 -22.052  1.00 15.00      A    C  
ATOM   3520  O   SER A 420     -13.929   4.350 -22.107  1.00 15.00      A    O  
ATOM   3521  N   LEU A 421     -14.169   2.138 -22.499  1.00 15.00      A    N  
ATOM   3522  HN  LEU A 421     -13.749   1.249 -22.434  1.00 15.00      A    H  
ATOM   3523  CA  LEU A 421     -15.504   2.240 -23.075  1.00 15.00      A    C  
ATOM   3524  CB  LEU A 421     -15.467   1.910 -24.573  1.00 15.00      A    C  
ATOM   3525  CG  LEU A 421     -14.734   2.915 -25.468  1.00 15.00      A    C  
ATOM   3526  CD1 LEU A 421     -14.494   2.332 -26.852  1.00 15.00      A    C  
ATOM   3527  CD2 LEU A 421     -15.518   4.215 -25.565  1.00 15.00      A    C  
ATOM   3528  C   LEU A 421     -16.447   1.285 -22.343  1.00 15.00      A    C  
ATOM   3529  O   LEU A 421     -16.211   0.079 -22.312  1.00 15.00      A    O  
ATOM   3530  N   LYS A 422     -17.505   1.830 -21.746  1.00 15.00      A    N  
ATOM   3531  HN  LYS A 422     -17.651   2.800 -21.819  1.00 15.00      A    H  
ATOM   3532  CA  LYS A 422     -18.466   1.023 -20.995  1.00 15.00      A    C  
ATOM   3533  CB  LYS A 422     -18.399   1.370 -19.505  1.00 15.00      A    C  
ATOM   3534  CG  LYS A 422     -17.388   0.576 -18.695  1.00 15.00      A    C  
ATOM   3535  CD  LYS A 422     -17.847   0.423 -17.249  1.00 15.00      A    C  
ATOM   3536  CE  LYS A 422     -18.138   1.771 -16.604  1.00 15.00      A    C  
ATOM   3537  NZ  LYS A 422     -18.833   1.629 -15.294  1.00 15.00      A    N  
ATOM   3538  HZ1 LYS A 422     -19.167   2.557 -14.963  1.00 15.00      A    H  
ATOM   3539  HZ2 LYS A 422     -18.180   1.238 -14.582  1.00 15.00      A    H  
ATOM   3540  HZ3 LYS A 422     -19.649   0.991 -15.388  1.00 15.00      A    H  
ATOM   3541  C   LYS A 422     -19.898   1.255 -21.467  1.00 15.00      A    C  
ATOM   3542  O   LYS A 422     -20.246   2.351 -21.913  1.00 15.00      A    O  
ATOM   3543  N   GLN A 423     -20.724   0.222 -21.345  1.00 15.00      A    N  
ATOM   3544  HN  GLN A 423     -20.376  -0.631 -21.002  1.00 15.00      A    H  
ATOM   3545  CA  GLN A 423     -22.129   0.306 -21.719  1.00 15.00      A    C  
ATOM   3546  CB  GLN A 423     -22.321   0.040 -23.210  1.00 15.00      A    C  
ATOM   3547  CG  GLN A 423     -23.526   0.747 -23.802  1.00 15.00      A    C  
ATOM   3548  CD  GLN A 423     -23.545   0.701 -25.314  1.00 15.00      A    C  
ATOM   3549  OE1 GLN A 423     -23.117  -0.276 -25.926  1.00 15.00      A    O  
ATOM   3550  NE2 GLN A 423     -24.026   1.771 -25.927  1.00 15.00      A    N  
ATOM   3551 HE21 GLN A 423     -24.336   2.524 -25.374  1.00 15.00      A    H  
ATOM   3552 HE22 GLN A 423     -24.054   1.768 -26.904  1.00 15.00      A    H  
ATOM   3553  C   GLN A 423     -22.961  -0.665 -20.882  1.00 15.00      A    C  
ATOM   3554  O   GLN A 423     -22.893  -1.879 -21.073  1.00 15.00      A    O  
ATOM   3555  N   ASP A 424     -23.737  -0.114 -19.954  1.00 15.00      A    N  
ATOM   3556  HN  ASP A 424     -23.754   0.866 -19.874  1.00 15.00      A    H  
ATOM   3557  CA  ASP A 424     -24.581  -0.909 -19.061  1.00 15.00      A    C  
ATOM   3558  CB  ASP A 424     -24.612  -0.281 -17.662  1.00 15.00      A    C  
ATOM   3559  CG  ASP A 424     -23.477  -0.726 -16.763  1.00 15.00      A    C  
ATOM   3560  OD1 ASP A 424     -22.869  -1.776 -17.038  1.00 15.00      A    O  
ATOM   3561  OD2 ASP A 424     -23.210  -0.031 -15.753  1.00 15.00      A    O  
ATOM   3562  C   ASP A 424     -26.007  -0.988 -19.587  1.00 15.00      A    C  
ATOM   3563  O   ASP A 424     -26.526  -0.014 -20.141  1.00 15.00      A    O  
ATOM   3564  N   TYR A 425     -26.643  -2.139 -19.408  1.00 15.00      A    N  
ATOM   3565  HN  TYR A 425     -26.176  -2.884 -18.965  1.00 15.00      A    H  
ATOM   3566  CA  TYR A 425     -28.015  -2.331 -19.857  1.00 15.00      A    C  
ATOM   3567  CB  TYR A 425     -28.080  -3.273 -21.054  1.00 15.00      A    C  
ATOM   3568  CG  TYR A 425     -27.642  -2.656 -22.360  1.00 15.00      A    C  
ATOM   3569  CD1 TYR A 425     -26.301  -2.613 -22.715  1.00 15.00      A    C  
ATOM   3570  CD2 TYR A 425     -28.572  -2.131 -23.247  1.00 15.00      A    C  
ATOM   3571  CE1 TYR A 425     -25.898  -2.066 -23.915  1.00 15.00      A    C  
ATOM   3572  CE2 TYR A 425     -28.178  -1.578 -24.450  1.00 15.00      A    C  
ATOM   3573  CZ  TYR A 425     -26.839  -1.550 -24.779  1.00 15.00      A    C  
ATOM   3574  OH  TYR A 425     -26.439  -1.007 -25.977  1.00 15.00      A    O  
ATOM   3575  HH  TYR A 425     -26.812  -0.125 -26.071  1.00 15.00      A    H  
ATOM   3576  C   TYR A 425     -28.901  -2.846 -18.732  1.00 15.00      A    C  
ATOM   3577  O   TYR A 425     -28.669  -3.925 -18.186  1.00 15.00      A    O  
ATOM   3578  N   GLU A 426     -29.917  -2.059 -18.410  1.00 15.00      A    N  
ATOM   3579  HN  GLU A 426     -30.040  -1.229 -18.915  1.00 15.00      A    H  
ATOM   3580  CA  GLU A 426     -30.873  -2.372 -17.354  1.00 15.00      A    C  
ATOM   3581  CB  GLU A 426     -31.041  -1.117 -16.487  1.00 15.00      A    C  
ATOM   3582  CG  GLU A 426     -31.352  -1.354 -15.020  1.00 15.00      A    C  
ATOM   3583  CD  GLU A 426     -31.808  -0.083 -14.319  1.00 15.00      A    C  
ATOM   3584  OE1 GLU A 426     -31.381   1.010 -14.730  1.00 15.00      A    O  
ATOM   3585  OE2 GLU A 426     -32.598  -0.174 -13.359  1.00 15.00      A    O  
ATOM   3586  C   GLU A 426     -32.216  -2.716 -18.002  1.00 15.00      A    C  
ATOM   3587  O   GLU A 426     -32.885  -1.836 -18.537  1.00 15.00      A    O  
ATOM   3588  N   LEU A 427     -32.607  -3.987 -17.984  1.00 15.00      A    N  
ATOM   3589  HN  LEU A 427     -32.047  -4.661 -17.537  1.00 15.00      A    H  
ATOM   3590  CA  LEU A 427     -33.868  -4.396 -18.610  1.00 15.00      A    C  
ATOM   3591  CB  LEU A 427     -33.737  -5.756 -19.302  1.00 15.00      A    C  
ATOM   3592  CG  LEU A 427     -32.766  -5.843 -20.484  1.00 15.00      A    C  
ATOM   3593  CD1 LEU A 427     -32.885  -7.196 -21.165  1.00 15.00      A    C  
ATOM   3594  CD2 LEU A 427     -33.012  -4.719 -21.480  1.00 15.00      A    C  
ATOM   3595  C   LEU A 427     -35.037  -4.429 -17.629  1.00 15.00      A    C  
ATOM   3596  O   LEU A 427     -34.870  -4.756 -16.454  1.00 15.00      A    O  
ATOM   3597  N   ASN A 428     -36.222  -4.094 -18.135  1.00 15.00      A    N  
ATOM   3598  HN  ASN A 428     -36.279  -3.836 -19.081  1.00 15.00      A    H  
ATOM   3599  CA  ASN A 428     -37.440  -4.094 -17.331  1.00 15.00      A    C  
ATOM   3600  CB  ASN A 428     -38.572  -3.378 -18.077  1.00 15.00      A    C  
ATOM   3601  CG  ASN A 428     -38.628  -1.892 -17.763  1.00 15.00      A    C  
ATOM   3602  OD1 ASN A 428     -38.366  -1.476 -16.637  1.00 15.00      A    O  
ATOM   3603  ND2 ASN A 428     -38.967  -1.080 -18.756  1.00 15.00      A    N  
ATOM   3604 HD21 ASN A 428     -39.166  -1.473 -19.633  1.00 15.00      A    H  
ATOM   3605 HD22 ASN A 428     -38.999  -0.119 -18.573  1.00 15.00      A    H  
ATOM   3606  C   ASN A 428     -37.847  -5.526 -16.984  1.00 15.00      A    C  
ATOM   3607  O   ASN A 428     -37.635  -6.442 -17.779  1.00 15.00      A    O  
ATOM   3608  N   PRO A 429     -38.441  -5.734 -15.796  1.00 15.00      A    N  
ATOM   3609  CA  PRO A 429     -38.855  -7.066 -15.335  1.00 15.00      A    C  
ATOM   3610  CB  PRO A 429     -39.424  -6.811 -13.932  1.00 15.00      A    C  
ATOM   3611  CG  PRO A 429     -38.916  -5.465 -13.539  1.00 15.00      A    C  
ATOM   3612  CD  PRO A 429     -38.759  -4.689 -14.812  1.00 15.00      A    C  
ATOM   3613  C   PRO A 429     -39.924  -7.694 -16.225  1.00 15.00      A    C  
ATOM   3614  O   PRO A 429     -41.042  -7.185 -16.325  1.00 15.00      A    O  
ATOM   3615  N   VAL A 430     -39.577  -8.801 -16.869  1.00 15.00      A    N  
ATOM   3616  HN  VAL A 430     -38.669  -9.159 -16.751  1.00 15.00      A    H  
ATOM   3617  CA  VAL A 430     -40.512  -9.499 -17.743  1.00 15.00      A    C  
ATOM   3618  CB  VAL A 430     -39.999  -9.588 -19.198  1.00 15.00      A    C  
ATOM   3619  CG1 VAL A 430     -41.066 -10.185 -20.106  1.00 15.00      A    C  
ATOM   3620  CG2 VAL A 430     -39.577  -8.217 -19.705  1.00 15.00      A    C  
ATOM   3621  C   VAL A 430     -40.809 -10.897 -17.208  1.00 15.00      A    C  
ATOM   3622  O   VAL A 430     -39.904 -11.630 -16.817  1.00 15.00      A    O  
ATOM   3623  N   SER A 431     -42.085 -11.244 -17.177  1.00 15.00      A    N  
ATOM   3624  HN  SER A 431     -42.758 -10.600 -17.475  1.00 15.00      A    H  
ATOM   3625  CA  SER A 431     -42.531 -12.538 -16.687  1.00 15.00      A    C  
ATOM   3626  CB  SER A 431     -43.901 -12.351 -16.039  1.00 15.00      A    C  
ATOM   3627  OG  SER A 431     -44.530 -11.184 -16.554  1.00 15.00      A    O  
ATOM   3628  HG  SER A 431     -44.800 -11.337 -17.462  1.00 15.00      A    H  
ATOM   3629  C   SER A 431     -42.625 -13.568 -17.816  1.00 15.00      A    C  
ATOM   3630  O   SER A 431     -43.498 -13.475 -18.681  1.00 15.00      A    O  
ATOM   3631  N   TRP A 432     -41.729 -14.550 -17.805  1.00 15.00      A    N  
ATOM   3632  HN  TRP A 432     -41.051 -14.576 -17.088  1.00 15.00      A    H  
ATOM   3633  CA  TRP A 432     -41.731 -15.594 -18.821  1.00 15.00      A    C  
ATOM   3634  CB  TRP A 432     -40.469 -15.536 -19.687  1.00 15.00      A    C  
ATOM   3635  CG  TRP A 432     -40.540 -16.396 -20.918  1.00 15.00      A    C  
ATOM   3636  CD1 TRP A 432     -41.359 -16.214 -21.995  1.00 15.00      A    C  
ATOM   3637  CD2 TRP A 432     -39.762 -17.570 -21.203  1.00 15.00      A    C  
ATOM   3638  NE1 TRP A 432     -41.145 -17.199 -22.928  1.00 15.00      A    N  
ATOM   3639  HE1 TRP A 432     -41.612 -17.283 -23.786  1.00 15.00      A    H  
ATOM   3640  CE2 TRP A 432     -40.169 -18.043 -22.467  1.00 15.00      A    C  
ATOM   3641  CE3 TRP A 432     -38.763 -18.267 -20.513  1.00 15.00      A    C  
ATOM   3642  CZ2 TRP A 432     -39.614 -19.177 -23.055  1.00 15.00      A    C  
ATOM   3643  CZ3 TRP A 432     -38.213 -19.393 -21.100  1.00 15.00      A    C  
ATOM   3644  CH2 TRP A 432     -38.640 -19.837 -22.358  1.00 15.00      A    C  
ATOM   3645  C   TRP A 432     -41.872 -16.969 -18.178  1.00 15.00      A    C  
ATOM   3646  O   TRP A 432     -41.182 -17.285 -17.209  1.00 15.00      A    O  
ATOM   3647  N   TYR A 433     -42.799 -17.765 -18.709  1.00 15.00      A    N  
ATOM   3648  HN  TYR A 433     -43.327 -17.430 -19.460  1.00 15.00      A    H  
ATOM   3649  CA  TYR A 433     -43.055 -19.122 -18.220  1.00 15.00      A    C  
ATOM   3650  CB  TYR A 433     -41.826 -20.028 -18.375  1.00 15.00      A    C  
ATOM   3651  CG  TYR A 433     -41.879 -20.924 -19.594  1.00 15.00      A    C  
ATOM   3652  CD1 TYR A 433     -42.407 -20.466 -20.795  1.00 15.00      A    C  
ATOM   3653  CD2 TYR A 433     -41.405 -22.229 -19.544  1.00 15.00      A    C  
ATOM   3654  CE1 TYR A 433     -42.463 -21.281 -21.909  1.00 15.00      A    C  
ATOM   3655  CE2 TYR A 433     -41.455 -23.051 -20.654  1.00 15.00      A    C  
ATOM   3656  CZ  TYR A 433     -41.986 -22.571 -21.834  1.00 15.00      A    C  
ATOM   3657  OH  TYR A 433     -42.041 -23.386 -22.942  1.00 15.00      A    O  
ATOM   3658  HH  TYR A 433     -42.352 -24.258 -22.685  1.00 15.00      A    H  
ATOM   3659  C   TYR A 433     -43.598 -19.157 -16.791  1.00 15.00      A    C  
ATOM   3660  O   TYR A 433     -43.706 -20.222 -16.189  1.00 15.00      A    O  
ATOM   3661  N   GLY A 434     -43.949 -17.993 -16.259  1.00 15.00      A    N  
ATOM   3662  HN  GLY A 434     -43.835 -17.173 -16.779  1.00 15.00      A    H  
ATOM   3663  CA  GLY A 434     -44.489 -17.928 -14.916  1.00 15.00      A    C  
ATOM   3664  C   GLY A 434     -43.529 -17.322 -13.914  1.00 15.00      A    C  
ATOM   3665  O   GLY A 434     -43.901 -17.070 -12.770  1.00 15.00      A    O  
ATOM   3666  N   ILE A 435     -42.294 -17.083 -14.330  1.00 15.00      A    N  
ATOM   3667  HN  ILE A 435     -42.045 -17.290 -15.257  1.00 15.00      A    H  
ATOM   3668  CA  ILE A 435     -41.302 -16.506 -13.435  1.00 15.00      A    C  
ATOM   3669  CB  ILE A 435     -40.082 -17.435 -13.228  1.00 15.00      A    C  
ATOM   3670  CG1 ILE A 435     -39.382 -17.737 -14.555  1.00 15.00      A    C  
ATOM   3671  CG2 ILE A 435     -40.515 -18.727 -12.552  1.00 15.00      A    C  
ATOM   3672  CD1 ILE A 435     -38.176 -18.645 -14.419  1.00 15.00      A    C  
ATOM   3673  C   ILE A 435     -40.860 -15.128 -13.914  1.00 15.00      A    C  
ATOM   3674  O   ILE A 435     -40.813 -14.865 -15.117  1.00 15.00      A    O  
ATOM   3675  N   ASN A 436     -40.563 -14.247 -12.967  1.00 15.00      A    N  
ATOM   3676  HN  ASN A 436     -40.626 -14.519 -12.025  1.00 15.00      A    H  
ATOM   3677  CA  ASN A 436     -40.131 -12.892 -13.290  1.00 15.00      A    C  
ATOM   3678  CB  ASN A 436     -40.449 -11.927 -12.146  1.00 15.00      A    C  
ATOM   3679  CG  ASN A 436     -41.725 -11.143 -12.385  1.00 15.00      A    C  
ATOM   3680  OD1 ASN A 436     -42.641 -11.611 -13.056  1.00 15.00      A    O  
ATOM   3681  ND2 ASN A 436     -41.796  -9.942 -11.832  1.00 15.00      A    N  
ATOM   3682 HD21 ASN A 436     -41.032  -9.629 -11.307  1.00 15.00      A    H  
ATOM   3683 HD22 ASN A 436     -42.612  -9.418 -11.972  1.00 15.00      A    H  
ATOM   3684  C   ASN A 436     -38.646 -12.876 -13.593  1.00 15.00      A    C  
ATOM   3685  O   ASN A 436     -37.853 -13.473 -12.863  1.00 15.00      A    O  
ATOM   3686  N   HIS A 437     -38.274 -12.201 -14.669  1.00 15.00      A    N  
ATOM   3687  HN  HIS A 437     -38.954 -11.744 -15.212  1.00 15.00      A    H  
ATOM   3688  CA  HIS A 437     -36.884 -12.137 -15.081  1.00 15.00      A    C  
ATOM   3689  CB  HIS A 437     -36.724 -12.697 -16.496  1.00 15.00      A    C  
ATOM   3690  CG  HIS A 437     -36.973 -14.168 -16.618  1.00 15.00      A    C  
ATOM   3691  ND1 HIS A 437     -38.081 -14.656 -17.271  1.00 15.00      A    N  
ATOM   3692  CD2 HIS A 437     -36.223 -15.206 -16.176  1.00 15.00      A    C  
ATOM   3693  CE1 HIS A 437     -37.982 -15.969 -17.218  1.00 15.00      A    C  
ATOM   3694  NE2 HIS A 437     -36.874 -16.347 -16.565  1.00 15.00      A    N  
ATOM   3695  HE2 HIS A 437     -36.586 -17.266 -16.397  1.00 15.00      A    H  
ATOM   3696  C   HIS A 437     -36.318 -10.726 -15.043  1.00 15.00      A    C  
ATOM   3697  O   HIS A 437     -36.937  -9.776 -15.528  1.00 15.00      A    O  
ATOM   3698  N   GLN A 438     -35.144 -10.613 -14.445  1.00 15.00      A    N  
ATOM   3699  HN  GLN A 438     -34.753 -11.413 -14.028  1.00 15.00      A    H  
ATOM   3700  CA  GLN A 438     -34.406  -9.362 -14.364  1.00 15.00      A    C  
ATOM   3701  CB  GLN A 438     -34.132  -8.988 -12.906  1.00 15.00      A    C  
ATOM   3702  CG  GLN A 438     -35.349  -8.547 -12.113  1.00 15.00      A    C  
ATOM   3703  CD  GLN A 438     -35.811  -7.152 -12.480  1.00 15.00      A    C  
ATOM   3704  OE1 GLN A 438     -36.005  -6.832 -13.648  1.00 15.00      A    O  
ATOM   3705  NE2 GLN A 438     -35.970  -6.302 -11.478  1.00 15.00      A    N  
ATOM   3706 HE21 GLN A 438     -35.779  -6.617 -10.569  1.00 15.00      A    H  
ATOM   3707 HE22 GLN A 438     -36.272  -5.397 -11.693  1.00 15.00      A    H  
ATOM   3708  C   GLN A 438     -33.085  -9.597 -15.074  1.00 15.00      A    C  
ATOM   3709  O   GLN A 438     -32.219 -10.307 -14.558  1.00 15.00      A    O  
ATOM   3710  N   ILE A 439     -32.937  -9.032 -16.258  1.00 15.00      A    N  
ATOM   3711  HN  ILE A 439     -33.643  -8.450 -16.606  1.00 15.00      A    H  
ATOM   3712  CA  ILE A 439     -31.731  -9.242 -17.042  1.00 15.00      A    C  
ATOM   3713  CB  ILE A 439     -32.056  -9.487 -18.530  1.00 15.00      A    C  
ATOM   3714  CG1 ILE A 439     -33.157 -10.547 -18.663  1.00 15.00      A    C  
ATOM   3715  CG2 ILE A 439     -30.806  -9.921 -19.285  1.00 15.00      A    C  
ATOM   3716  CD1 ILE A 439     -33.657 -10.743 -20.079  1.00 15.00      A    C  
ATOM   3717  C   ILE A 439     -30.727  -8.103 -16.907  1.00 15.00      A    C  
ATOM   3718  O   ILE A 439     -31.040  -6.943 -17.182  1.00 15.00      A    O  
ATOM   3719  N   ASP A 440     -29.519  -8.464 -16.498  1.00 15.00      A    N  
ATOM   3720  HN  ASP A 440     -29.350  -9.414 -16.303  1.00 15.00      A    H  
ATOM   3721  CA  ASP A 440     -28.425  -7.517 -16.331  1.00 15.00      A    C  
ATOM   3722  CB  ASP A 440     -27.886  -7.584 -14.897  1.00 15.00      A    C  
ATOM   3723  CG  ASP A 440     -28.259  -6.380 -14.058  1.00 15.00      A    C  
ATOM   3724  OD1 ASP A 440     -29.247  -6.470 -13.299  1.00 15.00      A    O  
ATOM   3725  OD2 ASP A 440     -27.552  -5.351 -14.147  1.00 15.00      A    O  
ATOM   3726  C   ASP A 440     -27.308  -7.892 -17.289  1.00 15.00      A    C  
ATOM   3727  O   ASP A 440     -26.814  -9.021 -17.258  1.00 15.00      A    O  
ATOM   3728  N   PHE A 441     -26.917  -6.973 -18.154  1.00 15.00      A    N  
ATOM   3729  HN  PHE A 441     -27.335  -6.082 -18.142  1.00 15.00      A    H  
ATOM   3730  CA  PHE A 441     -25.856  -7.255 -19.106  1.00 15.00      A    C  
ATOM   3731  CB  PHE A 441     -26.355  -8.093 -20.294  1.00 15.00      A    C  
ATOM   3732  CG  PHE A 441     -27.212  -7.354 -21.284  1.00 15.00      A    C  
ATOM   3733  CD1 PHE A 441     -26.705  -6.990 -22.521  1.00 15.00      A    C  
ATOM   3734  CD2 PHE A 441     -28.525  -7.035 -20.986  1.00 15.00      A    C  
ATOM   3735  CE1 PHE A 441     -27.489  -6.321 -23.440  1.00 15.00      A    C  
ATOM   3736  CE2 PHE A 441     -29.315  -6.365 -21.899  1.00 15.00      A    C  
ATOM   3737  CZ  PHE A 441     -28.797  -6.008 -23.129  1.00 15.00      A    C  
ATOM   3738  C   PHE A 441     -25.164  -5.989 -19.576  1.00 15.00      A    C  
ATOM   3739  O   PHE A 441     -25.721  -4.895 -19.499  1.00 15.00      A    O  
ATOM   3740  N   GLY A 442     -23.945  -6.155 -20.054  1.00 15.00      A    N  
ATOM   3741  HN  GLY A 442     -23.559  -7.057 -20.081  1.00 15.00      A    H  
ATOM   3742  CA  GLY A 442     -23.167  -5.039 -20.533  1.00 15.00      A    C  
ATOM   3743  C   GLY A 442     -21.788  -5.487 -20.961  1.00 15.00      A    C  
ATOM   3744  O   GLY A 442     -21.474  -6.681 -20.894  1.00 15.00      A    O  
ATOM   3745  N   TRP A 443     -20.970  -4.541 -21.391  1.00 15.00      A    N  
ATOM   3746  HN  TRP A 443     -21.283  -3.610 -21.402  1.00 15.00      A    H  
ATOM   3747  CA  TRP A 443     -19.615  -4.836 -21.836  1.00 15.00      A    C  
ATOM   3748  CB  TRP A 443     -19.590  -5.147 -23.340  1.00 15.00      A    C  
ATOM   3749  CG  TRP A 443     -20.068  -4.017 -24.207  1.00 15.00      A    C  
ATOM   3750  CD1 TRP A 443     -21.364  -3.692 -24.492  1.00 15.00      A    C  
ATOM   3751  CD2 TRP A 443     -19.255  -3.067 -24.910  1.00 15.00      A    C  
ATOM   3752  NE1 TRP A 443     -21.407  -2.597 -25.319  1.00 15.00      A    N  
ATOM   3753  HE1 TRP A 443     -22.226  -2.167 -25.659  1.00 15.00      A    H  
ATOM   3754  CE2 TRP A 443     -20.127  -2.197 -25.593  1.00 15.00      A    C  
ATOM   3755  CE3 TRP A 443     -17.876  -2.869 -25.031  1.00 15.00      A    C  
ATOM   3756  CZ2 TRP A 443     -19.667  -1.141 -26.376  1.00 15.00      A    C  
ATOM   3757  CZ3 TRP A 443     -17.422  -1.821 -25.810  1.00 15.00      A    C  
ATOM   3758  CH2 TRP A 443     -18.314  -0.973 -26.475  1.00 15.00      A    C  
ATOM   3759  C   TRP A 443     -18.680  -3.674 -21.521  1.00 15.00      A    C  
ATOM   3760  O   TRP A 443     -19.133  -2.548 -21.287  1.00 15.00      A    O  
ATOM   3761  N   GLU A 444     -17.381  -3.954 -21.513  1.00 15.00      A    N  
ATOM   3762  HN  GLU A 444     -17.087  -4.874 -21.697  1.00 15.00      A    H  
ATOM   3763  CA  GLU A 444     -16.372  -2.942 -21.232  1.00 15.00      A    C  
ATOM   3764  CB  GLU A 444     -16.154  -2.797 -19.722  1.00 15.00      A    C  
ATOM   3765  CG  GLU A 444     -16.357  -4.080 -18.926  1.00 15.00      A    C  
ATOM   3766  CD  GLU A 444     -16.607  -3.823 -17.451  1.00 15.00      A    C  
ATOM   3767  OE1 GLU A 444     -16.540  -2.651 -17.028  1.00 15.00      A    O  
ATOM   3768  OE2 GLU A 444     -16.872  -4.802 -16.712  1.00 15.00      A    O  
ATOM   3769  C   GLU A 444     -15.054  -3.262 -21.942  1.00 15.00      A    C  
ATOM   3770  O   GLU A 444     -14.651  -4.425 -22.032  1.00 15.00      A    O  
ATOM   3771  N   THR A 445     -14.405  -2.231 -22.465  1.00 15.00      A    N  
ATOM   3772  HN  THR A 445     -14.792  -1.331 -22.377  1.00 15.00      A    H  
ATOM   3773  CA  THR A 445     -13.133  -2.384 -23.163  1.00 15.00      A    C  
ATOM   3774  CB  THR A 445     -13.309  -2.185 -24.681  1.00 15.00      A    C  
ATOM   3775  OG1 THR A 445     -14.323  -1.200 -24.927  1.00 15.00      A    O  
ATOM   3776  HG1 THR A 445     -14.379  -1.027 -25.868  1.00 15.00      A    H  
ATOM   3777  CG2 THR A 445     -13.709  -3.491 -25.350  1.00 15.00      A    C  
ATOM   3778  C   THR A 445     -12.120  -1.372 -22.625  1.00 15.00      A    C  
ATOM   3779  O   THR A 445     -12.448  -0.197 -22.459  1.00 15.00      A    O  
ATOM   3780  N   ASP A 446     -10.891  -1.820 -22.372  1.00 15.00      A    N  
ATOM   3781  HN  ASP A 446     -10.673  -2.762 -22.551  1.00 15.00      A    H  
ATOM   3782  CA  ASP A 446      -9.864  -0.935 -21.822  1.00 15.00      A    C  
ATOM   3783  CB  ASP A 446      -9.560  -1.302 -20.367  1.00 15.00      A    C  
ATOM   3784  CG  ASP A 446     -10.177  -0.336 -19.376  1.00 15.00      A    C  
ATOM   3785  OD1 ASP A 446      -9.539   0.695 -19.078  1.00 15.00      A    O  
ATOM   3786  OD2 ASP A 446     -11.295  -0.606 -18.898  1.00 15.00      A    O  
ATOM   3787  C   ASP A 446      -8.569  -0.937 -22.627  1.00 15.00      A    C  
ATOM   3788  O   ASP A 446      -7.916  -1.970 -22.774  1.00 15.00      A    O  
ATOM   3789  N   PHE A 447      -8.204   0.231 -23.137  1.00 15.00      A    N  
ATOM   3790  HN  PHE A 447      -8.784   1.013 -22.993  1.00 15.00      A    H  
ATOM   3791  CA  PHE A 447      -6.972   0.401 -23.902  1.00 15.00      A    C  
ATOM   3792  CB  PHE A 447      -7.236   1.261 -25.147  1.00 15.00      A    C  
ATOM   3793  CG  PHE A 447      -8.343   0.764 -26.035  1.00 15.00      A    C  
ATOM   3794  CD1 PHE A 447      -9.672   0.982 -25.704  1.00 15.00      A    C  
ATOM   3795  CD2 PHE A 447      -8.055   0.085 -27.205  1.00 15.00      A    C  
ATOM   3796  CE1 PHE A 447     -10.690   0.532 -26.521  1.00 15.00      A    C  
ATOM   3797  CE2 PHE A 447      -9.067  -0.369 -28.029  1.00 15.00      A    C  
ATOM   3798  CZ  PHE A 447     -10.388  -0.146 -27.687  1.00 15.00      A    C  
ATOM   3799  C   PHE A 447      -5.961   1.117 -23.014  1.00 15.00      A    C  
ATOM   3800  O   PHE A 447      -6.099   2.313 -22.766  1.00 15.00      A    O  
ATOM   3801  N   TYR A 448      -4.948   0.408 -22.534  1.00 15.00      A    N  
ATOM   3802  HN  TYR A 448      -4.841  -0.537 -22.795  1.00 15.00      A    H  
ATOM   3803  CA  TYR A 448      -3.979   1.028 -21.640  1.00 15.00      A    C  
ATOM   3804  CB  TYR A 448      -4.141   0.515 -20.204  1.00 15.00      A    C  
ATOM   3805  CG  TYR A 448      -3.856  -0.961 -20.019  1.00 15.00      A    C  
ATOM   3806  CD1 TYR A 448      -2.597  -1.399 -19.626  1.00 15.00      A    C  
ATOM   3807  CD2 TYR A 448      -4.844  -1.916 -20.230  1.00 15.00      A    C  
ATOM   3808  CE1 TYR A 448      -2.330  -2.743 -19.449  1.00 15.00      A    C  
ATOM   3809  CE2 TYR A 448      -4.586  -3.262 -20.056  1.00 15.00      A    C  
ATOM   3810  CZ  TYR A 448      -3.327  -3.671 -19.667  1.00 15.00      A    C  
ATOM   3811  OH  TYR A 448      -3.064  -5.011 -19.491  1.00 15.00      A    O  
ATOM   3812  HH  TYR A 448      -3.554  -5.525 -20.145  1.00 15.00      A    H  
ATOM   3813  C   TYR A 448      -2.531   0.901 -22.100  1.00 15.00      A    C  
ATOM   3814  O   TYR A 448      -2.147  -0.058 -22.771  1.00 15.00      A    O  
ATOM   3815  N   THR A 449      -1.742   1.898 -21.733  1.00 15.00      A    N  
ATOM   3816  HN  THR A 449      -2.135   2.651 -21.237  1.00 15.00      A    H  
ATOM   3817  CA  THR A 449      -0.329   1.938 -22.051  1.00 15.00      A    C  
ATOM   3818  CB  THR A 449      -0.023   3.031 -23.096  1.00 15.00      A    C  
ATOM   3819  OG1 THR A 449      -0.915   2.891 -24.209  1.00 15.00      A    O  
ATOM   3820  HG1 THR A 449      -1.335   2.024 -24.177  1.00 15.00      A    H  
ATOM   3821  CG2 THR A 449       1.414   2.920 -23.590  1.00 15.00      A    C  
ATOM   3822  C   THR A 449       0.479   2.216 -20.783  1.00 15.00      A    C  
ATOM   3823  O   THR A 449       0.472   3.335 -20.265  1.00 15.00      A    O  
ATOM   3824  N   SER A 450       1.135   1.184 -20.275  1.00 15.00      A    N  
ATOM   3825  HN  SER A 450       1.068   0.311 -20.721  1.00 15.00      A    H  
ATOM   3826  CA  SER A 450       1.960   1.299 -19.082  1.00 15.00      A    C  
ATOM   3827  CB  SER A 450       2.028  -0.058 -18.378  1.00 15.00      A    C  
ATOM   3828  OG  SER A 450       0.755  -0.688 -18.354  1.00 15.00      A    O  
ATOM   3829  HG  SER A 450       0.732  -1.333 -17.640  1.00 15.00      A    H  
ATOM   3830  C   SER A 450       3.360   1.745 -19.491  1.00 15.00      A    C  
ATOM   3831  O   SER A 450       3.838   1.371 -20.567  1.00 15.00      A    O  
ATOM   3832  N   ARG A 451       4.016   2.543 -18.656  1.00 15.00      A    N  
ATOM   3833  HN  ARG A 451       3.596   2.818 -17.810  1.00 15.00      A    H  
ATOM   3834  CA  ARG A 451       5.347   3.032 -18.988  1.00 15.00      A    C  
ATOM   3835  CB  ARG A 451       5.235   4.322 -19.799  1.00 15.00      A    C  
ATOM   3836  CG  ARG A 451       5.585   4.180 -21.266  1.00 15.00      A    C  
ATOM   3837  CD  ARG A 451       5.403   5.498 -21.990  1.00 15.00      A    C  
ATOM   3838  NE  ARG A 451       5.892   5.441 -23.364  1.00 15.00      A    N  
ATOM   3839  HE  ARG A 451       6.799   5.082 -23.503  1.00 15.00      A    H  
ATOM   3840  CZ  ARG A 451       5.183   5.831 -24.421  1.00 15.00      A    C  
ATOM   3841  NH1 ARG A 451       3.950   6.303 -24.260  1.00 15.00      A    N  
ATOM   3842 HH11 ARG A 451       3.535   6.367 -23.307  1.00 15.00      A    H  
ATOM   3843 HH12 ARG A 451       3.390   6.607 -25.086  1.00 15.00      A    H  
ATOM   3844  NH2 ARG A 451       5.700   5.737 -25.639  1.00 15.00      A    N  
ATOM   3845 HH21 ARG A 451       5.150   6.041 -26.471  1.00 15.00      A    H  
ATOM   3846 HH22 ARG A 451       6.658   5.346 -25.774  1.00 15.00      A    H  
ATOM   3847  C   ARG A 451       6.218   3.287 -17.761  1.00 15.00      A    C  
ATOM   3848  O   ARG A 451       5.728   3.636 -16.691  1.00 15.00      A    O  
ATOM   3849  N   TYR A 452       7.516   3.098 -17.948  1.00 15.00      A    N  
ATOM   3850  HN  TYR A 452       7.821   2.790 -18.831  1.00 15.00      A    H  
ATOM   3851  CA  TYR A 452       8.518   3.331 -16.913  1.00 15.00      A    C  
ATOM   3852  CB  TYR A 452       9.023   2.000 -16.324  1.00 15.00      A    C  
ATOM   3853  CG  TYR A 452      10.332   2.098 -15.554  1.00 15.00      A    C  
ATOM   3854  CD1 TYR A 452      10.418   2.801 -14.356  1.00 15.00      A    C  
ATOM   3855  CD2 TYR A 452      11.483   1.482 -16.031  1.00 15.00      A    C  
ATOM   3856  CE1 TYR A 452      11.612   2.887 -13.658  1.00 15.00      A    C  
ATOM   3857  CE2 TYR A 452      12.678   1.562 -15.340  1.00 15.00      A    C  
ATOM   3858  CZ  TYR A 452      12.739   2.265 -14.156  1.00 15.00      A    C  
ATOM   3859  OH  TYR A 452      13.933   2.344 -13.472  1.00 15.00      A    O  
ATOM   3860  HH  TYR A 452      13.768   2.236 -12.528  1.00 15.00      A    H  
ATOM   3861  C   TYR A 452       9.664   4.084 -17.567  1.00 15.00      A    C  
ATOM   3862  O   TYR A 452      10.179   3.642 -18.595  1.00 15.00      A    O  
ATOM   3863  N   ARG A 453      10.054   5.219 -17.008  1.00 15.00      A    N  
ATOM   3864  HN  ARG A 453       9.623   5.536 -16.180  1.00 15.00      A    H  
ATOM   3865  CA  ARG A 453      11.119   6.001 -17.613  1.00 15.00      A    C  
ATOM   3866  CB  ARG A 453      10.531   6.963 -18.662  1.00 15.00      A    C  
ATOM   3867  CG  ARG A 453      11.436   8.139 -19.017  1.00 15.00      A    C  
ATOM   3868  CD  ARG A 453      10.685   9.233 -19.753  1.00 15.00      A    C  
ATOM   3869  NE  ARG A 453      10.632   8.985 -21.192  1.00 15.00      A    N  
ATOM   3870  HE  ARG A 453      11.470   9.109 -21.699  1.00 15.00      A    H  
ATOM   3871  CZ  ARG A 453       9.534   8.611 -21.841  1.00 15.00      A    C  
ATOM   3872  NH1 ARG A 453       8.392   8.442 -21.175  1.00 15.00      A    N  
ATOM   3873 HH11 ARG A 453       7.530   8.148 -21.676  1.00 15.00      A    H  
ATOM   3874 HH12 ARG A 453       8.359   8.605 -20.145  1.00 15.00      A    H  
ATOM   3875  NH2 ARG A 453       9.576   8.406 -23.153  1.00 15.00      A    N  
ATOM   3876 HH21 ARG A 453      10.472   8.540 -23.673  1.00 15.00      A    H  
ATOM   3877 HH22 ARG A 453       8.723   8.109 -23.667  1.00 15.00      A    H  
ATOM   3878  C   ARG A 453      11.949   6.794 -16.613  1.00 15.00      A    C  
ATOM   3879  O   ARG A 453      11.445   7.272 -15.597  1.00 15.00      A    O  
ATOM   3880  N   ARG A 454      13.234   6.904 -16.923  1.00 15.00      A    N  
ATOM   3881  HN  ARG A 454      13.563   6.447 -17.728  1.00 15.00      A    H  
ATOM   3882  CA  ARG A 454      14.164   7.701 -16.145  1.00 15.00      A    C  
ATOM   3883  CB  ARG A 454      15.524   7.001 -16.058  1.00 15.00      A    C  
ATOM   3884  CG  ARG A 454      16.519   7.671 -15.123  1.00 15.00      A    C  
ATOM   3885  CD  ARG A 454      17.800   6.854 -15.001  1.00 15.00      A    C  
ATOM   3886  NE  ARG A 454      17.672   5.751 -14.043  1.00 15.00      A    N  
ATOM   3887  HE  ARG A 454      17.206   5.944 -13.198  1.00 15.00      A    H  
ATOM   3888  CZ  ARG A 454      18.150   4.519 -14.247  1.00 15.00      A    C  
ATOM   3889  NH1 ARG A 454      18.780   4.219 -15.381  1.00 15.00      A    N  
ATOM   3890 HH11 ARG A 454      18.905   4.950 -16.125  1.00 15.00      A    H  
ATOM   3891 HH12 ARG A 454      19.158   3.261 -15.537  1.00 15.00      A    H  
ATOM   3892  NH2 ARG A 454      18.016   3.588 -13.306  1.00 15.00      A    N  
ATOM   3893 HH21 ARG A 454      17.539   3.815 -12.400  1.00 15.00      A    H  
ATOM   3894 HH22 ARG A 454      18.387   2.628 -13.461  1.00 15.00      A    H  
ATOM   3895  C   ARG A 454      14.278   9.005 -16.924  1.00 15.00      A    C  
ATOM   3896  O   ARG A 454      14.418   8.970 -18.142  1.00 15.00      A    O  
ATOM   3897  N   PHE A 455      14.193  10.136 -16.253  1.00 15.00      A    N  
ATOM   3898  HN  PHE A 455      14.120  10.114 -15.271  1.00 15.00      A    H  
ATOM   3899  CA  PHE A 455      14.207  11.421 -16.944  1.00 15.00      A    C  
ATOM   3900  CB  PHE A 455      13.463  12.489 -16.149  1.00 15.00      A    C  
ATOM   3901  CG  PHE A 455      11.984  12.242 -16.082  1.00 15.00      A    C  
ATOM   3902  CD1 PHE A 455      11.425  11.586 -14.998  1.00 15.00      A    C  
ATOM   3903  CD2 PHE A 455      11.153  12.658 -17.109  1.00 15.00      A    C  
ATOM   3904  CE1 PHE A 455      10.066  11.348 -14.939  1.00 15.00      A    C  
ATOM   3905  CE2 PHE A 455       9.792  12.425 -17.056  1.00 15.00      A    C  
ATOM   3906  CZ  PHE A 455       9.249  11.769 -15.970  1.00 15.00      A    C  
ATOM   3907  C   PHE A 455      15.571  11.919 -17.410  1.00 15.00      A    C  
ATOM   3908  O   PHE A 455      15.636  12.866 -18.192  1.00 15.00      A    O  
ATOM   3909  N   SER A 456      16.653  11.307 -16.951  1.00 15.00      A    N  
ATOM   3910  HN  SER A 456      16.568  10.551 -16.340  1.00 15.00      A    H  
ATOM   3911  CA  SER A 456      17.978  11.757 -17.360  1.00 15.00      A    C  
ATOM   3912  CB  SER A 456      18.266  13.145 -16.769  1.00 15.00      A    C  
ATOM   3913  OG  SER A 456      17.713  13.278 -15.463  1.00 15.00      A    O  
ATOM   3914  HG  SER A 456      17.608  14.209 -15.252  1.00 15.00      A    H  
ATOM   3915  C   SER A 456      19.075  10.785 -16.951  1.00 15.00      A    C  
ATOM   3916  O   SER A 456      18.860   9.905 -16.111  1.00 15.00      A    O  
ATOM   3917  N   ASP A 457      20.238  10.936 -17.582  1.00 15.00      A    N  
ATOM   3918  HN  ASP A 457      20.312  11.611 -18.287  1.00 15.00      A    H  
ATOM   3919  CA  ASP A 457      21.402  10.115 -17.276  1.00 15.00      A    C  
ATOM   3920  CB  ASP A 457      22.482  10.291 -18.354  1.00 15.00      A    C  
ATOM   3921  CG  ASP A 457      22.221   9.502 -19.621  1.00 15.00      A    C  
ATOM   3922  OD1 ASP A 457      21.226   8.755 -19.667  1.00 15.00      A    O  
ATOM   3923  OD2 ASP A 457      23.018   9.627 -20.570  1.00 15.00      A    O  
ATOM   3924  C   ASP A 457      21.978  10.557 -15.941  1.00 15.00      A    C  
ATOM   3925  O   ASP A 457      22.624  11.601 -15.855  1.00 15.00      A    O  
ATOM   3926  N   VAL A 458      21.733   9.784 -14.897  1.00 15.00      A    N  
ATOM   3927  HN  VAL A 458      21.214   8.961 -15.018  1.00 15.00      A    H  
ATOM   3928  CA  VAL A 458      22.238  10.131 -13.576  1.00 15.00      A    C  
ATOM   3929  CB  VAL A 458      21.278   9.714 -12.436  1.00 15.00      A    C  
ATOM   3930  CG1 VAL A 458      19.848  10.113 -12.771  1.00 15.00      A    C  
ATOM   3931  CG2 VAL A 458      21.366   8.228 -12.134  1.00 15.00      A    C  
ATOM   3932  C   VAL A 458      23.639   9.559 -13.367  1.00 15.00      A    C  
ATOM   3933  O   VAL A 458      23.944   8.452 -13.822  1.00 15.00      A    O  
ATOM   3934  N   TYR A 459      24.494  10.322 -12.700  1.00 15.00      A    N  
ATOM   3935  HN  TYR A 459      24.193  11.190 -12.352  1.00 15.00      A    H  
ATOM   3936  CA  TYR A 459      25.868   9.898 -12.461  1.00 15.00      A    C  
ATOM   3937  CB  TYR A 459      26.851  10.882 -13.104  1.00 15.00      A    C  
ATOM   3938  CG  TYR A 459      26.692  11.060 -14.598  1.00 15.00      A    C  
ATOM   3939  CD1 TYR A 459      27.290  10.181 -15.488  1.00 15.00      A    C  
ATOM   3940  CD2 TYR A 459      25.958  12.119 -15.119  1.00 15.00      A    C  
ATOM   3941  CE1 TYR A 459      27.165  10.350 -16.853  1.00 15.00      A    C  
ATOM   3942  CE2 TYR A 459      25.823  12.292 -16.484  1.00 15.00      A    C  
ATOM   3943  CZ  TYR A 459      26.430  11.404 -17.347  1.00 15.00      A    C  
ATOM   3944  OH  TYR A 459      26.311  11.577 -18.706  1.00 15.00      A    O  
ATOM   3945  HH  TYR A 459      25.791  10.855 -19.080  1.00 15.00      A    H  
ATOM   3946  C   TYR A 459      26.175   9.790 -10.973  1.00 15.00      A    C  
ATOM   3947  O   TYR A 459      26.021  10.756 -10.224  1.00 15.00      A    O  
ATOM   3948  N   THR A 460      26.611   8.615 -10.550  1.00 15.00      A    N  
ATOM   3949  HN  THR A 460      26.686   7.868 -11.189  1.00 15.00      A    H  
ATOM   3950  CA  THR A 460      26.965   8.389  -9.161  1.00 15.00      A    C  
ATOM   3951  CB  THR A 460      26.183   7.200  -8.568  1.00 15.00      A    C  
ATOM   3952  OG1 THR A 460      26.220   6.097  -9.480  1.00 15.00      A    O  
ATOM   3953  HG1 THR A 460      27.003   5.568  -9.309  1.00 15.00      A    H  
ATOM   3954  CG2 THR A 460      24.736   7.586  -8.322  1.00 15.00      A    C  
ATOM   3955  C   THR A 460      28.465   8.127  -9.038  1.00 15.00      A    C  
ATOM   3956  O   THR A 460      29.046   7.413  -9.861  1.00 15.00      A    O  
ATOM   3957  N   GLY A 461      29.089   8.731  -8.034  1.00 15.00      A    N  
ATOM   3958  HN  GLY A 461      28.578   9.317  -7.432  1.00 15.00      A    H  
ATOM   3959  CA  GLY A 461      30.511   8.543  -7.820  1.00 15.00      A    C  
ATOM   3960  C   GLY A 461      30.840   7.117  -7.431  1.00 15.00      A    C  
ATOM   3961  O   GLY A 461      30.106   6.494  -6.664  1.00 15.00      A    O  
ATOM   3962  N   GLY A 462      31.929   6.595  -7.975  1.00 15.00      A    N  
ATOM   3963  HN  GLY A 462      32.470   7.136  -8.586  1.00 15.00      A    H  
ATOM   3964  CA  GLY A 462      32.326   5.239  -7.668  1.00 15.00      A    C  
ATOM   3965  C   GLY A 462      33.410   5.188  -6.618  1.00 15.00      A    C  
ATOM   3966  O   GLY A 462      33.169   5.480  -5.449  1.00 15.00      A    O  
ATOM   3967  N   VAL A 463      34.610   4.822  -7.034  1.00 15.00      A    N  
ATOM   3968  HN  VAL A 463      34.746   4.609  -7.984  1.00 15.00      A    H  
ATOM   3969  CA  VAL A 463      35.729   4.734  -6.115  1.00 15.00      A    C  
ATOM   3970  CB  VAL A 463      36.722   3.607  -6.492  1.00 15.00      A    C  
ATOM   3971  CG1 VAL A 463      35.981   2.294  -6.699  1.00 15.00      A    C  
ATOM   3972  CG2 VAL A 463      37.531   3.959  -7.727  1.00 15.00      A    C  
ATOM   3973  C   VAL A 463      36.434   6.084  -5.976  1.00 15.00      A    C  
ATOM   3974  O   VAL A 463      36.814   6.715  -6.968  1.00 15.00      A    O  
ATOM   3975  N   LEU A 464      36.571   6.531  -4.741  1.00 15.00      A    N  
ATOM   3976  HN  LEU A 464      36.233   5.987  -4.001  1.00 15.00      A    H  
ATOM   3977  CA  LEU A 464      37.210   7.802  -4.444  1.00 15.00      A    C  
ATOM   3978  CB  LEU A 464      36.432   8.522  -3.336  1.00 15.00      A    C  
ATOM   3979  CG  LEU A 464      37.078   9.778  -2.747  1.00 15.00      A    C  
ATOM   3980  CD1 LEU A 464      37.015  10.932  -3.734  1.00 15.00      A    C  
ATOM   3981  CD2 LEU A 464      36.416  10.154  -1.432  1.00 15.00      A    C  
ATOM   3982  C   LEU A 464      38.655   7.586  -4.013  1.00 15.00      A    C  
ATOM   3983  O   LEU A 464      38.935   6.753  -3.148  1.00 15.00      A    O  
ATOM   3984  N   VAL A 465      39.567   8.330  -4.620  1.00 15.00      A    N  
ATOM   3985  HN  VAL A 465      39.281   8.978  -5.303  1.00 15.00      A    H  
ATOM   3986  CA  VAL A 465      40.982   8.222  -4.295  1.00 15.00      A    C  
ATOM   3987  CB  VAL A 465      41.840   7.904  -5.541  1.00 15.00      A    C  
ATOM   3988  CG1 VAL A 465      41.645   6.457  -5.967  1.00 15.00      A    C  
ATOM   3989  CG2 VAL A 465      41.505   8.847  -6.687  1.00 15.00      A    C  
ATOM   3990  C   VAL A 465      41.486   9.499  -3.626  1.00 15.00      A    C  
ATOM   3991  O   VAL A 465      41.147  10.608  -4.046  1.00 15.00      A    O  
ATOM   3992  N   VAL A 466      42.284   9.335  -2.577  1.00 15.00      A    N  
ATOM   3993  HN  VAL A 466      42.519   8.428  -2.294  1.00 15.00      A    H  
ATOM   3994  CA  VAL A 466      42.836  10.468  -1.843  1.00 15.00      A    C  
ATOM   3995  CB  VAL A 466      42.251  10.568  -0.416  1.00 15.00      A    C  
ATOM   3996  CG1 VAL A 466      42.866  11.738   0.335  1.00 15.00      A    C  
ATOM   3997  CG2 VAL A 466      40.736  10.704  -0.463  1.00 15.00      A    C  
ATOM   3998  C   VAL A 466      44.357  10.348  -1.760  1.00 15.00      A    C  
ATOM   3999  O   VAL A 466      44.880   9.456  -1.090  1.00 15.00      A    O  
ATOM   4000  N   PRO A 467      45.076  11.230  -2.466  1.00 15.00      A    N  
ATOM   4001  CA  PRO A 467      46.537  11.230  -2.478  1.00 15.00      A    C  
ATOM   4002  CB  PRO A 467      46.860  11.950  -3.787  1.00 15.00      A    C  
ATOM   4003  CG  PRO A 467      45.725  12.899  -3.990  1.00 15.00      A    C  
ATOM   4004  CD  PRO A 467      44.517  12.295  -3.317  1.00 15.00      A    C  
ATOM   4005  C   PRO A 467      47.134  11.984  -1.289  1.00 15.00      A    C  
ATOM   4006  O   PRO A 467      46.872  13.169  -1.090  1.00 15.00      A    O  
ATOM   4007  N   THR A 468      47.932  11.287  -0.495  1.00 15.00      A    N  
ATOM   4008  HN  THR A 468      48.094  10.342  -0.688  1.00 15.00      A    H  
ATOM   4009  CA  THR A 468      48.565  11.889   0.664  1.00 15.00      A    C  
ATOM   4010  CB  THR A 468      48.030  11.258   1.962  1.00 15.00      A    C  
ATOM   4011  OG1 THR A 468      47.883   9.844   1.775  1.00 15.00      A    O  
ATOM   4012  HG1 THR A 468      47.057   9.554   2.168  1.00 15.00      A    H  
ATOM   4013  CG2 THR A 468      46.683  11.861   2.334  1.00 15.00      A    C  
ATOM   4014  C   THR A 468      50.081  11.710   0.604  1.00 15.00      A    C  
ATOM   4015  O   THR A 468      50.610  11.120  -0.343  1.00 15.00      A    O  
ATOM   4016  N   GLY A 469      50.773  12.232   1.607  1.00 15.00      A    N  
ATOM   4017  HN  GLY A 469      50.302  12.720   2.312  1.00 15.00      A    H  
ATOM   4018  CA  GLY A 469      52.213  12.108   1.659  1.00 15.00      A    C  
ATOM   4019  C   GLY A 469      52.906  13.069   0.720  1.00 15.00      A    C  
ATOM   4020  O   GLY A 469      52.805  14.284   0.879  1.00 15.00      A    O  
ATOM   4021  N   ALA A 470      53.597  12.524  -0.271  1.00 15.00      A    N  
ATOM   4022  HN  ALA A 470      53.619  11.547  -0.356  1.00 15.00      A    H  
ATOM   4023  CA  ALA A 470      54.315  13.338  -1.241  1.00 15.00      A    C  
ATOM   4024  CB  ALA A 470      55.351  12.499  -1.976  1.00 15.00      A    C  
ATOM   4025  C   ALA A 470      53.355  14.000  -2.227  1.00 15.00      A    C  
ATOM   4026  O   ALA A 470      53.489  15.181  -2.537  1.00 15.00      A    O  
ATOM   4027  N   SER A 471      52.378  13.239  -2.700  1.00 15.00      A    N  
ATOM   4028  HN  SER A 471      52.311  12.305  -2.408  1.00 15.00      A    H  
ATOM   4029  CA  SER A 471      51.401  13.746  -3.651  1.00 15.00      A    C  
ATOM   4030  CB  SER A 471      51.013  12.625  -4.617  1.00 15.00      A    C  
ATOM   4031  OG  SER A 471      51.650  11.406  -4.258  1.00 15.00      A    O  
ATOM   4032  HG  SER A 471      51.419  10.728  -4.898  1.00 15.00      A    H  
ATOM   4033  C   SER A 471      50.163  14.276  -2.931  1.00 15.00      A    C  
ATOM   4034  O   SER A 471      49.054  14.198  -3.452  1.00 15.00      A    O  
ATOM   4035  N   ALA A 472      50.371  14.849  -1.748  1.00 15.00      A    N  
ATOM   4036  HN  ALA A 472      51.292  14.920  -1.415  1.00 15.00      A    H  
ATOM   4037  CA  ALA A 472      49.279  15.378  -0.926  1.00 15.00      A    C  
ATOM   4038  CB  ALA A 472      49.823  15.987   0.354  1.00 15.00      A    C  
ATOM   4039  C   ALA A 472      48.398  16.380  -1.672  1.00 15.00      A    C  
ATOM   4040  O   ALA A 472      47.188  16.424  -1.471  1.00 15.00      A    O  
ATOM   4041  N   GLY A 473      49.005  17.183  -2.536  1.00 15.00      A    N  
ATOM   4042  HN  GLY A 473      49.975  17.109  -2.668  1.00 15.00      A    H  
ATOM   4043  CA  GLY A 473      48.243  18.162  -3.286  1.00 15.00      A    C  
ATOM   4044  C   GLY A 473      48.564  18.113  -4.767  1.00 15.00      A    C  
ATOM   4045  O   GLY A 473      49.288  18.965  -5.278  1.00 15.00      A    O  
ATOM   4046  N   SER A 474      48.030  17.117  -5.464  1.00 15.00      A    N  
ATOM   4047  HN  SER A 474      47.454  16.462  -5.013  1.00 15.00      A    H  
ATOM   4048  CA  SER A 474      48.298  16.980  -6.890  1.00 15.00      A    C  
ATOM   4049  CB  SER A 474      49.362  15.906  -7.108  1.00 15.00      A    C  
ATOM   4050  OG  SER A 474      49.151  14.809  -6.235  1.00 15.00      A    O  
ATOM   4051  HG  SER A 474      48.978  15.134  -5.344  1.00 15.00      A    H  
ATOM   4052  C   SER A 474      47.035  16.651  -7.686  1.00 15.00      A    C  
ATOM   4053  O   SER A 474      47.106  16.058  -8.761  1.00 15.00      A    O  
ATOM   4054  N   VAL A 475      45.882  17.056  -7.175  1.00 15.00      A    N  
ATOM   4055  HN  VAL A 475      45.878  17.555  -6.332  1.00 15.00      A    H  
ATOM   4056  CA  VAL A 475      44.622  16.778  -7.853  1.00 15.00      A    C  
ATOM   4057  CB  VAL A 475      43.481  16.489  -6.858  1.00 15.00      A    C  
ATOM   4058  CG1 VAL A 475      42.271  15.932  -7.589  1.00 15.00      A    C  
ATOM   4059  CG2 VAL A 475      43.942  15.522  -5.779  1.00 15.00      A    C  
ATOM   4060  C   VAL A 475      44.213  17.915  -8.792  1.00 15.00      A    C  
ATOM   4061  O   VAL A 475      43.603  18.896  -8.367  1.00 15.00      A    O  
ATOM   4062  N   VAL A 476      44.566  17.775 -10.065  1.00 15.00      A    N  
ATOM   4063  HN  VAL A 476      45.063  16.975 -10.332  1.00 15.00      A    H  
ATOM   4064  CA  VAL A 476      44.232  18.776 -11.079  1.00 15.00      A    C  
ATOM   4065  CB  VAL A 476      45.348  18.904 -12.142  1.00 15.00      A    C  
ATOM   4066  CG1 VAL A 476      45.031  20.018 -13.128  1.00 15.00      A    C  
ATOM   4067  CG2 VAL A 476      46.699  19.143 -11.481  1.00 15.00      A    C  
ATOM   4068  C   VAL A 476      42.923  18.389 -11.763  1.00 15.00      A    C  
ATOM   4069  O   VAL A 476      42.898  17.509 -12.622  1.00 15.00      A    O  
ATOM   4070  N   CYS A 477      41.846  19.046 -11.369  1.00 15.00      A    N  
ATOM   4071  HN  CYS A 477      41.939  19.752 -10.699  1.00 15.00      A    H  
ATOM   4072  CA  CYS A 477      40.525  18.753 -11.908  1.00 15.00      A    C  
ATOM   4073  C   CYS A 477      40.175  19.630 -13.097  1.00 15.00      A    C  
ATOM   4074  O   CYS A 477      40.773  20.687 -13.303  1.00 15.00      A    O  
ATOM   4075  CB  CYS A 477      39.478  18.940 -10.812  1.00 15.00      A    C  
ATOM   4076  SG  CYS A 477      39.912  18.127  -9.246  1.00 15.00      A    S  
ATOM   4077  N   GLN A 478      39.201  19.178 -13.877  1.00 15.00      A    N  
ATOM   4078  HN  GLN A 478      38.774  18.321 -13.659  1.00 15.00      A    H  
ATOM   4079  CA  GLN A 478      38.742  19.917 -15.040  1.00 15.00      A    C  
ATOM   4080  CB  GLN A 478      38.027  18.979 -16.016  1.00 15.00      A    C  
ATOM   4081  CG  GLN A 478      38.872  17.805 -16.482  1.00 15.00      A    C  
ATOM   4082  CD  GLN A 478      38.088  16.822 -17.329  1.00 15.00      A    C  
ATOM   4083  OE1 GLN A 478      37.480  15.884 -16.815  1.00 15.00      A    O  
ATOM   4084  NE2 GLN A 478      38.098  17.029 -18.639  1.00 15.00      A    N  
ATOM   4085 HE21 GLN A 478      38.604  17.793 -18.984  1.00 15.00      A    H  
ATOM   4086 HE22 GLN A 478      37.600  16.406 -19.207  1.00 15.00      A    H  
ATOM   4087  C   GLN A 478      37.795  21.030 -14.602  1.00 15.00      A    C  
ATOM   4088  O   GLN A 478      37.322  21.039 -13.466  1.00 15.00      A    O  
ATOM   4089  N   SER A 479      37.521  21.960 -15.505  1.00 15.00      A    N  
ATOM   4090  HN  SER A 479      37.942  21.910 -16.389  1.00 15.00      A    H  
ATOM   4091  CA  SER A 479      36.638  23.081 -15.214  1.00 15.00      A    C  
ATOM   4092  CB  SER A 479      36.709  24.079 -16.367  1.00 15.00      A    C  
ATOM   4093  OG  SER A 479      37.853  23.826 -17.168  1.00 15.00      A    O  
ATOM   4094  HG  SER A 479      38.507  24.515 -17.018  1.00 15.00      A    H  
ATOM   4095  C   SER A 479      35.189  22.636 -14.990  1.00 15.00      A    C  
ATOM   4096  O   SER A 479      34.412  23.339 -14.345  1.00 15.00      A    O  
ATOM   4097  N   GLY A 480      34.833  21.465 -15.508  1.00 15.00      A    N  
ATOM   4098  HN  GLY A 480      35.498  20.921 -15.973  1.00 15.00      A    H  
ATOM   4099  CA  GLY A 480      33.478  20.976 -15.366  1.00 15.00      A    C  
ATOM   4100  C   GLY A 480      33.427  19.526 -14.943  1.00 15.00      A    C  
ATOM   4101  O   GLY A 480      32.883  18.684 -15.655  1.00 15.00      A    O  
ATOM   4102  N   ASP A 481      34.016  19.229 -13.798  1.00 15.00      A    N  
ATOM   4103  HN  ASP A 481      34.463  19.939 -13.291  1.00 15.00      A    H  
ATOM   4104  CA  ASP A 481      34.021  17.872 -13.272  1.00 15.00      A    C  
ATOM   4105  CB  ASP A 481      35.436  17.288 -13.296  1.00 15.00      A    C  
ATOM   4106  CG  ASP A 481      35.492  15.846 -12.827  1.00 15.00      A    C  
ATOM   4107  OD1 ASP A 481      34.424  15.236 -12.612  1.00 15.00      A    O  
ATOM   4108  OD2 ASP A 481      36.613  15.317 -12.672  1.00 15.00      A    O  
ATOM   4109  C   ASP A 481      33.464  17.854 -11.853  1.00 15.00      A    C  
ATOM   4110  O   ASP A 481      34.076  18.392 -10.930  1.00 15.00      A    O  
ATOM   4111  N   GLU A 482      32.293  17.246 -11.686  1.00 15.00      A    N  
ATOM   4112  HN  GLU A 482      31.847  16.852 -12.463  1.00 15.00      A    H  
ATOM   4113  CA  GLU A 482      31.655  17.155 -10.376  1.00 15.00      A    C  
ATOM   4114  CB  GLU A 482      30.152  16.893 -10.515  1.00 15.00      A    C  
ATOM   4115  CG  GLU A 482      29.381  17.971 -11.257  1.00 15.00      A    C  
ATOM   4116  CD  GLU A 482      27.885  17.891 -11.008  1.00 15.00      A    C  
ATOM   4117  OE1 GLU A 482      27.378  16.775 -10.750  1.00 15.00      A    O  
ATOM   4118  OE2 GLU A 482      27.218  18.943 -11.070  1.00 15.00      A    O  
ATOM   4119  C   GLU A 482      32.279  16.041  -9.547  1.00 15.00      A    C  
ATOM   4120  O   GLU A 482      32.028  15.930  -8.350  1.00 15.00      A    O  
ATOM   4121  N   LEU A 483      33.101  15.221 -10.186  1.00 15.00      A    N  
ATOM   4122  HN  LEU A 483      33.295  15.378 -11.141  1.00 15.00      A    H  
ATOM   4123  CA  LEU A 483      33.743  14.109  -9.508  1.00 15.00      A    C  
ATOM   4124  CB  LEU A 483      33.598  12.823 -10.324  1.00 15.00      A    C  
ATOM   4125  CG  LEU A 483      32.184  12.247 -10.419  1.00 15.00      A    C  
ATOM   4126  CD1 LEU A 483      32.210  10.884 -11.091  1.00 15.00      A    C  
ATOM   4127  CD2 LEU A 483      31.544  12.152  -9.042  1.00 15.00      A    C  
ATOM   4128  C   LEU A 483      35.209  14.400  -9.218  1.00 15.00      A    C  
ATOM   4129  O   LEU A 483      36.056  13.500  -9.276  1.00 15.00      A    O  
ATOM   4130  N   CYS A 484      35.503  15.652  -8.888  1.00 15.00      A    N  
ATOM   4131  HN  CYS A 484      34.788  16.323  -8.861  1.00 15.00      A    H  
ATOM   4132  CA  CYS A 484      36.865  16.051  -8.582  1.00 15.00      A    C  
ATOM   4133  C   CYS A 484      36.911  17.368  -7.811  1.00 15.00      A    C  
ATOM   4134  O   CYS A 484      36.237  18.334  -8.168  1.00 15.00      A    O  
ATOM   4135  CB  CYS A 484      37.685  16.170  -9.867  1.00 15.00      A    C  
ATOM   4136  SG  CYS A 484      39.486  16.181  -9.606  1.00 15.00      A    S  
ATOM   4137  N   ILE A 485      37.703  17.391  -6.745  1.00 15.00      A    N  
ATOM   4138  HN  ILE A 485      38.200  16.577  -6.500  1.00 15.00      A    H  
ATOM   4139  CA  ILE A 485      37.875  18.588  -5.932  1.00 15.00      A    C  
ATOM   4140  CB  ILE A 485      37.596  18.330  -4.434  1.00 15.00      A    C  
ATOM   4141  CG1 ILE A 485      36.263  17.595  -4.253  1.00 15.00      A    C  
ATOM   4142  CG2 ILE A 485      37.582  19.649  -3.669  1.00 15.00      A    C  
ATOM   4143  CD1 ILE A 485      35.918  17.303  -2.808  1.00 15.00      A    C  
ATOM   4144  C   ILE A 485      39.309  19.090  -6.105  1.00 15.00      A    C  
ATOM   4145  O   ILE A 485      40.262  18.374  -5.785  1.00 15.00      A    O  
ATOM   4146  N   PRO A 486      39.467  20.314  -6.639  1.00 15.00      A    N  
ATOM   4147  CA  PRO A 486      40.779  20.928  -6.899  1.00 15.00      A    C  
ATOM   4148  CB  PRO A 486      40.432  22.392  -7.171  1.00 15.00      A    C  
ATOM   4149  CG  PRO A 486      39.055  22.342  -7.734  1.00 15.00      A    C  
ATOM   4150  CD  PRO A 486      38.359  21.204  -7.040  1.00 15.00      A    C  
ATOM   4151  C   PRO A 486      41.774  20.823  -5.742  1.00 15.00      A    C  
ATOM   4152  O   PRO A 486      41.671  21.540  -4.749  1.00 15.00      A    O  
ATOM   4153  N   GLY A 487      42.740  19.920  -5.890  1.00 15.00      A    N  
ATOM   4154  HN  GLY A 487      42.757  19.368  -6.702  1.00 15.00      A    H  
ATOM   4155  CA  GLY A 487      43.770  19.745  -4.881  1.00 15.00      A    C  
ATOM   4156  C   GLY A 487      43.340  18.946  -3.664  1.00 15.00      A    C  
ATOM   4157  O   GLY A 487      44.022  18.974  -2.643  1.00 15.00      A    O  
ATOM   4158  N   GLU A 488      42.225  18.234  -3.756  1.00 15.00      A    N  
ATOM   4159  HN  GLU A 488      41.703  18.250  -4.587  1.00 15.00      A    H  
ATOM   4160  CA  GLU A 488      41.756  17.443  -2.625  1.00 15.00      A    C  
ATOM   4161  CB  GLU A 488      40.449  17.997  -2.054  1.00 15.00      A    C  
ATOM   4162  CG  GLU A 488      40.614  19.222  -1.169  1.00 15.00      A    C  
ATOM   4163  CD  GLU A 488      39.433  19.433  -0.240  1.00 15.00      A    C  
ATOM   4164  OE1 GLU A 488      39.470  20.387   0.570  1.00 15.00      A    O  
ATOM   4165  OE2 GLU A 488      38.467  18.643  -0.311  1.00 15.00      A    O  
ATOM   4166  C   GLU A 488      41.602  15.960  -2.958  1.00 15.00      A    C  
ATOM   4167  O   GLU A 488      42.423  15.136  -2.555  1.00 15.00      A    O  
ATOM   4168  N   GLN A 489      40.561  15.626  -3.712  1.00 15.00      A    N  
ATOM   4169  HN  GLN A 489      39.974  16.331  -4.057  1.00 15.00      A    H  
ATOM   4170  CA  GLN A 489      40.280  14.234  -4.051  1.00 15.00      A    C  
ATOM   4171  CB  GLN A 489      39.495  13.608  -2.895  1.00 15.00      A    C  
ATOM   4172  CG  GLN A 489      38.422  14.532  -2.332  1.00 15.00      A    C  
ATOM   4173  CD  GLN A 489      38.050  14.222  -0.897  1.00 15.00      A    C  
ATOM   4174  OE1 GLN A 489      37.970  13.060  -0.498  1.00 15.00      A    O  
ATOM   4175  NE2 GLN A 489      37.831  15.264  -0.108  1.00 15.00      A    N  
ATOM   4176 HE21 GLN A 489      37.921  16.168  -0.492  1.00 15.00      A    H  
ATOM   4177 HE22 GLN A 489      37.595  15.096   0.832  1.00 15.00      A    H  
ATOM   4178  C   GLN A 489      39.457  14.135  -5.333  1.00 15.00      A    C  
ATOM   4179  O   GLN A 489      38.908  15.133  -5.799  1.00 15.00      A    O  
ATOM   4180  N   TYR A 490      39.371  12.931  -5.897  1.00 15.00      A    N  
ATOM   4181  HN  TYR A 490      39.831  12.169  -5.479  1.00 15.00      A    H  
ATOM   4182  CA  TYR A 490      38.602  12.716  -7.120  1.00 15.00      A    C  
ATOM   4183  CB  TYR A 490      39.373  13.171  -8.366  1.00 15.00      A    C  
ATOM   4184  CG  TYR A 490      40.540  12.297  -8.779  1.00 15.00      A    C  
ATOM   4185  CD1 TYR A 490      40.385  11.310  -9.746  1.00 15.00      A    C  
ATOM   4186  CD2 TYR A 490      41.801  12.475  -8.224  1.00 15.00      A    C  
ATOM   4187  CE1 TYR A 490      41.449  10.526 -10.142  1.00 15.00      A    C  
ATOM   4188  CE2 TYR A 490      42.872  11.693  -8.612  1.00 15.00      A    C  
ATOM   4189  CZ  TYR A 490      42.690  10.719  -9.572  1.00 15.00      A    C  
ATOM   4190  OH  TYR A 490      43.752   9.945  -9.972  1.00 15.00      A    O  
ATOM   4191  HH  TYR A 490      44.246   9.652  -9.203  1.00 15.00      A    H  
ATOM   4192  C   TYR A 490      38.152  11.266  -7.258  1.00 15.00      A    C  
ATOM   4193  O   TYR A 490      38.690  10.373  -6.603  1.00 15.00      A    O  
ATOM   4194  N   SER A 491      37.158  11.043  -8.108  1.00 15.00      A    N  
ATOM   4195  HN  SER A 491      36.763  11.804  -8.594  1.00 15.00      A    H  
ATOM   4196  CA  SER A 491      36.632   9.705  -8.342  1.00 15.00      A    C  
ATOM   4197  CB  SER A 491      35.127   9.776  -8.602  1.00 15.00      A    C  
ATOM   4198  OG  SER A 491      34.511  10.696  -7.717  1.00 15.00      A    O  
ATOM   4199  HG  SER A 491      35.170  11.042  -7.110  1.00 15.00      A    H  
ATOM   4200  C   SER A 491      37.343   9.031  -9.515  1.00 15.00      A    C  
ATOM   4201  O   SER A 491      37.475   9.615 -10.595  1.00 15.00      A    O  
ATOM   4202  N   ARG A 492      37.801   7.803  -9.290  1.00 15.00      A    N  
ATOM   4203  HN  ARG A 492      37.661   7.399  -8.403  1.00 15.00      A    H  
ATOM   4204  CA  ARG A 492      38.500   7.038 -10.318  1.00 15.00      A    C  
ATOM   4205  CB  ARG A 492      39.471   6.036  -9.677  1.00 15.00      A    C  
ATOM   4206  CG  ARG A 492      40.372   5.301 -10.663  1.00 15.00      A    C  
ATOM   4207  CD  ARG A 492      40.090   3.802 -10.682  1.00 15.00      A    C  
ATOM   4208  NE  ARG A 492      40.470   3.145  -9.426  1.00 15.00      A    N  
ATOM   4209  HE  ARG A 492      41.089   3.632  -8.838  1.00 15.00      A    H  
ATOM   4210  CZ  ARG A 492      40.034   1.938  -9.044  1.00 15.00      A    C  
ATOM   4211  NH1 ARG A 492      39.204   1.246  -9.820  1.00 15.00      A    N  
ATOM   4212 HH11 ARG A 492      38.889   1.640 -10.731  1.00 15.00      A    H  
ATOM   4213 HH12 ARG A 492      38.865   0.305  -9.517  1.00 15.00      A    H  
ATOM   4214  NH2 ARG A 492      40.417   1.428  -7.877  1.00 15.00      A    N  
ATOM   4215 HH21 ARG A 492      40.076   0.486  -7.576  1.00 15.00      A    H  
ATOM   4216 HH22 ARG A 492      41.057   1.963  -7.254  1.00 15.00      A    H  
ATOM   4217  C   ARG A 492      37.503   6.314 -11.220  1.00 15.00      A    C  
ATOM   4218  O   ARG A 492      37.772   6.077 -12.398  1.00 15.00      A    O  
ATOM   4219  N   THR A 493      36.356   5.954 -10.659  1.00 15.00      A    N  
ATOM   4220  HN  THR A 493      36.195   6.164  -9.716  1.00 15.00      A    H  
ATOM   4221  CA  THR A 493      35.319   5.268 -11.417  1.00 15.00      A    C  
ATOM   4222  CB  THR A 493      35.141   3.803 -10.962  1.00 15.00      A    C  
ATOM   4223  OG1 THR A 493      34.909   3.753  -9.551  1.00 15.00      A    O  
ATOM   4224  HG1 THR A 493      34.863   2.834  -9.269  1.00 15.00      A    H  
ATOM   4225  CG2 THR A 493      36.375   2.979 -11.291  1.00 15.00      A    C  
ATOM   4226  C   THR A 493      33.993   6.004 -11.279  1.00 15.00      A    C  
ATOM   4227  O   THR A 493      33.809   6.802 -10.355  1.00 15.00      A    O  
ATOM   4228  N   ARG A 494      33.078   5.741 -12.197  1.00 15.00      A    N  
ATOM   4229  HN  ARG A 494      33.284   5.099 -12.914  1.00 15.00      A    H  
ATOM   4230  CA  ARG A 494      31.774   6.379 -12.176  1.00 15.00      A    C  
ATOM   4231  CB  ARG A 494      31.762   7.573 -13.136  1.00 15.00      A    C  
ATOM   4232  CG  ARG A 494      30.468   8.371 -13.139  1.00 15.00      A    C  
ATOM   4233  CD  ARG A 494      30.576   9.596 -14.033  1.00 15.00      A    C  
ATOM   4234  NE  ARG A 494      30.605   9.248 -15.451  1.00 15.00      A    N  
ATOM   4235  HE  ARG A 494      30.525   8.278 -15.685  1.00 15.00      A    H  
ATOM   4236  CZ  ARG A 494      30.732  10.134 -16.438  1.00 15.00      A    C  
ATOM   4237  NH1 ARG A 494      30.847  11.431 -16.163  1.00 15.00      A    N  
ATOM   4238 HH11 ARG A 494      30.838  11.756 -15.175  1.00 15.00      A    H  
ATOM   4239 HH12 ARG A 494      30.945  12.122 -16.934  1.00 15.00      A    H  
ATOM   4240  NH2 ARG A 494      30.731   9.724 -17.698  1.00 15.00      A    N  
ATOM   4241 HH21 ARG A 494      30.827  10.402 -18.476  1.00 15.00      A    H  
ATOM   4242 HH22 ARG A 494      30.627   8.690 -17.918  1.00 15.00      A    H  
ATOM   4243  C   ARG A 494      30.694   5.386 -12.574  1.00 15.00      A    C  
ATOM   4244  O   ARG A 494      30.926   4.508 -13.404  1.00 15.00      A    O  
ATOM   4245  N   ILE A 495      29.534   5.502 -11.948  1.00 15.00      A    N  
ATOM   4246  HN  ILE A 495      29.426   6.196 -11.258  1.00 15.00      A    H  
ATOM   4247  CA  ILE A 495      28.408   4.640 -12.261  1.00 15.00      A    C  
ATOM   4248  CB  ILE A 495      27.815   3.960 -11.010  1.00 15.00      A    C  
ATOM   4249  CG1 ILE A 495      28.918   3.265 -10.209  1.00 15.00      A    C  
ATOM   4250  CG2 ILE A 495      26.744   2.956 -11.409  1.00 15.00      A    C  
ATOM   4251  CD1 ILE A 495      29.285   3.980  -8.928  1.00 15.00      A    C  
ATOM   4252  C   ILE A 495      27.347   5.472 -12.968  1.00 15.00      A    C  
ATOM   4253  O   ILE A 495      26.847   6.458 -12.424  1.00 15.00      A    O  
ATOM   4254  N   LEU A 496      27.035   5.083 -14.186  1.00 15.00      A    N  
ATOM   4255  HN  LEU A 496      27.474   4.282 -14.556  1.00 15.00      A    H  
ATOM   4256  CA  LEU A 496      26.078   5.794 -15.007  1.00 15.00      A    C  
ATOM   4257  CB  LEU A 496      26.675   5.956 -16.414  1.00 15.00      A    C  
ATOM   4258  CG  LEU A 496      26.311   7.216 -17.209  1.00 15.00      A    C  
ATOM   4259  CD1 LEU A 496      27.052   7.229 -18.537  1.00 15.00      A    C  
ATOM   4260  CD2 LEU A 496      24.812   7.323 -17.441  1.00 15.00      A    C  
ATOM   4261  C   LEU A 496      24.759   5.043 -15.122  1.00 15.00      A    C  
ATOM   4262  O   LEU A 496      24.728   3.874 -15.505  1.00 15.00      A    O  
ATOM   4263  N   TYR A 497      23.677   5.718 -14.773  1.00 15.00      A    N  
ATOM   4264  HN  TYR A 497      23.778   6.629 -14.411  1.00 15.00      A    H  
ATOM   4265  CA  TYR A 497      22.342   5.158 -14.910  1.00 15.00      A    C  
ATOM   4266  CB  TYR A 497      21.550   5.269 -13.606  1.00 15.00      A    C  
ATOM   4267  CG  TYR A 497      21.999   4.322 -12.515  1.00 15.00      A    C  
ATOM   4268  CD1 TYR A 497      21.417   3.068 -12.374  1.00 15.00      A    C  
ATOM   4269  CD2 TYR A 497      22.997   4.684 -11.620  1.00 15.00      A    C  
ATOM   4270  CE1 TYR A 497      21.817   2.202 -11.374  1.00 15.00      A    C  
ATOM   4271  CE2 TYR A 497      23.405   3.824 -10.618  1.00 15.00      A    C  
ATOM   4272  CZ  TYR A 497      22.812   2.585 -10.499  1.00 15.00      A    C  
ATOM   4273  OH  TYR A 497      23.212   1.728  -9.500  1.00 15.00      A    O  
ATOM   4274  HH  TYR A 497      23.294   0.837  -9.854  1.00 15.00      A    H  
ATOM   4275  C   TYR A 497      21.654   5.939 -16.026  1.00 15.00      A    C  
ATOM   4276  O   TYR A 497      21.041   6.978 -15.781  1.00 15.00      A    O  
ATOM   4277  N   PRO A 498      21.767   5.444 -17.270  1.00 15.00      A    N  
ATOM   4278  CA  PRO A 498      21.227   6.124 -18.459  1.00 15.00      A    C  
ATOM   4279  CB  PRO A 498      21.791   5.304 -19.622  1.00 15.00      A    C  
ATOM   4280  CG  PRO A 498      22.017   3.949 -19.050  1.00 15.00      A    C  
ATOM   4281  CD  PRO A 498      22.417   4.166 -17.619  1.00 15.00      A    C  
ATOM   4282  C   PRO A 498      19.705   6.184 -18.540  1.00 15.00      A    C  
ATOM   4283  O   PRO A 498      18.992   5.452 -17.838  1.00 15.00      A    O  
ATOM   4284  N   GLU A 499      19.226   7.086 -19.398  1.00 15.00      A    N  
ATOM   4285  HN  GLU A 499      19.869   7.666 -19.879  1.00 15.00      A    H  
ATOM   4286  CA  GLU A 499      17.804   7.274 -19.635  1.00 15.00      A    C  
ATOM   4287  CB  GLU A 499      17.561   8.424 -20.618  1.00 15.00      A    C  
ATOM   4288  CG  GLU A 499      16.092   8.790 -20.780  1.00 15.00      A    C  
ATOM   4289  CD  GLU A 499      15.834   9.785 -21.895  1.00 15.00      A    C  
ATOM   4290  OE1 GLU A 499      16.510  10.833 -21.929  1.00 15.00      A    O  
ATOM   4291  OE2 GLU A 499      14.937   9.520 -22.728  1.00 15.00      A    O  
ATOM   4292  C   GLU A 499      17.206   5.991 -20.181  1.00 15.00      A    C  
ATOM   4293  O   GLU A 499      17.831   5.290 -20.978  1.00 15.00      A    O  
ATOM   4294  N   ARG A 500      15.998   5.680 -19.756  1.00 15.00      A    N  
ATOM   4295  HN  ARG A 500      15.523   6.298 -19.163  1.00 15.00      A    H  
ATOM   4296  CA  ARG A 500      15.348   4.462 -20.188  1.00 15.00      A    C  
ATOM   4297  CB  ARG A 500      15.676   3.331 -19.218  1.00 15.00      A    C  
ATOM   4298  CG  ARG A 500      17.030   2.676 -19.450  1.00 15.00      A    C  
ATOM   4299  CD  ARG A 500      17.345   1.663 -18.362  1.00 15.00      A    C  
ATOM   4300  NE  ARG A 500      16.129   1.128 -17.745  1.00 15.00      A    N  
ATOM   4301  HE  ARG A 500      15.892   1.470 -16.856  1.00 15.00      A    H  
ATOM   4302  CZ  ARG A 500      15.336   0.217 -18.316  1.00 15.00      A    C  
ATOM   4303  NH1 ARG A 500      15.631  -0.269 -19.520  1.00 15.00      A    N  
ATOM   4304 HH11 ARG A 500      15.014  -0.979 -19.967  1.00 15.00      A    H  
ATOM   4305 HH12 ARG A 500      16.484   0.058 -20.021  1.00 15.00      A    H  
ATOM   4306  NH2 ARG A 500      14.248  -0.200 -17.679  1.00 15.00      A    N  
ATOM   4307 HH21 ARG A 500      13.623  -0.908 -18.116  1.00 15.00      A    H  
ATOM   4308 HH22 ARG A 500      14.014   0.180 -16.736  1.00 15.00      A    H  
ATOM   4309  C   ARG A 500      13.847   4.639 -20.274  1.00 15.00      A    C  
ATOM   4310  O   ARG A 500      13.262   5.398 -19.506  1.00 15.00      A    O  
ATOM   4311  N   ASN A 501      13.238   3.933 -21.214  1.00 15.00      A    N  
ATOM   4312  HN  ASN A 501      13.773   3.362 -21.802  1.00 15.00      A    H  
ATOM   4313  CA  ASN A 501      11.801   3.990 -21.412  1.00 15.00      A    C  
ATOM   4314  CB  ASN A 501      11.457   4.970 -22.550  1.00 15.00      A    C  
ATOM   4315  CG  ASN A 501      10.090   4.728 -23.188  1.00 15.00      A    C  
ATOM   4316  OD1 ASN A 501       9.095   5.372 -22.839  1.00 15.00      A    O  
ATOM   4317  ND2 ASN A 501      10.033   3.798 -24.132  1.00 15.00      A    N  
ATOM   4318 HD21 ASN A 501      10.864   3.320 -24.360  1.00 15.00      A    H  
ATOM   4319 HD22 ASN A 501       9.173   3.617 -24.557  1.00 15.00      A    H  
ATOM   4320  C   ASN A 501      11.251   2.605 -21.731  1.00 15.00      A    C  
ATOM   4321  O   ASN A 501      11.628   1.993 -22.731  1.00 15.00      A    O  
ATOM   4322  N   VAL A 502      10.406   2.097 -20.854  1.00 15.00      A    N  
ATOM   4323  HN  VAL A 502      10.213   2.599 -20.030  1.00 15.00      A    H  
ATOM   4324  CA  VAL A 502       9.756   0.813 -21.068  1.00 15.00      A    C  
ATOM   4325  CB  VAL A 502       9.896  -0.125 -19.848  1.00 15.00      A    C  
ATOM   4326  CG1 VAL A 502       9.193  -1.452 -20.101  1.00 15.00      A    C  
ATOM   4327  CG2 VAL A 502      11.366  -0.360 -19.530  1.00 15.00      A    C  
ATOM   4328  C   VAL A 502       8.289   1.101 -21.351  1.00 15.00      A    C  
ATOM   4329  O   VAL A 502       7.681   1.926 -20.668  1.00 15.00      A    O  
ATOM   4330  N   GLN A 503       7.728   0.454 -22.359  1.00 15.00      A    N  
ATOM   4331  HN  GLN A 503       8.245  -0.211 -22.856  1.00 15.00      A    H  
ATOM   4332  CA  GLN A 503       6.347   0.702 -22.733  1.00 15.00      A    C  
ATOM   4333  CB  GLN A 503       6.325   1.582 -23.986  1.00 15.00      A    C  
ATOM   4334  CG  GLN A 503       4.966   1.737 -24.646  1.00 15.00      A    C  
ATOM   4335  CD  GLN A 503       5.083   2.289 -26.052  1.00 15.00      A    C  
ATOM   4336  OE1 GLN A 503       5.987   3.070 -26.350  1.00 15.00      A    O  
ATOM   4337  NE2 GLN A 503       4.176   1.882 -26.929  1.00 15.00      A    N  
ATOM   4338 HE21 GLN A 503       3.482   1.253 -26.626  1.00 15.00      A    H  
ATOM   4339 HE22 GLN A 503       4.238   2.219 -27.846  1.00 15.00      A    H  
ATOM   4340  C   GLN A 503       5.582  -0.591 -22.985  1.00 15.00      A    C  
ATOM   4341  O   GLN A 503       6.072  -1.494 -23.664  1.00 15.00      A    O  
ATOM   4342  N   VAL A 504       4.387  -0.678 -22.410  1.00 15.00      A    N  
ATOM   4343  HN  VAL A 504       4.078   0.064 -21.840  1.00 15.00      A    H  
ATOM   4344  CA  VAL A 504       3.519  -1.838 -22.583  1.00 15.00      A    C  
ATOM   4345  CB  VAL A 504       3.413  -2.684 -21.293  1.00 15.00      A    C  
ATOM   4346  CG1 VAL A 504       2.776  -4.033 -21.593  1.00 15.00      A    C  
ATOM   4347  CG2 VAL A 504       4.770  -2.862 -20.632  1.00 15.00      A    C  
ATOM   4348  C   VAL A 504       2.118  -1.364 -22.967  1.00 15.00      A    C  
ATOM   4349  O   VAL A 504       1.466  -0.663 -22.198  1.00 15.00      A    O  
ATOM   4350  N   SER A 505       1.666  -1.722 -24.158  1.00 15.00      A    N  
ATOM   4351  HN  SER A 505       2.226  -2.276 -24.741  1.00 15.00      A    H  
ATOM   4352  CA  SER A 505       0.345  -1.320 -24.621  1.00 15.00      A    C  
ATOM   4353  CB  SER A 505       0.477  -0.537 -25.925  1.00 15.00      A    C  
ATOM   4354  OG  SER A 505       1.617   0.310 -25.875  1.00 15.00      A    O  
ATOM   4355  HG  SER A 505       1.867   0.439 -24.956  1.00 15.00      A    H  
ATOM   4356  C   SER A 505      -0.548  -2.540 -24.814  1.00 15.00      A    C  
ATOM   4357  O   SER A 505      -0.347  -3.318 -25.745  1.00 15.00      A    O  
ATOM   4358  N   ASN A 506      -1.533  -2.692 -23.935  1.00 15.00      A    N  
ATOM   4359  HN  ASN A 506      -1.664  -2.012 -23.241  1.00 15.00      A    H  
ATOM   4360  CA  ASN A 506      -2.448  -3.829 -23.992  1.00 15.00      A    C  
ATOM   4361  CB  ASN A 506      -2.283  -4.716 -22.750  1.00 15.00      A    C  
ATOM   4362  CG  ASN A 506      -0.906  -5.336 -22.579  1.00 15.00      A    C  
ATOM   4363  OD1 ASN A 506      -0.113  -5.426 -23.516  1.00 15.00      A    O  
ATOM   4364  ND2 ASN A 506      -0.616  -5.779 -21.364  1.00 15.00      A    N  
ATOM   4365 HD21 ASN A 506      -1.296  -5.679 -20.662  1.00 15.00      A    H  
ATOM   4366 HD22 ASN A 506       0.254  -6.200 -21.221  1.00 15.00      A    H  
ATOM   4367  C   ASN A 506      -3.902  -3.356 -24.072  1.00 15.00      A    C  
ATOM   4368  O   ASN A 506      -4.207  -2.195 -23.776  1.00 15.00      A    O  
ATOM   4369  N   VAL A 507      -4.792  -4.263 -24.464  1.00 15.00      A    N  
ATOM   4370  HN  VAL A 507      -4.471  -5.180 -24.678  1.00 15.00      A    H  
ATOM   4371  CA  VAL A 507      -6.219  -3.973 -24.584  1.00 15.00      A    C  
ATOM   4372  CB  VAL A 507      -6.652  -3.819 -26.061  1.00 15.00      A    C  
ATOM   4373  CG1 VAL A 507      -8.133  -3.479 -26.154  1.00 15.00      A    C  
ATOM   4374  CG2 VAL A 507      -5.816  -2.765 -26.771  1.00 15.00      A    C  
ATOM   4375  C   VAL A 507      -7.051  -5.093 -23.945  1.00 15.00      A    C  
ATOM   4376  O   VAL A 507      -7.142  -6.198 -24.482  1.00 15.00      A    O  
ATOM   4377  N   ASN A 508      -7.672  -4.797 -22.809  1.00 15.00      A    N  
ATOM   4378  HN  ASN A 508      -7.588  -3.891 -22.442  1.00 15.00      A    H  
ATOM   4379  CA  ASN A 508      -8.487  -5.784 -22.102  1.00 15.00      A    C  
ATOM   4380  CB  ASN A 508      -8.500  -5.517 -20.593  1.00 15.00      A    C  
ATOM   4381  CG  ASN A 508      -7.262  -6.026 -19.881  1.00 15.00      A    C  
ATOM   4382  OD1 ASN A 508      -6.554  -6.892 -20.382  1.00 15.00      A    O  
ATOM   4383  ND2 ASN A 508      -7.006  -5.500 -18.692  1.00 15.00      A    N  
ATOM   4384 HD21 ASN A 508      -7.622  -4.823 -18.342  1.00 15.00      A    H  
ATOM   4385 HD22 ASN A 508      -6.213  -5.815 -18.211  1.00 15.00      A    H  
ATOM   4386  C   ASN A 508      -9.919  -5.807 -22.622  1.00 15.00      A    C  
ATOM   4387  O   ASN A 508     -10.462  -4.778 -23.036  1.00 15.00      A    O  
ATOM   4388  N   TYR A 509     -10.526  -6.989 -22.591  1.00 15.00      A    N  
ATOM   4389  HN  TYR A 509     -10.028  -7.770 -22.257  1.00 15.00      A    H  
ATOM   4390  CA  TYR A 509     -11.901  -7.172 -23.042  1.00 15.00      A    C  
ATOM   4391  CB  TYR A 509     -11.931  -8.048 -24.298  1.00 15.00      A    C  
ATOM   4392  CG  TYR A 509     -11.187  -7.480 -25.485  1.00 15.00      A    C  
ATOM   4393  CD1 TYR A 509     -11.743  -6.469 -26.256  1.00 15.00      A    C  
ATOM   4394  CD2 TYR A 509      -9.935  -7.966 -25.844  1.00 15.00      A    C  
ATOM   4395  CE1 TYR A 509     -11.076  -5.957 -27.350  1.00 15.00      A    C  
ATOM   4396  CE2 TYR A 509      -9.259  -7.456 -26.936  1.00 15.00      A    C  
ATOM   4397  CZ  TYR A 509      -9.834  -6.453 -27.686  1.00 15.00      A    C  
ATOM   4398  OH  TYR A 509      -9.169  -5.948 -28.780  1.00 15.00      A    O  
ATOM   4399  HH  TYR A 509      -8.891  -5.048 -28.598  1.00 15.00      A    H  
ATOM   4400  C   TYR A 509     -12.719  -7.855 -21.950  1.00 15.00      A    C  
ATOM   4401  O   TYR A 509     -12.268  -8.840 -21.365  1.00 15.00      A    O  
ATOM   4402  N   ALA A 510     -13.913  -7.337 -21.670  1.00 15.00      A    N  
ATOM   4403  HN  ALA A 510     -14.218  -6.531 -22.146  1.00 15.00      A    H  
ATOM   4404  CA  ALA A 510     -14.771  -7.926 -20.649  1.00 15.00      A    C  
ATOM   4405  CB  ALA A 510     -14.480  -7.312 -19.288  1.00 15.00      A    C  
ATOM   4406  C   ALA A 510     -16.254  -7.789 -20.995  1.00 15.00      A    C  
ATOM   4407  O   ALA A 510     -16.695  -6.759 -21.506  1.00 15.00      A    O  
ATOM   4408  N   ALA A 511     -17.009  -8.848 -20.725  1.00 15.00      A    N  
ATOM   4409  HN  ALA A 511     -16.582  -9.651 -20.349  1.00 15.00      A    H  
ATOM   4410  CA  ALA A 511     -18.448  -8.876 -20.973  1.00 15.00      A    C  
ATOM   4411  CB  ALA A 511     -18.740  -9.482 -22.338  1.00 15.00      A    C  
ATOM   4412  C   ALA A 511     -19.121  -9.696 -19.877  1.00 15.00      A    C  
ATOM   4413  O   ALA A 511     -18.497 -10.589 -19.302  1.00 15.00      A    O  
ATOM   4414  N   TYR A 512     -20.380  -9.403 -19.577  1.00 15.00      A    N  
ATOM   4415  HN  TYR A 512     -20.845  -8.686 -20.066  1.00 15.00      A    H  
ATOM   4416  CA  TYR A 512     -21.088 -10.134 -18.533  1.00 15.00      A    C  
ATOM   4417  CB  TYR A 512     -20.891  -9.459 -17.168  1.00 15.00      A    C  
ATOM   4418  CG  TYR A 512     -21.585  -8.119 -17.020  1.00 15.00      A    C  
ATOM   4419  CD1 TYR A 512     -20.956  -6.939 -17.402  1.00 15.00      A    C  
ATOM   4420  CD2 TYR A 512     -22.869  -8.034 -16.495  1.00 15.00      A    C  
ATOM   4421  CE1 TYR A 512     -21.586  -5.716 -17.266  1.00 15.00      A    C  
ATOM   4422  CE2 TYR A 512     -23.506  -6.817 -16.357  1.00 15.00      A    C  
ATOM   4423  CZ  TYR A 512     -22.861  -5.660 -16.743  1.00 15.00      A    C  
ATOM   4424  OH  TYR A 512     -23.495  -4.447 -16.600  1.00 15.00      A    O  
ATOM   4425  HH  TYR A 512     -23.063  -3.780 -17.155  1.00 15.00      A    H  
ATOM   4426  C   TYR A 512     -22.574 -10.279 -18.835  1.00 15.00      A    C  
ATOM   4427  O   TYR A 512     -23.145  -9.498 -19.599  1.00 15.00      A    O  
ATOM   4428  N   LEU A 513     -23.182 -11.290 -18.228  1.00 15.00      A    N  
ATOM   4429  HN  LEU A 513     -22.648 -11.893 -17.662  1.00 15.00      A    H  
ATOM   4430  CA  LEU A 513     -24.603 -11.561 -18.381  1.00 15.00      A    C  
ATOM   4431  CB  LEU A 513     -24.832 -12.572 -19.506  1.00 15.00      A    C  
ATOM   4432  CG  LEU A 513     -26.281 -13.018 -19.724  1.00 15.00      A    C  
ATOM   4433  CD1 LEU A 513     -26.984 -12.109 -20.720  1.00 15.00      A    C  
ATOM   4434  CD2 LEU A 513     -26.339 -14.472 -20.168  1.00 15.00      A    C  
ATOM   4435  C   LEU A 513     -25.154 -12.125 -17.075  1.00 15.00      A    C  
ATOM   4436  O   LEU A 513     -24.559 -13.029 -16.487  1.00 15.00      A    O  
ATOM   4437  N   GLN A 514     -26.267 -11.580 -16.607  1.00 15.00      A    N  
ATOM   4438  HN  GLN A 514     -26.679 -10.826 -17.094  1.00 15.00      A    H  
ATOM   4439  CA  GLN A 514     -26.888 -12.046 -15.376  1.00 15.00      A    C  
ATOM   4440  CB  GLN A 514     -26.459 -11.167 -14.197  1.00 15.00      A    C  
ATOM   4441  CG  GLN A 514     -26.921 -11.676 -12.841  1.00 15.00      A    C  
ATOM   4442  CD  GLN A 514     -26.183 -11.033 -11.685  1.00 15.00      A    C  
ATOM   4443  OE1 GLN A 514     -26.604 -10.009 -11.153  1.00 15.00      A    O  
ATOM   4444  NE2 GLN A 514     -25.071 -11.634 -11.283  1.00 15.00      A    N  
ATOM   4445 HE21 GLN A 514     -24.789 -12.449 -11.750  1.00 15.00      A    H  
ATOM   4446 HE22 GLN A 514     -24.585 -11.245 -10.527  1.00 15.00      A    H  
ATOM   4447  C   GLN A 514     -28.408 -12.051 -15.508  1.00 15.00      A    C  
ATOM   4448  O   GLN A 514     -28.985 -11.148 -16.109  1.00 15.00      A    O  
ATOM   4449  N   ASN A 515     -29.052 -13.077 -14.971  1.00 15.00      A    N  
ATOM   4450  HN  ASN A 515     -28.543 -13.788 -14.522  1.00 15.00      A    H  
ATOM   4451  CA  ASN A 515     -30.503 -13.171 -15.035  1.00 15.00      A    C  
ATOM   4452  CB  ASN A 515     -30.947 -14.234 -16.042  1.00 15.00      A    C  
ATOM   4453  CG  ASN A 515     -32.448 -14.461 -16.017  1.00 15.00      A    C  
ATOM   4454  OD1 ASN A 515     -33.234 -13.516 -15.974  1.00 15.00      A    O  
ATOM   4455  ND2 ASN A 515     -32.853 -15.722 -16.023  1.00 15.00      A    N  
ATOM   4456 HD21 ASN A 515     -32.174 -16.425 -16.045  1.00 15.00      A    H  
ATOM   4457 HD22 ASN A 515     -33.817 -15.897 -15.999  1.00 15.00      A    H  
ATOM   4458  C   ASN A 515     -31.088 -13.480 -13.667  1.00 15.00      A    C  
ATOM   4459  O   ASN A 515     -30.897 -14.568 -13.132  1.00 15.00      A    O  
ATOM   4460  N   SER A 516     -31.793 -12.520 -13.105  1.00 15.00      A    N  
ATOM   4461  HN  SER A 516     -31.926 -11.674 -13.590  1.00 15.00      A    H  
ATOM   4462  CA  SER A 516     -32.414 -12.693 -11.810  1.00 15.00      A    C  
ATOM   4463  CB  SER A 516     -32.447 -11.363 -11.052  1.00 15.00      A    C  
ATOM   4464  OG  SER A 516     -33.038 -11.513  -9.770  1.00 15.00      A    O  
ATOM   4465  HG  SER A 516     -32.349 -11.524  -9.098  1.00 15.00      A    H  
ATOM   4466  C   SER A 516     -33.823 -13.214 -12.017  1.00 15.00      A    C  
ATOM   4467  O   SER A 516     -34.701 -12.483 -12.469  1.00 15.00      A    O  
ATOM   4468  N   MET A 517     -34.034 -14.477 -11.716  1.00 15.00      A    N  
ATOM   4469  HN  MET A 517     -33.299 -15.020 -11.352  1.00 15.00      A    H  
ATOM   4470  CA  MET A 517     -35.344 -15.069 -11.897  1.00 15.00      A    C  
ATOM   4471  CB  MET A 517     -35.306 -16.218 -12.906  1.00 15.00      A    C  
ATOM   4472  CG  MET A 517     -34.372 -17.353 -12.532  1.00 15.00      A    C  
ATOM   4473  SD  MET A 517     -34.101 -18.505 -13.893  1.00 15.00      A    S  
ATOM   4474  CE  MET A 517     -33.052 -19.715 -13.093  1.00 15.00      A    C  
ATOM   4475  C   MET A 517     -35.956 -15.502 -10.576  1.00 15.00      A    C  
ATOM   4476  O   MET A 517     -35.279 -16.080  -9.720  1.00 15.00      A    O  
ATOM   4477  N   SER A 518     -37.235 -15.204 -10.417  1.00 15.00      A    N  
ATOM   4478  HN  SER A 518     -37.707 -14.734 -11.140  1.00 15.00      A    H  
ATOM   4479  CA  SER A 518     -37.959 -15.538  -9.200  1.00 15.00      A    C  
ATOM   4480  CB  SER A 518     -38.051 -14.298  -8.305  1.00 15.00      A    C  
ATOM   4481  OG  SER A 518     -37.941 -13.110  -9.079  1.00 15.00      A    O  
ATOM   4482  HG  SER A 518     -37.029 -12.994  -9.369  1.00 15.00      A    H  
ATOM   4483  C   SER A 518     -39.352 -16.107  -9.500  1.00 15.00      A    C  
ATOM   4484  O   SER A 518     -40.045 -15.645 -10.412  1.00 15.00      A    O  
ATOM   4485  N   TYR A 519     -39.736 -17.117  -8.719  1.00 15.00      A    N  
ATOM   4486  HN  TYR A 519     -39.122 -17.427  -8.021  1.00 15.00      A    H  
ATOM   4487  CA  TYR A 519     -41.029 -17.794  -8.847  1.00 15.00      A    C  
ATOM   4488  CB  TYR A 519     -40.770 -19.300  -9.121  1.00 15.00      A    C  
ATOM   4489  CG  TYR A 519     -42.006 -20.184  -9.164  1.00 15.00      A    C  
ATOM   4490  CD1 TYR A 519     -43.029 -19.948 -10.075  1.00 15.00      A    C  
ATOM   4491  CD2 TYR A 519     -42.160 -21.244  -8.271  1.00 15.00      A    C  
ATOM   4492  CE1 TYR A 519     -44.168 -20.734 -10.090  1.00 15.00      A    C  
ATOM   4493  CE2 TYR A 519     -43.293 -22.040  -8.287  1.00 15.00      A    C  
ATOM   4494  CZ  TYR A 519     -44.295 -21.777  -9.195  1.00 15.00      A    C  
ATOM   4495  OH  TYR A 519     -45.437 -22.550  -9.195  1.00 15.00      A    O  
ATOM   4496  HH  TYR A 519     -45.739 -22.678 -10.095  1.00 15.00      A    H  
ATOM   4497  C   TYR A 519     -41.804 -17.614  -7.537  1.00 15.00      A    C  
ATOM   4498  O   TYR A 519     -42.816 -18.262  -7.284  1.00 15.00      A    O  
ATOM   4499  N   GLY A 520     -41.344 -16.671  -6.731  1.00 15.00      A    N  
ATOM   4500  HN  GLY A 520     -40.614 -16.088  -7.044  1.00 15.00      A    H  
ATOM   4501  CA  GLY A 520     -41.947 -16.462  -5.426  1.00 15.00      A    C  
ATOM   4502  C   GLY A 520     -41.221 -17.304  -4.394  1.00 15.00      A    C  
ATOM   4503  O   GLY A 520     -40.993 -18.489  -4.625  1.00 15.00      A    O  
ATOM   4504  N   ARG A 521     -40.900 -16.695  -3.251  1.00 15.00      A    N  
ATOM   4505  HN  ARG A 521     -41.187 -15.770  -3.129  1.00 15.00      A    H  
ATOM   4506  CA  ARG A 521     -40.157 -17.331  -2.160  1.00 15.00      A    C  
ATOM   4507  CB  ARG A 521     -40.789 -18.620  -1.590  1.00 15.00      A    C  
ATOM   4508  CG  ARG A 521     -42.265 -18.902  -1.919  1.00 15.00      A    C  
ATOM   4509  CD  ARG A 521     -42.377 -20.241  -2.642  1.00 15.00      A    C  
ATOM   4510  NE  ARG A 521     -43.657 -20.916  -2.469  1.00 15.00      A    N  
ATOM   4511  HE  ARG A 521     -44.355 -20.454  -1.983  1.00 15.00      A    H  
ATOM   4512  CZ  ARG A 521     -43.901 -22.123  -2.936  1.00 15.00      A    C  
ATOM   4513  NH1 ARG A 521     -42.945 -22.755  -3.588  1.00 15.00      A    N  
ATOM   4514 HH11 ARG A 521     -43.100 -23.720  -3.976  1.00 15.00      A    H  
ATOM   4515 HH12 ARG A 521     -42.024 -22.280  -3.715  1.00 15.00      A    H  
ATOM   4516  NH2 ARG A 521     -45.082 -22.664  -2.763  1.00 15.00      A    N  
ATOM   4517 HH21 ARG A 521     -45.289 -23.607  -3.138  1.00 15.00      A    H  
ATOM   4518 HH22 ARG A 521     -45.825 -22.130  -2.249  1.00 15.00      A    H  
ATOM   4519  C   ARG A 521     -38.717 -17.586  -2.576  1.00 15.00      A    C  
ATOM   4520  O   ARG A 521     -37.780 -17.076  -1.957  1.00 15.00      A    O  
ATOM   4521  N   LEU A 522     -38.566 -18.347  -3.644  1.00 15.00      A    N  
ATOM   4522  HN  LEU A 522     -39.373 -18.654  -4.123  1.00 15.00      A    H  
ATOM   4523  CA  LEU A 522     -37.276 -18.709  -4.170  1.00 15.00      A    C  
ATOM   4524  CB  LEU A 522     -37.401 -20.071  -4.870  1.00 15.00      A    C  
ATOM   4525  CG  LEU A 522     -36.152 -20.598  -5.564  1.00 15.00      A    C  
ATOM   4526  CD1 LEU A 522     -35.469 -21.661  -4.720  1.00 15.00      A    C  
ATOM   4527  CD2 LEU A 522     -36.499 -21.122  -6.947  1.00 15.00      A    C  
ATOM   4528  C   LEU A 522     -36.781 -17.659  -5.164  1.00 15.00      A    C  
ATOM   4529  O   LEU A 522     -37.550 -17.116  -5.971  1.00 15.00      A    O  
ATOM   4530  N   GLU A 523     -35.502 -17.376  -5.088  1.00 15.00      A    N  
ATOM   4531  HN  GLU A 523     -34.958 -17.819  -4.403  1.00 15.00      A    H  
ATOM   4532  CA  GLU A 523     -34.865 -16.430  -5.969  1.00 15.00      A    C  
ATOM   4533  CB  GLU A 523     -34.633 -15.109  -5.230  1.00 15.00      A    C  
ATOM   4534  CG  GLU A 523     -33.942 -14.037  -6.050  1.00 15.00      A    C  
ATOM   4535  CD  GLU A 523     -32.689 -13.524  -5.370  1.00 15.00      A    C  
ATOM   4536  OE1 GLU A 523     -31.636 -14.182  -5.480  1.00 15.00      A    O  
ATOM   4537  OE2 GLU A 523     -32.753 -12.458  -4.724  1.00 15.00      A    O  
ATOM   4538  C   GLU A 523     -33.546 -17.024  -6.427  1.00 15.00      A    C  
ATOM   4539  O   GLU A 523     -32.751 -17.476  -5.604  1.00 15.00      A    O  
ATOM   4540  N   VAL A 524     -33.331 -17.081  -7.735  1.00 15.00      A    N  
ATOM   4541  HN  VAL A 524     -34.020 -16.753  -8.358  1.00 15.00      A    H  
ATOM   4542  CA  VAL A 524     -32.084 -17.621  -8.267  1.00 15.00      A    C  
ATOM   4543  CB  VAL A 524     -32.277 -19.014  -8.918  1.00 15.00      A    C  
ATOM   4544  CG1 VAL A 524     -30.956 -19.548  -9.454  1.00 15.00      A    C  
ATOM   4545  CG2 VAL A 524     -32.872 -20.001  -7.920  1.00 15.00      A    C  
ATOM   4546  C   VAL A 524     -31.495 -16.647  -9.273  1.00 15.00      A    C  
ATOM   4547  O   VAL A 524     -32.180 -16.228 -10.207  1.00 15.00      A    O  
ATOM   4548  N   THR A 525     -30.236 -16.276  -9.074  1.00 15.00      A    N  
ATOM   4549  HN  THR A 525     -29.744 -16.632  -8.298  1.00 15.00      A    H  
ATOM   4550  CA  THR A 525     -29.581 -15.338  -9.971  1.00 15.00      A    C  
ATOM   4551  CB  THR A 525     -29.247 -14.010  -9.258  1.00 15.00      A    C  
ATOM   4552  OG1 THR A 525     -28.422 -14.261  -8.113  1.00 15.00      A    O  
ATOM   4553  HG1 THR A 525     -27.795 -14.960  -8.324  1.00 15.00      A    H  
ATOM   4554  CG2 THR A 525     -30.513 -13.302  -8.814  1.00 15.00      A    C  
ATOM   4555  C   THR A 525     -28.296 -15.900 -10.585  1.00 15.00      A    C  
ATOM   4556  O   THR A 525     -27.203 -15.667 -10.069  1.00 15.00      A    O  
ATOM   4557  N   PRO A 526     -28.402 -16.675 -11.675  1.00 15.00      A    N  
ATOM   4558  CA  PRO A 526     -27.228 -17.212 -12.354  1.00 15.00      A    C  
ATOM   4559  CB  PRO A 526     -27.805 -18.347 -13.201  1.00 15.00      A    C  
ATOM   4560  CG  PRO A 526     -29.203 -17.919 -13.495  1.00 15.00      A    C  
ATOM   4561  CD  PRO A 526     -29.659 -17.105 -12.313  1.00 15.00      A    C  
ATOM   4562  C   PRO A 526     -26.601 -16.141 -13.250  1.00 15.00      A    C  
ATOM   4563  O   PRO A 526     -27.302 -15.448 -13.994  1.00 15.00      A    O  
ATOM   4564  N   GLY A 527     -25.292 -15.988 -13.156  1.00 15.00      A    N  
ATOM   4565  HN  GLY A 527     -24.780 -16.557 -12.535  1.00 15.00      A    H  
ATOM   4566  CA  GLY A 527     -24.609 -14.998 -13.956  1.00 15.00      A    C  
ATOM   4567  C   GLY A 527     -23.254 -15.481 -14.418  1.00 15.00      A    C  
ATOM   4568  O   GLY A 527     -22.624 -16.300 -13.754  1.00 15.00      A    O  
ATOM   4569  N   VAL A 528     -22.811 -14.982 -15.559  1.00 15.00      A    N  
ATOM   4570  HN  VAL A 528     -23.368 -14.331 -16.045  1.00 15.00      A    H  
ATOM   4571  CA  VAL A 528     -21.524 -15.365 -16.119  1.00 15.00      A    C  
ATOM   4572  CB  VAL A 528     -21.693 -16.377 -17.281  1.00 15.00      A    C  
ATOM   4573  CG1 VAL A 528     -20.348 -16.747 -17.887  1.00 15.00      A    C  
ATOM   4574  CG2 VAL A 528     -22.427 -17.627 -16.817  1.00 15.00      A    C  
ATOM   4575  C   VAL A 528     -20.781 -14.133 -16.633  1.00 15.00      A    C  
ATOM   4576  O   VAL A 528     -21.379 -13.257 -17.261  1.00 15.00      A    O  
ATOM   4577  N   ARG A 529     -19.493 -14.055 -16.333  1.00 15.00      A    N  
ATOM   4578  HN  ARG A 529     -19.084 -14.767 -15.792  1.00 15.00      A    H  
ATOM   4579  CA  ARG A 529     -18.661 -12.949 -16.789  1.00 15.00      A    C  
ATOM   4580  CB  ARG A 529     -18.176 -12.072 -15.625  1.00 15.00      A    C  
ATOM   4581  CG  ARG A 529     -17.243 -10.942 -16.061  1.00 15.00      A    C  
ATOM   4582  CD  ARG A 529     -16.772 -10.099 -14.883  1.00 15.00      A    C  
ATOM   4583  NE  ARG A 529     -15.865  -9.020 -15.296  1.00 15.00      A    N  
ATOM   4584  HE  ARG A 529     -14.907  -9.236 -15.360  1.00 15.00      A    H  
ATOM   4585  CZ  ARG A 529     -16.261  -7.775 -15.590  1.00 15.00      A    C  
ATOM   4586  NH1 ARG A 529     -17.542  -7.442 -15.523  1.00 15.00      A    N  
ATOM   4587 HH11 ARG A 529     -18.258  -8.143 -15.239  1.00 15.00      A    H  
ATOM   4588 HH12 ARG A 529     -17.837  -6.459 -15.755  1.00 15.00      A    H  
ATOM   4589  NH2 ARG A 529     -15.373  -6.854 -15.943  1.00 15.00      A    N  
ATOM   4590 HH21 ARG A 529     -15.700  -5.875 -16.178  1.00 15.00      A    H  
ATOM   4591 HH22 ARG A 529     -14.355  -7.082 -15.992  1.00 15.00      A    H  
ATOM   4592  C   ARG A 529     -17.469 -13.487 -17.561  1.00 15.00      A    C  
ATOM   4593  O   ARG A 529     -16.696 -14.294 -17.043  1.00 15.00      A    O  
ATOM   4594  N   VAL A 530     -17.331 -13.049 -18.798  1.00 15.00      A    N  
ATOM   4595  HN  VAL A 530     -17.977 -12.398 -19.153  1.00 15.00      A    H  
ATOM   4596  CA  VAL A 530     -16.228 -13.481 -19.639  1.00 15.00      A    C  
ATOM   4597  CB  VAL A 530     -16.704 -13.903 -21.046  1.00 15.00      A    C  
ATOM   4598  CG1 VAL A 530     -15.542 -14.455 -21.859  1.00 15.00      A    C  
ATOM   4599  CG2 VAL A 530     -17.820 -14.933 -20.946  1.00 15.00      A    C  
ATOM   4600  C   VAL A 530     -15.211 -12.355 -19.756  1.00 15.00      A    C  
ATOM   4601  O   VAL A 530     -15.515 -11.278 -20.274  1.00 15.00      A    O  
ATOM   4602  N   SER A 531     -14.014 -12.597 -19.257  1.00 15.00      A    N  
ATOM   4603  HN  SER A 531     -13.827 -13.478 -18.861  1.00 15.00      A    H  
ATOM   4604  CA  SER A 531     -12.961 -11.598 -19.292  1.00 15.00      A    C  
ATOM   4605  CB  SER A 531     -12.640 -11.134 -17.868  1.00 15.00      A    C  
ATOM   4606  OG  SER A 531     -13.074 -12.092 -16.911  1.00 15.00      A    O  
ATOM   4607  HG  SER A 531     -12.501 -12.862 -16.954  1.00 15.00      A    H  
ATOM   4608  C   SER A 531     -11.713 -12.143 -19.978  1.00 15.00      A    C  
ATOM   4609  O   SER A 531     -11.284 -13.267 -19.704  1.00 15.00      A    O  
ATOM   4610  N   TYR A 532     -11.147 -11.355 -20.879  1.00 15.00      A    N  
ATOM   4611  HN  TYR A 532     -11.538 -10.468 -21.058  1.00 15.00      A    H  
ATOM   4612  CA  TYR A 532      -9.948 -11.759 -21.597  1.00 15.00      A    C  
ATOM   4613  CB  TYR A 532     -10.256 -12.056 -23.073  1.00 15.00      A    C  
ATOM   4614  CG  TYR A 532      -9.023 -12.312 -23.922  1.00 15.00      A    C  
ATOM   4615  CD1 TYR A 532      -8.448 -13.575 -23.987  1.00 15.00      A    C  
ATOM   4616  CD2 TYR A 532      -8.431 -11.288 -24.656  1.00 15.00      A    C  
ATOM   4617  CE1 TYR A 532      -7.324 -13.812 -24.757  1.00 15.00      A    C  
ATOM   4618  CE2 TYR A 532      -7.307 -11.515 -25.427  1.00 15.00      A    C  
ATOM   4619  CZ  TYR A 532      -6.757 -12.779 -25.474  1.00 15.00      A    C  
ATOM   4620  OH  TYR A 532      -5.642 -13.014 -26.244  1.00 15.00      A    O  
ATOM   4621  HH  TYR A 532      -4.886 -12.546 -25.874  1.00 15.00      A    H  
ATOM   4622  C   TYR A 532      -8.878 -10.685 -21.497  1.00 15.00      A    C  
ATOM   4623  O   TYR A 532      -9.116  -9.524 -21.845  1.00 15.00      A    O  
ATOM   4624  N   ASP A 533      -7.711 -11.077 -21.013  1.00 15.00      A    N  
ATOM   4625  HN  ASP A 533      -7.595 -12.015 -20.741  1.00 15.00      A    H  
ATOM   4626  CA  ASP A 533      -6.584 -10.166 -20.883  1.00 15.00      A    C  
ATOM   4627  CB  ASP A 533      -5.981 -10.239 -19.473  1.00 15.00      A    C  
ATOM   4628  CG  ASP A 533      -4.818 -11.207 -19.364  1.00 15.00      A    C  
ATOM   4629  OD1 ASP A 533      -5.056 -12.419 -19.201  1.00 15.00      A    O  
ATOM   4630  OD2 ASP A 533      -3.662 -10.755 -19.440  1.00 15.00      A    O  
ATOM   4631  C   ASP A 533      -5.541 -10.518 -21.938  1.00 15.00      A    C  
ATOM   4632  O   ASP A 533      -5.396 -11.684 -22.310  1.00 15.00      A    O  
ATOM   4633  N   ASP A 534      -4.839  -9.519 -22.442  1.00 15.00      A    N  
ATOM   4634  HN  ASP A 534      -5.011  -8.598 -22.135  1.00 15.00      A    H  
ATOM   4635  CA  ASP A 534      -3.826  -9.744 -23.462  1.00 15.00      A    C  
ATOM   4636  CB  ASP A 534      -4.011  -8.797 -24.649  1.00 15.00      A    C  
ATOM   4637  CG  ASP A 534      -3.961  -7.331 -24.270  1.00 15.00      A    C  
ATOM   4638  OD1 ASP A 534      -4.205  -7.001 -23.086  1.00 15.00      A    O  
ATOM   4639  OD2 ASP A 534      -3.699  -6.502 -25.162  1.00 15.00      A    O  
ATOM   4640  C   ASP A 534      -2.412  -9.655 -22.897  1.00 15.00      A    C  
ATOM   4641  O   ASP A 534      -1.432  -9.704 -23.639  1.00 15.00      A    O  
ATOM   4642  N   PHE A 535      -2.305  -9.539 -21.581  1.00 15.00      A    N  
ATOM   4643  HN  PHE A 535      -3.118  -9.505 -21.031  1.00 15.00      A    H  
ATOM   4644  CA  PHE A 535      -1.001  -9.481 -20.939  1.00 15.00      A    C  
ATOM   4645  CB  PHE A 535      -1.084  -8.761 -19.588  1.00 15.00      A    C  
ATOM   4646  CG  PHE A 535       0.227  -8.679 -18.852  1.00 15.00      A    C  
ATOM   4647  CD1 PHE A 535       1.294  -7.967 -19.380  1.00 15.00      A    C  
ATOM   4648  CD2 PHE A 535       0.392  -9.314 -17.632  1.00 15.00      A    C  
ATOM   4649  CE1 PHE A 535       2.498  -7.890 -18.706  1.00 15.00      A    C  
ATOM   4650  CE2 PHE A 535       1.593  -9.240 -16.953  1.00 15.00      A    C  
ATOM   4651  CZ  PHE A 535       2.648  -8.527 -17.490  1.00 15.00      A    C  
ATOM   4652  C   PHE A 535      -0.494 -10.902 -20.756  1.00 15.00      A    C  
ATOM   4653  O   PHE A 535       0.688 -11.192 -20.943  1.00 15.00      A    O  
ATOM   4654  N   LEU A 536      -1.410 -11.778 -20.374  1.00 15.00      A    N  
ATOM   4655  HN  LEU A 536      -2.329 -11.458 -20.192  1.00 15.00      A    H  
ATOM   4656  CA  LEU A 536      -1.111 -13.184 -20.189  1.00 15.00      A    C  
ATOM   4657  CB  LEU A 536      -1.561 -13.644 -18.797  1.00 15.00      A    C  
ATOM   4658  CG  LEU A 536      -0.961 -12.902 -17.599  1.00 15.00      A    C  
ATOM   4659  CD1 LEU A 536      -1.699 -13.271 -16.321  1.00 15.00      A    C  
ATOM   4660  CD2 LEU A 536       0.524 -13.206 -17.465  1.00 15.00      A    C  
ATOM   4661  C   LEU A 536      -1.842 -13.988 -21.255  1.00 15.00      A    C  
ATOM   4662  O   LEU A 536      -1.693 -15.204 -21.340  1.00 15.00      A    O  
ATOM   4663  N   GLU A 537      -2.641 -13.277 -22.062  1.00 15.00      A    N  
ATOM   4664  HN  GLU A 537      -2.700 -12.310 -21.928  1.00 15.00      A    H  
ATOM   4665  CA  GLU A 537      -3.430 -13.886 -23.135  1.00 15.00      A    C  
ATOM   4666  CB  GLU A 537      -2.528 -14.458 -24.238  1.00 15.00      A    C  
ATOM   4667  CG  GLU A 537      -1.813 -13.394 -25.060  1.00 15.00      A    C  
ATOM   4668  CD  GLU A 537      -1.092 -13.958 -26.271  1.00 15.00      A    C  
ATOM   4669  OE1 GLU A 537      -1.295 -15.148 -26.590  1.00 15.00      A    O  
ATOM   4670  OE2 GLU A 537      -0.326 -13.204 -26.910  1.00 15.00      A    O  
ATOM   4671  C   GLU A 537      -4.377 -14.946 -22.578  1.00 15.00      A    C  
ATOM   4672  O   GLU A 537      -4.643 -15.968 -23.213  1.00 15.00      A    O  
ATOM   4673  N   ASN A 538      -4.921 -14.671 -21.400  1.00 15.00      A    N  
ATOM   4674  HN  ASN A 538      -4.728 -13.805 -20.970  1.00 15.00      A    H  
ATOM   4675  CA  ASN A 538      -5.808 -15.611 -20.735  1.00 15.00      A    C  
ATOM   4676  CB  ASN A 538      -5.471 -15.714 -19.246  1.00 15.00      A    C  
ATOM   4677  CG  ASN A 538      -4.415 -16.762 -18.957  1.00 15.00      A    C  
ATOM   4678  OD1 ASN A 538      -4.396 -17.825 -19.573  1.00 15.00      A    O  
ATOM   4679  ND2 ASN A 538      -3.536 -16.472 -18.011  1.00 15.00      A    N  
ATOM   4680 HD21 ASN A 538      -3.620 -15.610 -17.551  1.00 15.00      A    H  
ATOM   4681 HD22 ASN A 538      -2.822 -17.124 -17.821  1.00 15.00      A    H  
ATOM   4682  C   ASN A 538      -7.286 -15.291 -20.919  1.00 15.00      A    C  
ATOM   4683  O   ASN A 538      -7.735 -14.163 -20.701  1.00 15.00      A    O  
ATOM   4684  N   LEU A 539      -8.031 -16.305 -21.338  1.00 15.00      A    N  
ATOM   4685  HN  LEU A 539      -7.593 -17.160 -21.530  1.00 15.00      A    H  
ATOM   4686  CA  LEU A 539      -9.472 -16.202 -21.520  1.00 15.00      A    C  
ATOM   4687  CB  LEU A 539      -9.896 -16.935 -22.803  1.00 15.00      A    C  
ATOM   4688  CG  LEU A 539     -11.226 -17.703 -22.763  1.00 15.00      A    C  
ATOM   4689  CD1 LEU A 539     -12.415 -16.764 -22.910  1.00 15.00      A    C  
ATOM   4690  CD2 LEU A 539     -11.255 -18.793 -23.825  1.00 15.00      A    C  
ATOM   4691  C   LEU A 539     -10.133 -16.840 -20.305  1.00 15.00      A    C  
ATOM   4692  O   LEU A 539      -9.964 -18.037 -20.058  1.00 15.00      A    O  
ATOM   4693  N   ASN A 540     -10.856 -16.055 -19.522  1.00 15.00      A    N  
ATOM   4694  HN  ASN A 540     -10.965 -15.101 -19.748  1.00 15.00      A    H  
ATOM   4695  CA  ASN A 540     -11.486 -16.590 -18.324  1.00 15.00      A    C  
ATOM   4696  CB  ASN A 540     -10.910 -15.949 -17.058  1.00 15.00      A    C  
ATOM   4697  CG  ASN A 540      -9.413 -16.127 -16.894  1.00 15.00      A    C  
ATOM   4698  OD1 ASN A 540      -8.763 -15.327 -16.233  1.00 15.00      A    O  
ATOM   4699  ND2 ASN A 540      -8.852 -17.168 -17.493  1.00 15.00      A    N  
ATOM   4700 HD21 ASN A 540      -9.425 -17.772 -18.015  1.00 15.00      A    H  
ATOM   4701 HD22 ASN A 540      -7.883 -17.287 -17.399  1.00 15.00      A    H  
ATOM   4702  C   ASN A 540     -12.994 -16.429 -18.317  1.00 15.00      A    C  
ATOM   4703  O   ASN A 540     -13.527 -15.380 -18.682  1.00 15.00      A    O  
ATOM   4704  N   ILE A 541     -13.669 -17.486 -17.895  1.00 15.00      A    N  
ATOM   4705  HN  ILE A 541     -13.176 -18.295 -17.652  1.00 15.00      A    H  
ATOM   4706  CA  ILE A 541     -15.116 -17.493 -17.772  1.00 15.00      A    C  
ATOM   4707  CB  ILE A 541     -15.746 -18.672 -18.549  1.00 15.00      A    C  
ATOM   4708  CG1 ILE A 541     -15.366 -18.600 -20.032  1.00 15.00      A    C  
ATOM   4709  CG2 ILE A 541     -17.261 -18.674 -18.384  1.00 15.00      A    C  
ATOM   4710  CD1 ILE A 541     -15.669 -19.864 -20.807  1.00 15.00      A    C  
ATOM   4711  C   ILE A 541     -15.442 -17.630 -16.289  1.00 15.00      A    C  
ATOM   4712  O   ILE A 541     -15.223 -18.687 -15.695  1.00 15.00      A    O  
ATOM   4713  N   ALA A 542     -15.919 -16.553 -15.687  1.00 15.00      A    N  
ATOM   4714  HN  ALA A 542     -16.074 -15.735 -16.215  1.00 15.00      A    H  
ATOM   4715  CA  ALA A 542     -16.234 -16.552 -14.266  1.00 15.00      A    C  
ATOM   4716  CB  ALA A 542     -15.699 -15.288 -13.609  1.00 15.00      A    C  
ATOM   4717  C   ALA A 542     -17.729 -16.697 -14.005  1.00 15.00      A    C  
ATOM   4718  O   ALA A 542     -18.501 -15.762 -14.223  1.00 15.00      A    O  
ATOM   4719  N   PRO A 543     -18.153 -17.881 -13.544  1.00 15.00      A    N  
ATOM   4720  CA  PRO A 543     -19.555 -18.144 -13.228  1.00 15.00      A    C  
ATOM   4721  CB  PRO A 543     -19.624 -19.672 -13.251  1.00 15.00      A    C  
ATOM   4722  CG  PRO A 543     -18.267 -20.111 -12.819  1.00 15.00      A    C  
ATOM   4723  CD  PRO A 543     -17.304 -19.065 -13.314  1.00 15.00      A    C  
ATOM   4724  C   PRO A 543     -19.924 -17.616 -11.841  1.00 15.00      A    C  
ATOM   4725  O   PRO A 543     -19.103 -17.618 -10.919  1.00 15.00      A    O  
ATOM   4726  N   ARG A 544     -21.150 -17.141 -11.709  1.00 15.00      A    N  
ATOM   4727  HN  ARG A 544     -21.747 -17.139 -12.493  1.00 15.00      A    H  
ATOM   4728  CA  ARG A 544     -21.652 -16.612 -10.448  1.00 15.00      A    C  
ATOM   4729  CB  ARG A 544     -21.753 -15.081 -10.510  1.00 15.00      A    C  
ATOM   4730  CG  ARG A 544     -20.500 -14.377 -11.014  1.00 15.00      A    C  
ATOM   4731  CD  ARG A 544     -19.427 -14.284  -9.938  1.00 15.00      A    C  
ATOM   4732  NE  ARG A 544     -18.193 -13.690 -10.456  1.00 15.00      A    N  
ATOM   4733  HE  ARG A 544     -17.520 -14.308 -10.828  1.00 15.00      A    H  
ATOM   4734  CZ  ARG A 544     -17.925 -12.383 -10.433  1.00 15.00      A    C  
ATOM   4735  NH1 ARG A 544     -18.795 -11.530  -9.912  1.00 15.00      A    N  
ATOM   4736 HH11 ARG A 544     -19.695 -11.874  -9.505  1.00 15.00      A    H  
ATOM   4737 HH12 ARG A 544     -18.586 -10.506  -9.901  1.00 15.00      A    H  
ATOM   4738  NH2 ARG A 544     -16.784 -11.927 -10.935  1.00 15.00      A    N  
ATOM   4739 HH21 ARG A 544     -16.092 -12.587 -11.345  1.00 15.00      A    H  
ATOM   4740 HH22 ARG A 544     -16.577 -10.902 -10.918  1.00 15.00      A    H  
ATOM   4741  C   ARG A 544     -23.031 -17.201 -10.177  1.00 15.00      A    C  
ATOM   4742  O   ARG A 544     -23.939 -17.065 -10.998  1.00 15.00      A    O  
ATOM   4743  N   PHE A 545     -23.189 -17.857  -9.040  1.00 15.00      A    N  
ATOM   4744  HN  PHE A 545     -22.436 -17.923  -8.408  1.00 15.00      A    H  
ATOM   4745  CA  PHE A 545     -24.460 -18.472  -8.692  1.00 15.00      A    C  
ATOM   4746  CB  PHE A 545     -24.362 -20.001  -8.787  1.00 15.00      A    C  
ATOM   4747  CG  PHE A 545     -25.633 -20.727  -8.431  1.00 15.00      A    C  
ATOM   4748  CD1 PHE A 545     -25.777 -21.338  -7.195  1.00 15.00      A    C  
ATOM   4749  CD2 PHE A 545     -26.682 -20.797  -9.334  1.00 15.00      A    C  
ATOM   4750  CE1 PHE A 545     -26.943 -22.004  -6.865  1.00 15.00      A    C  
ATOM   4751  CE2 PHE A 545     -27.849 -21.463  -9.011  1.00 15.00      A    C  
ATOM   4752  CZ  PHE A 545     -27.980 -22.067  -7.775  1.00 15.00      A    C  
ATOM   4753  C   PHE A 545     -24.913 -18.065  -7.297  1.00 15.00      A    C  
ATOM   4754  O   PHE A 545     -24.215 -18.302  -6.312  1.00 15.00      A    O  
ATOM   4755  N   SER A 546     -26.083 -17.456  -7.221  1.00 15.00      A    N  
ATOM   4756  HN  SER A 546     -26.587 -17.280  -8.043  1.00 15.00      A    H  
ATOM   4757  CA  SER A 546     -26.640 -17.037  -5.949  1.00 15.00      A    C  
ATOM   4758  CB  SER A 546     -26.461 -15.533  -5.745  1.00 15.00      A    C  
ATOM   4759  OG  SER A 546     -26.248 -15.239  -4.377  1.00 15.00      A    O  
ATOM   4760  HG  SER A 546     -25.367 -15.533  -4.120  1.00 15.00      A    H  
ATOM   4761  C   SER A 546     -28.112 -17.419  -5.877  1.00 15.00      A    C  
ATOM   4762  O   SER A 546     -28.806 -17.437  -6.898  1.00 15.00      A    O  
ATOM   4763  N   ALA A 547     -28.576 -17.748  -4.680  1.00 15.00      A    N  
ATOM   4764  HN  ALA A 547     -27.971 -17.723  -3.904  1.00 15.00      A    H  
ATOM   4765  CA  ALA A 547     -29.960 -18.136  -4.482  1.00 15.00      A    C  
ATOM   4766  CB  ALA A 547     -30.125 -19.636  -4.676  1.00 15.00      A    C  
ATOM   4767  C   ALA A 547     -30.454 -17.720  -3.103  1.00 15.00      A    C  
ATOM   4768  O   ALA A 547     -29.687 -17.669  -2.141  1.00 15.00      A    O  
ATOM   4769  N   SER A 548     -31.736 -17.421  -3.026  1.00 15.00      A    N  
ATOM   4770  HN  SER A 548     -32.284 -17.469  -3.843  1.00 15.00      A    H  
ATOM   4771  CA  SER A 548     -32.370 -17.017  -1.786  1.00 15.00      A    C  
ATOM   4772  CB  SER A 548     -32.532 -15.491  -1.764  1.00 15.00      A    C  
ATOM   4773  OG  SER A 548     -33.117 -15.043  -0.552  1.00 15.00      A    O  
ATOM   4774  HG  SER A 548     -34.065 -15.197  -0.582  1.00 15.00      A    H  
ATOM   4775  C   SER A 548     -33.728 -17.701  -1.696  1.00 15.00      A    C  
ATOM   4776  O   SER A 548     -34.343 -17.990  -2.722  1.00 15.00      A    O  
ATOM   4777  N   TYR A 549     -34.196 -17.981  -0.489  1.00 15.00      A    N  
ATOM   4778  HN  TYR A 549     -33.664 -17.746   0.308  1.00 15.00      A    H  
ATOM   4779  CA  TYR A 549     -35.480 -18.645  -0.333  1.00 15.00      A    C  
ATOM   4780  CB  TYR A 549     -35.307 -20.169  -0.379  1.00 15.00      A    C  
ATOM   4781  CG  TYR A 549     -36.611 -20.937  -0.332  1.00 15.00      A    C  
ATOM   4782  CD1 TYR A 549     -37.496 -20.899  -1.399  1.00 15.00      A    C  
ATOM   4783  CD2 TYR A 549     -36.958 -21.699   0.778  1.00 15.00      A    C  
ATOM   4784  CE1 TYR A 549     -38.690 -21.594  -1.368  1.00 15.00      A    C  
ATOM   4785  CE2 TYR A 549     -38.151 -22.400   0.818  1.00 15.00      A    C  
ATOM   4786  CZ  TYR A 549     -39.014 -22.343  -0.259  1.00 15.00      A    C  
ATOM   4787  OH  TYR A 549     -40.206 -23.036  -0.227  1.00 15.00      A    O  
ATOM   4788  HH  TYR A 549     -40.565 -23.013   0.666  1.00 15.00      A    H  
ATOM   4789  C   TYR A 549     -36.221 -18.245   0.937  1.00 15.00      A    C  
ATOM   4790  O   TYR A 549     -35.742 -18.478   2.050  1.00 15.00      A    O  
ATOM   4791  N   ASP A 550     -37.381 -17.626   0.760  1.00 15.00      A    N  
ATOM   4792  HN  ASP A 550     -37.669 -17.403  -0.154  1.00 15.00      A    H  
ATOM   4793  CA  ASP A 550     -38.235 -17.256   1.884  1.00 15.00      A    C  
ATOM   4794  CB  ASP A 550     -39.292 -16.233   1.448  1.00 15.00      A    C  
ATOM   4795  CG  ASP A 550     -39.130 -14.875   2.112  1.00 15.00      A    C  
ATOM   4796  OD1 ASP A 550     -39.635 -14.693   3.240  1.00 15.00      A    O  
ATOM   4797  OD2 ASP A 550     -38.522 -13.974   1.493  1.00 15.00      A    O  
ATOM   4798  C   ASP A 550     -38.918 -18.537   2.346  1.00 15.00      A    C  
ATOM   4799  O   ASP A 550     -39.588 -19.198   1.550  1.00 15.00      A    O  
ATOM   4800  N   VAL A 551     -38.736 -18.894   3.609  1.00 15.00      A    N  
ATOM   4801  HN  VAL A 551     -38.227 -18.299   4.204  1.00 15.00      A    H  
ATOM   4802  CA  VAL A 551     -39.293 -20.141   4.146  1.00 15.00      A    C  
ATOM   4803  CB  VAL A 551     -38.853 -20.416   5.602  1.00 15.00      A    C  
ATOM   4804  CG1 VAL A 551     -39.401 -21.752   6.085  1.00 15.00      A    C  
ATOM   4805  CG2 VAL A 551     -37.334 -20.403   5.706  1.00 15.00      A    C  
ATOM   4806  C   VAL A 551     -40.813 -20.241   4.014  1.00 15.00      A    C  
ATOM   4807  O   VAL A 551     -41.326 -21.134   3.340  1.00 15.00      A    O  
ATOM   4808  N   PHE A 552     -41.527 -19.339   4.666  1.00 15.00      A    N  
ATOM   4809  HN  PHE A 552     -41.070 -18.655   5.193  1.00 15.00      A    H  
ATOM   4810  CA  PHE A 552     -42.982 -19.339   4.612  1.00 15.00      A    C  
ATOM   4811  CB  PHE A 552     -43.580 -19.843   5.930  1.00 15.00      A    C  
ATOM   4812  CG  PHE A 552     -42.853 -19.377   7.165  1.00 15.00      A    C  
ATOM   4813  CD1 PHE A 552     -42.767 -18.028   7.479  1.00 15.00      A    C  
ATOM   4814  CD2 PHE A 552     -42.259 -20.294   8.015  1.00 15.00      A    C  
ATOM   4815  CE1 PHE A 552     -42.100 -17.605   8.614  1.00 15.00      A    C  
ATOM   4816  CE2 PHE A 552     -41.588 -19.880   9.150  1.00 15.00      A    C  
ATOM   4817  CZ  PHE A 552     -41.510 -18.534   9.452  1.00 15.00      A    C  
ATOM   4818  C   PHE A 552     -43.492 -17.947   4.304  1.00 15.00      A    C  
ATOM   4819  O   PHE A 552     -44.678 -17.660   4.438  1.00 15.00      A    O  
ATOM   4820  N   GLY A 553     -42.580 -17.088   3.885  1.00 15.00      A    N  
ATOM   4821  HN  GLY A 553     -41.652 -17.381   3.794  1.00 15.00      A    H  
ATOM   4822  CA  GLY A 553     -42.937 -15.728   3.575  1.00 15.00      A    C  
ATOM   4823  C   GLY A 553     -42.745 -14.834   4.775  1.00 15.00      A    C  
ATOM   4824  O   GLY A 553     -41.913 -15.129   5.643  1.00 15.00      A    O  
ATOM   4825  N   ASP A 554     -43.499 -13.738   4.815  1.00 15.00      A    N  
ATOM   4826  HN  ASP A 554     -44.134 -13.580   4.087  1.00 15.00      A    H  
ATOM   4827  CA  ASP A 554     -43.437 -12.768   5.913  1.00 15.00      A    C  
ATOM   4828  CB  ASP A 554     -43.648 -13.442   7.272  1.00 15.00      A    C  
ATOM   4829  CG  ASP A 554     -45.019 -13.173   7.853  1.00 15.00      A    C  
ATOM   4830  OD1 ASP A 554     -45.972 -13.000   7.064  1.00 15.00      A    O  
ATOM   4831  OD2 ASP A 554     -45.140 -13.138   9.094  1.00 15.00      A    O  
ATOM   4832  C   ASP A 554     -42.132 -11.981   5.907  1.00 15.00      A    C  
ATOM   4833  O   ASP A 554     -42.017 -10.944   6.563  1.00 15.00      A    O  
ATOM   4834  N   ARG A 555     -41.147 -12.484   5.159  1.00 15.00      A    N  
ATOM   4835  HN  ARG A 555     -41.308 -13.321   4.671  1.00 15.00      A    H  
ATOM   4836  CA  ARG A 555     -39.837 -11.855   5.051  1.00 15.00      A    C  
ATOM   4837  CB  ARG A 555     -39.944 -10.427   4.496  1.00 15.00      A    C  
ATOM   4838  CG  ARG A 555     -40.854 -10.282   3.286  1.00 15.00      A    C  
ATOM   4839  CD  ARG A 555     -40.521 -11.296   2.204  1.00 15.00      A    C  
ATOM   4840  NE  ARG A 555     -40.855 -10.786   0.878  1.00 15.00      A    N  
ATOM   4841  HE  ARG A 555     -41.453 -10.011   0.838  1.00 15.00      A    H  
ATOM   4842  CZ  ARG A 555     -40.404 -11.312  -0.261  1.00 15.00      A    C  
ATOM   4843  NH1 ARG A 555     -39.610 -12.377  -0.245  1.00 15.00      A    N  
ATOM   4844 HH11 ARG A 555     -39.327 -12.823   0.673  1.00 15.00      A    H  
ATOM   4845 HH12 ARG A 555     -39.256 -12.783  -1.133  1.00 15.00      A    H  
ATOM   4846  NH2 ARG A 555     -40.735 -10.757  -1.423  1.00 15.00      A    N  
ATOM   4847 HH21 ARG A 555     -41.347  -9.912  -1.445  1.00 15.00      A    H  
ATOM   4848 HH22 ARG A 555     -40.381 -11.159  -2.315  1.00 15.00      A    H  
ATOM   4849  C   ARG A 555     -39.135 -11.850   6.403  1.00 15.00      A    C  
ATOM   4850  O   ARG A 555     -38.248 -11.034   6.655  1.00 15.00      A    O  
ATOM   4851  N   SER A 556     -39.549 -12.759   7.273  1.00 15.00      A    N  
ATOM   4852  HN  SER A 556     -40.271 -13.371   7.014  1.00 15.00      A    H  
ATOM   4853  CA  SER A 556     -38.973 -12.861   8.601  1.00 15.00      A    C  
ATOM   4854  CB  SER A 556     -40.071 -13.056   9.648  1.00 15.00      A    C  
ATOM   4855  OG  SER A 556     -40.979 -11.963   9.621  1.00 15.00      A    O  
ATOM   4856  HG  SER A 556     -41.888 -12.298   9.621  1.00 15.00      A    H  
ATOM   4857  C   SER A 556     -37.924 -13.965   8.673  1.00 15.00      A    C  
ATOM   4858  O   SER A 556     -36.952 -13.852   9.412  1.00 15.00      A    O  
ATOM   4859  N   THR A 557     -38.115 -15.025   7.901  1.00 15.00      A    N  
ATOM   4860  HN  THR A 557     -38.905 -15.065   7.325  1.00 15.00      A    H  
ATOM   4861  CA  THR A 557     -37.163 -16.127   7.883  1.00 15.00      A    C  
ATOM   4862  CB  THR A 557     -37.697 -17.371   8.621  1.00 15.00      A    C  
ATOM   4863  OG1 THR A 557     -38.335 -16.971   9.841  1.00 15.00      A    O  
ATOM   4864  HG1 THR A 557     -37.904 -16.176  10.187  1.00 15.00      A    H  
ATOM   4865  CG2 THR A 557     -36.553 -18.323   8.945  1.00 15.00      A    C  
ATOM   4866  C   THR A 557     -36.821 -16.493   6.445  1.00 15.00      A    C  
ATOM   4867  O   THR A 557     -37.619 -17.117   5.745  1.00 15.00      A    O  
ATOM   4868  N   ARG A 558     -35.639 -16.093   6.008  1.00 15.00      A    N  
ATOM   4869  HN  ARG A 558     -35.036 -15.615   6.621  1.00 15.00      A    H  
ATOM   4870  CA  ARG A 558     -35.205 -16.362   4.647  1.00 15.00      A    C  
ATOM   4871  CB  ARG A 558     -35.288 -15.087   3.803  1.00 15.00      A    C  
ATOM   4872  CG  ARG A 558     -34.564 -13.897   4.411  1.00 15.00      A    C  
ATOM   4873  CD  ARG A 558     -35.009 -12.588   3.781  1.00 15.00      A    C  
ATOM   4874  NE  ARG A 558     -34.344 -11.435   4.396  1.00 15.00      A    N  
ATOM   4875  HE  ARG A 558     -33.989 -11.553   5.308  1.00 15.00      A    H  
ATOM   4876  CZ  ARG A 558     -34.191 -10.255   3.795  1.00 15.00      A    C  
ATOM   4877  NH1 ARG A 558     -34.656 -10.073   2.560  1.00 15.00      A    N  
ATOM   4878 HH11 ARG A 558     -35.138 -10.853   2.063  1.00 15.00      A    H  
ATOM   4879 HH12 ARG A 558     -34.538  -9.154   2.083  1.00 15.00      A    H  
ATOM   4880  NH2 ARG A 558     -33.575  -9.261   4.431  1.00 15.00      A    N  
ATOM   4881 HH21 ARG A 558     -33.209  -9.405   5.399  1.00 15.00      A    H  
ATOM   4882 HH22 ARG A 558     -33.449  -8.336   3.968  1.00 15.00      A    H  
ATOM   4883  C   ARG A 558     -33.793 -16.931   4.625  1.00 15.00      A    C  
ATOM   4884  O   ARG A 558     -32.933 -16.514   5.406  1.00 15.00      A    O  
ATOM   4885  N   LEU A 559     -33.568 -17.888   3.738  1.00 15.00      A    N  
ATOM   4886  HN  LEU A 559     -34.303 -18.180   3.152  1.00 15.00      A    H  
ATOM   4887  CA  LEU A 559     -32.264 -18.519   3.594  1.00 15.00      A    C  
ATOM   4888  CB  LEU A 559     -32.419 -20.040   3.518  1.00 15.00      A    C  
ATOM   4889  CG  LEU A 559     -33.038 -20.722   4.740  1.00 15.00      A    C  
ATOM   4890  CD1 LEU A 559     -33.474 -22.138   4.398  1.00 15.00      A    C  
ATOM   4891  CD2 LEU A 559     -32.054 -20.733   5.899  1.00 15.00      A    C  
ATOM   4892  C   LEU A 559     -31.589 -18.014   2.327  1.00 15.00      A    C  
ATOM   4893  O   LEU A 559     -32.265 -17.588   1.391  1.00 15.00      A    O  
ATOM   4894  N   PHE A 560     -30.265 -18.055   2.300  1.00 15.00      A    N  
ATOM   4895  HN  PHE A 560     -29.778 -18.406   3.079  1.00 15.00      A    H  
ATOM   4896  CA  PHE A 560     -29.515 -17.600   1.139  1.00 15.00      A    C  
ATOM   4897  CB  PHE A 560     -29.379 -16.068   1.116  1.00 15.00      A    C  
ATOM   4898  CG  PHE A 560     -28.725 -15.468   2.333  1.00 15.00      A    C  
ATOM   4899  CD1 PHE A 560     -29.483 -15.116   3.439  1.00 15.00      A    C  
ATOM   4900  CD2 PHE A 560     -27.356 -15.244   2.367  1.00 15.00      A    C  
ATOM   4901  CE1 PHE A 560     -28.891 -14.556   4.554  1.00 15.00      A    C  
ATOM   4902  CE2 PHE A 560     -26.758 -14.684   3.480  1.00 15.00      A    C  
ATOM   4903  CZ  PHE A 560     -27.527 -14.340   4.575  1.00 15.00      A    C  
ATOM   4904  C   PHE A 560     -28.147 -18.259   1.073  1.00 15.00      A    C  
ATOM   4905  O   PHE A 560     -27.622 -18.728   2.083  1.00 15.00      A    O  
ATOM   4906  N   GLY A 561     -27.585 -18.301  -0.121  1.00 15.00      A    N  
ATOM   4907  HN  GLY A 561     -28.072 -17.939  -0.897  1.00 15.00      A    H  
ATOM   4908  CA  GLY A 561     -26.280 -18.891  -0.308  1.00 15.00      A    C  
ATOM   4909  C   GLY A 561     -25.935 -19.028  -1.772  1.00 15.00      A    C  
ATOM   4910  O   GLY A 561     -26.635 -18.484  -2.631  1.00 15.00      A    O
[truncated: 314,609 more chars]
